# Supplementary material for: Transcriptome analysis of porcine PBMCs reveals lipopolysaccharide-induced immunomodulatory responses and crosstalk of immune and glucocorticoid receptor signaling
Source: Virulence. 2021 Jul 21;12(1):1808–24. doi: 10.1080/21505594.2021.1948276 (PMC8296968; doi:10.1080/21505594.2021.1948276)
Supplement: Supplemental Material [file KVIR_A_1948276_SM5938.zip]

Archive with 7 entries (6 files):
- supplementary/
- supplementary/Supplementary_Table_1.xlsx
- supplementary/Supplementary_Table_2.docx
- supplementary/Supplementary_Table_3.xlsx
- supplementary/Supplementary_Table_4.xlsx
- supplementary/Supplementary_Table_5.xlsx
- supplementary/Supplementary_Table_6.xlsx
