# Supplementary material for: Transcriptome analysis of porcine PBMCs reveals lipopolysaccharide-induced immunomodulatory responses and crosstalk of immune and glucocorticoid receptor signaling
Source: Virulence. 2021 Jul 21;12(1):1808–24. doi: 10.1080/21505594.2021.1948276 (PMC8296968; doi:10.1080/21505594.2021.1948276)
Supplement: Supplemental Material [file KVIR_A_1948276_SM5938.zip › supplementary/Supplementary_Table_1.xlsx]

## Sheet: Sheet1
Supplementary Table 1. Differential gene expression in treatment comparisons and assignment into functional modules.
Module & Cluster	Gene	Ensembl_ID	Gene_Symbol	log2FC_D.C	p_D.C	q_D.C	log2FC_L.C	p_L.C	q_L.C	log2FC_LD.C	p_LD.C	q_LD.C	log2FC_LD.L	p_LD.L	q_LD.L	log2FC_LD.D	p_LD.D	q_LD.D	Module	Cluster
M1C1	MARCH3	ENSSSCG00000014249	MARCH3	0.342701	0.116671	0.326692	4.49764	3.20878e-114	1.25033e-111	4.17523	2.56419e-98	6.43525e-96	-0.322414	0.0575655	0.255817	3.83253	1.73261e-87	3.77276e-85	1	1
M1C1	MARCH6	ENSSSCG00000017094	MARCH6	0.0467981	0.167398	0.409088	0.189345	2.3991e-08	1.58022e-07	0.191841	1.56889e-08	9.6834e-08	0.00249523	0.941438	0.985638	0.145043	1.9164e-05	0.000104593	1	1
M1C1	AAR2	ENSSSCG00000007315	AAR2	-0.00798552	0.767189	0.909954	0.0988516	0.000296522	0.00108276	0.104758	0.000125623	0.000454791	0.00590602	0.831749	0.957006	0.112743	4.04595e-05	0.000207943	1	1
M1C1	ABCA1	ENSSSCG00000005423	ABCA1	-0.162049	0.227966	0.487788	0.752516	2.14536e-08	1.42514e-07	0.610791	5.49293e-06	2.47667e-05	-0.141725	0.291534	0.647071	0.77284	8.90287e-09	7.4943e-08	1	1
M1C1	ABHD2	ENSSSCG00000001835	ABHD2	-0.105436	0.0614717	0.216717	0.162008	0.00403989	0.0115928	0.0640276	0.256798	0.380965	-0.0979805	0.0834426	0.32179	0.169464	0.00276849	0.00981399	1	1
M1C1	ABL2	ENSSSCG00000024674	ABL2	0.253155	0.0770582	0.251988	3.03651	2.45639e-100	6.49495e-98	3.06006	7.195e-102	2.01012e-99	0.0235448	0.868624	0.967891	2.8069	4.22732e-86	8.94199e-84	1	1
M1C1	ABRACL	ENSSSCG00000004145	ABRACL	-0.0109437	0.874839	0.954446	0.170019	0.0144456	0.0354249	0.156236	0.0246217	0.0538673	-0.013783	0.842984	0.960514	0.167179	0.0162316	0.0456835	1	1
M1C1	ABTB2	ENSSSCG00000013303	ABTB2	-0.189534	0.164989	0.405349	0.752933	2.9984e-08	1.95239e-07	0.586689	1.60259e-05	6.74709e-05	-0.166245	0.220238	0.561124	0.776223	1.21752e-08	1.01166e-07	1	1
M1C1	ACAT2	ENSSSCG00000004049	ACAT2	-0.0901832	0.244011	0.507027	0.444478	8.54567e-09	5.92951e-08	0.408523	1.22433e-07	6.8025e-07	-0.0359546	0.641091	0.884924	0.498707	1.1282e-10	1.15448e-09	1	1
M1C1	ACBD3	ENSSSCG00000024180	ACBD3	0.0143707	0.795088	0.921176	0.4472	5.47348e-16	7.28175e-15	0.343406	5.21538e-10	3.74875e-09	-0.103794	0.0599277	0.263015	0.329036	2.67817e-09	2.36892e-08	1	1
M1C1	ACER2	ENSSSCG00000034213	ACER2	-0.288487	0.0143027	0.0771232	0.314371	0.00559357	0.015458	0.255447	0.0252773	0.0551305	-0.0589235	0.60585	0.867835	0.543935	4.44754e-06	2.67268e-05	1	1
M1C1	ACER3	ENSSSCG00000032723	ACER3	0.141036	0.148468	0.378945	0.292855	0.00270317	0.0081139	0.390165	6.39902e-05	0.000245213	0.0973097	0.318723	0.673133	0.249128	0.0106691	0.0318954	1	1
M1C1	ACHE	ENSSSCG00000030303	ACHE	-0.139476	0.612771	0.823164	0.633464	0.0208581	0.0486448	0.559195	0.0415081	0.0848207	-0.0742698	0.785963	0.94345	0.698671	0.0110413	0.0328619	1	1
M1C1	ACKR4	ENSSSCG00000011630	ACKR4	0.406922	0.214248	0.469393	2.30493	7.29429e-15	8.8385e-14	1.65193	6.18196e-08	3.54929e-07	-0.653002	0.0109265	0.0781968	1.24501	2.06751e-05	0.000112385	1	1
M1C1	ACO1	ENSSSCG00000023807	ACO1	-0.0524	0.668094	0.85817	0.837598	6.84126e-12	6.41943e-11	0.89475	2.30869e-13	2.29737e-12	0.057152	0.639375	0.883714	0.94715	8.68229e-15	1.25914e-13	1	1
M1C1	ACOD1	ENSSSCG00000009469	ACOD1	-0.492708	0.0365812	0.152228	6.04585	3.4546e-147	3.65373e-144	5.96596	2.24615e-143	1.9564e-140	-0.0798961	0.731501	0.92408	6.45866	6.42458e-167	9.51287e-164	1	1
M1C1	ACSL1	ENSSSCG00000015784	ACSL1	0.0014471	0.987379	0.996305	2.62438	9.98042e-183	2.11114e-179	2.55962	6.68598e-174	9.89993e-171	-0.0647626	0.474814	0.796755	2.55817	1.21771e-173	3.60612e-170	1	1
M1C1	ACSL5	ENSSSCG00000031789	ACSL5	0.065259	0.258913	0.522692	0.63439	4.27647e-28	1.12273e-26	0.742739	6.50342e-38	2.51426e-36	0.108349	0.0600541	0.263161	0.67748	7.81628e-32	2.80912e-30	1	1
M1C1	ACTR2	ENSSSCG00000008358	ACTR2	0.0262344	0.60681	0.819406	0.279572	4.14915e-08	2.65844e-07	0.272483	9.03042e-08	5.08416e-07	-0.00708994	0.889386	0.972917	0.246248	1.36206e-06	8.81084e-06	1	1
M1C1	ACTR3	ENSSSCG00000015710	ACTR3	-0.112629	0.0167714	0.0868921	0.252713	7.98627e-08	4.95403e-07	0.126328	0.00730592	0.018448	-0.126385	0.00728251	0.057054	0.238957	3.91637e-07	2.73407e-06	1	1
M1C1	ADAM17	ENSSSCG00000008641	ADAM17	-0.120463	0.0955995	0.289332	0.658083	7.05973e-20	1.23647e-18	0.547291	3.27935e-14	3.46838e-13	-0.110792	0.123977	0.412522	0.667755	2.27196e-20	4.80607e-19	1	1
M1C1	ADAMTS1	ENSSSCG00000012026	ADAMTS1	-0.26097	0.461606	0.715829	1.86057	1.25216e-08	8.52059e-08	1.92605	3.61752e-09	2.39341e-08	0.0654807	0.829711	0.955915	2.18702	5.84457e-11	6.17265e-10	1	1
M1C1	ADAMTS4	ENSSSCG00000006359	ADAMTS4	0.0187626	0.975527	0.992082	2.11001	7.04899e-05	0.000289849	2.39477	5.03801e-06	2.28128e-05	0.284757	0.510599	0.818319	2.376	7.05153e-06	4.10748e-05	1	1
M1C1	ADAR	ENSSSCG00000006543	ADAR	-0.0254843	0.7515	0.902009	1.28588	1.02752e-57	7.80231e-56	1.06977	1.82119e-40	7.74896e-39	-0.216105	0.00702249	0.0556649	1.09526	2.57643e-42	1.41293e-40	1	1
M1C1	ADIPOR2	ENSSSCG00000000757	ADIPOR2	-0.0371503	0.332868	0.604071	0.106679	0.00549779	0.0152531	0.0660509	0.0858626	0.156688	-0.0406285	0.292109	0.647397	0.103201	0.00735815	0.0231075	1	1
M1C1	ADNP2	ENSSSCG00000038632	ADNP2	-0.00196063	0.960062	0.986375	0.235969	1.68094e-09	1.26923e-08	0.22105	1.68356e-08	1.0361e-07	-0.0149189	0.703776	0.913145	0.22301	1.31297e-08	1.08428e-07	1	1
M1C1	ADORA2B	ENSSSCG00000035051	ADORA2B	0.108449	0.298915	0.568704	0.315112	0.00254733	0.00771177	0.519677	6.24254e-07	3.17749e-06	0.204565	0.0497375	0.233872	0.411228	7.96891e-05	0.000388527	1	1
M1C1	AEBP2	ENSSSCG00000000587	AEBP2	0.0207231	0.740107	0.896762	0.492753	2.62119e-15	3.33436e-14	0.390183	3.98795e-10	2.91315e-09	-0.10257	0.0993954	0.361844	0.36946	3.21747e-09	2.82402e-08	1	1
M1C1	AFF4	ENSSSCG00000014291	AFF4	0.168359	0.0525269	0.195419	0.699557	7.49161e-16	9.86906e-15	0.745904	8.17047e-18	1.13592e-16	0.0463471	0.592783	0.862318	0.577545	2.75355e-11	2.99352e-10	1	1
M1C1	AGK	ENSSSCG00000016492	AGK	-0.00828116	0.798784	0.92251	0.148077	5.85265e-06	2.83232e-05	0.0917435	0.00517058	0.0135386	-0.0563339	0.0889669	0.33549	0.100025	0.00239061	0.00859794	1	1
M1C1	AGO2	ENSSSCG00000005935	AGO2	0.126602	0.115053	0.323631	1.22931	3.35437e-53	2.24743e-51	1.24869	7.71624e-55	5.77042e-53	0.0193831	0.80799	0.950753	1.12209	1.16359e-44	7.14908e-43	1	1
M1C1	AHCTF1	ENSSSCG00000010863	AHCTF1	-0.00089	0.98919	0.996976	0.603605	3.6412e-20	6.47241e-19	0.436818	2.85871e-11	2.33861e-10	-0.166787	0.0110013	0.0784665	0.437708	2.62224e-11	2.85706e-10	1	1
M1C1	AHI1	ENSSSCG00000004166	AHI1	0.04413	0.474084	0.724808	0.286005	3.49906e-06	1.75451e-05	0.20927	0.000695792	0.00218878	-0.0767353	0.213751	0.55371	0.16514	0.0074537	0.023368	1	1
M1C1	AK4	ENSSSCG00000040337	AK4	0.0475359	0.742162	0.897636	1.8754	9.60639e-41	4.43121e-39	1.84305	2.22816e-39	9.13916e-38	-0.0323483	0.812055	0.950753	1.79551	1.80577e-37	8.30376e-36	1	1
M1C1	AK7	ENSSSCG00000002504	AK7	0.15428	0.30638	0.577245	0.614679	3.82486e-05	0.000164016	0.588416	8.26369e-05	0.000310638	-0.0262632	0.858316	0.965075	0.434136	0.00350894	0.0120634	1	1
M1C1	AKIRIN1	ENSSSCG00000003652	AKIRIN1	0.0249896	0.449849	0.706211	0.195489	3.56692e-09	2.60559e-08	0.174479	1.39453e-07	7.69043e-07	-0.0210094	0.526811	0.82843	0.14949	6.50011e-06	3.80424e-05	1	1
M1C1	AKNA	ENSSSCG00000023894	AKNA	0.0117107	0.861416	0.950105	0.156799	0.0194408	0.0457866	0.228393	0.000662917	0.00209337	0.0715938	0.286012	0.642636	0.216682	0.0012394	0.00479787	1	1
M1C1	AKR1B1	ENSSSCG00000040608	AKR1B1	-0.00582251	0.936491	0.978143	0.370562	3.80204e-07	2.16526e-06	0.282635	0.000109047	0.000399469	-0.0879264	0.228236	0.571489	0.288458	7.91084e-05	0.00038595	1	1
M1C1	ALAS1	ENSSSCG00000011437	ALAS1	0.00648434	0.913125	0.969271	0.769916	5.98743e-39	2.60752e-37	0.883327	7.7279e-51	4.99681e-49	0.113411	0.0524635	0.241625	0.876843	4.71299e-50	3.52451e-48	1	1
M1C1	AMBN	ENSSSCG00000008937	AMBN	0.118622	0.337033	0.608221	0.517633	2.77319e-05	0.000121595	0.485856	8.36703e-05	0.000314284	-0.0317777	0.796823	0.946696	0.367233	0.00294054	0.0103563	1	1
M1C1	AMCF-II	ENSSSCG00000008957	AMCF-II	-0.590809	0.10011	0.298076	3.59644	1.25911e-23	2.671e-22	3.42809	1.29905e-21	2.28988e-20	-0.168347	0.638897	0.883688	4.0189	4.48407e-29	1.41568e-27	1	1
M1C1	AMMECR1	ENSSSCG00000037591	AMMECR1	0.0343416	0.708831	0.880575	0.716362	4.98924e-15	6.16659e-14	0.759855	9.97169e-17	1.27176e-15	0.0434934	0.632899	0.881925	0.725513	2.2088e-15	3.39915e-14	1	1
M1C1	AMOTL2	ENSSSCG00000011643	AMOTL2	-0.0588539	0.895047	0.962958	2.31049	2.031e-08	1.35221e-07	1.98874	1.61465e-06	7.76992e-06	-0.321754	0.398518	0.737976	2.04759	9.63352e-07	6.36234e-06	1	1
M1C1	ANKFY1	ENSSSCG00000017877	ANKFY1	-0.00195905	0.949012	0.981766	0.110879	0.000303033	0.00110517	0.0732772	0.0170343	0.038954	-0.0376015	0.222	0.562964	0.0752362	0.0143661	0.0411766	1	1
M1C1	ANKHD1	ENSSSCG00000014364	ANKHD1	0.0188471	0.595739	0.813005	0.283728	1.36368e-15	1.76195e-14	0.202597	1.19973e-08	7.47343e-08	-0.0811305	0.0224696	0.13417	0.18375	2.36632e-07	1.69512e-06	1	1
M1C1	ANKIB1	ENSSSCG00000015314	ANKIB1	0.0771344	0.0935844	0.285388	0.229355	6.3415e-07	3.50499e-06	0.215506	2.88712e-06	1.34644e-05	-0.0138496	0.763834	0.935654	0.138371	0.00265588	0.00946694	1	1
M1C1	ANKLE2	ENSSSCG00000026781	ANKLE2	0.0134905	0.629472	0.835055	0.142836	3.65061e-07	2.08624e-06	0.161251	9.19409e-09	5.8203e-08	0.0184151	0.514121	0.821206	0.147761	1.46249e-07	1.07844e-06	1	1
M1C1	ANKRD22	ENSSSCG00000010445	ANKRD22	0.868739	0.0580105	0.208638	3.30303	2.31807e-14	2.69417e-13	3.29755	2.5816e-14	2.74414e-13	-0.00548218	0.988392	0.997296	2.42881	2.32524e-09	2.06662e-08	1	1
M1C1	ANKRD33B	ENSSSCG00000039609	ANKRD33B	-0.148398	0.160459	0.398576	0.688677	6.25524e-11	5.42597e-10	0.504729	1.69693e-06	8.14734e-06	-0.183948	0.0803943	0.314593	0.653127	6.21201e-10	5.88115e-09	1	1
M1C1	ANKRD42	ENSSSCG00000014902	ANKRD42	0.118319	0.0384128	0.157957	0.161462	0.0052077	0.0145464	0.265916	3.70456e-06	1.70352e-05	0.104453	0.0713248	0.292388	0.147596	0.00997936	0.0300823	1	1
M1C1	ANKRD46	ENSSSCG00000006065	ANKRD46	-0.0423804	0.563588	0.789213	0.389572	9.29577e-08	5.71842e-07	0.350501	1.60151e-06	7.71175e-06	-0.0390713	0.591677	0.862318	0.392881	8.23038e-08	6.21455e-07	1	1
M1C1	ANKRD52	ENSSSCG00000000386	ANKRD52	-0.035905	0.266309	0.531909	0.0747686	0.0209968	0.0489298	0.0466461	0.150208	0.248534	-0.0281225	0.387947	0.733318	0.0825511	0.0110355	0.0328513	1	1
M1C1	ANKS3	ENSSSCG00000007939	ANKS3	0.0496253	0.543252	0.776216	0.301393	0.000221717	0.00083071	0.449403	3.33591e-08	1.98293e-07	0.14801	0.0688695	0.286186	0.399777	8.98508e-07	5.96601e-06	1	1
M1C1	ANPEP	ENSSSCG00000001849	ANPEP	0.360051	0.0609046	0.215436	1.21195	1.92092e-10	1.58988e-09	1.34759	1.3343e-12	1.23481e-11	0.135633	0.468194	0.793228	0.987536	1.68525e-07	1.22803e-06	1	1
M1C1	ANTXR2	ENSSSCG00000009256	ANTXR2	0.0453399	0.670878	0.859986	0.800269	6.17964e-14	6.91624e-13	0.78498	1.82903e-13	1.82866e-12	-0.0152888	0.885947	0.971944	0.73964	4.04617e-12	4.77384e-11	1	1
M1C1	ANXA1	ENSSSCG00000005267	ANXA1	-0.019055	0.833426	0.937375	1.09106	1.97336e-33	6.65593e-32	1.09054	2.11534e-33	6.83882e-32	-0.000516149	0.99545	0.999497	1.10959	1.62714e-34	6.40775e-33	1	1
M1C1	AP1S3	ENSSSCG00000040847	AP1S3	-0.195215	0.226879	0.486024	1.50774	3.71559e-21	6.93779e-20	1.16171	3.84775e-13	3.75073e-12	-0.346033	0.0291285	0.161296	1.35692	2.74172e-17	4.73707e-16	1	1
M1C1	APIP	ENSSSCG00000013299	APIP	-0.0174457	0.841705	0.941466	0.21893	0.0122159	0.0306318	0.197006	0.0242222	0.0531031	-0.0219247	0.802264	0.948994	0.214451	0.014295	0.0410284	1	1
M1C1	APP	ENSSSCG00000012022	APP	0.110037	0.294981	0.565185	0.307278	0.00345149	0.0100801	0.457766	1.31765e-05	5.60645e-05	0.150488	0.152027	0.464903	0.347729	0.000933171	0.00371238	1	1
M1C1	ARAF	ENSSSCG00000012275	ARAF	-0.0889275	0.0850405	0.26894	0.238795	3.6854e-06	1.84102e-05	0.262471	3.61589e-07	1.89457e-06	0.0236754	0.646425	0.888013	0.351398	1.02492e-11	1.16113e-10	1	1
M1C1	ARAP1	ENSSSCG00000014817	ARAP1	-0.145228	0.0697563	0.23571	0.196903	0.0139164	0.034332	0.276265	0.000557894	0.00178765	0.079362	0.321572	0.675612	0.421493	1.41679e-07	1.04579e-06	1	1
M1C1	ARF4	ENSSSCG00000031791	ARF4	-0.0187352	0.682	0.865477	0.488288	1.06713e-26	2.61605e-25	0.424445	1.48995e-20	2.44858e-19	-0.0638422	0.161659	0.481446	0.443181	3.02091e-22	7.0331e-21	1	1
M1C1	ARG1	ENSSSCG00000004195	ARG1	0.239827	0.203599	0.454923	3.70248	8.00002e-86	1.44459e-83	3.51896	1.04324e-77	1.54473e-75	-0.183526	0.330283	0.683318	3.27913	9.94617e-68	1.18768e-65	1	1
M1C1	ARHGAP15	ENSSSCG00000015671	ARHGAP15	-0.0298515	0.501438	0.745019	0.186199	2.77503e-05	0.000121639	0.0936465	0.0353124	0.0738414	-0.0925528	0.0378045	0.193961	0.123498	0.00556093	0.0180058	1	1
M1C1	ARHGAP20	ENSSSCG00000015015	ARHGAP20	0.621992	0.128931	0.348182	2.56626	8.45941e-11	7.26136e-10	2.54771	1.16492e-10	8.95123e-10	-0.0185496	0.960011	0.991051	1.92571	5.84045e-07	3.9834e-06	1	1
M1C1	ARHGAP29	ENSSSCG00000006889	ARHGAP29	0.102005	0.616128	0.825836	1.08821	5.57856e-08	3.51946e-07	0.854113	2.17926e-05	9.01327e-05	-0.234099	0.236412	0.582842	0.752108	0.000181157	0.000823323	1	1
M1C1	ARHGAP31	ENSSSCG00000026224	ARHGAP31	0.00834811	0.92905	0.976119	1.20384	6.55626e-38	2.73461e-36	1.17758	2.41255e-36	8.75554e-35	-0.0262671	0.778359	0.940445	1.16923	7.62149e-36	3.16998e-34	1	1
M1C1	ARID3B	ENSSSCG00000001905	ARID3B	0.128875	0.0105983	0.0613965	0.216807	1.84397e-05	8.26382e-05	0.310017	8.36814e-10	5.87237e-09	0.0932097	0.0655138	0.277796	0.181142	0.0003271	0.00141785	1	1
M1C1	ARID4B	ENSSSCG00000010156	ARID4B	0.0082169	0.839925	0.94074	0.214548	1.345e-07	8.14869e-07	0.13806	0.000696851	0.00219141	-0.0764874	0.0604501	0.26427	0.129843	0.0014323	0.00546179	1	1
M1C1	ARID5A	ENSSSCG00000008123	ARID5A	-0.0198822	0.834219	0.937685	0.50932	8.02875e-08	4.97621e-07	0.534387	1.79205e-08	1.0983e-07	0.0250668	0.791538	0.94551	0.554269	5.25343e-09	4.53043e-08	1	1
M1C1	ARIH2	ENSSSCG00000011367	ARIH2	0.0174302	0.460088	0.714101	0.316956	2.73739e-41	1.27863e-39	0.281701	6.89793e-33	2.18243e-31	-0.035255	0.134622	0.43386	0.26427	4.41936e-29	1.39824e-27	1	1
M1C1	ARPC3	ENSSSCG00000009821	ARPC3	-0.0360316	0.3316	0.602502	0.161931	1.28633e-05	5.91694e-05	0.123985	0.000839679	0.0026027	-0.0379463	0.307062	0.663083	0.160016	1.6467e-05	9.07388e-05	1	1
M1C1	ARPC5	ENSSSCG00000015560	ARPC5	0.0467384	0.319388	0.589698	0.185073	8.08349e-05	0.000328104	0.223466	1.93584e-06	9.24347e-06	0.0383923	0.413585	0.750669	0.176727	0.000166936	0.000763617	1	1
M1C1	ASNS	ENSSSCG00000015340	ASNS	-0.104267	0.254289	0.517955	0.264639	0.0037587	0.0108808	0.150371	0.100142	0.178157	-0.114269	0.211616	0.551844	0.254638	0.00544539	0.0176781	1	1
M1C1	ASXL1	ENSSSCG00000007248	ASXL1	0.034837	0.380509	0.6494	0.226325	1.23207e-08	8.40314e-08	0.153877	0.000108944	0.000399192	-0.0724486	0.0685983	0.28564	0.11904	0.00276009	0.00978656	1	1
M1C1	ATAD1	ENSSSCG00000010438	ATAD1	0.149085	0.0098267	0.0578545	0.294532	3.44931e-07	1.97961e-06	0.299404	2.20256e-07	1.18079e-06	0.00487233	0.932803	0.983131	0.150319	0.0092348	0.0281647	1	1
M1C1	ATF1	ENSSSCG00000016138	ATF1	0.0226783	0.690186	0.870412	0.275035	1.33292e-06	7.08421e-06	0.262717	3.88998e-06	1.78435e-05	-0.0123183	0.828653	0.955725	0.240038	2.478e-05	0.000132509	1	1
M1C1	ATF4	ENSSSCG00000000084	ATF4	-0.0100787	0.81576	0.928369	0.634829	6.89704e-49	4.00488e-47	0.58977	2.0097e-42	9.32842e-41	-0.045059	0.296455	0.651857	0.599848	8.28461e-44	4.90681e-42	1	1
M1C1	ATF5	ENSSSCG00000003201	ATF5	-0.226624	0.0496225	0.188239	0.821317	5.50522e-13	5.66869e-12	0.681275	2.35442e-09	1.5868e-08	-0.140043	0.215941	0.556367	0.907899	2.52423e-15	3.87319e-14	1	1
M1C1	ATF6	ENSSSCG00000006346	ATF6	0.151321	0.029264	0.13028	0.253879	0.0002568	0.000950846	0.320449	3.92938e-06	1.80131e-05	0.0665705	0.337738	0.691275	0.169128	0.014817	0.0422482	1	1
M1C1	ATG4D	ENSSSCG00000013645	ATG4D	-0.0734619	0.412753	0.67719	0.260647	0.00362196	0.0105343	0.269694	0.00260825	0.00727177	0.009047	0.919588	0.980943	0.343155	0.000130846	0.000610504	1	1
M1C1	ATP10D	ENSSSCG00000008812	ATP10D	-0.0416064	0.651908	0.848801	0.260527	0.00472043	0.0133364	0.251051	0.00647831	0.0165844	-0.00947595	0.918161	0.980831	0.292657	0.00151137	0.00572787	1	1
M1C1	ATP11C	ENSSSCG00000012713	ATP11C	0.0674646	0.129667	0.349913	0.209379	2.67086e-06	1.36323e-05	0.175739	8.23544e-05	0.000309655	-0.0336399	0.451709	0.781087	0.108274	0.0152418	0.043218	1	1
M1C1	ATP13A3	ENSSSCG00000011825	ATP13A3	0.0114541	0.917533	0.970769	1.35962	9.129e-35	3.28888e-33	1.22636	1.35396e-28	3.54207e-27	-0.133261	0.227718	0.570915	1.2149	4.30512e-28	1.30895e-26	1	1
M1C1	ATP1A1	ENSSSCG00000006740	ATP1A1	0.0412268	0.529634	0.767422	0.429461	5.78765e-11	5.03217e-10	0.453783	4.51049e-12	3.97304e-11	0.0243219	0.710652	0.915572	0.412556	3.14576e-10	3.08472e-09	1	1
M1C1	ATP1B1	ENSSSCG00000006296	ATP1B1	-0.245869	0.0378255	0.155882	0.531069	6.91613e-06	3.30986e-05	0.413494	0.000466552	0.00151996	-0.117576	0.319266	0.673798	0.659363	2.51491e-08	2.01397e-07	1	1
M1C1	ATP5F1A	ENSSSCG00000004499	ATP5F1A	0.010818	0.68318	0.866232	0.0893582	0.000760161	0.00257745	0.116523	1.12707e-05	4.85133e-05	0.0271651	0.306706	0.662784	0.105705	6.82077e-05	0.000337551	1	1
M1C1	ATP5MD	ENSSSCG00000032165	ATP5MD	-0.0153954	0.733014	0.893015	0.145193	0.00133392	0.0042919	0.127126	0.00499845	0.0131227	-0.0180675	0.69126	0.906955	0.142521	0.00168439	0.00632692	1	1
M1C1	ATP6V1C1	ENSSSCG00000006054	ATP6V1C1	0.0713421	0.147517	0.377382	0.46567	2.75328e-21	5.18674e-20	0.550047	4.18521e-29	1.13085e-27	0.0843767	0.085158	0.325401	0.478705	1.8757e-22	4.45088e-21	1	1
M1C1	ATP6V1E1	ENSSSCG00000000767	ATP6V1E1	-0.0103918	0.743281	0.898055	0.330587	1.75485e-25	4.07913e-24	0.255821	7.32644e-16	8.79113e-15	-0.0747658	0.0183504	0.11528	0.266213	5.01658e-17	8.47951e-16	1	1
M1C1	AZI2	ENSSSCG00000028258	AZI2	0.0643039	0.210452	0.464546	0.387632	4.0906e-14	4.6449e-13	0.36349	1.39867e-12	1.29115e-11	-0.0241423	0.637499	0.882944	0.299186	5.46245e-09	4.70247e-08	1	1
M1C1	B2M	ENSSSCG00000004687	B2M	-0.0174552	0.689314	0.869912	0.33238	2.66941e-14	3.08555e-13	0.263169	1.6632e-09	1.13751e-08	-0.069211	0.112901	0.390407	0.280624	1.30074e-10	1.32372e-09	1	1
M1C1	B3GNT2	ENSSSCG00000008374	B3GNT2	0.160221	0.0536143	0.197873	1.62998	2.27942e-86	4.27232e-84	1.4841	6.94259e-72	8.29024e-70	-0.145879	0.0768942	0.306315	1.32388	1.23844e-57	1.1461e-55	1	1
M1C1	B4GALT5	ENSSSCG00000007465	B4GALT5	-0.0454749	0.703325	0.877959	1.15092	4.49417e-22	8.79065e-21	1.05939	6.13459e-19	9.11997e-18	-0.091536	0.441574	0.774097	1.10486	1.8852e-20	4.0049e-19	1	1
M1C1	BAG1	ENSSSCG00000010996	BAG1	0.0861895	0.0206132	0.100833	0.271454	3.24191e-13	3.41902e-12	0.280628	5.05265e-14	5.27234e-13	0.00917367	0.80561	0.950003	0.194439	1.77883e-07	1.2924e-06	1	1
M1C1	BATF2	ENSSSCG00000023178	BATF2	-0.51588	0.0231559	0.109543	2.88102	2.98124e-41	1.38815e-39	2.62656	1.78237e-34	6.09505e-33	-0.254463	0.216018	0.556372	3.14244	1.38557e-46	9.20005e-45	1	1
M1C1	BATF3	ENSSSCG00000026587	BATF3	-0.102826	0.628971	0.835039	2.40294	1.11144e-30	3.31795e-29	2.2629	2.2775e-27	5.68683e-26	-0.140041	0.494808	0.808905	2.36572	1.29705e-29	4.24897e-28	1	1
M1C1	BAZ1A	ENSSSCG00000001958	BAZ1A	0.0662566	0.185969	0.43208	1.11235	3.47961e-110	1.17097e-107	0.976905	2.51695e-85	4.54494e-83	-0.13544	0.00640282	0.0519204	0.910649	2.07578e-74	3.10465e-72	1	1
M1C1	BCAS3	ENSSSCG00000017676	BCAS3	-0.0299969	0.340011	0.611063	0.0775259	0.0147127	0.0359776	0.0618895	0.0518733	0.10274	-0.0156364	0.6289	0.87983	0.0918864	0.00411546	0.0139	1	1
M1C1	BCL2A1	ENSSSCG00000040010	BCL2A1	0.0623003	0.452247	0.708317	1.8029	2.93393e-106	8.68855e-104	1.71099	7.56977e-96	1.69827e-93	-0.0919079	0.261293	0.613635	1.64869	3.78041e-89	8.74633e-87	1	1
M1C1	BCL2L14	ENSSSCG00000000623	BCL2L14	0.0432453	0.802758	0.923752	1.48267	4.65958e-18	7.2397e-17	1.33253	7.44094e-15	8.24686e-14	-0.150138	0.375481	0.722461	1.28929	5.35814e-14	7.27872e-13	1	1
M1C1	BCL7A	ENSSSCG00000009801	BCL7A	-0.00159661	0.98184	0.994221	0.202608	0.00390941	0.0112598	0.18077	0.0100916	0.0245806	-0.0218382	0.756554	0.933525	0.182367	0.0095536	0.0289996	1	1
M1C1	BCLAF1	ENSSSCG00000004163	BCLAF1	0.111647	0.0376144	0.155184	0.299998	2.3243e-08	1.53437e-07	0.277551	2.36944e-07	1.26566e-06	-0.0224474	0.67598	0.900246	0.165904	0.00200632	0.0073918	1	1
M1C1	BDKRB1	ENSSSCG00000002501	BDKRB1	-0.0734169	0.914144	0.96947	3.48121	9.42271e-11	8.0602e-10	2.72529	1.00812e-06	5.0041e-06	-0.755921	0.0515591	0.239396	2.79871	9.43796e-07	6.24153e-06	1	1
M1C1	BLOC1S6	ENSSSCG00000037384	BLOC1S6	0.113634	0.122566	0.337074	0.282839	0.000121956	0.00047963	0.358122	1.13716e-06	5.59212e-06	0.0752829	0.306342	0.662482	0.244488	0.000890471	0.00355588	1	1
M1C1	BLZF1	ENSSSCG00000022396	BLZF1	-0.00528944	0.918472	0.971386	0.621318	6.1632e-34	2.12724e-32	0.525789	1.15316e-24	2.5296e-23	-0.09553	0.0602758	0.263976	0.531078	4.68321e-25	1.24945e-23	1	1
M1C1	BMP2	ENSSSCG00000039442	BMP2	-0.205781	0.396995	0.66339	0.558586	0.018303	0.0434593	0.951852	4.48487e-05	0.000175728	0.393266	0.0877921	0.332976	1.15763	1.00963e-06	6.65019e-06	1	1
M1C1	BMP2K	ENSSSCG00000027722	BMP2K	0.0441307	0.519306	0.759615	0.929697	2.65156e-42	1.27888e-40	0.886651	1.29194e-38	5.15627e-37	-0.0430467	0.526412	0.828404	0.84252	4.92585e-35	1.99282e-33	1	1
M1C1	BRAF	ENSSSCG00000016494	BRAF	0.0617903	0.303728	0.574426	0.342441	1.19113e-08	8.14647e-08	0.287154	1.76227e-06	8.45286e-06	-0.0552874	0.35737	0.707439	0.225363	0.000176203	0.000803275	1	1
M1C1	BRAP	ENSSSCG00000040595	BRAP	0.0649274	0.0654152	0.225782	0.219355	5.29378e-10	4.20746e-09	0.190883	6.69347e-08	3.82665e-07	-0.0284722	0.42154	0.757067	0.125955	0.000365609	0.00157234	1	1
M1C1	BRD4	ENSSSCG00000022227	BRD4	0.0320859	0.355041	0.625162	0.185534	9.1267e-08	5.62142e-07	0.233367	1.77057e-11	1.47286e-10	0.0478331	0.168591	0.492762	0.201282	6.6984e-09	5.72321e-08	1	1
M1C1	BRIX1	ENSSSCG00000016827	BRIX1	0.0739883	0.0559779	0.203803	0.374026	3.68756e-22	7.26086e-21	0.373985	3.7922e-22	6.97529e-21	-4.08e-05	0.999156	0.999831	0.299996	7.96186e-15	1.15921e-13	1	1
M1C1	BRPF3	ENSSSCG00000020803	BRPF3	-0.0615743	0.206845	0.459528	0.423493	2.78223e-18	4.40022e-17	0.342751	1.82711e-12	1.66794e-11	-0.0807423	0.0961231	0.353613	0.404325	1.07997e-16	1.78671e-15	1	1
M1C1	BSPRY	ENSSSCG00000021173	BSPRY	-0.516961	0.0100036	0.0585933	0.663714	0.000623076	0.00214306	0.165726	0.400419	0.537534	-0.497988	0.0105999	0.0764874	0.682686	0.000706471	0.00287224	1	1
M1C1	BST2	ENSSSCG00000033453	BST2	-0.0154049	0.87941	0.956118	0.790601	6.27167e-15	7.69383e-14	0.653613	1.15537e-10	8.89166e-10	-0.136987	0.176182	0.503325	0.669018	4.23431e-11	4.52689e-10	1	1
M1C1	BTAF1	ENSSSCG00000010467	BTAF1	0.065671	0.213729	0.468703	0.471821	3.8718e-19	6.44878e-18	0.419879	1.80391e-15	2.1182e-14	-0.051942	0.324678	0.678679	0.354208	1.93673e-11	2.14168e-10	1	1
M1C1	BTF3	ENSSSCG00000014071	BTF3	0.0577828	0.0640662	0.222473	0.15916	3.48045e-07	1.99593e-06	0.205569	4.60832e-11	3.6864e-10	0.0464084	0.1376	0.439293	0.147786	2.2126e-06	1.38881e-05	1	1
M1C1	BTF3L4	ENSSSCG00000038762	BTF3L4	0.067075	0.0578577	0.208291	0.174431	8.83506e-07	4.80605e-06	0.196061	3.24174e-08	1.93005e-07	0.0216306	0.543132	0.837315	0.128986	0.000274519	0.0012076	1	1
M1C1	BUB3	ENSSSCG00000010726	BUB3	0.0630279	0.00902983	0.053935	0.144742	2.5521e-09	1.88567e-08	0.146102	1.81826e-09	1.23727e-08	0.00136035	0.955612	0.990095	0.0830746	0.00062567	0.00257056	1	1
M1C1	BUD13	ENSSSCG00000015065	BUD13	0.0448922	0.233287	0.494876	0.161438	2.02099e-05	9.00263e-05	0.162493	1.78854e-05	7.47473e-05	0.00105544	0.977902	0.994348	0.117601	0.00191506	0.00709793	1	1
M1C1	BUD31	ENSSSCG00000007623	BUD31	-0.0458516	0.208942	0.46244	0.117936	0.00126817	0.00409815	0.0741302	0.0431352	0.0877099	-0.0438057	0.234735	0.580546	0.119982	0.00110196	0.00430974	1	1
M1C1	BYSL	ENSSSCG00000026752	BYSL	-0.0501629	0.515267	0.755776	0.291582	0.000151067	0.000584796	0.305982	6.97541e-05	0.000265377	0.0143998	0.85152	0.963654	0.356145	3.82721e-06	2.32634e-05	1	1
M1C1	BZW1	ENSSSCG00000016094	BZW1	0.053818	0.185614	0.431595	0.25641	2.86862e-10	2.33383e-09	0.273298	1.80158e-11	1.49697e-10	0.0168872	0.677947	0.900991	0.21948	6.74673e-08	5.12923e-07	1	1
M1C1	C11orf58	ENSSSCG00000040570	C11orf58	-0.0277839	0.402604	0.668013	0.248804	6.37379e-14	7.11204e-13	0.173844	1.67616e-07	9.11788e-07	-0.0749604	0.0241863	0.141346	0.201627	1.36904e-09	1.24824e-08	1	1
M1C1	C12orf49	ENSSSCG00000035873	C12orf49	-0.00386363	0.900917	0.965005	0.143494	4.48402e-06	2.21243e-05	0.113427	0.000298936	0.00101151	-0.0300679	0.343479	0.695829	0.11729	0.000196883	0.000885825	1	1
M1C1	C14orf28	ENSSSCG00000030679	C14orf28	-0.00169949	0.982865	0.994538	0.731832	1.11933e-20	2.03612e-19	0.61471	5.37158e-15	6.01642e-14	-0.117122	0.133508	0.432558	0.61641	4.8145e-15	7.16465e-14	1	1
M1C1	C16orf72	ENSSSCG00000028454	C16orf72	0.0167341	0.67316	0.861108	0.145836	0.00024378	0.000906721	0.149983	0.000161296	0.000573286	0.00414763	0.917114	0.980272	0.133249	0.000807963	0.00325184	1	1
M1C1	C1orf109	ENSSSCG00000039905	C1orf109	0.0391014	0.2153	0.470627	0.3834	3.09655e-34	1.07884e-32	0.419013	1.18416e-40	5.09704e-39	0.0356125	0.25483	0.605756	0.379911	1.10695e-33	4.302e-32	1	1
M1C1	C1orf52	ENSSSCG00000026772	C1orf52	-0.0290461	0.55099	0.782065	0.164563	0.000793653	0.00268241	0.243285	5.71978e-07	2.93054e-06	0.0787224	0.11131	0.387276	0.272331	2.96486e-08	2.35393e-07	1	1
M1C1	C2CD3	ENSSSCG00000014835	C2CD3	0.0249807	0.526448	0.764677	0.161782	4.32483e-05	0.000184228	0.192118	1.17479e-06	5.76569e-06	0.0303366	0.44459	0.77584	0.167137	2.39113e-05	0.000128281	1	1
M1C1	C2orf49	ENSSSCG00000035390	C2orf49	-0.0304014	0.463195	0.71697	0.151029	0.000282037	0.00103574	0.131557	0.00158437	0.00465028	-0.0194719	0.642728	0.885586	0.161958	0.000108101	0.000514679	1	1
M1C1	C3	ENSSSCG00000013551	C3	-0.319875	0.192974	0.439687	1.59494	7.49872e-11	6.46672e-10	1.19756	1.02804e-06	5.09272e-06	-0.397383	0.104252	0.372416	1.51743	6.20338e-10	5.87674e-09	1	1
M1C1	C3orf38	ENSSSCG00000034645	C3orf38	0.106093	0.163174	0.402335	0.365313	1.57108e-06	8.28157e-06	0.306075	5.76071e-05	0.000222075	-0.0592388	0.43614	0.768891	0.199981	0.00857186	0.0263984	1	1
M1C1	C4orf19	ENSSSCG00000008771	C4orf19	-0.476057	0.0645425	0.223603	1.07049	6.15213e-06	2.96918e-05	0.735575	0.00224558	0.00637467	-0.334911	0.14526	0.452527	1.21163	1.44113e-06	9.29793e-06	1	1
M1C1	C9orf78	ENSSSCG00000030426	C9orf78	-0.00223834	0.950811	0.982598	0.202943	2.33505e-08	1.54078e-07	0.136589	0.000177473	0.000625527	-0.066354	0.0694557	0.287834	0.138828	0.00014269	0.000662741	1	1
M1C1	CALM1	ENSSSCG00000025768	CALM1	-0.116488	0.0190299	0.0954202	0.227837	4.48738e-06	2.21335e-05	0.137145	0.00576535	0.0149401	-0.0906918	0.0679253	0.283475	0.253633	3.32225e-07	2.34362e-06	1	1
M1C1	CANT1	ENSSSCG00000038130	CANT1	-0.126848	0.0820777	0.262546	0.263563	0.000290318	0.00106378	0.238597	0.00104289	0.00316632	-0.0249664	0.731721	0.924107	0.365444	5.64567e-07	3.86301e-06	1	1
M1C1	CAPN2	ENSSSCG00000029411	CAPN2	-0.148645	0.0728638	0.242885	0.362229	1.21663e-05	5.61905e-05	0.247531	0.00280448	0.00775317	-0.114698	0.166039	0.488969	0.396177	1.75199e-06	1.11818e-05	1	1
M1C1	CAPZA1	ENSSSCG00000006775	CAPZA1	0.00975871	0.786282	0.917554	0.268149	9.2612e-14	1.02108e-12	0.237204	4.39449e-11	3.52241e-10	-0.0309452	0.389971	0.733794	0.227446	2.64997e-10	2.62287e-09	1	1
M1C1	CARS	ENSSSCG00000012857	CARS	-0.114864	0.081954	0.262264	0.175842	0.0076943	0.0205241	0.168673	0.0105872	0.025699	-0.00716814	0.91365	0.979527	0.283538	1.82383e-05	9.97983e-05	1	1
M1C1	CASKIN2	ENSSSCG00000040578	CASKIN2	-0.208187	0.440507	0.698333	1.21788	4.52457e-07	2.54542e-06	0.975011	7.33138e-05	0.000278205	-0.242868	0.279063	0.633897	1.1832	3.45585e-06	2.11449e-05	1	1
M1C1	CASZ1	ENSSSCG00000003407	CASZ1	-0.0790642	0.410518	0.674793	0.496222	1.18601e-07	7.2239e-07	0.358394	0.000153564	0.000548041	-0.137828	0.139926	0.443467	0.437458	4.92882e-06	2.94635e-05	1	1
M1C1	CBFB	ENSSSCG00000033811	CBFB	-0.0610848	0.340281	0.611398	0.159004	0.013064	0.0324724	0.104633	0.102502	0.181614	-0.0543705	0.396447	0.73744	0.165718	0.00974264	0.0294651	1	1
M1C1	CBLL1	ENSSSCG00000028585	CBLL1	0.00135371	0.973498	0.991034	0.343041	3.27275e-17	4.77434e-16	0.288576	1.36072e-12	1.25691e-11	-0.0544656	0.180537	0.509377	0.287222	1.8329e-12	2.21007e-11	1	1
M1C1	CCDC117	ENSSSCG00000032261	CCDC117	0.0482769	0.231248	0.491826	0.30944	1.63148e-14	1.91725e-13	0.27268	1.39807e-11	1.17155e-10	-0.0367596	0.362092	0.711641	0.224404	2.68111e-08	2.14012e-07	1	1
M1C1	CCDC174	ENSSSCG00000040702	CCDC174	0.042565	0.208858	0.46244	0.10141	0.00295849	0.00879645	0.137652	5.36254e-05	0.000207427	0.0362423	0.291201	0.646889	0.0950869	0.00528133	0.0172096	1	1
M1C1	CCDC180	ENSSSCG00000045508	CCDC180	0.0306268	0.733122	0.893015	0.505085	1.71289e-08	1.14816e-07	0.286519	0.00142067	0.00421898	-0.218566	0.014682	0.097356	0.255893	0.00438599	0.0146905	1	1
M1C1	CCDC181	ENSSSCG00000028804	CCDC181	-0.0176326	0.920141	0.972297	0.995172	1.34324e-09	1.02471e-08	0.705774	2.67758e-05	0.00010907	-0.289398	0.0661095	0.278855	0.723407	2.02236e-05	0.000110011	1	1
M1C1	CCDC194	ENSSSCG00000041467	CCDC194	0.283638	0.288136	0.557774	1.86927	1.43745e-12	1.43329e-11	1.59808	1.50496e-09	1.03262e-08	-0.271188	0.297722	0.653121	1.31444	6.0838e-07	4.13414e-06	1	1
M1C1	CCDC25	ENSSSCG00000024972	CCDC25	0.0506481	0.112596	0.319798	0.238168	9.68069e-14	1.06563e-12	0.195702	1.01846e-09	7.11002e-09	-0.0424666	0.186088	0.515879	0.145053	6.02051e-06	3.54597e-05	1	1
M1C1	CCDC59	ENSSSCG00000038987	CCDC59	0.0434805	0.319792	0.590124	0.27444	3.53505e-10	2.85718e-09	0.212424	1.32936e-06	6.48559e-06	-0.0620164	0.158692	0.476141	0.168944	0.000121572	0.000572012	1	1
M1C1	CCDC8	ENSSSCG00000033830	CCDC8	-0.573537	0.0991398	0.2964	2.08966	1.33878e-12	1.34131e-11	1.70571	1.15526e-08	7.20249e-08	-0.383948	0.145659	0.453419	2.27925	1.59513e-12	1.93599e-11	1	1
M1C1	CCDC9	ENSSSCG00000024240	CCDC9	-0.145998	0.0418994	0.167135	0.219469	0.00220512	0.0067643	0.149073	0.0376974	0.0780678	-0.0703953	0.326669	0.680309	0.295071	3.9974e-05	0.000205662	1	1
M1C1	CCL22	ENSSSCG00000002821	CCL22	-0.000106085	0.999727	0.999843	1.36008	1.14854e-05	5.32731e-05	1.23843	6.48603e-05	0.000248354	-0.121643	0.694466	0.908423	1.23854	6.49121e-05	0.000323185	1	1
M1C1	CCL5	ENSSSCG00000017705	CCL5	-0.165117	0.38262	0.651128	1.46019	1.14087e-14	1.35685e-13	1.27104	1.7923e-11	1.49009e-10	-0.189149	0.317076	0.671281	1.43616	3.07978e-14	4.28191e-13	1	1
M1C1	CCNI	ENSSSCG00000008987	CCNI	0.0474954	0.123523	0.338893	0.146452	2.13383e-06	1.10436e-05	0.165006	9.20546e-08	5.17484e-07	0.0185536	0.548817	0.840713	0.117511	0.000142292	0.000661096	1	1
M1C1	CCNK	ENSSSCG00000002509	CCNK	0.0622407	0.0100173	0.0586337	0.12435	4.08836e-07	2.31674e-06	0.138231	1.75415e-08	1.07596e-07	0.0138816	0.577161	0.856659	0.0759904	0.001947	0.00720369	1	1
M1C1	CCNL1	ENSSSCG00000029352	CCNL1	0.117661	0.0173259	0.0888926	0.355271	6.70282e-13	6.86367e-12	0.358617	4.07606e-13	3.96806e-12	0.00334573	0.946047	0.986682	0.240955	1.09538e-06	7.17349e-06	1	1
M1C1	CCNT1	ENSSSCG00000038181	CCNT1	0.00365709	0.937734	0.978439	0.175211	0.000183725	0.000701138	0.155556	0.000899881	0.0027719	-0.0196551	0.675146	0.900245	0.151899	0.00119199	0.00463128	1	1
M1C1	CCNYL1	ENSSSCG00000024696	CCNYL1	-0.114985	0.0876674	0.274247	0.442336	4.25754e-11	3.73911e-10	0.300252	7.857e-06	3.45731e-05	-0.142083	0.034117	0.180289	0.415237	6.90024e-10	6.4871e-09	1	1
M1C1	CCR7	ENSSSCG00000017466	CCR7	0.129735	0.13526	0.359569	0.39236	6.25873e-06	3.01768e-05	0.619515	9.72741e-13	9.1392e-12	0.227155	0.00889255	0.066602	0.48978	1.69354e-08	1.37933e-07	1	1
M1C1	CCT4	ENSSSCG00000008377	CCT4	0.000465328	0.988343	0.996621	0.208805	5.63952e-11	4.91202e-10	0.16752	1.49174e-07	8.19298e-07	-0.0412846	0.19595	0.528977	0.167055	1.64706e-07	1.20375e-06	1	1
M1C1	CCT5	ENSSSCG00000024126	CCT5	0.00387999	0.87008	0.952201	0.0994711	2.94134e-05	0.000128701	0.137868	6.80862e-09	4.37756e-08	0.038397	0.108144	0.38117	0.133988	1.84133e-08	1.49313e-07	1	1
M1C1	CCT7	ENSSSCG00000008303	CCT7	0.00431386	0.848342	0.944651	0.12519	3.19748e-08	2.06837e-07	0.137573	1.21271e-09	8.39488e-09	0.0123832	0.586049	0.860364	0.133259	4.08929e-09	3.55968e-08	1	1
M1C1	CCT8	ENSSSCG00000026761	CCT8	0.0215877	0.516008	0.756488	0.303209	7.06458e-20	1.23647e-18	0.262881	2.602e-15	3.00764e-14	-0.0403279	0.224966	0.567376	0.241293	3.95459e-13	5.03487e-12	1	1
M1C1	CD40	ENSSSCG00000035078	CD40	-0.210934	0.0830891	0.264581	2.06028	8.27904e-65	7.85819e-63	1.78594	4.04632e-49	2.45548e-47	-0.274344	0.0231702	0.137068	1.99687	7.52651e-61	7.58129e-59	1	1
M1C1	CD53	ENSSSCG00000006800	CD53	0.0393659	0.453751	0.709552	0.643837	1.51549e-34	5.3942e-33	0.566411	4.1321e-27	1.01466e-25	-0.077426	0.140305	0.444193	0.527045	1.08413e-23	2.71161e-22	1	1
M1C1	CD82	ENSSSCG00000029521	CD82	-0.259264	0.0261472	0.119976	0.606364	1.88329e-07	1.12081e-06	0.484284	3.17872e-05	0.000127796	-0.12208	0.293901	0.64894	0.743549	1.75084e-10	1.75641e-09	1	1
M1C1	CD86	ENSSSCG00000011877	CD86	-0.246056	0.104761	0.305174	0.558005	0.000233675	0.000872202	0.180798	0.233241	0.353233	-0.377207	0.0128738	0.0883736	0.426854	0.00489183	0.0161214	1	1
M1C1	CDC40	ENSSSCG00000004403	CDC40	0.0127791	0.745949	0.899346	0.233574	3.34932e-09	2.44785e-08	0.156827	7.72683e-05	0.000291865	-0.0767467	0.053899	0.245488	0.144048	0.000291615	0.00127673	1	1
M1C1	CDC42EP2	ENSSSCG00000012996	CDC42EP2	0.0316039	0.856165	0.947902	3.50446	3.22054e-97	8.22182e-95	3.73475	2.5946e-110	8.93447e-108	0.230292	0.151017	0.463153	3.70315	3.0615e-108	1.07932e-105	1	1
M1C1	CDK12	ENSSSCG00000017504	CDK12	0.070397	0.10795	0.311176	0.322673	1.72248e-13	1.85895e-12	0.321182	2.22868e-13	2.22073e-12	-0.00149018	0.972847	0.993422	0.250785	1.01782e-08	8.52907e-08	1	1
M1C1	CDKN1A	ENSSSCG00000001565	CDKN1A	-0.200991	0.13909	0.364982	2.1916	6.16959e-59	4.96484e-57	1.82651	1.86971e-41	8.3388e-40	-0.365092	0.0068589	0.0546608	2.0275	1.34774e-50	1.02866e-48	1	1
M1C1	CEBPB	ENSSSCG00000034207	CEBPB	0.125148	0.252661	0.516092	2.05305	5.12923e-79	7.16495e-77	2.21261	1.7118e-91	3.42523e-89	0.15956	0.142245	0.448092	2.08747	1.11706e-81	2.09371e-79	1	1
M1C1	CEBPZ	ENSSSCG00000008493	CEBPZ	0.091182	0.0145625	0.0782109	0.387243	2.92163e-25	6.72793e-24	0.370383	3.12415e-23	6.16791e-22	-0.0168594	0.650802	0.889872	0.279201	6.90405e-14	9.28503e-13	1	1
M1C1	CEMIP	ENSSSCG00000038929	CEMIP	0.386618	0.426927	0.687898	3.73038	1.45184e-14	1.71704e-13	4.13326	1.54987e-17	2.10733e-16	0.40288	0.404094	0.742646	3.74664	1.05601e-14	1.51956e-13	1	1
M1C1	CEP44	ENSSSCG00000032475	CEP44	-0.0076316	0.900941	0.965005	0.580393	1.34472e-21	2.58253e-20	0.427594	2.41932e-12	2.18565e-11	-0.152799	0.0116854	0.081964	0.435226	1.06782e-12	1.31431e-11	1	1
M1C1	CEP83	ENSSSCG00000024563	CEP83	0.0507949	0.500643	0.744504	0.461089	8.7992e-10	6.84295e-09	0.459215	1.03361e-09	7.20558e-09	-0.00187405	0.980071	0.994877	0.40842	5.65237e-08	4.33426e-07	1	1
M1C1	CFL1	ENSSSCG00000012974	CFL1	-0.0551398	0.215822	0.471409	0.189307	2.14358e-05	9.503e-05	0.137534	0.00202199	0.00580002	-0.0517732	0.245269	0.593996	0.192673	1.53212e-05	8.48712e-05	1	1
M1C1	CFL2	ENSSSCG00000001959	CFL2	-0.13032	0.0612506	0.216195	0.33458	1.27571e-06	6.79963e-06	0.16855	0.015304	0.0355293	-0.16603	0.0167705	0.107638	0.29887	1.94172e-05	0.000105897	1	1
M1C1	CFLAR	ENSSSCG00000016101	CFLAR	0.191432	0.0365035	0.151999	1.70111	2.50516e-77	3.28264e-75	1.61788	4.0941e-70	4.55799e-68	-0.0832316	0.361571	0.71156	1.42645	6.0827e-55	5.20616e-53	1	1
M1C1	CFP	ENSSSCG00000012278	CFP	-0.189032	0.0343954	0.145554	0.502866	1.5732e-08	1.05883e-07	0.480323	6.71052e-08	3.83492e-07	-0.0225432	0.799586	0.948068	0.669355	6.20958e-14	8.37389e-13	1	1
M1C1	CGAS	ENSSSCG00000021383	CGAS	0.02599	0.8415	0.941463	1.6971	8.31323e-40	3.67445e-38	1.36642	2.59627e-26	6.18053e-25	-0.330678	0.00940925	0.0697311	1.34043	2.2855e-25	6.19806e-24	1	1
M1C1	CHERP	ENSSSCG00000013860	CHERP	0.0122792	0.769457	0.910964	0.137448	0.00106159	0.00348922	0.197725	2.42653e-06	1.14535e-05	0.0602769	0.151834	0.464505	0.185446	9.9461e-06	5.67085e-05	1	1
M1C1	CHIC2	ENSSSCG00000032645	CHIC2	0.0807035	0.105003	0.305639	0.374487	4.99479e-14	5.62845e-13	0.484702	1.45324e-22	2.73768e-21	0.110215	0.0259391	0.148523	0.403999	3.5602e-16	5.74873e-15	1	1
M1C1	CHMP4A	ENSSSCG00000033432	CHMP4A	-0.240138	0.0575089	0.207388	0.325765	0.0075276	0.0201121	0.143249	0.250218	0.373181	-0.182516	0.142572	0.448304	0.383387	0.00295498	0.0103954	1	1
M1C1	CHMP5	ENSSSCG00000010995	CHMP5	0.0733384	0.1298	0.350018	0.537885	6.32093e-29	1.74291e-27	0.485848	7.47118e-24	1.5386e-22	-0.0520373	0.278317	0.633227	0.412509	1.18222e-17	2.09894e-16	1	1
M1C1	CHORDC1	ENSSSCG00000014934	CHORDC1	0.0790487	0.152036	0.384994	0.733031	1.73902e-40	7.82665e-39	0.685166	1.44523e-35	5.04707e-34	-0.0478651	0.383031	0.728427	0.606117	3.27179e-28	1.00301e-26	1	1
M1C1	CHRNA9	ENSSSCG00000024428	CHRNA9	0.00754606	0.967732	0.989333	0.54956	0.00281986	0.00843509	0.550166	0.00279151	0.00772163	0.000606651	0.997339	0.999702	0.54262	0.00326728	0.0113326	1	1
M1C1	CHST4	ENSSSCG00000002737	CHST4	-1.36761	0.0321063	0.139046	3.09164	3.50407e-11	3.1013e-10	2.23753	2.94584e-06	1.3721e-05	-0.854105	0.02678	0.152161	3.60514	5.64012e-10	5.38448e-09	1	1
M1C1	CHSY1	ENSSSCG00000004825	CHSY1	-0.0290899	0.799587	0.92251	1.0668	9.54516e-21	1.74058e-19	0.804103	1.99299e-12	1.81044e-11	-0.262694	0.021164	0.128432	0.833193	3.17015e-13	4.07469e-12	1	1
M1C1	CHUK	ENSSSCG00000010548	CHUK	0.0570638	0.226152	0.485246	0.235539	6.09872e-07	3.3771e-06	0.220929	2.9205e-06	1.36073e-05	-0.0146098	0.757459	0.934018	0.163866	0.000522275	0.00218271	1	1
M1C1	CIAO2B	ENSSSCG00000033027	CIAO2B	-0.00122456	0.97816	0.993321	0.109928	0.0146198	0.0357928	0.126544	0.0049178	0.012927	0.0166162	0.714313	0.917332	0.127768	0.0046181	0.0153456	1	1
M1C1	CISH	ENSSSCG00000040581	CISH	-0.163401	0.138219	0.364101	1.298	9.55841e-33	3.11058e-31	1.35925	9.07595e-36	3.18454e-34	0.0612474	0.570168	0.853318	1.52265	3.37955e-44	2.04249e-42	1	1
M1C1	CLCA4	ENSSSCG00000006932	CLCA4	-0.169894	0.525647	0.764383	0.938662	0.000401654	0.00143032	0.714978	0.00713159	0.0180354	-0.223684	0.396901	0.73744	0.884872	0.000899402	0.00358671	1	1
M1C1	CLEC14A	ENSSSCG00000023760	CLEC14A	-0.690856	0.245457	0.507763	3.50646	3.04654e-13	3.22215e-12	2.9167	1.87055e-09	1.26993e-08	-0.589761	0.14604	0.453737	3.60755	1.82729e-11	2.02369e-10	1	1
M1C1	CLIC2	ENSSSCG00000039998	CLIC2	-0.00149302	0.990152	0.997364	1.9162	4.33336e-57	3.24061e-55	1.92722	9.93206e-58	7.99261e-56	0.0110273	0.926623	0.981438	1.92872	8.75992e-58	8.15774e-56	1	1
M1C1	CLP1	ENSSSCG00000031442	CLP1	0.0249573	0.657812	0.852584	0.1623	0.0040572	0.0116334	0.187185	0.000914611	0.00281259	0.0248849	0.660241	0.894109	0.162228	0.00407404	0.0137821	1	1
M1C1	CLPX	ENSSSCG00000004927	CLPX	0.0583187	0.126599	0.344037	0.125007	0.00110082	0.00360386	0.149451	9.49687e-05	0.00035252	0.0244438	0.524583	0.827274	0.0911325	0.0172987	0.0482444	1	1
M1C1	CLTB	ENSSSCG00000014058	CLTB	0.00495701	0.903436	0.965931	0.266345	6.90763e-11	5.96392e-10	0.271182	3.11458e-11	2.53812e-10	0.00483684	0.905785	0.977068	0.266225	7.49539e-11	7.8213e-10	1	1
M1C1	CMPK2	ENSSSCG00000008647	CMPK2	-0.417848	0.0203879	0.100094	3.6891	2.02881e-94	4.76834e-92	3.24828	1.33053e-73	1.75903e-71	-0.44082	0.0133326	0.0906911	3.66613	7.21639e-93	1.87462e-90	1	1
M1C1	CNEP1R1	ENSSSCG00000036005	CNEP1R1	0.0198001	0.677007	0.862804	0.178394	0.00018168	0.000694228	0.21077	9.58355e-06	4.16384e-05	0.032376	0.49807	0.810844	0.19097	6.15767e-05	0.000308133	1	1
M1C1	CNIH4	ENSSSCG00000035034	CNIH4	0.206692	0.00817941	0.0500465	0.49561	2.18051e-10	1.79571e-09	0.537929	5.37502e-12	4.69268e-11	0.042319	0.585722	0.860135	0.331237	2.03126e-05	0.000110455	1	1
M1C1	CNN3	ENSSSCG00000006887	CNN3	0.69039	0.0234175	0.110358	1.66292	1.75164e-08	1.17254e-07	1.48556	5.72357e-07	2.93147e-06	-0.177363	0.516437	0.822425	0.79517	0.005048	0.016544	1	1
M1C1	CNOT4	ENSSSCG00000021354	CNOT4	0.0581058	0.0872304	0.273707	0.275972	4.9741e-16	6.6293e-15	0.22136	8.68373e-11	6.77368e-10	-0.0546126	0.109809	0.38402	0.163254	1.70342e-06	1.09047e-05	1	1
M1C1	CNOT7	ENSSSCG00000006983	CNOT7	0.0560995	0.145789	0.374772	0.247658	1.39331e-10	1.1702e-09	0.225682	5.0689e-09	3.29334e-08	-0.0219758	0.569503	0.853074	0.169582	1.12129e-05	6.33702e-05	1	1
M1C1	CNOT9	ENSSSCG00000016193	CNOT9	0.0426218	0.272297	0.538068	0.431843	6.50301e-29	1.78978e-27	0.367076	2.77626e-21	4.76891e-20	-0.0647671	0.0937074	0.347761	0.324454	5.78049e-17	9.72634e-16	1	1
M1C1	COPS2	ENSSSCG00000004652	COPS2	0.0567642	0.175033	0.417816	0.199952	1.84024e-06	9.60803e-06	0.189264	6.3597e-06	2.83298e-05	-0.0106889	0.799035	0.947642	0.132499	0.00157456	0.00595364	1	1
M1C1	COQ10B	ENSSSCG00000016076	COQ10B	-0.0172481	0.76148	0.907056	0.649867	1.09193e-30	3.26631e-29	0.594096	7.06641e-26	1.63488e-24	-0.0557703	0.320643	0.675008	0.611345	3.07409e-27	8.94265e-26	1	1
M1C1	COX1	ENSSSCG00000018075	COX1	0.0771851	0.0164458	0.0856538	0.154051	1.68707e-06	8.8489e-06	0.168696	1.58115e-07	8.65193e-07	0.014645	0.649011	0.889325	0.0915108	0.00445441	0.0148819	1	1
M1C1	COX6B2	ENSSSCG00000035612	COX6B2	-0.24019	0.455069	0.710256	3.16287	7.51718e-35	2.73481e-33	3.00762	2.0108e-31	5.90752e-30	-0.155247	0.420787	0.756961	3.24781	1.5405e-32	5.74564e-31	1	1
M1C1	COX7A1	ENSSSCG00000037792	COX7A1	-0.00330565	0.976098	0.992183	0.914375	8.9043e-18	1.35088e-16	0.728631	1.17241e-11	9.8917e-11	-0.185744	0.0738093	0.298684	0.731937	1.14681e-11	1.29131e-10	1	1
M1C1	COX7A2	ENSSSCG00000004480	COX7A2	0.0198557	0.648476	0.846811	0.159177	0.000268027	0.000987726	0.205354	2.51338e-06	1.18333e-05	0.0461771	0.291569	0.647071	0.185498	2.15182e-05	0.000116668	1	1
M1C1	COX7B	ENSSSCG00000032129	COX7B	0.00783015	0.819522	0.930215	0.0865001	0.0120208	0.030204	0.105038	0.00228331	0.00646073	0.0185374	0.591926	0.862318	0.0972074	0.00478959	0.0158232	1	1
M1C1	CPEB4	ENSSSCG00000016981	CPEB4	0.0719595	0.359298	0.629005	0.631327	8.10887e-16	1.06632e-14	0.613205	5.25027e-15	5.88945e-14	-0.0181226	0.816968	0.952999	0.541245	5.06423e-12	5.9305e-11	1	1
M1C1	CRCP	ENSSSCG00000032119	CRCP	0.0763163	0.184844	0.430682	0.16334	0.0048132	0.0135725	0.261848	5.69283e-06	2.55745e-05	0.0985073	0.0896477	0.337037	0.185531	0.00129258	0.00498159	1	1
M1C1	CREM	ENSSSCG00000011106	CREM	0.0702524	0.358101	0.627651	0.678646	5.25934e-19	8.68173e-18	0.598569	4.15284e-15	4.70475e-14	-0.0800763	0.291912	0.647397	0.528317	4.18948e-12	4.93505e-11	1	1
M1C1	CRK	ENSSSCG00000038989	CRK	0.0355367	0.392489	0.659358	0.136889	0.000996816	0.0033005	0.142754	0.000598187	0.00190413	0.00586446	0.887956	0.972543	0.107217	0.00994302	0.029985	1	1
M1C1	CRTAM	ENSSSCG00000015137	CRTAM	-0.329242	0.0550141	0.201747	0.636511	0.000203107	0.000767	0.306895	0.0734298	0.137699	-0.329616	0.0543703	0.246951	0.636137	0.000209473	0.000936209	1	1
M1C1	CRY2	ENSSSCG00000013270	CRY2	-0.0193947	0.82045	0.930817	0.366189	1.79151e-05	8.04821e-05	0.464086	5.3499e-08	3.09709e-07	0.0978965	0.251007	0.601888	0.483481	1.48125e-08	1.21444e-07	1	1
M1C1	CS	ENSSSCG00000035686	CS	0.00250855	0.913242	0.969271	0.107105	3.6247e-06	1.81198e-05	0.0844116	0.000265257	0.000904574	-0.0226937	0.32957	0.683038	0.081903	0.000409948	0.00174629	1	1
M1C1	CSDE1	ENSSSCG00000006752	CSDE1	0.0621706	0.0261909	0.120065	0.185014	3.78608e-11	3.33892e-10	0.198355	1.34766e-12	1.2464e-11	0.0133412	0.633685	0.882273	0.136184	1.12931e-06	7.36965e-06	1	1
M1C1	CSF2RB	ENSSSCG00000000136	CSF2RB	0.0652415	0.666456	0.856988	0.647164	1.90502e-05	8.52453e-05	0.630948	3.06497e-05	0.000123659	-0.0162168	0.914671	0.979818	0.565706	0.000185815	0.000841908	1	1
M1C1	CSF3	ENSSSCG00000017488	CSF3	-0.345968	0.0753762	0.248242	4.5014	7.77219e-122	3.59634e-119	4.31713	3.33011e-112	1.26433e-109	-0.184277	0.33132	0.683909	4.66309	1.30263e-129	7.7152e-127	1	1
M1C1	CSNK1A1	ENSSSCG00000014435	CSNK1A1	-0.0205778	0.59043	0.808494	0.301433	3.09255e-15	3.9138e-14	0.253746	3.18641e-11	2.58815e-10	-0.0476873	0.212204	0.552019	0.274323	7.30407e-13	9.08835e-12	1	1
M1C1	CSRNP1	ENSSSCG00000011264	CSRNP1	-0.176846	0.0142616	0.0769857	0.538473	6.52934e-14	7.26917e-13	0.402527	2.17853e-08	1.3204e-07	-0.135946	0.0581269	0.257845	0.579372	9.21223e-16	1.44958e-14	1	1
M1C1	CSRP2	ENSSSCG00000000951	CSRP2	-0.180619	0.601813	0.8164	1.20208	0.000120224	0.000472954	0.930209	0.00353123	0.00956936	-0.271873	0.353348	0.704651	1.11083	0.000723669	0.00293572	1	1
M1C1	CSTF1	ENSSSCG00000007494	CSTF1	0.028997	0.258726	0.522568	0.0639653	0.0148173	0.0362046	0.0975823	0.000192366	0.00067417	0.033617	0.209731	0.549937	0.0685853	0.00897875	0.0275043	1	1
M1C1	CSTF3	ENSSSCG00000040954	CSTF3	0.0383316	0.307367	0.577883	0.221675	3.70835e-09	2.70357e-08	0.220849	4.25279e-09	2.78633e-08	-0.000826224	0.98249	0.996079	0.182517	1.21312e-06	7.8922e-06	1	1
M1C1	CTDSPL2	ENSSSCG00000035827	CTDSPL2	0.0341591	0.489873	0.736344	0.235865	1.87808e-06	9.79528e-06	0.183607	0.000208821	0.000725995	-0.0522582	0.291493	0.647071	0.149448	0.00254636	0.00911825	1	1
M1C1	CTH	ENSSSCG00000003789	CTH	0.28596	0.0662369	0.227399	1.30303	3.90887e-18	6.12473e-17	1.1647	1.20098e-14	1.31142e-13	-0.138331	0.332046	0.684668	0.878739	3.27616e-09	2.87212e-08	1	1
M1C1	CTLA4	ENSSSCG00000016122	CTLA4	0.135698	0.358597	0.628075	0.522222	0.000396047	0.0014124	0.723971	8.326e-07	4.16919e-06	0.201748	0.167854	0.491578	0.588272	6.06851e-05	0.000303877	1	1
M1C1	CTNS	ENSSSCG00000017865	CTNS	-0.152607	0.0225375	0.107684	0.267673	6.0789e-05	0.000252767	0.20909	0.00174787	0.00507166	-0.0585832	0.380566	0.725993	0.361697	6.58164e-08	5.00793e-07	1	1
M1C1	CTR9	ENSSSCG00000013406	CTR9	-0.0291595	0.305126	0.575761	0.182713	1.37627e-10	1.15655e-09	0.126691	8.94732e-06	3.90575e-05	-0.0560224	0.050387	0.235995	0.15585	5.05932e-08	3.89971e-07	1	1
M1C1	CTSL	ENSSSCG00000010948	CTSL	-0.167029	0.520185	0.760354	1.00969	0.000101281	0.000403461	0.707471	0.00645248	0.0165326	-0.302223	0.24457	0.592886	0.8745	0.000760212	0.00307134	1	1
M1C1	CTTNBP2NL	ENSSSCG00000006781	CTTNBP2NL	-0.303614	0.0615992	0.216976	1.45467	1.97675e-19	3.34511e-18	1.09857	1.03884e-11	8.80994e-11	-0.356106	0.0268035	0.152236	1.40218	4.64899e-18	8.48799e-17	1	1
M1C1	CUL1	ENSSSCG00000015455	CUL1	0.0805693	0.0392703	0.15989	0.175829	7.08088e-06	3.38106e-05	0.242973	5.27455e-10	3.78759e-09	0.067144	0.0865144	0.32948	0.162403	3.28742e-05	0.000172246	1	1
M1C1	CUL3	ENSSSCG00000016234	CUL3	-0.0303924	0.453817	0.709575	0.165693	4.46819e-05	0.00018968	0.0711928	0.0797738	0.147283	-0.0945	0.0201941	0.123969	0.101585	0.0124887	0.0364734	1	1
M1C1	CWC22	ENSSSCG00000016008	CWC22	0.0387904	0.353525	0.624004	0.305769	2.54733e-13	2.70576e-12	0.261245	4.23778e-10	3.085e-09	-0.0445236	0.287079	0.643807	0.222455	1.05775e-07	7.93016e-07	1	1
M1C1	CWC25	ENSSSCG00000021478	CWC25	0.0520395	0.181444	0.426248	0.243574	4.29236e-10	3.44109e-09	0.253013	8.81803e-11	6.86841e-10	0.00943932	0.809146	0.950753	0.200973	2.58031e-07	1.83863e-06	1	1
M1C1	CXCL10	ENSSSCG00000032474	CXCL10	0.166145	0.667839	0.858011	6.94329	1.41413e-72	1.5984e-70	6.65832	6.88524e-67	7.23048e-65	-0.284976	0.457286	0.785648	6.49217	9.88915e-64	1.08466e-61	1	1
M1C1	CXCL11	ENSSSCG00000008978	CXCL11	-0.251755	0.67561	0.861964	3.31085	1.90324e-09	1.42762e-08	3.57054	8.68725e-11	6.77368e-10	0.259685	0.607343	0.868579	3.82229	9.44467e-12	1.07658e-10	1	1
M1C1	CXCL2	ENSSSCG00000008959	CXCL2	-0.35694	0.178001	0.421356	4.545	5.33621e-66	5.23267e-64	4.42733	1.0153e-62	9.27994e-61	-0.117667	0.656741	0.892471	4.78427	6.52117e-73	9.56029e-71	1	1
M1C1	CXCL8	ENSSSCG00000008953	CXCL8	-0.274285	0.384146	0.652207	6.00222	6.25889e-81	9.45667e-79	5.7225	9.84264e-74	1.31297e-71	-0.279726	0.374427	0.721683	5.99678	8.99433e-81	1.60457e-78	1	1
M1C1	CXCL9	ENSSSCG00000032777	CXCL9	0.0264602	0.959749	0.98622	2.68146	2.62862e-07	1.53176e-06	2.46622	2.20278e-06	1.0444e-05	-0.21524	0.677497	0.900754	2.43976	2.83344e-06	1.75176e-05	1	1
M1C1	CXCR5	ENSSSCG00000015098	CXCR5	-0.169385	0.304558	0.575429	0.955478	6.63083e-09	4.66204e-08	0.653126	7.40129e-05	0.000280499	-0.302352	0.0662862	0.279073	0.822511	6.08162e-07	4.13414e-06	1	1
M1C1	CXorf21	ENSSSCG00000012201	CXorf21	0.183275	0.17176	0.413987	0.983957	1.90019e-13	2.04627e-12	0.868861	8.46624e-11	6.62227e-10	-0.115096	0.388166	0.733385	0.685586	2.94395e-07	2.08769e-06	1	1
M1C1	CYCS	ENSSSCG00000016714	CYCS	0.0333531	0.648673	0.846949	0.48347	3.70714e-11	3.27515e-10	0.461	2.85195e-10	2.10933e-09	-0.0224701	0.758185	0.934451	0.427647	4.93391e-09	4.26482e-08	1	1
M1C1	CYP4F22	ENSSSCG00000023607	CYP4F22	-1.00553	0.00858173	0.0519076	3.77125	1.56185e-33	5.29208e-32	3.20309	2.12514e-24	4.56042e-23	-0.568167	0.0397969	0.201186	4.20862	1.22779e-32	4.60251e-31	1	1
M1C1	CYP51A1	ENSSSCG00000015311	CYP51A1	-0.173158	0.0163847	0.0854553	0.193922	0.00714918	0.0192329	0.0191655	0.790568	0.867106	-0.174756	0.015503	0.101483	0.192324	0.00776835	0.0242671	1	1
M1C1	CYTH4	ENSSSCG00000000130	CYTH4	0.102285	0.395006	0.66156	0.500835	3.10842e-05	0.000135412	0.657025	4.62903e-08	2.69532e-07	0.15619	0.193813	0.526664	0.55474	3.94205e-06	2.39025e-05	1	1
M1C1	DAXX	ENSSSCG00000001509	DAXX	-0.103128	0.24656	0.508909	1.4697	1.08567e-61	9.13381e-60	1.22815	1.3947e-43	6.6833e-42	-0.241544	0.00631595	0.0513982	1.33128	7.69898e-51	5.99993e-49	1	1
M1C1	DCAF13	ENSSSCG00000006048	DCAF13	-0.0282453	0.467533	0.71989	0.182575	2.71964e-06	1.38622e-05	0.136505	0.000463438	0.00151148	-0.0460695	0.23908	0.586296	0.16475	2.50352e-05	0.000133632	1	1
M1C1	DCLRE1B	ENSSSCG00000006761	DCLRE1B	-0.15537	0.236299	0.498274	0.328381	0.012046	0.030257	0.198492	0.129716	0.220154	-0.129889	0.321171	0.675413	0.353862	0.00705269	0.0222711	1	1
M1C1	DCP1A	ENSSSCG00000022616	DCP1A	-0.027868	0.45472	0.709936	0.278411	7.58482e-14	8.41893e-13	0.182745	9.64976e-07	4.79799e-06	-0.0956653	0.0103577	0.0753272	0.210614	1.72717e-08	1.4044e-07	1	1
M1C1	DCSTAMP	ENSSSCG00000006043	DCSTAMP	-0.0657896	0.825291	0.933187	4.11858	1.38666e-48	7.92751e-47	3.65171	1.91463e-38	7.53989e-37	-0.466875	0.0783521	0.310017	3.7175	2.15871e-39	1.06903e-37	1	1
M1C1	DCTN5	ENSSSCG00000040943	DCTN5	-0.0203963	0.401817	0.667669	0.0756648	0.00214525	0.0065984	0.0717904	0.00361514	0.0097717	-0.00387444	0.877481	0.969878	0.0921867	0.000204006	0.00091415	1	1
M1C1	DCUN1D5	ENSSSCG00000014989	DCUN1D5	-0.0136019	0.76466	0.908767	0.222279	1.00911e-06	5.46122e-06	0.206346	5.76192e-06	2.58614e-05	-0.0159328	0.727093	0.921779	0.219948	1.43769e-06	9.27983e-06	1	1
M1C1	DDX18	ENSSSCG00000015712	DDX18	0.0674241	0.0638467	0.222128	0.330708	9.67709e-20	1.67982e-18	0.310735	1.3393e-17	1.82606e-16	-0.0199724	0.582856	0.8589	0.243311	2.24895e-11	2.46852e-10	1	1
M1C1	DDX23	ENSSSCG00000000176	DDX23	0.00515133	0.83028	0.93548	0.0640146	0.00814354	0.0215439	0.0870004	0.000319899	0.00107653	0.0229858	0.345605	0.696966	0.081849	0.000724381	0.002937	1	1
M1C1	DDX27	ENSSSCG00000022915	DDX27	0.0137015	0.645526	0.844989	0.300459	5.3812e-24	1.15813e-22	0.26346	9.17312e-19	1.34482e-17	-0.0369995	0.214111	0.553869	0.249758	5.62212e-17	9.47061e-16	1	1
M1C1	DDX39A	ENSSSCG00000013776	DDX39A	-0.0466228	0.158684	0.39588	0.0811909	0.0143156	0.0351645	0.065952	0.0467349	0.0938946	-0.015239	0.647134	0.888137	0.112575	0.000702003	0.00285643	1	1
M1C1	DDX47	ENSSSCG00000033149	DDX47	0.0541687	0.108621	0.312543	0.214562	2.55057e-10	2.08654e-09	0.20732	1.02162e-09	7.12874e-09	-0.00724201	0.831893	0.957033	0.153151	6.46852e-06	3.78874e-05	1	1
M1C1	DDX5	ENSSSCG00000032092	DDX5	0.0688851	0.0307023	0.13479	0.336315	5.05134e-26	1.19864e-24	0.349159	6.38626e-28	1.62477e-26	0.0128444	0.686968	0.905298	0.280274	1.45824e-18	2.78249e-17	1	1
M1C1	DDX52	ENSSSCG00000021275	DDX52	-0.00495973	0.897539	0.964359	0.202739	1.48427e-07	8.95218e-07	0.191196	7.36616e-07	3.71494e-06	-0.0115433	0.765939	0.936022	0.196156	4.03838e-07	2.81527e-06	1	1
M1C1	DDX58	ENSSSCG00000030408	DDX58	-0.661507	0.162593	0.401387	5.82695	5.62392e-63	5.01647e-61	5.35761	2.75277e-53	1.9691e-51	-0.46934	0.0529137	0.242929	6.01912	2.86169e-50	2.17298e-48	1	1
M1C1	DDX60	ENSSSCG00000009720	DDX60	0.0294266	0.840781	0.941331	1.52328	4.83283e-26	1.15048e-24	1.1994	1.15793e-16	1.47298e-15	-0.323882	0.0231417	0.136954	1.16997	6.45881e-16	1.02503e-14	1	1
M1C1	DEK	ENSSSCG00000001075	DEK	-0.00845426	0.870432	0.952375	0.251748	1.18997e-06	6.37249e-06	0.130541	0.0118117	0.0283141	-0.121207	0.0194173	0.1205	0.138996	0.00735509	0.0231029	1	1
M1C1	DENND2A	ENSSSCG00000016497	DENND2A	-0.27956	0.327651	0.598585	1.04833	0.000113778	0.000449378	1.30879	1.19334e-06	5.85093e-06	0.26046	0.318047	0.672318	1.58835	8.03936e-09	6.81389e-08	1	1
M1C1	DENND2C	ENSSSCG00000006755	DENND2C	-0.0330826	0.402274	0.667747	0.334086	1.86047e-17	2.76864e-16	0.278125	1.66391e-12	1.52648e-11	-0.055961	0.154806	0.470102	0.311207	3.52376e-15	5.335e-14	1	1
M1C1	DENND5A	ENSSSCG00000014578	DENND5A	-0.082205	0.266463	0.531909	0.424332	9.55963e-09	6.59904e-08	0.33525	5.81191e-06	2.60542e-05	-0.0890823	0.228295	0.571489	0.417455	1.66612e-08	1.35924e-07	1	1
M1C1	DENR	ENSSSCG00000009788	DENR	-0.0466848	0.264548	0.529543	0.128629	0.00218265	0.00669813	0.110148	0.00876687	0.0216858	-0.0184811	0.662413	0.894878	0.156833	0.000202106	0.000907118	1	1
M1C1	DERL2	ENSSSCG00000031530	DERL2	-0.0030521	0.931253	0.976701	0.0910267	0.0104719	0.0267988	0.113275	0.0014353	0.00425817	0.0222478	0.534048	0.831591	0.116327	0.0010845	0.0042482	1	1
M1C1	DEUP1	ENSSSCG00000014943	DEUP1	0.0437213	0.852668	0.946259	1.53685	1.90415e-12	1.88216e-11	1.39151	2.39767e-10	1.78583e-09	-0.14534	0.470394	0.794327	1.34778	8.89039e-10	8.27404e-09	1	1
M1C1	DHRS7	ENSSSCG00000005083	DHRS7	-0.0490247	0.635213	0.838737	0.466191	5.89477e-06	2.85148e-05	0.312609	0.00243858	0.00683606	-0.153582	0.135423	0.435913	0.361634	0.000463611	0.00195966	1	1
M1C1	DHX15	ENSSSCG00000008756	DHX15	0.0748135	0.0584732	0.20964	0.313502	2.21354e-15	2.82795e-14	0.32309	3.04703e-16	3.77867e-15	0.00958787	0.808378	0.950753	0.248276	3.38415e-10	3.30753e-09	1	1
M1C1	DHX36	ENSSSCG00000024916	DHX36	0.0394436	0.332439	0.603586	0.274071	1.65138e-11	1.50104e-10	0.242942	2.41735e-09	1.62551e-08	-0.0311294	0.444609	0.77584	0.203498	5.80371e-07	3.96016e-06	1	1
M1C1	DHX38	ENSSSCG00000002748	DHX38	0.00717838	0.773793	0.912695	0.0771995	0.00218251	0.00669813	0.121513	1.34617e-06	6.55897e-06	0.0443139	0.0811799	0.316074	0.114335	5.68722e-06	3.36708e-05	1	1
M1C1	DHX58	ENSSSCG00000017416	DHX58	-0.241781	0.155693	0.390837	2.70413	1.08011e-57	8.15983e-56	2.4238	1.12901e-46	6.07899e-45	-0.280331	0.0948746	0.350501	2.66558	6.99537e-56	6.17555e-54	1	1
M1C1	DHX8	ENSSSCG00000017378	DHX8	-0.0328201	0.358064	0.627651	0.226652	2.17573e-10	1.79277e-09	0.137836	0.000115336	0.000420326	-0.0888156	0.0130493	0.0891649	0.170656	1.85358e-06	1.17895e-05	1	1
M1C1	DHX9	ENSSSCG00000026806	DHX9	0.0265042	0.50136	0.745019	0.259844	4.35063e-11	3.8186e-10	0.18978	1.48277e-06	7.17965e-06	-0.0700643	0.0755667	0.30305	0.163276	3.45604e-05	0.000180379	1	1
M1C1	DIPK1A	ENSSSCG00000006900	DIPK1A	0.115024	0.172521	0.41456	0.425806	4.35036e-07	2.45394e-06	0.475704	1.63149e-08	1.00572e-07	0.0498985	0.553121	0.842513	0.36068	1.83212e-05	0.000100215	1	1
M1C1	DKC1	ENSSSCG00000012823	DKC1	-0.0560172	0.0829226	0.264278	0.0892301	0.00590785	0.0162417	0.101362	0.00176064	0.00510288	0.0121316	0.709975	0.915174	0.157379	1.29752e-06	8.40804e-06	1	1
M1C1	DLD	ENSSSCG00000015443	DLD	0.0283718	0.432531	0.69282	0.146005	5.62529e-05	0.000235094	0.14208	8.89606e-05	0.000332301	-0.00392547	0.914049	0.979684	0.113708	0.00171914	0.00644765	1	1
M1C1	DLL4	ENSSSCG00000004755	DLL4	-0.026903	0.946987	0.980759	3.1527	2.13195e-16	2.94202e-15	2.79953	3.40004e-13	3.33628e-12	-0.353172	0.332432	0.685179	2.82643	2.63187e-13	3.4035e-12	1	1
M1C1	DMTF1	ENSSSCG00000015393	DMTF1	0.0403668	0.318995	0.589201	0.337604	7.37176e-17	1.05462e-15	0.286465	1.53313e-12	1.41175e-11	-0.0511391	0.206501	0.545426	0.246098	1.24517e-09	1.14021e-08	1	1
M1C1	DMXL2	ENSSSCG00000032517	DMXL2	-0.251688	0.0928395	0.284376	3.78732	1.62784e-143	1.33908e-140	3.5836	1.12662e-128	6.17844e-126	-0.203722	0.167152	0.490692	3.83529	1.44558e-146	1.18915e-143	1	1
M1C1	DNAJB4	ENSSSCG00000003766	DNAJB4	0.00382736	0.968975	0.989489	0.97442	2.4086e-23	5.05159e-22	0.776674	2.28738e-15	2.66267e-14	-0.197747	0.0425962	0.211226	0.772846	3.21148e-15	4.88218e-14	1	1
M1C1	DNAJB6	ENSSSCG00000033272	DNAJB6	-0.0165512	0.663618	0.855568	0.276296	3.66951e-13	3.85078e-12	0.231381	1.19963e-09	8.31208e-09	-0.0449151	0.238026	0.58493	0.247932	7.66468e-11	7.98108e-10	1	1
M1C1	DNAJC1	ENSSSCG00000026001	DNAJC1	-0.0744967	0.393118	0.659816	0.479385	3.25909e-08	2.10639e-07	0.279592	0.00131798	0.00393215	-0.199793	0.021288	0.12901	0.354089	4.95149e-05	0.000251257	1	1
M1C1	DNAJC15	ENSSSCG00000038251	DNAJC15	-0.00812004	0.883792	0.958595	0.232504	2.94658e-05	0.000128892	0.229129	3.89887e-05	0.000154277	-0.00337501	0.952116	0.989176	0.237249	2.37005e-05	0.000127309	1	1
M1C1	DNAJC2	ENSSSCG00000015423	DNAJC2	0.0116019	0.7651	0.908927	0.284534	2.25776e-13	2.40335e-12	0.198797	3.19615e-07	1.68418e-06	-0.0857361	0.0275219	0.155126	0.187196	1.5165e-06	9.76294e-06	1	1
M1C1	DNAJC24	ENSSSCG00000026083	DNAJC24	-0.0485158	0.406581	0.671227	0.179306	0.00216925	0.00666254	0.165	0.00480466	0.0126588	-0.0143058	0.807464	0.950697	0.213516	0.000274158	0.00120638	1	1
M1C1	DNAJC27	ENSSSCG00000008577	DNAJC27	0.0228697	0.74024	0.896762	0.236462	0.000631843	0.00217104	0.243174	0.000439573	0.00143935	0.00671186	0.92314	0.98126	0.220304	0.00149605	0.00568	1	1
M1C1	DNAJC3	ENSSSCG00000026082	DNAJC3	0.0202459	0.73922	0.896723	0.224296	0.000226646	0.00084832	0.211094	0.000520602	0.00167979	-0.0132016	0.828259	0.955725	0.190848	0.00170905	0.00641144	1	1
M1C1	DNMBP	ENSSSCG00000010544	DNMBP	-0.270811	0.00906529	0.0540377	0.822845	1.06847e-15	1.3939e-14	0.723657	1.85736e-12	1.69451e-11	-0.0991877	0.331176	0.683909	0.994468	5.81685e-22	1.32304e-20	1	1
M1C1	DNTTIP1	ENSSSCG00000007422	DNTTIP1	-0.0880812	0.0142157	0.0767825	0.162511	6.09514e-06	2.94264e-05	0.103194	0.00428695	0.0114167	-0.0593168	0.104574	0.373025	0.191275	1.66823e-07	1.21757e-06	1	1
M1C1	DNTTIP2	ENSSSCG00000006892	DNTTIP2	0.0306753	0.406171	0.670933	0.310635	3.86939e-17	5.62257e-16	0.269514	2.94173e-13	2.89809e-12	-0.0411212	0.265402	0.61877	0.238839	1.01568e-10	1.04657e-09	1	1
M1C1	DOT1L	ENSSSCG00000013457	DOT1L	-0.128729	0.133929	0.357119	0.978946	3.03556e-30	8.90051e-29	0.873211	2.17671e-24	4.66434e-23	-0.105735	0.216299	0.556533	1.00194	1.51259e-31	5.37095e-30	1	1
M1C1	DRG1	ENSSSCG00000010029	DRG1	0.0302348	0.554146	0.783983	0.160365	0.00174152	0.00547024	0.163262	0.00143483	0.00425761	0.00289732	0.955	0.989785	0.133028	0.00942537	0.0286515	1	1
M1C1	DUSP12	ENSSSCG00000006347	DUSP12	0.0492026	0.382499	0.650996	0.484007	2.52632e-18	4.00505e-17	0.546038	4.26466e-23	8.31974e-22	0.0620308	0.253268	0.604861	0.496836	2.3767e-19	4.71108e-18	1	1
M1C1	DUSP16	ENSSSCG00000032097	DUSP16	-0.121293	0.104434	0.304759	1.35709	1.25021e-74	1.50503e-72	1.33249	5.29887e-72	6.37889e-70	-0.0246033	0.73916	0.926884	1.45378	3.77572e-85	7.76487e-83	1	1
M1C1	DUSP4	ENSSSCG00000015850	DUSP4	0.188998	0.0561665	0.204276	0.674464	8.45164e-12	7.87561e-11	0.725851	1.92226e-13	1.92057e-12	0.0513867	0.601272	0.865136	0.536853	5.12427e-08	3.94771e-07	1	1
M1C1	DUSP5	ENSSSCG00000040815	DUSP5	0.0113935	0.940854	0.979326	2.11958	1.20363e-43	6.10347e-42	1.70208	1.00398e-28	2.6499e-27	-0.417503	0.00619358	0.0505002	1.69068	2.34508e-28	7.21903e-27	1	1
M1C1	DYNC1LI1	ENSSSCG00000011233	DYNC1LI1	-0.0155641	0.80921	0.926119	0.241141	0.000182911	0.000698572	0.17615	0.0063089	0.0161899	-0.0649914	0.313814	0.668031	0.191714	0.00297169	0.0104393	1	1
M1C1	DYNLRB1	ENSSSCG00000037510	DYNLRB1	-0.0120524	0.817141	0.92908	0.129448	0.0131503	0.0326596	0.145825	0.00520761	0.0136259	0.0163771	0.754269	0.932868	0.157877	0.00251065	0.00900344	1	1
M1C1	E2F3	ENSSSCG00000040178	E2F3	0.11302	0.0601453	0.213413	0.655698	4.17223e-28	1.0973e-26	0.623276	1.63895e-25	3.73354e-24	-0.0324214	0.583406	0.85916	0.510257	1.11279e-17	1.97805e-16	1	1
M1C1	ECD	ENSSSCG00000010295	ECD	-0.0296818	0.49871	0.743122	0.132595	0.00261472	0.00788677	0.171143	9.97221e-05	0.000368777	0.038548	0.384518	0.730191	0.200825	5.4024e-06	3.21e-05	1	1
M1C1	ECE1	ENSSSCG00000003513	ECE1	0.320213	0.0161767	0.0846168	1.01154	2.98071e-14	3.42135e-13	1.29448	2.33642e-22	4.33525e-21	0.282941	0.0334268	0.177912	0.974272	2.44818e-13	3.17705e-12	1	1
M1C1	EDC3	ENSSSCG00000001903	EDC3	-0.0370697	0.108944	0.313151	0.161568	3.44318e-12	3.32571e-11	0.149978	1.11287e-10	8.58242e-10	-0.0115896	0.621889	0.876148	0.187048	1.35932e-15	2.12091e-14	1	1
M1C1	EDN1	ENSSSCG00000035598	EDN1	0.412998	0.356733	0.626915	6.85673	1.01512e-61	8.58911e-60	6.29906	2.58834e-52	1.78259e-50	-0.557672	0.126047	0.417528	5.88606	3.30963e-48	2.33361e-46	1	1
M1C1	EEF1AKMT3	ENSSSCG00000037619	EEF1AKMT3	-0.00902535	0.907002	0.967508	0.646305	2.20113e-17	3.25921e-16	0.595254	6.2349e-15	6.94659e-14	-0.0510505	0.498375	0.810844	0.604279	2.77128e-15	4.23471e-14	1	1
M1C1	EEF1G	ENSSSCG00000013064	EEF1G	0.0212204	0.467949	0.719896	0.0888652	0.00238435	0.00727041	0.10995	0.000170854	0.000604896	0.0210852	0.471355	0.794689	0.0887299	0.00242205	0.00870467	1	1
M1C1	EEF2	ENSSSCG00000025675	EEF2	0.0101684	0.586386	0.805961	0.0659974	0.000416328	0.0014776	0.110949	2.95317e-09	1.97149e-08	0.0449515	0.0162708	0.105344	0.10078	7.05429e-08	5.35931e-07	1	1
M1C1	EFNB1	ENSSSCG00000032728	EFNB1	-0.144689	0.24019	0.503142	0.461808	0.000132105	0.000515885	0.3022	0.0131273	0.0310802	-0.159607	0.186432	0.516367	0.446889	0.000286186	0.00125483	1	1
M1C1	EFNB2	ENSSSCG00000009535	EFNB2	0.595137	0.0736942	0.244388	1.85821	1.47677e-09	1.12021e-08	2.15438	1.04985e-12	9.80144e-12	0.296167	0.230683	0.574911	1.55924	2.08846e-08	1.68339e-07	1	1
M1C1	EGR1	ENSSSCG00000014336	EGR1	-0.339935	0.157618	0.39423	0.961743	6.10048e-05	0.000253593	0.682392	0.00447085	0.0118659	-0.279351	0.243776	0.591857	1.02233	2.09888e-05	0.000113964	1	1
M1C1	EHD4	ENSSSCG00000020666	EHD4	0.268117	0.0115151	0.0651771	1.0449	6.09235e-23	1.24771e-21	1.07049	5.31153e-24	1.10616e-22	0.0255968	0.808653	0.950753	0.802376	3.47048e-14	4.80705e-13	1	1
M1C1	EHF	ENSSSCG00000013300	EHF	-0.0230373	0.930993	0.976635	2.30628	6.13357e-19	1.00799e-17	2.30223	7.05336e-19	1.04127e-17	-0.00404712	0.98725	0.997125	2.32527	3.78578e-19	7.43448e-18	1	1
M1C1	EIF1	ENSSSCG00000017430	EIF1	-0.0145614	0.80661	0.925133	0.704064	2.25384e-32	7.19237e-31	0.656766	2.20536e-28	5.7289e-27	-0.0472978	0.425861	0.760644	0.671327	1.41914e-29	4.62847e-28	1	1
M1C1	EIF1AD	ENSSSCG00000027334	EIF1AD	0.023376	0.5631	0.788968	0.250758	5.63927e-10	4.46289e-09	0.242822	1.95293e-09	1.32404e-08	-0.00793557	0.844683	0.961095	0.219446	5.96987e-08	4.56119e-07	1	1
M1C1	EIF1AX	ENSSSCG00000032223	EIF1AX	0.0762204	0.0790269	0.255715	0.157105	0.000300201	0.00109592	0.201391	3.56025e-06	1.63971e-05	0.0442853	0.30856	0.663788	0.12517	0.00395092	0.01343	1	1
M1C1	EIF1B	ENSSSCG00000011270	EIF1B	-0.0575667	0.164574	0.404724	0.266314	1.18086e-10	1.00029e-09	0.254429	7.65667e-10	5.40383e-09	-0.0118858	0.77393	0.939218	0.311995	5.24798e-14	7.14875e-13	1	1
M1C1	EIF2AK1	ENSSSCG00000007592	EIF2AK1	-0.0492059	0.101543	0.299988	0.123909	3.95812e-05	0.000169338	0.0680935	0.0243204	0.0533025	-0.0558152	0.0669277	0.280657	0.117299	0.000112269	0.000531616	1	1
M1C1	EIF2AK2	ENSSSCG00000008496	EIF2AK2	0.1811	0.187376	0.433906	2.25754	6.87713e-61	5.6888e-59	2.00823	1.51074e-48	9.09328e-47	-0.249311	0.068575	0.285623	1.82713	1.6605e-40	8.71879e-39	1	1
M1C1	EIF2B5	ENSSSCG00000011783	EIF2B5	0.0349503	0.206291	0.458573	0.115535	3.15349e-05	0.000137213	0.129086	3.30074e-06	1.5297e-05	0.0135505	0.626783	0.879028	0.0941356	0.000697179	0.00284071	1	1
M1C1	EIF2S1	ENSSSCG00000033295	EIF2S1	0.0122693	0.766371	0.909558	0.242661	4.22212e-09	3.05706e-08	0.212276	2.81162e-07	1.48791e-06	-0.0303856	0.462698	0.789878	0.200006	1.33091e-06	8.62061e-06	1	1
M1C1	EIF2S2	ENSSSCG00000026617	EIF2S2	0.0332795	0.432636	0.69282	0.333133	3.82834e-15	4.81349e-14	0.314595	1.16375e-13	1.17462e-12	-0.0185377	0.661741	0.894606	0.281315	3.25305e-11	3.50823e-10	1	1
M1C1	EIF3H	ENSSSCG00000006016	EIF3H	0.0454124	0.133157	0.355572	0.136472	6.56199e-06	3.15466e-05	0.138091	5.097e-06	2.30658e-05	0.00161975	0.957391	0.990561	0.0926789	0.00220716	0.00802589	1	1
M1C1	EIF3J	ENSSSCG00000004691	EIF3J	0.047018	0.213045	0.468009	0.312864	1.1275e-16	1.59303e-15	0.273208	4.76202e-13	4.59058e-12	-0.0396559	0.293596	0.648488	0.22619	2.13592e-09	1.90292e-08	1	1
M1C1	EIF3L	ENSSSCG00000000119	EIF3L	0.00269634	0.941262	0.979326	0.119839	0.00106869	0.00350789	0.100857	0.00590535	0.0152521	-0.0189829	0.604818	0.867533	0.0981602	0.0073966	0.0232135	1	1
M1C1	EIF3M	ENSSSCG00000013315	EIF3M	0.060659	0.101309	0.299578	0.144125	0.000101968	0.000405871	0.16187	1.27173e-05	5.43135e-05	0.0177448	0.632878	0.881925	0.101211	0.00634088	0.0202479	1	1
M1C1	EIF4A1	ENSSSCG00000017957	EIF4A1	0.0217382	0.607957	0.819633	0.0986283	0.0199885	0.0469494	0.128297	0.00247314	0.00691934	0.0296684	0.48419	0.802753	0.106558	0.0119493	0.0351266	1	1
M1C1	EIF4A3	ENSSSCG00000017155	EIF4A3	-0.0212879	0.484185	0.731787	0.146186	1.61995e-06	8.52781e-06	0.138148	5.87718e-06	2.63308e-05	-0.00803801	0.792742	0.945744	0.159436	1.7832e-07	1.29494e-06	1	1
M1C1	EIF4E	ENSSSCG00000028420	EIF4E	-0.0041698	0.933514	0.97748	0.57608	4.47277e-31	1.37119e-29	0.506271	2.53853e-24	5.40058e-23	-0.0698088	0.158529	0.475852	0.510441	1.18798e-24	3.10236e-23	1	1
M1C1	EIF4G1	ENSSSCG00000030255	EIF4G1	0.0451336	0.152189	0.385208	0.13946	9.84511e-06	4.62196e-05	0.191595	1.24103e-09	8.58689e-09	0.0521353	0.098614	0.359901	0.146461	3.42208e-06	2.09643e-05	1	1
M1C1	EIF4G2	ENSSSCG00000013405	EIF4G2	0.0241325	0.520064	0.760252	0.344611	4.05065e-20	7.16583e-19	0.306963	2.77924e-16	3.46691e-15	-0.0376478	0.315549	0.669868	0.282831	4.73649e-14	6.46986e-13	1	1
M1C1	EIF4H	ENSSSCG00000025966	EIF4H	0.00457267	0.822991	0.932168	0.202633	3.86019e-23	7.98294e-22	0.191008	9.90954e-21	1.64496e-19	-0.011625	0.570282	0.853318	0.186436	8.36125e-20	1.71475e-18	1	1
M1C1	EIF6	ENSSSCG00000022864	EIF6	-0.0407803	0.28548	0.554592	0.310712	3.61413e-16	4.89611e-15	0.34855	5.83374e-20	9.23853e-19	0.0378378	0.320545	0.675008	0.38933	1.88971e-24	4.89178e-23	1	1
M1C1	ELL	ENSSSCG00000040181	ELL	-0.0880559	0.0348859	0.147083	0.173645	3.15762e-05	0.000137353	0.14026	0.000782408	0.00243538	-0.033385	0.425091	0.759909	0.228316	4.95955e-08	3.82878e-07	1	1
M1C1	ELL2	ENSSSCG00000014168	ELL2	0.193695	0.15885	0.396041	2.54892	1.17578e-77	1.56845e-75	2.36397	5.05879e-67	5.3504e-65	-0.184949	0.172979	0.499084	2.17028	7.14215e-57	6.48797e-55	1	1
M1C1	ELOC	ENSSSCG00000006176	ELOC	0.0462634	0.234802	0.496531	0.237404	1.22411e-09	9.38655e-09	0.194143	7.23299e-07	3.65027e-06	-0.0432605	0.271218	0.62524	0.14788	0.000161531	0.00074187	1	1
M1C1	ELP6	ENSSSCG00000011336	ELP6	-0.0148806	0.615995	0.825732	0.0832727	0.00592093	0.0162686	0.100174	0.000913292	0.00280942	0.0169015	0.586039	0.860364	0.115055	0.000160252	0.00073668	1	1
M1C1	EMC3	ENSSSCG00000011562	EMC3	0.0102482	0.774211	0.912757	0.203727	1.23268e-08	8.40344e-08	0.180164	4.84872e-07	2.51032e-06	-0.0235633	0.511463	0.818729	0.169915	2.12995e-06	1.34205e-05	1	1
M1C1	EMILIN2	ENSSSCG00000003694	EMILIN2	-0.0332387	0.796438	0.921605	1.79887	2.49574e-44	1.27429e-42	1.5487	2.66797e-33	8.58796e-32	-0.250172	0.0520148	0.240682	1.58194	1.14131e-34	4.53067e-33	1	1
M1C1	EMP1	ENSSSCG00000036723	EMP1	0.297392	0.028625	0.128284	1.57292	5.2555e-31	1.6012e-29	1.60649	2.85047e-32	8.79311e-31	0.0335785	0.80468	0.950003	1.3091	5.51257e-22	1.25576e-20	1	1
M1C1	ENDOV	ENSSSCG00000030277	ENDOV	-0.0033553	0.962227	0.987066	0.342771	1.29443e-06	6.88781e-06	0.345448	1.06983e-06	5.27856e-06	0.00267757	0.969829	0.992925	0.348804	8.45644e-07	5.62762e-06	1	1
M1C1	ENSA	ENSSSCG00000006653	ENSA	-0.0739948	0.0454437	0.176889	0.289029	4.24453e-15	5.29922e-14	0.204781	2.98772e-08	1.78672e-07	-0.0842481	0.0226503	0.13483	0.278775	5.91419e-14	7.99009e-13	1	1
M1C1	ENSSSCG00000000231	ENSSSCG00000000231		-0.233673	0.467804	0.71989	1.22978	3.47182e-05	0.000150094	1.19504	5.94351e-05	0.000228875	-0.0347406	0.900933	0.975716	1.42871	2.92907e-06	1.80787e-05	1	1
M1C1	ENSSSCG00000000473	ENSSSCG00000000473		-0.00205975	0.961061	0.986922	0.139664	0.000961219	0.00319981	0.101866	0.01616	0.0372573	-0.0377982	0.374029	0.721683	0.103926	0.0142635	0.0409697	1	1
M1C1	ENSSSCG00000000611	ENSSSCG00000000611		0.0235936	0.298947	0.568704	0.213371	6.95661e-21	1.28117e-19	0.217549	1.20449e-21	2.12826e-20	0.00417775	0.854813	0.964711	0.193955	1.71207e-17	2.99653e-16	1	1
M1C1	ENSSSCG00000000636	ENSSSCG00000000636		0.667907	0.0368705	0.152963	1.31687	3.5147e-05	0.000151726	1.66281	1.58894e-07	8.68172e-07	0.345936	0.267055	0.620961	0.994903	0.00150263	0.00570059	1	1
M1C1	ENSSSCG00000001229	ENSSSCG00000001229		-0.0511846	0.476698	0.726402	0.253264	0.000429616	0.00152076	0.259076	0.00031578	0.00106388	0.00581224	0.935594	0.984462	0.310261	1.60652e-05	8.86279e-05	1	1
M1C1	ENSSSCG00000001341	ENSSSCG00000001341		-0.108312	0.0591135	0.211169	0.235125	4.17533e-05	0.000178322	0.089686	0.118117	0.204056	-0.145439	0.0112748	0.0798787	0.197998	0.000561764	0.00232769	1	1
M1C1	ENSSSCG00000001456	ENSSSCG00000001456		-0.0127973	0.935205	0.977867	0.423026	0.00720063	0.0193537	0.389819	0.0132694	0.0313616	-0.0332067	0.832919	0.957682	0.402616	0.0105354	0.0315466	1	1
M1C1	ENSSSCG00000001931	ENSSSCG00000001931		0.58455	0.106068	0.307728	3.13865	6.92834e-19	1.13482e-17	3.48229	6.21995e-23	1.2039e-21	0.34364	0.312428	0.666492	2.89774	9.46357e-17	1.57446e-15	1	1
M1C1	ENSSSCG00000002003	ENSSSCG00000002003		0.00254738	0.954578	0.984566	0.147085	0.0010229	0.00337556	0.165293	0.000222988	0.000771805	0.0182083	0.684895	0.904015	0.162746	0.000281154	0.00123423	1	1
M1C1	ENSSSCG00000002008	ENSSSCG00000002008		-0.0166808	0.678053	0.863131	0.286266	1.01087e-12	1.021e-11	0.204075	3.82888e-07	1.99909e-06	-0.0821915	0.0408693	0.204928	0.220756	4.0566e-08	3.16971e-07	1	1
M1C1	ENSSSCG00000002020	ENSSSCG00000002020		0.0431183	0.352327	0.623064	0.211754	5.25161e-06	2.56297e-05	0.204181	1.13706e-05	4.88869e-05	-0.0075732	0.871072	0.968087	0.161063	0.000537454	0.00223856	1	1
M1C1	ENSSSCG00000002266	ENSSSCG00000002266		-0.0598902	0.270841	0.536182	0.280864	2.40194e-07	1.40853e-06	0.138321	0.010997	0.0265849	-0.142544	0.00878405	0.0659896	0.198211	0.000269732	0.00118761	1	1
M1C1	ENSSSCG00000002729	ENSSSCG00000002729		-0.0760017	0.326002	0.596898	0.35066	5.72094e-06	2.77455e-05	0.383463	6.99392e-07	3.53685e-06	0.0328037	0.671138	0.899509	0.459465	2.8372e-09	2.50062e-08	1	1
M1C1	ENSSSCG00000002855	ENSSSCG00000002855		0.0948618	0.36105	0.63073	0.555595	6.22467e-08	3.90877e-07	0.4167	5.61877e-05	0.000216885	-0.138896	0.173302	0.499723	0.321838	0.00182233	0.0068002	1	1
M1C1	ENSSSCG00000002963	ENSSSCG00000002963		0.00451037	0.86426	0.95075	0.0820851	0.00190889	0.00593801	0.126032	1.85533e-06	8.88768e-06	0.043947	0.0973145	0.356315	0.121522	4.32264e-06	2.60608e-05	1	1
M1C1	ENSSSCG00000003035	ENSSSCG00000003035		-0.0708416	0.0223386	0.107079	0.15129	1.08467e-06	5.83911e-06	0.116061	0.000187636	0.000658683	-0.0352296	0.259032	0.611155	0.186902	2.0758e-09	1.85047e-08	1	1
M1C1	ENSSSCG00000003090	ENSSSCG00000003090		-0.203113	0.13705	0.361859	0.945348	8.31976e-13	8.47253e-12	1.00817	2.10086e-14	2.24441e-13	0.0628221	0.626048	0.878662	1.21128	1.18155e-19	2.37706e-18	1	1
M1C1	ENSSSCG00000003282	ENSSSCG00000003282		-0.0144561	0.910534	0.968781	0.352848	0.00605668	0.0165861	0.381421	0.00300375	0.00825933	0.0285722	0.824031	0.954878	0.395877	0.00207992	0.00761558	1	1
M1C1	ENSSSCG00000003520	ENSSSCG00000003520		-0.0537345	0.236411	0.498439	0.205091	6.20527e-06	2.99288e-05	0.116707	0.0101354	0.0246792	-0.0883836	0.0515483	0.239396	0.170442	0.000173866	0.000792865	1	1
M1C1	ENSSSCG00000003846	ENSSSCG00000003846		0.380279	0.404514	0.669158	1.76084	3.25999e-05	0.000141515	1.74693	3.81271e-05	0.000151191	-0.0139134	0.970183	0.992925	1.36665	0.000833331	0.00334666	1	1
M1C1	ENSSSCG00000004050	ENSSSCG00000004050		0.0167864	0.720206	0.886781	0.912072	6.04214e-85	1.05254e-82	0.919586	2.54529e-86	4.89455e-84	0.00751401	0.871745	0.968409	0.9028	3.11483e-83	5.98978e-81	1	1
M1C1	ENSSSCG00000004572	ENSSSCG00000004572		-0.633721	0.038748	0.158667	1.9051	6.18305e-12	5.82766e-11	1.9823	7.83164e-13	7.41452e-12	0.0772007	0.766443	0.936187	2.61602	2.6026e-19	5.15197e-18	1	1
M1C1	ENSSSCG00000004583	ENSSSCG00000004583		-0.0453218	0.299348	0.569139	0.267839	7.7159e-10	6.02581e-09	0.234205	7.89029e-08	4.47287e-07	-0.0336346	0.441145	0.773938	0.279526	1.73636e-10	1.74425e-09	1	1
M1C1	ENSSSCG00000004830	ENSSSCG00000004830		-0.0538239	0.551472	0.782375	0.238236	0.00833028	0.0219791	0.201503	0.0257406	0.056009	-0.036733	0.684572	0.903831	0.255327	0.00478497	0.015815	1	1
M1C1	ENSSSCG00000005311	ENSSSCG00000005311		-0.230506	0.0818652	0.262149	1.0343	5.52823e-15	6.81002e-14	0.991471	6.8603e-14	7.02979e-13	-0.0428277	0.746131	0.928889	1.22198	2.7306e-20	5.74318e-19	1	1
M1C1	ENSSSCG00000005508	ENSSSCG00000005508		0.0625133	0.142564	0.369886	0.222139	2.12255e-07	1.25214e-06	0.185708	1.50383e-05	6.35299e-05	-0.0364305	0.39759	0.73744	0.123195	0.00407251	0.0137801	1	1
M1C1	ENSSSCG00000005518	ENSSSCG00000005518		-0.0569238	0.440342	0.698333	1.07629	2.59871e-48	1.47429e-46	1.09767	3.51561e-50	2.20575e-48	0.021382	0.77149	0.938194	1.15459	2.60545e-55	2.25607e-53	1	1
M1C1	ENSSSCG00000005725	ENSSSCG00000005725		0.114267	0.0110685	0.0633516	0.176905	9.03908e-05	0.000363628	0.254282	1.71978e-08	1.05663e-07	0.0773769	0.0871848	0.331337	0.140015	0.00187533	0.00697863	1	1
M1C1	ENSSSCG00000006081	ENSSSCG00000006081		0.0463124	0.204368	0.455872	0.118469	0.00117554	0.00382721	0.156429	1.82776e-05	7.62999e-05	0.0379605	0.298712	0.654542	0.110117	0.00255855	0.00915969	1	1
M1C1	ENSSSCG00000006286	ENSSSCG00000006286		-1.22041	0.137272	0.362251	3.0266	1.85266e-05	8.29776e-05	2.64277	0.000215007	0.000745927	-0.383832	0.532846	0.831591	3.86318	2.06793e-07	1.4922e-06	1	1
M1C1	ENSSSCG00000006378	ENSSSCG00000006378		-0.24683	0.0514909	0.193068	2.63621	2.21274e-96	5.37115e-94	2.3513	4.71215e-77	6.83488e-75	-0.284905	0.0241893	0.141346	2.59813	1.35537e-93	3.64889e-91	1	1
M1C1	ENSSSCG00000006559	ENSSSCG00000006559		-0.0538785	0.18288	0.428398	0.107013	0.00835049	0.0220245	0.0985844	0.015161	0.0352251	-0.00842867	0.836566	0.958971	0.152463	0.000182292	0.000827721	1	1
M1C1	ENSSSCG00000006588	ENSSSCG00000006588		-0.0705899	0.844773	0.943031	3.10732	5.28755e-18	8.18106e-17	2.93764	2.97536e-16	3.69599e-15	-0.169681	0.635831	0.882856	3.00823	5.88509e-17	9.89109e-16	1	1
M1C1	ENSSSCG00000006870	ENSSSCG00000006870		0.0100606	0.822919	0.932168	0.398171	7.15281e-19	1.169e-17	0.345527	1.4217e-14	1.53995e-13	-0.0526438	0.240488	0.587969	0.335467	8.22591e-14	1.10028e-12	1	1
M1C1	ENSSSCG00000007066	ENSSSCG00000007066		0.0865576	0.319401	0.589698	0.40454	3.06007e-06	1.54485e-05	0.425738	8.91525e-07	4.44771e-06	0.0211976	0.805902	0.950003	0.33918	8.84707e-05	0.000427402	1	1
M1C1	ENSSSCG00000007311	ENSSSCG00000007311		-0.0420933	0.394381	0.661161	0.48153	1.4614e-22	2.93609e-21	0.410384	8.57516e-17	1.10123e-15	-0.0711459	0.148223	0.458094	0.452477	4.88648e-20	1.01621e-18	1	1
M1C1	ENSSSCG00000007395	ENSSSCG00000007395		0.104053	0.0496359	0.188239	0.736467	2.43796e-44	1.2491e-42	0.854566	3.164e-59	2.6619e-57	0.118099	0.0240167	0.140615	0.750513	3.60512e-46	2.34127e-44	1	1
M1C1	ENSSSCG00000007705	ENSSSCG00000007705		0.0697192	0.0266337	0.121418	0.0905542	0.00429227	0.0122458	0.1521	1.52909e-06	7.38461e-06	0.0615459	0.0535178	0.244407	0.0823808	0.00918145	0.0280397	1	1
M1C1	ENSSSCG00000008088	ENSSSCG00000008088		0.0654252	0.927075	0.975244	5.36495	1.96436e-21	3.7338e-20	4.80784	3.69044e-17	4.88333e-16	-0.557104	0.126981	0.418872	4.74242	9.7548e-17	1.61928e-15	1	1
M1C1	ENSSSCG00000008384	ENSSSCG00000008384		0.042569	0.923548	0.97357	5.14753	6.41633e-49	3.74042e-47	4.55506	2.87386e-38	1.12278e-36	-0.592471	0.00832098	0.0632814	4.51249	2.44876e-37	1.1191e-35	1	1
M1C1	ENSSSCG00000009211	ENSSSCG00000009211		0.0205205	0.778709	0.914888	0.421269	7.24994e-09	5.07564e-08	0.344829	2.26219e-06	1.07051e-05	-0.0764396	0.293409	0.648342	0.324308	8.78718e-06	5.05681e-05	1	1
M1C1	ENSSSCG00000009341	ENSSSCG00000009341		0.000453658	0.991637	0.99764	0.18036	3.16435e-05	0.000137605	0.118055	0.00653524	0.0167244	-0.0623052	0.152196	0.465326	0.117601	0.00680482	0.0215619	1	1
M1C1	ENSSSCG00000009348	ENSSSCG00000009348		-0.179411	0.225445	0.484564	0.702434	1.64902e-06	8.66161e-06	0.339046	0.0213689	0.0477094	-0.363388	0.0130938	0.0893869	0.518457	0.000455409	0.00192719	1	1
M1C1	ENSSSCG00000009633	ENSSSCG00000009633		-0.0323615	0.513422	0.753826	0.53347	3.73431e-27	9.34019e-26	0.399172	7.04455e-16	8.47349e-15	-0.134299	0.00655627	0.0528475	0.431533	2.78962e-18	5.2154e-17	1	1
M1C1	ENSSSCG00000009683	ENSSSCG00000009683		-0.00321877	0.96017	0.986418	0.287081	8.19366e-06	3.88982e-05	0.18868	0.00345629	0.00938517	-0.0984017	0.127224	0.419368	0.191898	0.00297527	0.0104494	1	1
M1C1	ENSSSCG00000009746	ENSSSCG00000009746		0.0147794	0.703624	0.877959	0.199262	2.94637e-07	1.70684e-06	0.221104	1.27358e-08	7.91352e-08	0.021842	0.574357	0.8556	0.206325	1.10927e-07	8.29126e-07	1	1
M1C1	ENSSSCG00000010053	ENSSSCG00000010053		-0.0159339	0.683498	0.866288	0.376024	4.86406e-22	9.50161e-21	0.379999	1.79137e-22	3.34066e-21	0.00397471	0.918609	0.980831	0.395933	3.4084e-24	8.71645e-23	1	1
M1C1	ENSSSCG00000010203	ENSSSCG00000010203		-0.0534336	0.0187512	0.0945755	0.132251	6.05526e-09	4.29078e-08	0.0782097	0.000587114	0.00187075	-0.0540408	0.0176559	0.111866	0.131643	7.37206e-09	6.27706e-08	1	1
M1C1	ENSSSCG00000010221	ENSSSCG00000010221		-0.0483559	0.643078	0.843671	0.316345	0.00214917	0.0066091	0.227325	0.0291209	0.0623111	-0.0890202	0.39294	0.734814	0.27568	0.00897924	0.0275043	1	1
M1C1	ENSSSCG00000010448	ENSSSCG00000010448		0.198315	0.042986	0.169913	1.96082	4.43938e-91	9.81102e-89	1.88867	1.39403e-84	2.48692e-82	-0.0721498	0.450485	0.779708	1.69035	2.24863e-68	2.84576e-66	1	1
M1C1	ENSSSCG00000010531	ENSSSCG00000010531		0.0308035	0.540962	0.774809	0.191362	0.000153571	0.000593403	0.217617	1.64551e-05	6.91994e-05	0.0262549	0.604735	0.867497	0.186813	0.000219852	0.00097908	1	1
M1C1	ENSSSCG00000010734	ENSSSCG00000010734		0.0667515	0.168329	0.409844	0.267442	3.46447e-08	2.23133e-07	0.266943	3.6848e-08	2.16855e-07	-0.000498685	0.991797	0.998101	0.200192	3.63012e-05	0.000188468	1	1
M1C1	ENSSSCG00000010931	ENSSSCG00000010931		-0.051364	0.18183	0.426815	0.165838	1.64743e-05	7.43703e-05	0.105405	0.00627673	0.0161185	-0.060433	0.118404	0.400641	0.156769	5.05313e-05	0.000256063	1	1
M1C1	ENSSSCG00000011068	ENSSSCG00000011068		-0.0533289	0.219452	0.476615	0.159114	0.000249254	0.000925917	0.0804836	0.064077	0.12282	-0.0786302	0.070724	0.29134	0.133812	0.00209617	0.0076656	1	1
M1C1	ENSSSCG00000011196	ENSSSCG00000011196		0.049171	0.453264	0.709159	0.648778	1.77848e-23	3.74063e-22	0.611251	5.56547e-21	9.37519e-20	-0.0375271	0.560384	0.847387	0.56208	5.52889e-18	1.00609e-16	1	1
M1C1	ENSSSCG00000011272	ENSSSCG00000011272		0.0300627	0.46387	0.717339	0.110891	0.00691041	0.0186346	0.14936	0.000274347	0.00093321	0.0384688	0.34886	0.700416	0.119297	0.0036611	0.012537	1	1
M1C1	ENSSSCG00000011676	ENSSSCG00000011676		0.0632491	0.0843947	0.267358	0.452294	3.52991e-35	1.31325e-33	0.506423	9.76017e-44	4.72284e-42	0.0541295	0.136999	0.438131	0.443174	6.4828e-34	2.52607e-32	1	1
M1C1	ENSSSCG00000011798	ENSSSCG00000011798		0.0563088	0.286626	0.556162	0.400736	3.05711e-14	3.50632e-13	0.394483	7.65642e-14	7.79701e-13	-0.00625345	0.905493	0.976948	0.338174	1.45782e-10	1.47647e-09	1	1
M1C1	ENSSSCG00000012006	ENSSSCG00000012006		-0.0662938	0.511803	0.753385	1.02333	2.70233e-24	5.91915e-23	0.852851	2.45546e-17	3.2933e-16	-0.170477	0.0893022	0.336206	0.919145	7.39742e-20	1.52342e-18	1	1
M1C1	ENSSSCG00000012997	ENSSSCG00000012997		0.0352662	0.58144	0.802815	0.377089	3.58738e-09	2.61925e-08	0.494228	9.50704e-15	1.04585e-13	0.117139	0.0660803	0.278855	0.458962	6.39601e-13	7.99204e-12	1	1
M1C1	ENSSSCG00000013361	ENSSSCG00000013361		-0.00905555	0.837354	0.939438	0.316606	6.41704e-13	6.57558e-12	0.308866	2.326e-12	2.10649e-11	-0.00774001	0.860417	0.965724	0.317922	5.66136e-13	7.11007e-12	1	1
M1C1	ENSSSCG00000013369	ENSSSCG00000013369		0.133997	0.584397	0.804783	4.41185	3.59126e-76	4.43131e-74	5.03849	7.00714e-99	1.85276e-96	0.626645	0.00691806	0.0549843	4.90449	4.19533e-94	1.15038e-91	1	1
M1C1	ENSSSCG00000013654	ENSSSCG00000013654		0.219057	0.601175	0.816182	4.25621	8.19564e-36	3.13573e-34	4.0822	6.48397e-33	2.05585e-31	-0.174007	0.437428	0.770063	3.86314	2.91777e-31	1.02136e-29	1	1
M1C1	ENSSSCG00000014031	ENSSSCG00000014031		-0.0064322	0.805057	0.924224	0.133917	2.88023e-07	1.67114e-06	0.113116	1.4749e-05	6.24323e-05	-0.0208015	0.426622	0.761634	0.119548	4.75466e-06	2.84914e-05	1	1
M1C1	ENSSSCG00000014368	ENSSSCG00000014368		1.08269	0.0992598	0.296473	2.52302	4.37747e-05	0.000186125	3.66612	9.47916e-10	6.63004e-09	1.1431	0.019002	0.118619	2.58343	1.49472e-06	9.6395e-06	1	1
M1C1	ENSSSCG00000014414	ENSSSCG00000014414		0.116542	0.0113579	0.0646333	0.376759	2.66984e-16	3.65026e-15	0.374508	4.05193e-16	4.97075e-15	-0.00225094	0.960914	0.991266	0.257966	1.97912e-08	1.59873e-07	1	1
M1C1	ENSSSCG00000014540	ENSSSCG00000014540		0.0659353	0.445288	0.702192	0.968911	3.35622e-29	9.42988e-28	1.0202	3.42276e-32	1.05365e-30	0.0512887	0.552634	0.842376	0.954264	2.24836e-28	6.93573e-27	1	1
M1C1	ENSSSCG00000014575	ENSSSCG00000014575		-0.0222801	0.94618	0.980581	1.59617	7.4215e-08	4.61917e-07	1.34438	7.94781e-06	3.4952e-05	-0.251791	0.346705	0.697792	1.36666	7.08378e-06	4.1214e-05	1	1
M1C1	ENSSSCG00000014996	ENSSSCG00000014996		0.0524624	0.679651	0.86405	0.698752	1.40916e-08	9.53583e-08	0.764548	4.59042e-10	3.33025e-09	0.0657952	0.579404	0.857078	0.712085	6.57563e-09	5.62155e-08	1	1
M1C1	ENSSSCG00000014997	ENSSSCG00000014997		-0.0831559	0.40308	0.66828	1.92868	4.14841e-84	6.90174e-82	1.84705	2.74647e-77	4.02643e-75	-0.0816394	0.409971	0.747406	1.9302	3.45062e-84	6.90451e-82	1	1
M1C1	ENSSSCG00000016186	ENSSSCG00000016186		-0.139491	0.0811852	0.260592	0.530667	3.14174e-11	2.79384e-10	0.475034	2.79783e-09	1.86947e-08	-0.0556338	0.486216	0.803609	0.614524	1.5276e-14	2.17283e-13	1	1
M1C1	ENSSSCG00000016254	ENSSSCG00000016254		-0.71848	0.0361428	0.150836	7.19509	2.64569e-119	1.18711e-116	6.54815	4.36047e-99	1.17392e-96	-0.646942	0.0247131	0.143224	7.26663	1.40373e-111	5.19626e-109	1	1
M1C1	ENSSSCG00000016737	ENSSSCG00000016737		-0.0140078	0.639873	0.841962	0.10431	0.000496687	0.00173987	0.119254	6.84554e-05	0.000260906	0.0149435	0.618063	0.87517	0.133262	8.65479e-06	4.98838e-05	1	1
M1C1	ENSSSCG00000016828	ENSSSCG00000016828		0.0487106	0.283661	0.552198	0.274438	1.57395e-09	1.19271e-08	0.243638	8.68752e-08	4.89856e-07	-0.0307999	0.498946	0.81114	0.194928	1.85413e-05	0.000101344	1	1
M1C1	ENSSSCG00000016868	ENSSSCG00000016868		-0.2392	0.301843	0.571942	2.15013	3.21212e-24	7.00469e-23	2.00992	3.07596e-21	5.25933e-20	-0.140211	0.473485	0.795588	2.24912	3.80466e-25	1.02242e-23	1	1
M1C1	ENSSSCG00000016982	ENSSSCG00000016982		0.0268105	0.494665	0.739028	0.159758	5.26285e-05	0.000220882	0.136877	0.000542263	0.00174161	-0.0228803	0.566071	0.850442	0.110067	0.00547967	0.0177738	1	1
M1C1	ENSSSCG00000017146	ENSSSCG00000017146		0.00870488	0.894975	0.962958	0.407666	6.23979e-10	4.91973e-09	0.344852	1.68836e-07	9.18088e-07	-0.062814	0.3406	0.693938	0.336147	3.42726e-07	2.4131e-06	1	1
M1C1	ENSSSCG00000017754	ENSSSCG00000017754		0.123168	0.562654	0.788968	1.86558	1.49499e-18	2.39311e-17	1.65796	5.71063e-15	6.3823e-14	-0.207616	0.32676	0.680401	1.5348	4.77266e-13	6.04007e-12	1	1
M1C1	ENSSSCG00000017920	ENSSSCG00000017920		-0.0404639	0.754869	0.903585	1.89574	1.09023e-48	6.25696e-47	1.74325	1.96597e-41	8.74177e-40	-0.152483	0.237171	0.584324	1.78372	2.80106e-43	1.60757e-41	1	1
M1C1	ENSSSCG00000018046	ENSSSCG00000018046		0.184489	0.426105	0.687216	1.1824	1.59141e-07	9.56717e-07	0.856574	0.000170884	0.000604896	-0.325828	0.138648	0.441416	0.672085	0.00299755	0.0105087	1	1
M1C1	ENSSSCG00000018067	ENSSSCG00000018067		0.00862395	0.961508	0.98697	0.503675	0.0042258	0.0120701	0.517024	0.00330398	0.00901789	0.0133491	0.938791	0.984676	0.5084	0.00397618	0.0135066	1	1
M1C1	ENSSSCG00000018070	ENSSSCG00000018070		0.172416	0.219875	0.476843	0.340456	0.0162443	0.039155	0.508761	0.000267484	0.000911313	0.168305	0.226643	0.569376	0.336344	0.0148773	0.0423712	1	1
M1C1	ENSSSCG00000018071	ENSSSCG00000018071		0.0871741	0.522949	0.762611	0.589001	1.07492e-05	5.01145e-05	0.688987	2.17791e-07	1.16842e-06	0.0999853	0.441022	0.773813	0.601813	5.611e-06	3.32994e-05	1	1
M1C1	ENSSSCG00000018095	ENSSSCG00000018095		0.0778705	0.589781	0.808215	0.344441	0.0170353	0.0407797	0.423349	0.00307286	0.00843526	0.0789079	0.580466	0.857611	0.345478	0.01565	0.0442486	1	1
M1C1	ENSSSCG00000018972	ENSSSCG00000018972		0.208906	0.0146027	0.078398	0.46796	4.41721e-08	2.82164e-07	0.577585	9.77509e-12	8.31837e-11	0.109625	0.190076	0.521582	0.368679	1.06638e-05	6.04512e-05	1	1
M1C1	ENSSSCG00000020701	ENSSSCG00000020701		-0.110109	0.540518	0.774499	2.42531	4.27312e-45	2.25972e-43	2.09557	6.67184e-34	2.22e-32	-0.329744	0.0463199	0.222826	2.20568	5.58343e-37	2.49018e-35	1	1
M1C1	ENSSSCG00000020830	ENSSSCG00000020830		0.0649788	0.0783054	0.254214	0.139304	0.000161446	0.000621888	0.160583	1.36603e-05	5.79729e-05	0.0212792	0.564548	0.849484	0.0956041	0.00961218	0.0291476	1	1
M1C1	ENSSSCG00000020870	ENSSSCG00000020870		-0.0213565	0.670502	0.859652	0.350918	2.23715e-12	2.19665e-11	0.222849	9.04587e-06	3.94528e-05	-0.128069	0.0106056	0.0764912	0.244205	1.21413e-06	7.89529e-06	1	1
M1C1	ENSSSCG00000021146	ENSSSCG00000021146		0.0710623	0.47796	0.727128	0.51775	2.23977e-07	1.31657e-06	0.508794	3.61523e-07	1.89457e-06	-0.00895604	0.928507	0.981694	0.437732	1.19655e-05	6.73408e-05	1	1
M1C1	ENSSSCG00000021576	ENSSSCG00000021576		-0.311253	0.0103389	0.0601762	1.52998	1.37423e-36	5.46994e-35	1.42894	3.97464e-32	1.21596e-30	-0.10104	0.403401	0.742331	1.74019	9.54185e-47	6.36424e-45	1	1
M1C1	ENSSSCG00000021591	ENSSSCG00000021591		0.00134849	0.971189	0.990591	0.245905	4.51348e-11	3.95216e-10	0.23268	4.61702e-10	3.34626e-09	-0.0132251	0.723231	0.920382	0.231332	5.84532e-10	5.56602e-09	1	1
M1C1	ENSSSCG00000021624	ENSSSCG00000021624		0.117113	0.698465	0.875676	0.961351	0.000987455	0.00327421	1.10745	0.00013297	0.000479166	0.146104	0.598846	0.864568	0.990341	0.00060432	0.00248975	1	1
M1C1	ENSSSCG00000021815	ENSSSCG00000021815		-0.168287	0.305212	0.57583	1.96113	6.93486e-36	2.66713e-34	2.00898	1.301e-37	4.96491e-36	0.0478474	0.750654	0.930351	2.17727	4.24553e-43	2.39937e-41	1	1
M1C1	ENSSSCG00000022674	ENSSSCG00000022674		-0.0017686	0.940459	0.979326	0.101497	1.84637e-05	8.27206e-05	0.0880617	0.000202973	0.000707824	-0.0134356	0.571283	0.854155	0.0898303	0.000151412	0.000700391	1	1
M1C1	ENSSSCG00000022760	ENSSSCG00000022760		0.00255034	0.937329	0.978388	0.240039	1.35749e-13	1.47906e-12	0.175568	6.25236e-08	3.58554e-07	-0.0644706	0.0469431	0.224871	0.173018	9.71441e-08	7.32017e-07	1	1
M1C1	ENSSSCG00000023305	ENSSSCG00000023305		-0.179845	0.675669	0.861964	0.93839	0.0196621	0.0462856	1.82045	2.41701e-06	1.14122e-05	0.882055	0.0157086	0.102355	2.00029	4.28947e-07	2.98189e-06	1	1
M1C1	ENSSSCG00000024084	ENSSSCG00000024084		0.338942	0.0670418	0.229173	1.40132	4.0933e-16	5.51999e-15	1.20642	5.2314e-12	4.57809e-11	-0.194898	0.206174	0.544724	0.867478	2.6206e-07	1.86643e-06	1	1
M1C1	ENSSSCG00000024914	ENSSSCG00000024914		-0.311793	0.266204	0.531815	3.46288	7.3693e-52	4.74423e-50	3.26354	6.19098e-46	3.23922e-44	-0.199337	0.271013	0.625105	3.57533	7.73367e-49	5.58597e-47	1	1
M1C1	ENSSSCG00000025940	ENSSSCG00000025940		0.0170855	0.769086	0.910883	0.160129	0.00598644	0.016415	0.156155	0.00736266	0.018569	-0.00397386	0.945697	0.986678	0.139069	0.0170273	0.0475973	1	1
M1C1	ENSSSCG00000026064	ENSSSCG00000026064		0.056504	0.243545	0.506599	0.239325	8.38562e-07	4.57165e-06	0.254539	1.59136e-07	8.68532e-07	0.0152144	0.75466	0.932954	0.198035	4.53877e-05	0.000231106	1	1
M1C1	ENSSSCG00000026430	ENSSSCG00000026430		0.123856	0.0679178	0.231205	0.425463	3.58686e-10	2.89589e-09	0.411256	1.35396e-09	9.33337e-09	-0.0142073	0.834085	0.958393	0.2874	2.26224e-05	0.000122118	1	1
M1C1	ENSSSCG00000026488	ENSSSCG00000026488		-0.083957	0.130208	0.350543	0.269252	1.17905e-06	6.32087e-06	0.145168	0.00889315	0.0219619	-0.124085	0.025369	0.14612	0.229125	3.73565e-05	0.00019354	1	1
M1C1	ENSSSCG00000026981	ENSSSCG00000026981		-0.186698	0.0754814	0.248478	1.9575	1.18763e-79	1.72404e-77	1.68863	1.27003e-59	1.08077e-57	-0.268863	0.00872724	0.0655961	1.87533	1.03963e-72	1.50919e-70	1	1
M1C1	ENSSSCG00000027196	ENSSSCG00000027196		-0.11605	0.0933968	0.285257	0.239302	0.000537933	0.00187416	0.224438	0.00117092	0.00352783	-0.0148645	0.829821	0.955915	0.340488	8.60632e-07	5.72222e-06	1	1
M1C1	ENSSSCG00000027476	ENSSSCG00000027476		0.236352	0.0175765	0.0898761	1.24543	1.55951e-37	6.39659e-36	1.15937	1.29446e-32	4.06081e-31	-0.0860599	0.361761	0.711641	0.923023	1.36737e-21	3.05842e-20	1	1
M1C1	ENSSSCG00000027905	ENSSSCG00000027905		0.0677654	0.225302	0.484378	0.310523	2.75484e-08	1.80172e-07	0.333368	2.41635e-09	1.62551e-08	0.0228448	0.682507	0.902339	0.265602	1.97846e-06	1.25139e-05	1	1
M1C1	ENSSSCG00000028035	ENSSSCG00000028035		0.053876	0.170053	0.411972	0.157587	6.04122e-05	0.000251341	0.154473	8.43101e-05	0.000316607	-0.00311395	0.936856	0.984625	0.100597	0.0104511	0.031332	1	1
M1C1	ENSSSCG00000028376	ENSSSCG00000028376		-0.119004	0.591975	0.809742	2.08228	1.32144e-22	2.66212e-21	1.64649	1.42514e-14	1.54254e-13	-0.435798	0.0342544	0.180757	1.76549	2.44906e-16	3.98496e-15	1	1
M1C1	ENSSSCG00000028414	ENSSSCG00000028414		-0.00631238	0.881644	0.957426	0.210104	7.3744e-07	4.04717e-06	0.237625	2.09596e-08	1.27192e-07	0.0275215	0.517433	0.82312	0.243937	9.34679e-09	7.8546e-08	1	1
M1C1	ENSSSCG00000028461	ENSSSCG00000028461		-0.227682	0.113206	0.32067	0.485826	0.000723524	0.00246281	0.348186	0.015408	0.0357372	-0.13764	0.338184	0.691648	0.575868	6.16686e-05	0.000308489	1	1
M1C1	ENSSSCG00000029231	ENSSSCG00000029231		0.0249738	0.913692	0.969458	1.09625	1.79889e-06	9.40873e-06	1.2611	3.89506e-08	2.28232e-07	0.164852	0.470984	0.794396	1.23613	7.21295e-08	5.47142e-07	1	1
M1C1	ENSSSCG00000029285	ENSSSCG00000029285		0.110129	0.0152817	0.0811026	0.328806	4.59856e-13	4.77495e-12	0.371111	2.9304e-16	3.64932e-15	0.0423048	0.350823	0.70209	0.260981	8.41945e-09	7.10352e-08	1	1
M1C1	ENSSSCG00000029347	ENSSSCG00000029347		-0.275565	0.0144318	0.0776778	0.661264	1.85371e-09	1.39188e-08	0.391894	0.000410861	0.00135312	-0.26937	0.0140587	0.0945783	0.667459	2.80757e-09	2.47746e-08	1	1
M1C1	ENSSSCG00000029544	ENSSSCG00000029544		0.0289126	0.438341	0.696631	0.301498	6.03231e-16	8.00362e-15	0.256893	5.93053e-12	5.17157e-11	-0.0446051	0.232063	0.576827	0.22798	1.0441e-09	9.66249e-09	1	1
M1C1	ENSSSCG00000029857	ENSSSCG00000029857		0.0446506	0.166021	0.407116	0.240979	8.25295e-14	9.13997e-13	0.238051	1.66726e-13	1.66918e-12	-0.00292809	0.927803	0.981438	0.193401	2.07296e-09	1.84905e-08	1	1
M1C1	ENSSSCG00000030183	ENSSSCG00000030183		0.0443161	0.195675	0.443427	0.141832	3.68768e-05	0.000158384	0.2056	2.09375e-09	1.41692e-08	0.0637673	0.0641829	0.274352	0.161284	2.62252e-06	1.6299e-05	1	1
M1C1	ENSSSCG00000030801	ENSSSCG00000030801		-0.0479166	0.782153	0.916312	1.35764	4.53606e-15	5.63941e-14	0.935528	6.62792e-08	3.7921e-07	-0.422109	0.0147625	0.0976276	0.983445	1.36936e-08	1.12833e-07	1	1
M1C1	ENSSSCG00000030849	ENSSSCG00000030849		0.0307131	0.399453	0.665245	0.130137	0.000359675	0.0012939	0.140249	0.000120388	0.00043691	0.0101113	0.781751	0.941694	0.109536	0.00267311	0.00951917	1	1
M1C1	ENSSSCG00000031023	ENSSSCG00000031023		0.203998	0.144896	0.373191	0.681008	1.12248e-06	6.03944e-06	0.628762	6.96345e-06	3.08245e-05	-0.0522461	0.708551	0.914803	0.424764	0.0023845	0.00857825	1	1
M1C1	ENSSSCG00000031169	ENSSSCG00000031169		0.0365083	0.346122	0.617622	0.157235	5.1024e-05	0.000214634	0.136753	0.000428489	0.00140648	-0.0204818	0.598525	0.864568	0.100245	0.00984515	0.0297444	1	1
M1C1	ENSSSCG00000031462	ENSSSCG00000031462		-0.129504	0.107308	0.309971	0.57435	8.00016e-13	8.15829e-12	0.507354	2.55703e-10	1.8988e-09	-0.0669959	0.402972	0.741956	0.636859	2.2107e-15	3.39915e-14	1	1
M1C1	ENSSSCG00000031610	ENSSSCG00000031610		-0.252806	0.327386	0.598249	1.35617	1.40793e-07	8.51602e-07	0.848086	0.00100083	0.00305111	-0.508084	0.0484061	0.229507	1.10089	1.96941e-05	0.000107289	1	1
M1C1	ENSSSCG00000031636	ENSSSCG00000031636		-0.0568178	0.0629175	0.220085	0.182834	2.17943e-09	1.62002e-08	0.102085	0.000862078	0.00266532	-0.080749	0.00861329	0.0649967	0.158903	2.34002e-07	1.6779e-06	1	1
M1C1	ENSSSCG00000031893	ENSSSCG00000031893		-0.00645158	0.887992	0.960796	0.194215	2.3376e-05	0.000103106	0.154516	0.00078822	0.00245244	-0.0396985	0.390955	0.733878	0.160968	0.000489804	0.00206155	1	1
M1C1	ENSSSCG00000032067	ENSSSCG00000032067		0.0547096	0.174108	0.416751	0.235045	5.5226e-09	3.93518e-08	0.331042	1.87201e-16	2.36308e-15	0.0959967	0.0171482	0.109776	0.276332	6.37638e-12	7.3993e-11	1	1
M1C1	ENSSSCG00000032108	ENSSSCG00000032108		0.050303	0.859549	0.949377	1.97845	2.46087e-12	2.40674e-11	1.92735	8.86898e-12	7.59092e-11	-0.0511055	0.855481	0.964711	1.87704	3.03455e-11	3.28215e-10	1	1
M1C1	ENSSSCG00000032436	ENSSSCG00000032436		-0.415331	0.237729	0.500221	2.57451	1.33616e-13	1.45796e-12	1.97134	1.49423e-08	9.23804e-08	-0.603169	0.0807712	0.315377	2.38667	8.47532e-12	9.69066e-11	1	1
M1C1	ENSSSCG00000032469	ENSSSCG00000032469		-0.0249028	0.447063	0.703845	0.206492	2.92322e-10	2.37564e-09	0.187846	1.00622e-08	6.33465e-08	-0.0186464	0.570409	0.853321	0.212748	9.42013e-11	9.72013e-10	1	1
M1C1	ENSSSCG00000032525	ENSSSCG00000032525		-0.18647	0.4144	0.678838	0.64375	0.00365504	0.0106139	0.424958	0.057757	0.112631	-0.218792	0.32007	0.674742	0.611428	0.00709322	0.0223847	1	1
M1C1	ENSSSCG00000032591	ENSSSCG00000032591		-0.379403	0.17191	0.4141	0.874433	0.00119342	0.00387776	0.710036	0.00874642	0.0216497	-0.164397	0.53794	0.833799	1.08944	7.39157e-05	0.000363645	1	1
M1C1	ENSSSCG00000032605	ENSSSCG00000032605		0.00020108	0.998446	0.999478	0.444312	1.15044e-05	5.33329e-05	0.260407	0.0116674	0.0280134	-0.183906	0.0712374	0.292281	0.260205	0.0123058	0.0360244	1	1
M1C1	ENSSSCG00000032626	ENSSSCG00000032626		-0.125145	0.0663923	0.227744	0.254894	0.000179434	0.000686534	0.382025	1.86736e-08	1.14162e-07	0.127131	0.0614171	0.266922	0.50717	9.51859e-14	1.26519e-12	1	1
M1C1	ENSSSCG00000032650	ENSSSCG00000032650		-0.0186243	0.755241	0.903786	0.338927	1.34231e-08	9.10055e-08	0.258682	1.48139e-05	6.26714e-05	-0.0802445	0.178828	0.506691	0.277307	3.4906e-06	2.13311e-05	1	1
M1C1	ENSSSCG00000032676	ENSSSCG00000032676		-0.0407877	0.901496	0.965042	1.35115	4.00878e-06	1.99121e-05	1.56996	5.22503e-08	3.02925e-07	0.218805	0.385722	0.731573	1.61074	4.39797e-08	3.41662e-07	1	1
M1C1	ENSSSCG00000033019	ENSSSCG00000033019		0.033779	0.38622	0.653536	0.102116	0.00884307	0.0231301	0.150804	0.000110241	0.000403247	0.0486881	0.212132	0.552019	0.117025	0.00269465	0.00957747	1	1
M1C1	ENSSSCG00000033183	ENSSSCG00000033183		0.738457	0.00932474	0.0553171	3.70421	2.40282e-39	1.05889e-37	4.26511	1.25745e-51	8.34936e-50	0.560903	0.044439	0.217379	3.52666	3.67435e-36	1.57699e-34	1	1
M1C1	ENSSSCG00000033307	ENSSSCG00000033307		-0.683052	0.117446	0.328303	1.7669	5.02444e-06	2.46021e-05	1.3946	0.000367654	0.00122114	-0.372306	0.308391	0.663788	2.07765	6.36045e-07	4.30829e-06	1	1
M1C1	ENSSSCG00000033310	ENSSSCG00000033310		0.0290163	0.417033	0.680366	0.0864911	0.0156077	0.0378051	0.118082	0.000962136	0.00294711	0.0315912	0.377364	0.72388	0.0890659	0.0127741	0.0372037	1	1
M1C1	ENSSSCG00000033340	ENSSSCG00000033340		0.0943612	0.0453951	0.176746	0.241069	3.62583e-07	2.07368e-06	0.27909	3.64508e-09	2.40734e-08	0.0380204	0.422872	0.757955	0.184728	9.14448e-05	0.000440763	1	1
M1C1	ENSSSCG00000033421	ENSSSCG00000033421		0.0512334	0.432613	0.69282	0.188439	0.00397972	0.0114423	0.207891	0.00148385	0.00438376	0.0194521	0.76668	0.936187	0.156657	0.0166223	0.0465971	1	1
M1C1	ENSSSCG00000033457	ENSSSCG00000033457		0.201293	0.392859	0.659466	0.707352	0.00267464	0.00804131	0.971662	3.70348e-05	0.000147333	0.26431	0.261728	0.61422	0.770368	0.00107234	0.00420613	1	1
M1C1	ENSSSCG00000033653	ENSSSCG00000033653		-0.0369716	0.13845	0.364449	0.194264	7.24062e-15	8.78066e-14	0.182896	2.4846e-13	2.46084e-12	-0.011368	0.650503	0.889628	0.219868	1.83e-18	3.46065e-17	1	1
M1C1	ENSSSCG00000033667	ENSSSCG00000033667		0.209695	0.765747	0.909139	6.20762	2.57745e-30	7.58733e-29	5.51942	5.59304e-24	1.15989e-22	-0.688205	0.027665	0.155578	5.30972	2.59948e-22	6.09992e-21	1	1
M1C1	ENSSSCG00000033733	ENSSSCG00000033733		-0.042546	0.311379	0.581848	0.125094	0.00293811	0.00874641	0.0689327	0.101456	0.180106	-0.0561613	0.182801	0.511857	0.111479	0.0081356	0.0252386	1	1
M1C1	ENSSSCG00000033734	ENSSSCG00000033734		-0.133831	0.0446411	0.174683	0.230842	0.000529786	0.00184795	0.123262	0.0644091	0.1233	-0.10758	0.106633	0.377369	0.257093	0.000116096	0.000548163	1	1
M1C1	ENSSSCG00000033883	ENSSSCG00000033883		-0.213745	0.311317	0.58181	0.684014	0.000826409	0.00278612	0.62237	0.00240889	0.00676586	-0.0616447	0.759816	0.934608	0.836115	5.96397e-05	0.000298946	1	1
M1C1	ENSSSCG00000033952	ENSSSCG00000033952		-0.206329	0.340763	0.612043	1.58876	1.38367e-13	1.50536e-12	1.1909	3.07046e-08	1.83176e-07	-0.39786	0.0625958	0.270141	1.39723	8.95129e-11	9.27514e-10	1	1
M1C1	ENSSSCG00000034019	ENSSSCG00000034019		-0.0114044	0.739265	0.896723	0.0879558	0.0105875	0.0270479	0.0835233	0.015247	0.0354025	-0.00443256	0.898137	0.975259	0.0949276	0.00590452	0.0190268	1	1
M1C1	ENSSSCG00000034182	ENSSSCG00000034182		-0.0926324	0.902856	0.965729	5.3756	5.2637e-18	8.15267e-17	4.93573	2.55983e-15	2.9612e-14	-0.439867	0.323493	0.677514	5.02837	6.91471e-16	1.09504e-14	1	1
M1C1	ENSSSCG00000034339	ENSSSCG00000034339		-0.266594	0.140592	0.366786	0.443849	0.0110114	0.0279956	0.252226	0.15432	0.254144	-0.191623	0.274761	0.629844	0.518819	0.00431576	0.0144939	1	1
M1C1	ENSSSCG00000034393	ENSSSCG00000034393		0.320448	0.208789	0.46244	1.81404	3.44088e-14	3.9343e-13	1.61273	2.24848e-11	1.85478e-10	-0.201309	0.356843	0.707412	1.29228	4.12563e-08	3.21687e-07	1	1
M1C1	ENSSSCG00000034415	ENSSSCG00000034415		0.0210687	0.67243	0.860782	0.137722	0.00596955	0.0163809	0.150449	0.00266019	0.00739985	0.0127271	0.800606	0.948455	0.12938	0.00986231	0.0297901	1	1
M1C1	ENSSSCG00000034617	ENSSSCG00000034617		0.0414568	0.394983	0.66156	0.166025	0.000659096	0.00225491	0.164894	0.000717448	0.00224878	-0.00113075	0.981496	0.995616	0.123438	0.0113311	0.0335964	1	1
M1C1	ENSSSCG00000034648	ENSSSCG00000034648		-0.0199445	0.87908	0.956042	0.844321	3.75073e-11	3.30971e-10	0.73332	1.06834e-08	6.69158e-08	-0.111	0.375392	0.722461	0.753265	4.86675e-09	4.21168e-08	1	1
M1C1	ENSSSCG00000034802	ENSSSCG00000034802		0.26119	0.120239	0.333529	3.25288	4.87887e-85	8.60017e-83	2.99531	2.42091e-72	3.0123e-70	-0.257563	0.117537	0.399901	2.73412	8.49565e-61	8.49966e-59	1	1
M1C1	ENSSSCG00000034927	ENSSSCG00000034927		-0.0300365	0.386134	0.653536	0.306559	8.4375e-19	1.3729e-17	0.251239	4.11081e-13	3.99401e-12	-0.0553203	0.110241	0.384986	0.281276	4.96539e-16	7.93979e-15	1	1
M1C1	ENSSSCG00000035457	ENSSSCG00000035457		0.670332	0.43444	0.694285	4.30331	1.90245e-07	1.13176e-06	4.24426	2.80232e-07	1.48352e-06	-0.0590494	0.940293	0.985065	3.57393	1.4889e-05	8.2725e-05	1	1
M1C1	ENSSSCG00000035534	ENSSSCG00000035534		0.165733	0.696646	0.87463	1.6551	1.38551e-05	6.32794e-05	1.6409	1.67965e-05	7.0495e-05	-0.0141981	0.965025	0.992381	1.47517	8.51008e-05	0.000413149	1	1
M1C1	ENSSSCG00000035544	ENSSSCG00000035544		0.0327012	0.476179	0.726201	0.218606	2.00777e-06	1.04276e-05	0.307219	2.09831e-11	1.73574e-10	0.0886128	0.0540228	0.245825	0.274518	2.21619e-09	1.97206e-08	1	1
M1C1	ENSSSCG00000035603	ENSSSCG00000035603		0.10162	0.478574	0.72754	0.675619	1.46308e-06	7.74536e-06	0.499987	0.000428352	0.00140634	-0.175631	0.203946	0.540704	0.398367	0.00485895	0.0160237	1	1
M1C1	ENSSSCG00000035811	ENSSSCG00000035811		0.0322219	0.421593	0.684172	0.123534	0.00206856	0.00638241	0.1617	5.52764e-05	0.000213596	0.0381664	0.341401	0.694349	0.129478	0.00124423	0.00481403	1	1
M1C1	ENSSSCG00000035908	ENSSSCG00000035908		-0.00196037	0.989368	0.996976	0.905839	9.10602e-11	7.79831e-10	0.811546	8.01418e-09	5.10391e-08	-0.0942925	0.481259	0.801777	0.813507	9.11629e-09	7.66524e-08	1	1
M1C1	ENSSSCG00000035992	ENSSSCG00000035992		0.133561	0.0241494	0.112766	0.264204	8.22834e-06	3.90378e-05	0.33886	1.06481e-08	6.67541e-08	0.074656	0.207617	0.546813	0.205299	0.00052799	0.002201	1	1
M1C1	ENSSSCG00000036096	ENSSSCG00000036096		-0.0733141	0.453464	0.709251	0.928569	8.46162e-22	1.64209e-20	0.721087	1.06289e-13	1.07502e-12	-0.207482	0.0310571	0.168881	0.794401	3.09285e-16	5.01048e-15	1	1
M1C1	ENSSSCG00000036248	ENSSSCG00000036248		-1.10981	0.0669052	0.228997	2.46285	4.52888e-08	2.88923e-07	2.38998	1.20993e-07	6.7351e-07	-0.0728689	0.841646	0.959914	3.49979	1.3912e-10	1.41092e-09	1	1
M1C1	ENSSSCG00000036445	ENSSSCG00000036445		-0.0935894	0.820377	0.930817	3.4065	1.77511e-17	2.64427e-16	2.47911	6.73487e-10	4.78748e-09	-0.927392	0.0177212	0.112136	2.5727	1.75442e-10	1.75763e-09	1	1
M1C1	ENSSSCG00000036524	ENSSSCG00000036524		0.199929	0.0846623	0.267977	0.52296	6.36294e-06	3.06394e-05	0.65125	1.82569e-08	1.11845e-07	0.128291	0.266418	0.620172	0.451321	9.36967e-05	0.000450737	1	1
M1C1	ENSSSCG00000036618	ENSSSCG00000036618		0.0923292	0.367166	0.635863	0.424373	3.39636e-05	0.000147133	0.525383	2.86726e-07	1.51627e-06	0.10101	0.323772	0.677514	0.433054	2.33512e-05	0.000125549	1	1
M1C1	ENSSSCG00000036716	ENSSSCG00000036716		0.026803	0.512509	0.753385	0.110843	0.00679192	0.0183506	0.158922	0.000103753	0.000382349	0.0480788	0.240584	0.587969	0.132119	0.00125216	0.0048384	1	1
M1C1	ENSSSCG00000037528	ENSSSCG00000037528		1.1469	0.242704	0.505944	4.06866	1.51084e-05	6.86016e-05	3.48705	0.00023295	0.000802907	-0.581606	0.508436	0.817876	2.34015	0.0112842	0.0334705	1	1
M1C1	ENSSSCG00000037602	ENSSSCG00000037602		-0.0280337	0.620512	0.828974	0.275069	1.14709e-06	6.15843e-06	0.248953	1.08375e-05	4.68119e-05	-0.0261164	0.644557	0.886902	0.276987	1.02692e-06	6.75805e-06	1	1
M1C1	ENSSSCG00000037735	ENSSSCG00000037735		-0.659612	0.135685	0.359927	4.34621	1.24991e-27	3.23556e-26	3.6343	1.07224e-19	1.66947e-18	-0.711918	0.0547206	0.24801	4.29391	7.71909e-25	2.03375e-23	1	1
M1C1	ENSSSCG00000038351	ENSSSCG00000038351		0.438644	0.0630241	0.220302	0.741631	0.00166841	0.00526404	1.0376	1.07729e-05	4.65464e-05	0.295965	0.20875	0.548725	0.598952	0.0109784	0.0327205	1	1
M1C1	ENSSSCG00000038418	ENSSSCG00000038418		0.519133	0.0155534	0.0821619	4.23915	1.58766e-89	3.35835e-87	4.39228	5.38197e-96	1.22601e-93	0.153128	0.45816	0.786274	3.87314	4.06532e-76	6.27033e-74	1	1
M1C1	ENSSSCG00000038699	ENSSSCG00000038699		0.225697	0.546968	0.77897	1.85391	6.59999e-08	4.13567e-07	1.52215	1.26389e-05	5.401e-05	-0.331761	0.28022	0.635798	1.29645	0.000151811	0.00070202	1	1
M1C1	ENSSSCG00000038702	ENSSSCG00000038702		-0.00205896	0.980374	0.994221	0.310203	0.000200708	0.000759103	0.294074	0.00042955	0.00140934	-0.0161286	0.846794	0.961983	0.296133	0.000406449	0.00173338	1	1
M1C1	ENSSSCG00000038947	ENSSSCG00000038947		0.0228189	0.495581	0.739949	0.284617	1.87586e-17	2.78874e-16	0.25101	6.63289e-14	6.8109e-13	-0.0336072	0.315648	0.669982	0.228191	9.6167e-12	1.0945e-10	1	1
M1C1	ENSSSCG00000038967	ENSSSCG00000038967		-0.231784	0.0221743	0.106533	1.02349	4.51478e-24	9.73077e-23	1.07152	3.13464e-26	7.43823e-25	0.04803	0.634417	0.882447	1.3033	5.94881e-38	2.79632e-36	1	1
M1C1	ENSSSCG00000039407	ENSSSCG00000039407		0.140261	0.183372	0.429211	0.294492	0.00522814	0.0145897	0.419438	6.91825e-05	0.000263609	0.124945	0.235893	0.582004	0.279177	0.0080683	0.0250752	1	1
M1C1	ENSSSCG00000039538	ENSSSCG00000039538		-0.0436005	0.272918	0.538383	0.17713	8.62737e-06	4.08393e-05	0.179752	6.3539e-06	2.83124e-05	0.00262178	0.947786	0.987246	0.223352	2.33982e-08	1.87985e-07	1	1
M1C1	ENSSSCG00000039582	ENSSSCG00000039582		0.0363666	0.267012	0.532478	0.384275	7.28361e-32	2.26572e-30	0.322345	7.22114e-23	1.39042e-21	-0.0619294	0.0582219	0.258189	0.285979	2.4958e-18	4.67197e-17	1	1
M1C1	ENSSSCG00000039731	ENSSSCG00000039731		-0.159228	0.252644	0.516092	2.23067	6.7489e-58	5.23198e-56	2.02933	3.18525e-48	1.87159e-46	-0.201338	0.14742	0.45676	2.18856	8.85534e-56	7.75864e-54	1	1
M1C1	ENSSSCG00000040273	ENSSSCG00000040273		0.026037	0.541768	0.775424	0.104752	0.0141432	0.0348045	0.149361	0.000467217	0.00152146	0.0446092	0.296267	0.651594	0.123324	0.00386741	0.0131734	1	1
M1C1	ENSSSCG00000040294	ENSSSCG00000040294		-0.0414185	0.662755	0.855093	0.328421	0.000537007	0.00187137	0.275451	0.00370917	0.00999849	-0.0529704	0.576713	0.856543	0.316869	0.000850786	0.00341028	1	1
M1C1	ENSSSCG00000040903	ENSSSCG00000040903		0.296081	0.104639	0.305004	1.15522	2.38767e-11	2.14398e-10	1.20335	2.91302e-12	2.60152e-11	0.048127	0.759107	0.934608	0.907264	6.07944e-08	4.63772e-07	1	1
M1C1	ENSSSCG00000041013	ENSSSCG00000041013		0.0801171	0.826846	0.93409	1.57186	1.03147e-06	5.57202e-06	1.2813	0.000101243	0.000373935	-0.290559	0.297909	0.653309	1.20119	0.000268922	0.00118545	1	1
M1C1	ENSSSCG00000041063	ENSSSCG00000041063		-0.0745995	0.0880859	0.274818	0.185043	2.30173e-05	0.000101645	0.168527	0.000118809	0.000431601	-0.0165152	0.708812	0.914803	0.243127	3.95656e-08	3.10137e-07	1	1
M1C1	ENSSSCG00000041073	ENSSSCG00000041073		-0.0757943	0.828856	0.934872	1.90874	2.46778e-08	1.62186e-07	1.94223	1.3877e-08	8.60093e-08	0.0334903	0.920367	0.981156	2.01803	4.21593e-09	3.66561e-08	1	1
M1C1	ENSSSCG00000041092	ENSSSCG00000041092		-0.200059	0.21859	0.47556	0.613294	0.000105483	0.000418398	0.267421	0.0961189	0.172325	-0.345873	0.0290841	0.161229	0.467479	0.00411751	0.0139038	1	1
M1C1	ENSSSCG00000041401	ENSSSCG00000041401		0.0942736	0.0778086	0.253323	0.395721	1.26e-13	1.37587e-12	0.362578	1.1619e-11	9.80861e-11	-0.0331428	0.534357	0.831727	0.268304	5.03601e-07	3.46667e-06	1	1
M1C1	ENSSSCG00000041999	ENSSSCG00000041999		-0.243623	0.263109	0.527608	1.41649	6.13566e-13	6.30032e-12	1.27722	1.16169e-10	8.93567e-10	-0.139265	0.44503	0.77584	1.52084	1.10656e-13	1.46163e-12	1	1
M1C1	ENSSSCG00000042223	ENSSSCG00000042223		0.230036	0.589827	0.808215	1.35207	0.000546763	0.00190224	1.72591	5.79661e-06	2.60014e-05	0.373832	0.256036	0.60726	1.49587	5.50591e-05	0.000277488	1	1
M1C1	ENSSSCG00000042281	ENSSSCG00000042281		0.638679	0.291571	0.561276	3.81253	3.44856e-14	3.94003e-13	3.26667	1.66922e-10	1.2636e-09	-0.545864	0.111217	0.387276	2.62799	4.93203e-08	3.80952e-07	1	1
M1C1	ENSSSCG00000042386	ENSSSCG00000042386		-0.118456	0.137637	0.36289	0.392263	8.39657e-07	4.57593e-06	0.188161	0.0182994	0.0415518	-0.204103	0.0104317	0.0755683	0.306617	0.000122974	0.000577689	1	1
M1C1	ENSSSCG00000042398	ENSSSCG00000042398		-0.365565	0.0224655	0.107491	0.497346	0.00172108	0.00541265	0.0880009	0.58138	0.703769	-0.409345	0.0101306	0.0741495	0.453566	0.00476412	0.0157636	1	1
M1C1	ENSSSCG00000042600	ENSSSCG00000042600		0.0493751	0.89472	0.962958	1.01111	0.00352803	0.0102874	1.21637	0.000357812	0.00119166	0.205258	0.511114	0.818603	1.167	0.000638846	0.0026196	1	1
M1C1	ENSSSCG00000042638	ENSSSCG00000042638		0.174923	0.062234	0.218572	0.360598	0.000124747	0.000489305	0.423159	6.4768e-06	2.88081e-05	0.0625603	0.504179	0.81449	0.248236	0.0079245	0.0246768	1	1
M1C1	ENSSSCG00000042725	ENSSSCG00000042725		0.19997	0.0262963	0.12051	0.347906	0.000123251	0.000484207	0.429038	1.94381e-06	9.27257e-06	0.0811322	0.366518	0.715094	0.229068	0.010269	0.0308673	1	1
M1C1	ENSSSCG00000043029	ENSSSCG00000043029		-0.492527	0.209962	0.464016	1.09269	0.00255681	0.00773257	0.886008	0.0153359	0.0355867	-0.206685	0.555427	0.844037	1.37853	0.000309484	0.00134701	1	1
M1C1	ENSSSCG00000043154	ENSSSCG00000043154		0.0649952	0.730796	0.891784	0.998387	8.69587e-08	5.36947e-07	1.17597	2.63799e-10	1.95597e-09	0.177579	0.333574	0.686671	1.11097	2.35386e-09	2.0908e-08	1	1
M1C1	ENSSSCG00000043276	ENSSSCG00000043276		0.353786	0.427289	0.688302	2.61379	2.18503e-11	1.97158e-10	2.53719	9.28601e-11	7.21774e-10	-0.0766044	0.802395	0.948994	2.1834	5.57399e-09	4.79571e-08	1	1
M1C1	ENSSSCG00000043625	ENSSSCG00000043625		-0.102729	0.555868	0.784634	2.03979	2.71116e-35	1.01631e-33	1.98571	1.78371e-33	5.79196e-32	-0.0540826	0.72833	0.922198	2.08844	2.99304e-36	1.28831e-34	1	1
M1C1	ENSSSCG00000043646	ENSSSCG00000043646		0.0603827	0.858655	0.94923	2.30793	4.39405e-14	4.97421e-13	1.87481	1.44657e-09	9.93941e-09	-0.433116	0.112603	0.389938	1.81443	4.79393e-09	4.1511e-08	1	1
M1C1	ENSSSCG00000043838	ENSSSCG00000043838		-0.239341	0.233355	0.494876	4.35279	9.40139e-124	4.64021e-121	4.53259	3.60883e-134	2.81242e-131	0.179804	0.287096	0.643807	4.77194	2.24832e-143	1.75215e-140	1	1
M1C1	ENSSSCG00000044657	ENSSSCG00000044657		-0.350442	0.0166006	0.0862777	0.62199	5.85324e-06	2.83232e-05	0.310645	0.0273187	0.0589319	-0.311344	0.0233475	0.13771	0.661087	6.29131e-06	3.69078e-05	1	1
M1C1	ENSSSCG00000044695	ENSSSCG00000044695		-0.113492	0.712012	0.881723	0.703104	0.0213587	0.0496949	0.641214	0.0359373	0.075021	-0.0618901	0.838814	0.958971	0.754706	0.0137179	0.0395793	1	1
M1C1	ENSSSCG00000044736	ENSSSCG00000044736		-0.164749	0.0947107	0.287385	0.718915	2.86818e-13	3.03785e-12	0.544021	3.33431e-08	1.98278e-07	-0.174894	0.0756055	0.30305	0.70877	6.37794e-13	7.9762e-12	1	1
M1C1	ENSSSCG00000044824	ENSSSCG00000044824		-0.224965	0.777114	0.914033	5.0838	1.86142e-14	2.17709e-13	3.99583	3.80913e-09	2.50786e-08	-1.08797	0.0361448	0.187525	4.22079	5.01928e-10	4.82914e-09	1	1
M1C1	ENSSSCG00000045008	ENSSSCG00000045008		-0.103338	0.406735	0.671291	0.941282	1.02386e-15	1.34162e-14	0.708458	2.72686e-09	1.82452e-08	-0.232824	0.0402514	0.202653	0.811795	1.95639e-11	2.16181e-10	1	1
M1C1	ENSSSCG00000045157	ENSSSCG00000045157		-0.265286	0.276341	0.542605	0.819427	0.000316793	0.00115026	0.634121	0.00595669	0.015374	-0.185306	0.402423	0.741264	0.899408	0.00015728	0.00072482	1	1
M1C1	ENSSSCG00000045639	ENSSSCG00000045639		0.073534	0.55338	0.78349	0.883016	4.54241e-14	5.1343e-13	0.641505	8.79135e-08	4.95522e-07	-0.241512	0.0317973	0.172147	0.567971	2.14744e-06	1.35192e-05	1	1
M1C1	ENSSSCG00000045735	ENSSSCG00000045735		-0.112086	0.278334	0.545288	0.24678	0.0169495	0.04063	0.227852	0.0274921	0.0592693	-0.0189282	0.854716	0.964711	0.339938	0.00101242	0.00399227	1	1
M1C1	ENSSSCG00000045744	ENSSSCG00000045744		-0.604525	0.379747	0.648773	3.82531	8.92161e-13	9.04811e-12	3.36813	5.40166e-10	3.87512e-09	-0.457187	0.199192	0.533737	3.97265	1.35457e-12	1.65488e-11	1	1
M1C1	ENSSSCG00000045833	ENSSSCG00000045833		-0.677938	0.243802	0.506805	1.7399	0.000167014	0.0006425	1.82038	7.6193e-05	0.000288171	0.08048	0.835862	0.958971	2.49832	1.97163e-06	1.24814e-05	1	1
M1C1	ENSSSCG00000045878	ENSSSCG00000045878		-0.0826083	0.772333	0.912465	0.783574	0.0057273	0.0157834	0.872178	0.00208596	0.00596617	0.0886039	0.753355	0.932609	0.954786	0.000771358	0.00311382	1	1
M1C1	ENSSSCG00000045919	ENSSSCG00000045919		0.0226557	0.816559	0.928703	0.446873	4.46467e-06	2.20435e-05	0.377227	0.00010925	0.000400017	-0.0696458	0.473958	0.796041	0.354571	0.000277828	0.00122144	1	1
M1C1	ENSSSCG00000046042	ENSSSCG00000046042		-0.449721	0.0468616	0.18072	1.48167	1.11562e-13	1.22272e-12	1.12338	3.23024e-08	1.92398e-07	-0.358293	0.0548446	0.24842	1.5731	2.53517e-13	3.28418e-12	1	1
M1C1	ENSSSCG00000046096	ENSSSCG00000046096		-0.155092	0.616593	0.826129	0.699109	0.0156605	0.0379083	0.902274	0.00147545	0.00436417	0.203165	0.453491	0.782147	1.05737	0.000307725	0.00134054	1	1
M1C1	ENSSSCG00000046151	ENSSSCG00000046151		0.025847	0.61008	0.821311	0.123882	0.0155581	0.0377097	0.174992	0.000607075	0.00192979	0.0511092	0.322565	0.676643	0.149145	0.00355153	0.0121871	1	1
M1C1	ENSSSCG00000046185	ENSSSCG00000046185		-0.758588	0.0731249	0.243098	2.02531	3.08585e-10	2.50506e-09	1.46205	1.18854e-05	5.09664e-05	-0.563262	0.0395719	0.20039	2.22064	1.07577e-08	8.99432e-08	1	1
M1C1	ENSSSCG00000046459	ENSSSCG00000046459		-0.581832	0.0702281	0.236764	1.43763	9.95578e-08	6.10415e-07	1.26402	3.64426e-06	1.67683e-05	-0.173611	0.47624	0.797462	1.84585	7.73612e-10	7.23618e-09	1	1
M1C1	ENSSSCG00000046483	ENSSSCG00000046483		0.219128	0.145676	0.374678	0.603085	5.43808e-05	0.000227655	0.628414	2.55789e-05	0.000104568	0.0253293	0.86266	0.966287	0.409287	0.00556991	0.0180231	1	1
M1C1	ENSSSCG00000046702	ENSSSCG00000046702		-0.0116509	0.963546	0.987606	0.611893	0.0116237	0.0293287	0.680356	0.0046746	0.0123557	0.0684629	0.766522	0.936187	0.692007	0.00453362	0.0151192	1	1
M1C1	ENSSSCG00000046913	ENSSSCG00000046913		-0.342912	0.256435	0.520426	1.04364	0.000104575	0.000415242	0.867524	0.00148036	0.00437433	-0.176114	0.486582	0.803609	1.21044	2.67494e-05	0.000141913	1	1
M1C1	ENSSSCG00000047003	ENSSSCG00000047003		0.0326281	0.253275	0.516781	0.152787	1.00118e-07	6.13597e-07	0.164906	8.89719e-09	5.642e-08	0.0121198	0.67408	0.900245	0.132278	4.03549e-06	2.44191e-05	1	1
M1C1	ENSSSCG00000047365	ENSSSCG00000047365		0.247465	0.190433	0.436965	0.847683	4.57545e-06	2.25303e-05	0.867012	2.71733e-06	1.27489e-05	0.0193286	0.913417	0.979527	0.619547	0.000665667	0.00271979	1	1
M1C1	ENSSSCG00000047441	ENSSSCG00000047441		-0.162217	0.379267	0.648402	0.739201	1.41524e-05	6.44984e-05	0.340835	0.0563708	0.110335	-0.398366	0.0191102	0.119136	0.503052	0.0063609	0.0203074	1	1
M1C1	ENSSSCG00000047526	ENSSSCG00000047526		-0.0599345	0.872882	0.953575	2.63964	3.75809e-16	5.08648e-15	2.53357	6.39642e-15	7.12119e-14	-0.106073	0.695982	0.909557	2.59351	4.25174e-15	6.35273e-14	1	1
M1C1	ENSSSCG00000047529	ENSSSCG00000047529		-0.0265789	0.967028	0.989184	2.93626	4.19612e-09	3.03973e-08	3.09862	4.17988e-10	3.04434e-09	0.162356	0.605619	0.867834	3.1252	1.09823e-09	1.01255e-08	1	1
M1C1	ENSSSCG00000047628	ENSSSCG00000047628		-0.0107429	0.973492	0.991034	1.37361	4.6845e-06	2.30367e-05	1.25167	3.3799e-05	0.00013537	-0.121932	0.662106	0.894801	1.26242	3.28197e-05	0.000172022	1	1
M1C1	ENSSSCG00000047896	ENSSSCG00000047896		-0.0393569	0.919706	0.972095	1.28245	0.000210193	0.000790735	1.25376	0.000301155	0.00101855	-0.0286871	0.924957	0.98126	1.29312	0.000266766	0.00117735	1	1
M1C1	ENSSSCG00000047963	ENSSSCG00000047963		0.0357982	0.940932	0.979326	4.29559	1.13596e-28	3.07499e-27	4.28102	1.77624e-28	4.63857e-27	-0.0145682	0.955305	0.989937	4.24522	1.03463e-27	3.0949e-26	1	1
M1C1	ENSSSCG00000048572	ENSSSCG00000048572		0.0675809	0.58849	0.807653	0.394202	0.00150549	0.00478878	0.459919	0.000200053	0.000698298	0.0657172	0.592699	0.862318	0.392339	0.00150051	0.00569403	1	1
M1C1	ENSSSCG00000048856	ENSSSCG00000048856		0.0862515	0.175725	0.418523	0.248489	9.59539e-05	0.000384101	0.258755	4.86985e-05	0.000189409	0.0102664	0.871979	0.968451	0.172504	0.0067702	0.021466	1	1
M1C1	ENSSSCG00000049017	ENSSSCG00000049017		0.724256	0.0853251	0.269344	2.78214	1.47652e-12	1.47125e-11	3.33525	1.08856e-17	1.49521e-16	0.553109	0.0961948	0.353789	2.611	9.14717e-13	1.13057e-11	1	1
M1C1	ENSSSCG00000049358	ENSSSCG00000049358		0.854452	0.0375297	0.154964	2.41474	1.67446e-09	1.26498e-08	2.60522	7.23468e-11	5.69808e-10	0.19048	0.612881	0.871417	1.75077	6.16884e-06	3.62468e-05	1	1
M1C1	ENSSSCG00000049451	ENSSSCG00000049451		-0.437015	0.346013	0.617622	2.0332	1.59713e-07	9.59769e-07	1.65534	2.76152e-05	0.000112211	-0.377857	0.26579	0.61948	2.09236	8.18505e-07	5.46421e-06	1	1
M1C1	ENSSSCG00000049610	ENSSSCG00000049610		-0.0708564	0.270645	0.536182	0.31891	6.61437e-07	3.64763e-06	0.184985	0.00402129	0.0107732	-0.133925	0.0372229	0.191708	0.255841	7.23803e-05	0.000357007	1	1
M1C1	ENSSSCG00000049641	ENSSSCG00000049641		0.0259568	0.913025	0.969271	4.84575	1.56252e-109	5.14139e-107	4.90942	2.04295e-112	8.17567e-110	0.0636681	0.74621	0.928889	4.88347	9.35728e-111	3.37935e-108	1	1
M1C1	ENSSSCG00000049851	ENSSSCG00000049851		-1.03396	0.0470192	0.181137	4.60895	4.09023e-22	8.02172e-21	4.39682	2.96426e-20	4.80743e-19	-0.212128	0.641147	0.884924	5.43078	2.444e-27	7.166e-26	1	1
M1C1	ENSSSCG00000050087	ENSSSCG00000050087		0.878591	0.0614391	0.216705	6.05763	2.86703e-47	1.59594e-45	5.58908	2.27222e-40	9.61278e-39	-0.468544	0.131827	0.429287	4.71049	6.93098e-36	2.8909e-34	1	1
M1C1	ENSSSCG00000050193	ENSSSCG00000050193		-0.168901	0.279502	0.546694	1.63208	1.44843e-27	3.73638e-26	1.52015	4.67598e-24	9.77926e-23	-0.111922	0.441302	0.774051	1.68905	8.78283e-29	2.76109e-27	1	1
M1C1	ENSSSCG00000050256	ENSSSCG00000050256		-0.130779	0.742744	0.897828	1.11527	0.00192698	0.00599303	0.992017	0.0063383	0.0162597	-0.123252	0.710506	0.915539	1.1228	0.00268915	0.00956481	1	1
M1C1	ENSSSCG00000050512	ENSSSCG00000050512		0.20862	0.760999	0.906745	5.63584	3.83921e-27	9.58637e-26	5.13668	1.74874e-22	3.2694e-21	-0.499155	0.0898539	0.337596	4.92806	2.38018e-20	5.02757e-19	1	1
M1C1	ENSSSCG00000050627	ENSSSCG00000050627		0.0434827	0.158758	0.39588	0.204883	3.22778e-11	2.86533e-10	0.203041	4.8416e-11	3.86675e-10	-0.00184225	0.952458	0.989176	0.159558	2.37656e-07	1.70163e-06	1	1
M1C1	ENSSSCG00000050653	ENSSSCG00000050653		0.275653	0.35742	0.627081	0.995252	0.00075431	0.00255878	1.13389	0.000117909	0.000428542	0.138634	0.629963	0.880651	0.858233	0.00328991	0.011403	1	1
M1C1	ENSSSCG00000050847	ENSSSCG00000050847		0.186005	0.477505	0.726764	0.607052	0.0180864	0.043007	0.912627	0.000236014	0.000812144	0.305575	0.200823	0.536072	0.726623	0.00296097	0.0104091	1	1
M1C1	ENSSSCG00000051054	ENSSSCG00000051054		0.0300351	0.911981	0.969119	2.36546	5.0088e-19	8.27738e-18	2.05027	1.25395e-14	1.36423e-13	-0.315198	0.22459	0.566989	2.02023	3.07239e-14	4.27564e-13	1	1
M1C1	ENSSSCG00000051079	ENSSSCG00000051079		-0.288497	0.618452	0.827528	3.81445	5.24956e-16	6.99013e-15	3.69251	4.82336e-15	5.42701e-14	-0.121943	0.734988	0.925646	3.981	9.1579e-16	1.44256e-14	1	1
M1C1	ENSSSCG00000051090	ENSSSCG00000051090		0.125063	0.0689391	0.233695	0.87462	3.24812e-37	1.31767e-35	0.898713	3.34391e-39	1.36025e-37	0.0240934	0.724803	0.920456	0.77365	1.64244e-29	5.32159e-28	1	1
M1C1	ENSSSCG00000051220	ENSSSCG00000051220		0.122334	0.756622	0.904295	1.72522	1.88359e-06	9.82056e-06	1.62782	7.5994e-06	3.34894e-05	-0.0973993	0.764096	0.935654	1.50549	3.05336e-05	0.000160665	1	1
M1C1	ENSSSCG00000051254	ENSSSCG00000051254		0.171897	0.153996	0.387925	0.325488	0.00739427	0.0197844	0.543917	5.37792e-06	2.42777e-05	0.218429	0.0671797	0.281268	0.37202	0.00167843	0.00630614	1	1
M1C1	ENSSSCG00000051423	ENSSSCG00000051423		-0.172188	0.359953	0.629408	0.872131	2.52397e-06	1.29182e-05	0.53664	0.00396796	0.0106457	-0.335491	0.0688991	0.286186	0.708828	0.000153053	0.000706437	1	1
M1C1	ENSSSCG00000051432	ENSSSCG00000051432		-0.0720538	0.651775	0.848745	0.904684	5.11011e-09	3.65181e-08	0.578326	0.000224224	0.000775901	-0.326357	0.0327306	0.175404	0.65038	3.741e-05	0.000193749	1	1
M1C1	ENSSSCG00000051466	ENSSSCG00000051466		0.0309994	0.935177	0.977867	1.03189	0.00318213	0.0093599	1.25922	0.000239865	0.000824057	0.22734	0.463265	0.790273	1.22823	0.00037091	0.00159421	1	1
M1C1	ENTPD7	ENSSSCG00000010540	ENTPD7	0.119385	0.128754	0.347956	0.923828	2.10212e-32	6.73726e-31	0.946075	6.49879e-34	2.17218e-32	0.0222473	0.773154	0.938735	0.826691	2.36938e-26	6.6572e-25	1	1
M1C1	ENY2	ENSSSCG00000038444	ENY2	0.078586	0.0110008	0.0630326	0.154394	8.17884e-07	4.46714e-06	0.172359	3.57993e-08	2.11356e-07	0.0179657	0.569987	0.853289	0.0937732	0.00267858	0.00953407	1	1
M1C1	EPAS1	ENSSSCG00000008443	EPAS1	0.28891	0.103855	0.303728	0.902838	3.68635e-07	2.10423e-06	1.11235	3.71893e-10	2.72066e-09	0.209508	0.23767	0.58493	0.823436	3.49514e-06	2.13501e-05	1	1
M1C1	EPS15L1	ENSSSCG00000013857	EPS15L1	-0.0381094	0.220843	0.478248	0.0850916	0.00662427	0.0179414	0.0615002	0.0500973	0.0997317	-0.0235914	0.457336	0.785648	0.0996096	0.00158511	0.00599048	1	1
M1C1	EPSTI1	ENSSSCG00000037572	EPSTI1	-0.0943433	0.564986	0.790191	1.58696	1.75072e-22	3.49364e-21	1.33551	2.35676e-16	2.95483e-15	-0.251456	0.120008	0.404089	1.42985	1.76419e-18	3.34045e-17	1	1
M1C1	ERBB3	ENSSSCG00000020725	ERBB3	-0.00142161	0.968053	0.989368	0.0869726	0.0143433	0.035215	0.115399	0.00115735	0.00349161	0.0284266	0.423906	0.758797	0.116821	0.00100714	0.00397566	1	1
M1C1	EREG	ENSSSCG00000038185	EREG	0.19552	0.388632	0.656005	3.358	1.13743e-51	7.2283e-50	3.2404	3.27658e-48	1.91009e-46	-0.117599	0.587272	0.861135	3.04488	5.46899e-43	3.04434e-41	1	1
M1C1	ERG	ENSSSCG00000022318	ERG	0.142819	0.613895	0.823947	1.30898	2.2703e-06	1.16967e-05	1.19985	1.53085e-05	6.46158e-05	-0.109126	0.686151	0.904747	1.05703	0.000131444	0.000612813	1	1
M1C1	ERP44	ENSSSCG00000040634	ERP44	0.020882	0.560073	0.787634	0.177537	7.48991e-07	4.10904e-06	0.148299	3.6112e-05	0.000143944	-0.0292385	0.41614	0.753091	0.127417	0.000388365	0.00166248	1	1
M1C1	ERRFI1	ENSSSCG00000035774	ERRFI1	0.0917733	0.497584	0.742392	1.33092	9.81558e-26	2.31064e-24	1.61183	7.67087e-38	2.9502e-36	0.280906	0.0152754	0.100392	1.52006	4.8447e-34	1.89776e-32	1	1
M1C1	ESF1	ENSSSCG00000007077	ESF1	0.0561423	0.290404	0.560115	0.322636	1.21347e-09	9.3098e-09	0.248818	2.86751e-06	1.33814e-05	-0.0738178	0.164742	0.486699	0.192675	0.000289446	0.00126799	1	1
M1C1	ETF1	ENSSSCG00000014337	ETF1	0.0315382	0.529918	0.767758	0.656143	3.50011e-39	1.53332e-37	0.609103	5.50034e-34	1.85099e-32	-0.0470399	0.346976	0.698243	0.577564	1.00872e-30	3.4415e-29	1	1
M1C1	ETFRF1	ENSSSCG00000033843	ETFRF1	0.0696455	0.354513	0.624826	0.257231	0.000653906	0.00223922	0.292732	0.000102239	0.000377142	0.0355008	0.638394	0.883118	0.223086	0.00304989	0.0106685	1	1
M1C1	ETV3	ENSSSCG00000024970	ETV3	0.0697313	0.408975	0.673753	1.45787	3.99118e-67	4.02023e-65	1.29752	1.60158e-53	1.16248e-51	-0.160354	0.0563009	0.252314	1.22778	4.06306e-48	2.85127e-46	1	1
M1C1	ETV7	ENSSSCG00000001561	ETV7	0.336135	0.044034	0.17281	1.85019	5.13891e-29	1.42761e-27	1.75135	3.77393e-26	8.89819e-25	-0.0988374	0.545842	0.839348	1.41522	1.00688e-17	1.79193e-16	1	1
M1C1	EVA1A	ENSSSCG00000035958	EVA1A	-0.22978	0.132336	0.35402	0.477536	0.00133942	0.0043068	0.137087	0.365991	0.503458	-0.340449	0.0234991	0.138469	0.366867	0.0172589	0.0481538	1	1
M1C1	EWSR1	ENSSSCG00000009974	EWSR1	0.00617612	0.814804	0.927776	0.128908	1.02901e-06	5.56076e-06	0.140649	9.75637e-08	5.46793e-07	0.011741	0.65655	0.892471	0.134473	3.46792e-07	2.4394e-06	1	1
M1C1	EXOC3L4	ENSSSCG00000036871	EXOC3L4	0.0773184	0.841487	0.941463	2.31456	1.08615e-12	1.0948e-11	1.65948	9.24814e-07	4.60603e-06	-0.655074	0.0135257	0.0916594	1.58216	2.85302e-06	1.76313e-05	1	1
M1C1	EXOSC3	ENSSSCG00000005355	EXOSC3	0.00939841	0.824267	0.932786	0.174402	4.44871e-05	0.000188907	0.212174	6.21903e-07	3.16662e-06	0.0377717	0.381494	0.727092	0.202775	2.14913e-06	1.35241e-05	1	1
M1C1	EXT1	ENSSSCG00000006009	EXT1	0.0222594	0.793566	0.920511	0.794833	4.16091e-21	7.74976e-20	0.681542	6.96684e-16	8.38683e-15	-0.113291	0.176004	0.503202	0.659282	6.04609e-15	8.89021e-14	1	1
M1C1	EYA3	ENSSSCG00000003580	EYA3	0.0359609	0.682513	0.865831	0.531564	1.44449e-09	1.09798e-08	0.490465	2.37771e-08	1.43701e-07	-0.0410993	0.639744	0.884024	0.454504	2.30989e-07	1.6579e-06	1	1
M1C1	EZH2	ENSSSCG00000028840	EZH2	0.0133525	0.797224	0.921973	0.472285	5.32523e-20	9.40939e-19	0.37879	2.47883e-13	2.45677e-12	-0.0934955	0.0690971	0.286749	0.365437	1.77873e-12	2.15177e-11	1	1
M1C1	F3	ENSSSCG00000022447	F3	0.0769182	0.820815	0.930962	6.5075	1.97063e-88	3.99714e-86	6.4243	3.15399e-86	5.98733e-84	-0.0831997	0.790072	0.945137	6.34738	2.68588e-84	5.44792e-82	1	1
M1C1	FAF2	ENSSSCG00000014057	FAF2	0.0226811	0.434473	0.694285	0.184356	2.43238e-10	1.99205e-09	0.145802	5.79715e-07	2.96506e-06	-0.0385541	0.188255	0.518921	0.12312	2.49125e-05	0.000133121	1	1
M1C1	FAM111A	ENSSSCG00000033703	FAM111A	-0.430264	0.0213891	0.103587	2.42746	9.10645e-39	3.94267e-37	2.1554	6.45165e-31	1.85494e-29	-0.272067	0.143638	0.449948	2.58566	1.19191e-43	6.97573e-42	1	1
M1C1	FAM111B	ENSSSCG00000013147	FAM111B	-0.011441	0.941254	0.979326	1.3851	3.40815e-19	5.69577e-18	1.33321	6.80484e-18	9.51456e-17	-0.0518914	0.736426	0.925894	1.34465	3.634e-18	6.70095e-17	1	1
M1C1	FAM133B	ENSSSCG00000045005	FAM133B	0.116139	0.0306295	0.134563	0.197972	0.000252891	0.00093825	0.278122	2.49992e-07	1.33057e-06	0.0801501	0.138937	0.441753	0.161983	0.00260021	0.00929085	1	1
M1C1	FAM177A1	ENSSSCG00000034753	FAM177A1	0.112003	0.0277987	0.125569	0.603159	6.04053e-33	1.9876e-31	0.625999	2.13507e-35	7.42113e-34	0.0228395	0.646686	0.888013	0.513996	1.62067e-24	4.21744e-23	1	1
M1C1	FAM32A	ENSSSCG00000013855	FAM32A	-0.0101332	0.701148	0.876892	0.204648	9.68047e-15	1.15596e-13	0.152728	8.0448e-09	5.12121e-08	-0.0519198	0.0505862	0.236361	0.162861	8.3697e-10	7.80908e-09	1	1
M1C1	FAM49A	ENSSSCG00000008617	FAM49A	-0.0777008	0.491259	0.736938	1.14055	4.32254e-24	9.33001e-23	0.890035	2.85301e-15	3.27731e-14	-0.250512	0.0259787	0.148692	0.967736	9.19164e-18	1.63977e-16	1	1
M1C1	FAM53C	ENSSSCG00000021092	FAM53C	-0.0389194	0.413961	0.678289	0.459213	2.5862e-22	5.11267e-21	0.477218	5.51589e-24	1.14549e-22	0.0180042	0.701707	0.91276	0.516137	1.25206e-27	3.72275e-26	1	1
M1C1	FAM71A	ENSSSCG00000015596	FAM71A	-0.0902568	0.888461	0.960988	3.76191	8.96893e-14	9.8959e-13	3.57415	1.86693e-12	1.70219e-11	-0.187761	0.583401	0.85916	3.66441	3.41105e-12	4.04383e-11	1	1
M1C1	FAM98C	ENSSSCG00000002959	FAM98C	-0.0797796	0.370703	0.639459	0.399353	6.02149e-06	2.90993e-05	0.502127	1.11915e-08	7.00097e-08	0.102774	0.240411	0.587969	0.581907	4.71007e-11	5.01381e-10	1	1
M1C1	FANCD2	ENSSSCG00000011563	FANCD2	0.0778199	0.468833	0.72039	0.407575	0.00014499	0.00056289	0.416161	0.000104455	0.000384573	0.00858549	0.936094	0.984542	0.338341	0.00160468	0.00605827	1	1
M1C1	FASLG	ENSSSCG00000022226	FASLG	-0.314034	0.126161	0.343201	1.63987	4.39946e-16	5.91132e-15	1.50524	9.05872e-14	9.18715e-13	-0.134628	0.499819	0.811457	1.81927	3.32919e-19	6.58149e-18	1	1
M1C1	FBLIM1	ENSSSCG00000003465	FBLIM1	-0.339812	0.223231	0.481623	0.71774	0.00646381	0.0175679	0.390828	0.146241	0.243002	-0.326912	0.212266	0.552019	0.730639	0.00849778	0.0261975	1	1
M1C1	FBXL20	ENSSSCG00000017506	FBXL20	0.0503275	0.457052	0.711852	0.352018	1.95472e-07	1.15913e-06	0.253293	0.00018242	0.000641589	-0.0987252	0.144539	0.451164	0.202965	0.00271116	0.00963383	1	1
M1C1	FBXO11	ENSSSCG00000029485	FBXO11	0.0912171	0.0171959	0.0885137	0.218319	1.24158e-08	8.45248e-08	0.248252	9.37572e-11	7.27983e-10	0.0299326	0.435297	0.768228	0.157035	4.15094e-05	0.000212675	1	1
M1C1	FBXO38	ENSSSCG00000014427	FBXO38	0.0624034	0.0291344	0.12982	0.149208	2.02805e-07	1.19925e-06	0.193301	1.59386e-11	1.33034e-10	0.0440931	0.125547	0.416159	0.130898	5.00181e-06	2.98587e-05	1	1
M1C1	FBXO39	ENSSSCG00000017886	FBXO39	-0.0108799	0.934427	0.977744	1.84143	1.21688e-44	6.34449e-43	1.54914	4.72226e-32	1.43578e-30	-0.292281	0.0252616	0.145657	1.56002	1.85656e-32	6.88976e-31	1	1
M1C1	FBXO4	ENSSSCG00000016865	FBXO4	0.0039662	0.942819	0.980015	0.265596	1.53392e-06	8.09145e-06	0.225619	4.67364e-05	0.000182496	-0.0399766	0.471687	0.794751	0.221653	6.68832e-05	0.000331661	1	1
M1C1	FBXO48	ENSSSCG00000008347	FBXO48	0.114162	0.238366	0.500814	0.795119	1.66171e-16	2.31685e-15	0.666861	4.94988e-12	4.34199e-11	-0.128259	0.182013	0.510721	0.552698	1.01375e-08	8.49975e-08	1	1
M1C1	FBXO8	ENSSSCG00000009702	FBXO8	0.0605819	0.170681	0.412617	0.264677	2.4124e-09	1.78781e-08	0.296299	2.1917e-11	1.80894e-10	0.0316213	0.476258	0.797462	0.235717	1.00827e-07	7.58225e-07	1	1
M1C1	FBXW11	ENSSSCG00000023307	FBXW11	0.123987	0.0205866	0.100769	0.243818	5.35185e-06	2.60759e-05	0.30501	1.23971e-08	7.71602e-08	0.0611921	0.253404	0.6049	0.181022	0.000722776	0.0029329	1	1
M1C1	FEM1C	ENSSSCG00000014217	FEM1C	0.0589384	0.377966	0.647449	0.364911	4.70643e-08	2.99219e-07	0.35286	1.28613e-07	7.12713e-07	-0.012051	0.856771	0.964711	0.293922	1.08608e-05	6.14972e-05	1	1
M1C1	FGF18	ENSSSCG00000016997	FGF18	0.453361	0.432803	0.69282	4.54777	8.22035e-18	1.25096e-16	4.94789	7.30076e-21	1.2215e-19	0.400125	0.378997	0.725602	4.49453	1.41779e-18	2.7123e-17	1	1
M1C1	FICD	ENSSSCG00000009945	FICD	0.0977494	0.226499	0.485702	1.04992	2.58063e-39	1.13387e-37	1.07809	2.22607e-41	9.83923e-40	0.0281758	0.721852	0.920382	0.980342	1.4451e-34	5.70602e-33	1	1
M1C1	FLT1	ENSSSCG00000009320	FLT1	0.148124	0.436596	0.695799	0.587697	0.00194653	0.0060424	0.824175	1.29287e-05	5.5105e-05	0.236478	0.20831	0.547955	0.676051	0.00033938	0.00146764	1	1
M1C1	FNDC3B	ENSSSCG00000011752	FNDC3B	0.138885	0.168182	0.409718	0.443899	1.05473e-05	4.92504e-05	0.421435	2.88585e-05	0.000116751	-0.0224637	0.823488	0.954679	0.28255	0.00503211	0.0165065	1	1
M1C1	FNIP2	ENSSSCG00000031175	FNIP2	0.140083	0.0183931	0.0933297	0.317806	8.93724e-08	5.50931e-07	0.369861	4.8332e-10	3.4944e-09	0.052055	0.380931	0.726486	0.229778	0.000109395	0.000519958	1	1
M1C1	FOSB	ENSSSCG00000031616	FOSB	-0.000254655	0.999173	0.999781	0.725329	0.00309469	0.00913537	0.606137	0.0134862	0.0318129	-0.119192	0.626253	0.878703	0.606392	0.0134573	0.038888	1	1
M1C1	FOSL2	ENSSSCG00000032527	FOSL2	-0.169428	0.209961	0.464016	0.726288	7.50354e-08	4.66827e-07	0.505961	0.000179626	0.000632967	-0.220326	0.102649	0.369057	0.675389	5.76468e-07	3.93534e-06	1	1
M1C1	FOXJ2	ENSSSCG00000039580	FOXJ2	-0.0287088	0.672724	0.860935	1.00462	7.32119e-50	4.44282e-48	0.965591	3.51004e-46	1.84958e-44	-0.0390294	0.562641	0.848573	0.9943	8.22401e-49	5.91131e-47	1	1
M1C1	FOXS1	ENSSSCG00000033613	FOXS1	0.0218175	0.808378	0.925879	0.358736	6.59925e-05	0.000272414	0.308389	0.000605806	0.00192617	-0.0503466	0.575452	0.855867	0.286571	0.00144455	0.00550141	1	1
M1C1	FRMD6	ENSSSCG00000005027	FRMD6	-0.0639167	0.469376	0.72066	0.690813	2.22273e-15	2.83724e-14	0.588038	1.67654e-11	1.39856e-10	-0.102775	0.234513	0.580369	0.651954	1.03709e-13	1.37477e-12	1	1
M1C1	FSCN1	ENSSSCG00000007586	FSCN1	-0.360425	0.0675552	0.230482	1.51157	1.62666e-14	1.9131e-13	0.993164	4.58893e-07	2.38499e-06	-0.518403	0.00842593	0.0639153	1.35359	6.46219e-12	7.49301e-11	1	1
M1C1	FTSJ1	ENSSSCG00000025599	FTSJ1	-0.0477609	0.168944	0.410495	0.2662	1.46767e-14	1.733e-13	0.249713	5.70508e-13	5.46058e-12	-0.0164873	0.634585	0.882447	0.297474	1.24157e-17	2.19642e-16	1	1
M1C1	FUBP1	ENSSSCG00000003771	FUBP1	0.0477535	0.440594	0.698333	0.205035	0.000932183	0.00311155	0.194812	0.00166067	0.00485222	-0.0102237	0.868946	0.968066	0.147058	0.017595	0.0489055	1	1
M1C1	FURIN	ENSSSCG00000001817	FURIN	-0.285919	0.0265282	0.121118	1.89104	6.35575e-49	3.71975e-47	1.94486	1.20032e-51	8.00592e-50	0.0538235	0.675197	0.900245	2.23078	2.65163e-67	3.14102e-65	1	1
M1C1	FUS	ENSSSCG00000030798	FUS	-0.04461	0.0494165	0.187605	0.06168	0.00667147	0.0180527	0.0314065	0.167353	0.271561	-0.0302734	0.184278	0.513494	0.0760165	0.000841406	0.00337543	1	1
M1C1	FXR1	ENSSSCG00000011769	FXR1	0.0718597	0.0233552	0.110169	0.177235	2.40551e-08	1.58304e-07	0.161348	3.81655e-07	1.99336e-06	-0.0158875	0.617749	0.874904	0.089488	0.00484294	0.015978	1	1
M1C1	FYN	ENSSSCG00000004421	FYN	-0.0869295	0.107177	0.309834	0.280428	2.00139e-07	1.18396e-06	0.15969	0.00308217	0.00845927	-0.120738	0.0252591	0.145657	0.24662	4.91869e-06	2.94148e-05	1	1
M1C1	G0S2	ENSSSCG00000015617	G0S2	-0.622209	0.0114325	0.0649083	3.09941	3.72448e-38	1.57567e-36	3.12548	8.98607e-39	3.59613e-37	0.0260697	0.912155	0.979136	3.74769	6.52e-54	5.48532e-52	1	1
M1C1	G3BP1	ENSSSCG00000035676	G3BP1	0.0389238	0.309198	0.579972	0.26389	5.46132e-12	5.17045e-11	0.236551	6.54859e-10	4.66402e-09	-0.0273389	0.475452	0.797104	0.197627	2.4742e-07	1.76472e-06	1	1
M1C1	GABPB1	ENSSSCG00000004645	GABPB1	0.0632725	0.131087	0.351876	0.550898	2.71121e-40	1.21284e-38	0.598651	1.99399e-47	1.1058e-45	0.0477528	0.243142	0.591274	0.535378	2.6484e-38	1.265e-36	1	1
M1C1	GADD45G	ENSSSCG00000035249	GADD45G	0.138713	0.293633	0.563773	0.400082	0.00243169	0.00740559	0.61087	2.79937e-06	1.30965e-05	0.210788	0.103494	0.37102	0.472158	0.000269414	0.00118656	1	1
M1C1	GBP2	ENSSSCG00000006923	GBP2	-0.0549254	0.536819	0.771932	0.490488	3.35549e-08	2.16491e-07	0.252429	0.00452139	0.0119871	-0.238059	0.00737254	0.057607	0.307354	0.000549188	0.00228422	1	1
M1C1	GCC1	ENSSSCG00000035211	GCC1	0.0370191	0.489502	0.736067	0.141241	0.00860688	0.0225978	0.208021	0.000106215	0.000390403	0.0667801	0.215213	0.555071	0.171002	0.00144776	0.00551221	1	1
M1C1	GCH1	ENSSSCG00000035715	GCH1	0.0585492	0.368569	0.637144	0.723764	1.49845e-29	4.28331e-28	0.598405	1.50618e-20	2.4725e-19	-0.125359	0.047876	0.228016	0.539856	5.03387e-17	8.49904e-16	1	1
M1C1	GDF15	ENSSSCG00000034260	GDF15	-0.21347	0.372075	0.640942	1.19913	3.1786e-08	2.05886e-07	1.2022	2.93704e-08	1.75783e-07	0.00306712	0.987768	0.997296	1.41567	2.67235e-10	2.64325e-09	1	1
M1C1	GFPT2	ENSSSCG00000014012	GFPT2	0.117249	0.62722	0.833666	0.741767	0.00156974	0.00497605	0.699153	0.00298071	0.00820208	-0.0426141	0.851123	0.9636	0.581905	0.0129498	0.0376198	1	1
M1C1	GGA3	ENSSSCG00000017211	GGA3	0.00295473	0.980643	0.994221	1.15618	2.64926e-22	5.23034e-21	0.933915	5.71118e-15	6.3823e-14	-0.222266	0.0573545	0.255259	0.930961	7.57208e-15	1.10354e-13	1	1
M1C1	GGN	ENSSSCG00000002957	GGN	-0.46748	0.0147919	0.0792417	0.501399	0.00685596	0.0185046	0.255351	0.172755	0.278163	-0.246048	0.185324	0.514646	0.722831	0.000168187	0.000768627	1	1
M1C1	GHITM	ENSSSCG00000010345	GHITM	-0.000830596	0.983593	0.994712	0.223477	3.16947e-08	2.05384e-07	0.194609	1.47604e-06	7.14942e-06	-0.0288683	0.475559	0.79718	0.195439	1.35675e-06	8.78418e-06	1	1
M1C1	GIGYF2	ENSSSCG00000016291	GIGYF2	-0.00752752	0.795561	0.921373	0.137827	2.2047e-06	1.13904e-05	0.0747146	0.0104105	0.025295	-0.0631125	0.0310237	0.168761	0.0822421	0.00485503	0.0160143	1	1
M1C1	GINM1	ENSSSCG00000030067	GINM1	0.0602326	0.243457	0.506599	0.234475	5.75623e-06	2.78902e-05	0.325282	2.95044e-10	2.17783e-09	0.0908068	0.0788784	0.311222	0.26505	2.81949e-07	2.00327e-06	1	1
M1C1	GLS	ENSSSCG00000016056	GLS	-0.00207593	0.971493	0.990695	0.262295	6.3171e-06	3.04351e-05	0.138425	0.0172068	0.0393302	-0.12387	0.0330356	0.176445	0.140501	0.0156187	0.0441686	1	1
M1C1	GM2A	ENSSSCG00000017087	GM2A	-0.0378179	0.706858	0.879656	0.367772	0.000254288	0.000942724	0.302189	0.00265224	0.00737913	-0.0655831	0.5142	0.82123	0.340007	0.000721537	0.00292867	1	1
M1C1	GNB1	ENSSSCG00000021890	GNB1	-0.063749	0.193358	0.440063	0.244308	6.16981e-07	3.41322e-06	0.25922	1.22115e-07	6.79245e-07	0.0149119	0.760905	0.934997	0.322969	4.42495e-11	4.72389e-10	1	1
M1C1	GNG10	ENSSSCG00000046439	GNG10	0.0401339	0.657637	0.852574	0.429904	2.04961e-06	1.06263e-05	0.363369	5.99289e-05	0.000230485	-0.0665355	0.46233	0.789575	0.323235	0.000357225	0.00153807	1	1
M1C1	GNL2	ENSSSCG00000031631	GNL2	0.00835993	0.814761	0.927776	0.377909	2.32389e-26	5.60421e-25	0.353455	3.11519e-23	6.15842e-22	-0.0244538	0.49124	0.806132	0.345096	3.52247e-22	8.17511e-21	1	1
M1C1	GORAB	ENSSSCG00000006280	GORAB	0.0511916	0.319204	0.58948	0.207633	5.60595e-05	0.000234351	0.237772	3.8886e-06	1.78427e-05	0.030139	0.559476	0.846272	0.18658	0.000291229	0.00127543	1	1
M1C1	GPAT4	ENSSSCG00000007019	GPAT4	0.0708091	0.19492	0.442461	0.304105	2.59992e-08	1.70567e-07	0.24533	7.17568e-06	3.1726e-05	-0.0587749	0.28218	0.63751	0.174521	0.00140609	0.00537705	1	1
M1C1	GPATCH11	ENSSSCG00000008497	GPATCH11	0.0602193	0.250823	0.514412	0.289498	3.55028e-08	2.28462e-07	0.259492	8.33267e-07	4.17113e-06	-0.0300063	0.569285	0.853006	0.199273	0.00015398	0.000710497	1	1
M1C1	GPBP1	ENSSSCG00000016922	GPBP1	0.0514869	0.237834	0.500343	0.720676	1.28026e-61	1.07101e-59	0.65613	2.379e-51	1.56363e-49	-0.0645457	0.137107	0.43836	0.604643	7.08627e-44	4.23091e-42	1	1
M1C1	GPD2	ENSSSCG00000015872	GPD2	-0.221773	0.0152547	0.0810568	0.313839	0.000586579	0.00202979	0.129411	0.156627	0.257343	-0.184428	0.043488	0.213885	0.351184	0.000123133	0.000578067	1	1
M1C1	GPN1	ENSSSCG00000008546	GPN1	0.0522666	0.182439	0.4278	0.13215	0.000825569	0.00278392	0.154098	9.512e-05	0.000352904	0.021948	0.581295	0.858014	0.101831	0.00991275	0.0298998	1	1
M1C1	GPR160	ENSSSCG00000035883	GPR160	0.46946	0.0132121	0.0727403	1.18718	8.57902e-11	7.35976e-10	1.20583	4.15594e-11	3.34622e-10	0.018658	0.911396	0.979107	0.736373	2.52571e-05	0.00013472	1	1
M1C1	GPR18	ENSSSCG00000031999	GPR18	0.06088	0.542254	0.775616	0.69326	3.53209e-12	3.40714e-11	0.703285	1.71938e-12	1.5725e-11	0.0100243	0.919717	0.980943	0.642405	1.15645e-10	1.18094e-09	1	1
M1C1	GPR35	ENSSSCG00000040095	GPR35	-0.0942317	0.448892	0.705449	0.30081	0.0156061	0.0378051	0.26378	0.0339895	0.0713645	-0.0370299	0.765976	0.936022	0.358011	0.00401602	0.0136169	1	1
M1C1	GPR4	ENSSSCG00000037184	GPR4	-0.15516	0.629072	0.835039	2.61621	3.00749e-20	5.39128e-19	2.15165	6.57294e-14	6.75403e-13	-0.464565	0.0649546	0.276673	2.30681	3.78236e-15	5.69161e-14	1	1
M1C1	GPRC5B	ENSSSCG00000007864	GPRC5B	-0.0363376	0.916492	0.970153	0.884985	0.00781363	0.0207937	0.790389	0.0181056	0.0411497	-0.0945963	0.769244	0.937211	0.826726	0.0140937	0.0405371	1	1
M1C1	GRAMD2B	ENSSSCG00000022402	GRAMD2B	0.20476	0.0532896	0.197314	0.974415	2.67861e-20	4.81337e-19	1.1373	4.12072e-27	1.01355e-25	0.162883	0.120548	0.404769	0.932537	8.38821e-19	1.61935e-17	1	1
M1C1	GRB2	ENSSSCG00000017206	GRB2	-0.162264	0.018826	0.0948424	0.759155	3.74527e-28	9.88524e-27	0.702803	2.32916e-24	4.96943e-23	-0.0563516	0.413828	0.750795	0.865068	5.06861e-36	2.14431e-34	1	1
M1C1	GSAP	ENSSSCG00000036113	GSAP	0.207803	0.00862839	0.0521472	0.668859	2.69852e-17	3.96398e-16	0.688522	3.09468e-18	4.4209e-17	0.0196633	0.803388	0.949562	0.480719	1.18061e-09	1.08476e-08	1	1
M1C1	GSTO1	ENSSSCG00000022351	GSTO1	0.0180748	0.832228	0.936728	0.32489	0.000138531	0.00053923	0.305482	0.000340783	0.00113982	-0.0194077	0.819903	0.953762	0.287408	0.000754606	0.00305119	1	1
M1C1	GTF2B	ENSSSCG00000006926	GTF2B	-0.0637554	0.03156	0.137242	0.397558	8.50699e-42	4.06332e-40	0.35848	3.55872e-34	1.21136e-32	-0.0390778	0.181927	0.510576	0.422235	3.19331e-46	2.09218e-44	1	1
M1C1	GTF2H1	ENSSSCG00000013367	GTF2H1	0.0286335	0.505118	0.747779	0.41021	1.12813e-21	2.1807e-20	0.390304	9.24341e-20	1.44375e-18	-0.0199058	0.642159	0.885213	0.361671	3.51202e-17	6.01184e-16	1	1
M1C1	GTPBP1	ENSSSCG00000000095	GTPBP1	-0.080189	0.0250637	0.116192	0.0885938	0.0134203	0.0332522	0.0150552	0.674762	0.780721	-0.0735385	0.0409899	0.205255	0.0952443	0.00805372	0.025037	1	1
M1C1	GTPBP2	ENSSSCG00000001689	GTPBP2	-0.102752	0.0514693	0.193068	0.362284	5.42849e-12	5.14265e-11	0.254801	1.30227e-06	6.35971e-06	-0.107483	0.0409627	0.205255	0.357553	1.26669e-11	1.41982e-10	1	1
M1C1	GZMA	ENSSSCG00000016902	GZMA	0.2967	0.222278	0.480056	1.34092	1.78557e-08	1.19471e-07	1.15116	1.47353e-06	7.1396e-06	-0.189763	0.413146	0.750424	0.854457	0.000311943	0.00135652	1	1
M1C1	GZMA	ENSSSCG00000016903	GZMA	0.529169	0.0581062	0.208801	1.16045	3.22894e-05	0.000140249	1.42302	3.43218e-07	1.80278e-06	0.262564	0.346508	0.697702	0.893848	0.00135623	0.0052025	1	1
M1C1	H2AFZ	ENSSSCG00000009178	H2AFZ	-0.0306656	0.571626	0.79542	0.257769	1.96411e-06	1.02152e-05	0.172397	0.00147921	0.00437266	-0.0853728	0.115576	0.396142	0.203062	0.000183202	0.0008316	1	1
M1C1	H3F3B	ENSSSCG00000017202	H3F3B	-0.0648115	0.324588	0.595781	1.12162	2.74998e-65	2.64409e-63	0.955621	7.09675e-48	4.07293e-46	-0.165997	0.0114979	0.0809937	1.02043	2.52708e-54	2.1382e-52	1	1
M1C1	HBEGF	ENSSSCG00000014362	HBEGF	0.251019	0.269596	0.534959	1.51434	2.66233e-11	2.38626e-10	1.27488	2.02609e-08	1.23306e-07	-0.239457	0.29166	0.647176	1.02386	6.60509e-06	3.86262e-05	1	1
M1C1	HCLS1	ENSSSCG00000011884	HCLS1	-0.0291178	0.507437	0.749833	0.352123	1.07635e-15	1.40296e-14	0.305068	3.76554e-12	3.33671e-11	-0.0470557	0.283952	0.639952	0.334186	2.79335e-14	3.89831e-13	1	1
M1C1	HEATR1	ENSSSCG00000010145	HEATR1	0.0655305	0.102783	0.30169	0.171081	2.1176e-05	9.39626e-05	0.201289	5.60112e-07	2.87472e-06	0.030208	0.453318	0.782147	0.135759	0.000735856	0.00298107	1	1
M1C1	HECTD1	ENSSSCG00000001971	HECTD1	0.0646775	0.132847	0.354937	0.192378	7.91452e-06	3.76454e-05	0.16921	8.53767e-05	0.000320368	-0.023168	0.590847	0.862318	0.104533	0.0152125	0.0431517	1	1
M1C1	HELB	ENSSSCG00000000477	HELB	-0.0786059	0.355092	0.625162	0.211073	0.0129659	0.0322557	0.127618	0.133464	0.225336	-0.0834555	0.326951	0.680503	0.206224	0.0154858	0.0438512	1	1
M1C1	HELZ	ENSSSCG00000017272	HELZ	0.0648836	0.139923	0.365985	0.176146	6.30333e-05	0.000261438	0.171001	0.000102852	0.000379217	-0.00514534	0.907093	0.977582	0.106117	0.0159275	0.0449217	1	1
M1C1	HERC5	ENSSSCG00000030548	HERC5	0.0696103	0.766923	0.909954	4.3401	1.93603e-77	2.55953e-75	3.96916	4.71532e-65	4.71755e-63	-0.370937	0.108509	0.382183	3.89955	7.06375e-63	7.57919e-61	1	1
M1C1	HERC6	ENSSSCG00000021712	HERC6	-0.054473	0.693639	0.872544	1.55415	2.09845e-29	5.95244e-28	1.27925	1.95005e-20	3.19054e-19	-0.274902	0.046137	0.222321	1.33372	4.56181e-22	1.05377e-20	1	1
M1C1	HERPUD1	ENSSSCG00000040663	HERPUD1	0.0508408	0.390564	0.657692	0.801001	7.79939e-42	3.7374e-40	0.765646	2.3033e-38	9.04643e-37	-0.0353547	0.549097	0.84075	0.714805	1.17126e-33	4.54001e-32	1	1
M1C1	HEXB	ENSSSCG00000014073	HEXB	0.0593692	0.386221	0.653536	0.302306	1.02277e-05	4.7864e-05	0.312725	5.00645e-06	2.26768e-05	0.0104188	0.879123	0.970066	0.253356	0.000217263	0.000968398	1	1
M1C1	HEY1	ENSSSCG00000006159	HEY1	0.500894	0.290757	0.560405	1.24846	0.006087	0.0166476	1.58588	0.000367301	0.00122024	0.337414	0.397657	0.73744	1.08498	0.00989879	0.0298698	1	1
M1C1	HIF1A	ENSSSCG00000005096	HIF1A	-0.127896	0.0179283	0.0914135	0.474167	1.60846e-18	2.5692e-17	0.36916	8.15692e-12	7.02207e-11	-0.105007	0.0517688	0.239919	0.497056	3.55552e-20	7.46759e-19	1	1
M1C1	HINT1	ENSSSCG00000014264	HINT1	-0.0473436	0.345245	0.61695	0.210231	2.76691e-05	0.000121355	0.160839	0.00135012	0.00401995	-0.0493922	0.325385	0.679146	0.208182	3.40587e-05	0.000178012	1	1
M1C1	HIP1R	ENSSSCG00000009786	HIP1R	-0.0868036	0.14316	0.370655	0.233702	7.92843e-05	0.000322606	0.228192	0.000116812	0.000425181	-0.00550927	0.925955	0.98126	0.314996	1.1128e-07	8.31342e-07	1	1
M1C1	HIPK3	ENSSSCG00000013312	HIPK3	0.120744	0.134213	0.357556	0.909656	1.41054e-29	4.04765e-28	0.851797	3.91799e-26	9.22317e-25	-0.0578591	0.472111	0.795194	0.731053	1.11779e-19	2.26108e-18	1	1
M1C1	HIVEP1	ENSSSCG00000001049	HIVEP1	-0.0449354	0.526302	0.764614	0.530839	6.04432e-14	6.76991e-13	0.395102	2.38616e-08	1.44153e-07	-0.135737	0.0546976	0.247982	0.440038	5.27769e-10	5.05477e-09	1	1
M1C1	HK2	ENSSSCG00000008261	HK2	-0.11153	0.43038	0.691026	0.394785	0.00522061	0.0145742	0.343417	0.0151263	0.0351554	-0.0513684	0.716241	0.918769	0.454947	0.00129506	0.00498985	1	1
M1C1	HK3	ENSSSCG00000014048	HK3	-0.173728	0.231471	0.492088	0.419854	0.00380451	0.0110005	0.267118	0.0656804	0.125229	-0.152735	0.292484	0.647671	0.440846	0.00239588	0.00861481	1	1
M1C1	HLX	ENSSSCG00000032644	HLX	-0.354489	0.0139673	0.0758567	1.82885	5.78297e-38	2.41888e-36	1.9476	7.40782e-43	3.47113e-41	0.118751	0.397695	0.73744	2.30209	1.41307e-58	1.34989e-56	1	1
M1C1	HMGXB4	ENSSSCG00000025780	HMGXB4	0.0738593	0.0521905	0.1949	0.409582	3.70806e-27	9.29024e-26	0.357225	5.50011e-21	9.27564e-20	-0.0523574	0.167001	0.490534	0.283365	8.61674e-14	1.14737e-12	1	1
M1C1	HNRNPA2B1	ENSSSCG00000036350	HNRNPA2B1	0.0722467	0.0600904	0.213399	0.326957	1.75731e-17	2.62039e-16	0.336574	1.96777e-18	2.83707e-17	0.00961673	0.80237	0.948994	0.264327	6.02158e-12	7.00999e-11	1	1
M1C1	HNRNPD	ENSSSCG00000009249	HNRNPD	0.0336697	0.354347	0.624769	0.176085	1.29458e-06	6.88781e-06	0.139305	0.000128989	0.000465952	-0.0367793	0.312492	0.666532	0.105636	0.00369844	0.0126473	1	1
M1C1	HNRNPM	ENSSSCG00000013602	HNRNPM	0.0220406	0.4392	0.697398	0.178719	3.6751e-10	2.96229e-09	0.213812	6.37771e-14	6.56709e-13	0.0350926	0.218832	0.559394	0.191771	1.75396e-11	1.94538e-10	1	1
M1C1	HOMER1	ENSSSCG00000014113	HOMER1	0.0639837	0.644705	0.844517	0.807785	9.91459e-10	7.66607e-09	0.71238	9.23553e-08	5.18977e-07	-0.0954051	0.450872	0.779914	0.648396	1.17923e-06	7.67508e-06	1	1
M1C1	HRH1	ENSSSCG00000011576	HRH1	-0.873484	0.00985547	0.0580008	1.32695	1.17006e-05	5.41915e-05	0.942524	0.00213037	0.00607676	-0.384426	0.189929	0.521371	1.81601	3.74645e-08	2.94916e-07	1	1
M1C1	HSBP1L1	ENSSSCG00000005778	HSBP1L1	0.358516	0.054803	0.201307	1.04456	1.09431e-08	7.51549e-08	1.30059	6.59554e-13	6.27636e-12	0.256036	0.139526	0.442675	0.942078	1.09891e-07	8.2221e-07	1	1
M1C1	HSP90AB1	ENSSSCG00000001701	HSP90AB1	0.0511628	0.253417	0.516781	0.177648	7.3439e-05	0.000300951	0.194927	1.35772e-05	5.76532e-05	0.017279	0.699805	0.911468	0.143764	0.00133345	0.0051284	1	1
M1C1	HSP90B1	ENSSSCG00000000849	HSP90B1	0.0572679	0.403136	0.668297	0.271216	7.51636e-05	0.000307359	0.252279	0.000230702	0.000796457	-0.0189368	0.782211	0.941872	0.195011	0.00441598	0.0147735	1	1
M1C1	HSPA5	ENSSSCG00000005601	HSPA5	0.0248508	0.752021	0.902218	0.817849	2.42468e-25	5.60097e-24	0.768011	1.54484e-22	2.8955e-21	-0.0498379	0.526045	0.82828	0.743161	3.33113e-21	7.36179e-20	1	1
M1C1	HSPA8	ENSSSCG00000015140	HSPA8	-0.0305087	0.612738	0.823164	0.401221	2.7855e-11	2.49214e-10	0.425392	1.68151e-12	1.54072e-11	0.0241709	0.688344	0.906144	0.455901	3.89385e-14	5.36836e-13	1	1
M1C1	HSPA9	ENSSSCG00000014338	HSPA9	0.0144127	0.684253	0.866639	0.392574	1.43693e-28	3.86847e-27	0.361903	1.62952e-24	3.52753e-23	-0.0306712	0.386102	0.731731	0.34749	1.02351e-22	2.44832e-21	1	1
M1C1	HSPB11	ENSSSCG00000026264	HSPB11	0.152507	0.177096	0.42057	0.509666	5.05415e-06	2.47394e-05	0.435432	0.000112073	0.000409137	-0.0742344	0.500805	0.812203	0.282925	0.0112703	0.0334429	1	1
M1C1	HSPBAP1	ENSSSCG00000011873	HSPBAP1	-0.0152731	0.749665	0.901257	0.175674	0.000247808	0.000920777	0.102746	0.0324911	0.0686202	-0.0729278	0.130391	0.425738	0.118019	0.01423	0.0408817	1	1
M1C1	HSPG2	ENSSSCG00000003514	HSPG2	-0.111753	0.641056	0.842396	1.69054	1.2464e-13	1.36202e-12	1.40459	9.3465e-10	6.54034e-09	-0.285951	0.192217	0.524927	1.51634	5.58662e-11	5.9171e-10	1	1
M1C1	HTR7	ENSSSCG00000010459	HTR7	0.255119	0.0858249	0.270473	1.42633	5.89972e-22	1.15095e-20	1.59732	3.85739e-27	9.50357e-26	0.170991	0.246326	0.595743	1.3422	1.14343e-19	2.30665e-18	1	1
M1C1	HUWE1	ENSSSCG00000012328	HUWE1	0.0299172	0.464236	0.717393	0.261374	1.61462e-10	1.34325e-09	0.206045	4.65625e-07	2.41828e-06	-0.0553287	0.175961	0.503202	0.176128	1.64723e-05	9.07388e-05	1	1
M1C1	HYOU1	ENSSSCG00000015106	HYOU1	-0.00289585	0.957233	0.98512	0.448784	8.97428e-17	1.27526e-15	0.493333	5.98722e-20	9.47144e-19	0.0445493	0.408632	0.746529	0.496229	3.70444e-20	7.76936e-19	1	1
M1C1	HYPK	ENSSSCG00000038436	HYPK	-0.109587	0.0168061	0.0869791	0.195287	1.96313e-05	8.77395e-05	0.0933576	0.0419856	0.0856663	-0.101929	0.0268651	0.152425	0.202944	1.09036e-05	6.17162e-05	1	1
M1C1	ICAM1	ENSSSCG00000013655	ICAM1	-0.130608	0.29699	0.567057	3.45723	3.15055e-169	4.66503e-166	3.3681	1.04262e-160	1.02921e-157	-0.0891326	0.472966	0.795422	3.49871	4.61302e-173	1.13842e-169	1	1
M1C1	ICAM5	ENSSSCG00000013653	ICAM5	-0.388249	0.198378	0.447771	0.69505	0.0132837	0.0329412	0.8621	0.00190562	0.00548853	0.167049	0.534285	0.831704	1.25035	1.71976e-05	9.45229e-05	1	1
M1C1	ICOS	ENSSSCG00000025042	ICOS	0.143951	0.169927	0.411898	0.446312	2.07452e-05	9.22721e-05	0.544613	2.02347e-07	1.08991e-06	0.098301	0.347738	0.699206	0.400662	0.000130362	0.000608725	1	1
M1C1	IDH3A	ENSSSCG00000032498	IDH3A	0.0231841	0.554927	0.784403	0.145838	0.000217	0.000814274	0.156204	7.43471e-05	0.000281621	0.0103659	0.793625	0.946075	0.13302	0.000749411	0.00303184	1	1
M1C1	IDO1	ENSSSCG00000007007	IDO1	-0.141356	0.528545	0.766519	2.40596	6.76371e-27	1.67196e-25	1.86523	8.53452e-17	1.09697e-15	-0.540724	0.0157337	0.102428	2.00659	3.46383e-19	6.82034e-18	1	1
M1C1	IFI35	ENSSSCG00000029763	IFI35	-0.0355054	0.402982	0.66824	0.172756	4.83553e-05	0.000204104	0.164468	0.000110362	0.00040359	-0.00828751	0.846247	0.961796	0.199973	2.79696e-06	1.7321e-05	1	1
M1C1	IFI44	ENSSSCG00000003763	IFI44	0.0303425	0.81847	0.92952	2.39679	6.54473e-74	7.75263e-72	2.1191	3.72212e-58	3.06186e-56	-0.277688	0.0345772	0.182071	2.08876	1.51034e-56	1.3472e-54	1	1
M1C1	IFI44L	ENSSSCG00000027660	IFI44L	0.147775	0.0968387	0.291738	1.25023	6.5729e-45	3.46352e-43	1.11531	4.38042e-36	1.57429e-34	-0.134916	0.128777	0.422608	0.967535	1.40214e-27	4.15231e-26	1	1
M1C1	IFI6	ENSSSCG00000034570	IFI6	0.0660394	0.74446	0.898388	1.95506	3.18495e-22	6.27957e-21	1.65129	2.74767e-16	3.43331e-15	-0.303773	0.13035	0.425738	1.58525	3.92031e-15	5.89321e-14	1	1
M1C1	IFIT1	ENSSSCG00000010452	IFIT1	0.0344441	0.874761	0.954431	4.20907	7.32011e-83	1.19109e-80	3.67964	9.20238e-64	8.84802e-62	-0.529429	0.0151631	0.0998312	3.64519	1.31445e-62	1.39022e-60	1	1
M1C1	IFIT2	ENSSSCG00000010451	IFIT2	-0.258592	0.317424	0.58803	4.86931	6.88584e-80	1.00949e-77	4.34406	5.94158e-64	5.78796e-62	-0.525246	0.04033	0.202842	4.60266	2.00958e-71	2.8339e-69	1	1
M1C1	IFIT5	ENSSSCG00000010454	IFIT5	-0.0833379	0.724692	0.888158	3.72733	2.00531e-56	1.44842e-54	3.41176	1.48481e-47	8.29644e-46	-0.315571	0.178359	0.506319	3.49509	8.85505e-50	6.55584e-48	1	1
M1C1	IFITM3	ENSSSCG00000038912	IFITM3	-0.359968	0.0358113	0.150002	1.71547	1.08565e-23	2.30966e-22	1.30708	2.13863e-14	2.28311e-13	-0.408393	0.0167388	0.107529	1.66705	2.11261e-22	4.99703e-21	1	1
M1C1	IFNAR1	ENSSSCG00000033115	IFNAR1	-0.0455755	0.319013	0.589201	0.163685	0.000345536	0.00124637	0.168706	0.000225753	0.000780645	0.00502119	0.912624	0.979251	0.214281	2.82413e-06	1.74674e-05	1	1
M1C1	IFNB1	ENSSSCG00000005163	IFNB1	-0.0790792	0.922057	0.973229	6.53635	2.4343e-22	4.83173e-21	5.80003	9.30565e-18	1.28295e-16	-0.73632	0.145294	0.452539	5.87911	3.36772e-18	6.24885e-17	1	1
M1C1	IFNG	ENSSSCG00000032963	IFNG	-0.0273633	0.899598	0.964663	1.18834	1.34229e-08	9.10055e-08	0.674377	0.00152185	0.00448261	-0.513963	0.0125556	0.0868089	0.70174	0.00102465	0.00403725	1	1
M1C1	IFNGR2	ENSSSCG00000034378	IFNGR2	0.0107599	0.832282	0.936728	0.387313	2.38437e-14	2.76905e-13	0.434311	1.17733e-17	1.61115e-16	0.0469984	0.354333	0.705086	0.423551	7.32098e-17	1.22488e-15	1	1
M1C1	IFNLR1	ENSSSCG00000032860	IFNLR1	0.50415	0.0235138	0.110635	0.954806	1.67472e-05	7.55102e-05	1.29233	4.86085e-09	3.1665e-08	0.33752	0.12164	0.407184	0.788175	0.000315949	0.00137233	1	1
M1C1	IFT20	ENSSSCG00000023719	IFT20	-0.135284	0.0373866	0.154503	0.339441	1.38185e-07	8.36167e-07	0.226059	0.000477377	0.0015525	-0.113382	0.0793046	0.311972	0.361342	2.94673e-08	2.34079e-07	1	1
M1C1	IGF2R	ENSSSCG00000004044	IGF2R	-0.0427195	0.584321	0.804767	0.242073	0.00193382	0.00600799	0.268007	0.00059823	0.00190413	0.0259346	0.739785	0.926884	0.310727	6.9139e-05	0.000341931	1	1
M1C1	IGFBP7	ENSSSCG00000008913	IGFBP7	-0.151501	0.130534	0.350975	0.310002	0.00171268	0.00538992	0.116067	0.2462	0.368454	-0.193935	0.0525237	0.241625	0.267569	0.00830357	0.025679	1	1
M1C1	IKBKB	ENSSSCG00000007030	IKBKB	0.00694278	0.882346	0.957902	0.34743	1.22888e-13	1.34388e-12	0.330854	1.68466e-12	1.54266e-11	-0.0165765	0.723461	0.920382	0.323911	4.95122e-12	5.80465e-11	1	1
M1C1	IKZF4	ENSSSCG00000031139	IKZF4	-0.0392032	0.711157	0.881347	0.446107	2.39677e-05	0.000105559	0.236169	0.0256561	0.0558333	-0.209938	0.0469881	0.224871	0.275372	0.00934791	0.0284628	1	1
M1C1	IL12B	ENSSSCG00000017044	IL12B	0.661175	0.142137	0.369258	3.81312	6.01222e-20	1.05854e-18	4.0388	2.92615e-22	5.40918e-21	0.22568	0.526295	0.828404	3.37762	1.24897e-17	2.20687e-16	1	1
M1C1	IL15	ENSSSCG00000009051	IL15	-0.156012	0.334187	0.605372	1.06332	5.3963e-12	5.11543e-11	0.780235	5.61779e-07	2.88228e-06	-0.283087	0.0599828	0.263015	0.936247	3.12371e-09	2.74498e-08	1	1
M1C1	IL18RAP	ENSSSCG00000008157	IL18RAP	0.0803097	0.687566	0.868668	1.21769	2.91356e-10	2.36909e-09	0.857766	1.13652e-05	4.88869e-05	-0.359925	0.0562823	0.252314	0.777456	6.82527e-05	0.00033766	1	1
M1C1	IL19	ENSSSCG00000015653	IL19	0.163986	0.833377	0.937375	2.0545	0.00540949	0.0150391	2.80666	0.00010724	0.000393628	0.752154	0.264964	0.618431	2.64267	0.000239004	0.00105956	1	1
M1C1	IL21R	ENSSSCG00000007816	IL21R	0.279036	0.0175611	0.0898761	0.761764	8.73674e-11	7.48639e-10	1.00817	8.64437e-18	1.19735e-16	0.246406	0.0355014	0.185487	0.729134	5.04864e-10	4.85423e-09	1	1
M1C1	IL23A	ENSSSCG00000033520	IL23A	-0.280384	0.468174	0.719934	6.14588	1.6383e-70	1.7837e-68	5.64961	8.75857e-60	7.49643e-58	-0.496274	0.110268	0.384989	5.92999	1.44368e-62	1.51607e-60	1	1
M1C1	IL23R	ENSSSCG00000003801	IL23R	-0.357369	0.0617408	0.217304	3.26617	3.46582e-72	3.88776e-70	2.94088	1.03015e-58	8.61778e-57	-0.325288	0.0629408	0.27092	3.29825	3.67075e-71	5.0797e-69	1	1
M1C1	IL27	ENSSSCG00000039300	IL27	-0.234875	0.281806	0.54986	5.29643	4.46026e-147	4.40287e-144	5.00929	1.1315e-131	7.76249e-129	-0.287143	0.138196	0.440722	5.24417	8.8501e-141	6.24016e-138	1	1
M1C1	IL27RA	ENSSSCG00000013766	IL27RA	-0.132885	0.0345754	0.146065	0.35286	1.96696e-08	1.31193e-07	0.229193	0.000266393	0.000908237	-0.123667	0.0491224	0.232013	0.362078	8.54866e-09	7.20432e-08	1	1
M1C1	IL2RA	ENSSSCG00000022849	IL2RA	0.118731	0.397819	0.664108	2.75525	2.44402e-86	4.52358e-84	2.57952	6.83095e-76	9.54206e-74	-0.175734	0.207331	0.54645	2.46078	2.88232e-69	3.77686e-67	1	1
M1C1	IL33	ENSSSCG00000005203	IL33	0.0127857	0.978252	0.993347	3.41735	4.30393e-14	4.88323e-13	2.74271	1.50247e-09	1.03139e-08	-0.674642	0.123305	0.411212	2.72993	1.98312e-09	1.77212e-08	1	1
M1C1	IL4I1	ENSSSCG00000003192	IL4I1	-0.217722	0.0164924	0.0858058	0.326555	0.000307848	0.00112111	0.16568	0.0675928	0.12833	-0.160875	0.0758486	0.303538	0.383402	2.47895e-05	0.000132512	1	1
M1C1	IL4R	ENSSSCG00000007817	IL4R	-0.185457	0.0451014	0.175837	0.616185	2.72293e-11	2.43763e-10	0.559041	1.51442e-09	1.03863e-08	-0.057144	0.536668	0.832713	0.744498	8.58529e-16	1.35525e-14	1	1
M1C1	IL7	ENSSSCG00000006161	IL7	0.0145919	0.923644	0.97357	0.966139	4.73814e-11	4.14381e-10	0.96865	4.23665e-11	3.4075e-10	0.00251129	0.98586	0.996697	0.954058	9.32853e-11	9.63904e-10	1	1
M1C1	ILF2	ENSSSCG00000028553	ILF2	-0.000753953	0.980718	0.994221	0.15052	1.44044e-06	7.631e-06	0.130783	2.84014e-05	0.000115059	-0.0197363	0.528346	0.82891	0.131537	2.58389e-05	0.000137674	1	1
M1C1	ILRUN	ENSSSCG00000001527	ILRUN	-0.0140787	0.589522	0.808021	0.154883	3.06877e-09	2.25058e-08	0.107819	3.74618e-05	0.000148832	-0.0470638	0.0726164	0.295637	0.121898	3.22966e-06	1.98347e-05	1	1
M1C1	INHBA	ENSSSCG00000035077	INHBA	-0.404247	0.130281	0.350612	6.22302	9.23804e-139	6.5137e-136	5.67977	8.0325e-116	3.71679e-113	-0.543251	0.0200136	0.12327	6.08402	3.97624e-127	2.03021e-124	1	1
M1C1	INO80	ENSSSCG00000004753	INO80	0.0795594	0.0127369	0.0706612	0.167581	1.74176e-07	1.04035e-06	0.163319	3.56787e-07	1.87139e-06	-0.00426261	0.89466	0.97485	0.0837592	0.00898408	0.0275134	1	1
M1C1	INTS12	ENSSSCG00000030617	INTS12	0.00253374	0.956039	0.98485	0.172333	0.00018821	0.000716224	0.134688	0.00359335	0.00971812	-0.037645	0.418701	0.755562	0.132154	0.00437417	0.0146668	1	1
M1C1	INTS6	ENSSSCG00000009384	INTS6	0.0555657	0.260773	0.524985	0.633055	8.62609e-38	3.57777e-36	0.544371	2.4135e-28	6.24767e-27	-0.0886844	0.0712095	0.292281	0.488805	3.59587e-23	8.80066e-22	1	1
M1C1	IPO13	ENSSSCG00000029430	IPO13	-0.109775	0.141549	0.368324	0.298086	6.26294e-05	0.000259908	0.184152	0.0135785	0.0319849	-0.113934	0.126673	0.418535	0.293928	8.5102e-05	0.000413149	1	1
M1C1	IPO4	ENSSSCG00000002000	IPO4	-0.0520733	0.035429	0.148906	0.090764	0.000257078	0.000951639	0.0384673	0.12205	0.209385	-0.0522967	0.0366454	0.18937	0.0905406	0.000284931	0.0012497	1	1
M1C1	IPPK	ENSSSCG00000030204	IPPK	0.0171233	0.574067	0.797094	0.179956	4.80665e-09	3.45161e-08	0.247584	5.30099e-16	6.44431e-15	0.0676281	0.0288558	0.160446	0.230461	5.84319e-14	7.91584e-13	1	1
M1C1	IRAK3	ENSSSCG00000000475	IRAK3	-0.244967	0.06732	0.229891	1.63825	1.02026e-34	3.65785e-33	1.72929	1.6945e-38	6.6908e-37	0.0910411	0.493143	0.80774	1.97426	1.59517e-49	1.16929e-47	1	1
M1C1	IRF4	ENSSSCG00000033381	IRF4	-0.135328	0.22588	0.485128	1.00973	1.43592e-19	2.46369e-18	0.928281	8.8921e-17	1.13897e-15	-0.0814465	0.464976	0.791352	1.06361	1.60911e-21	3.59367e-20	1	1
M1C1	IRF7	ENSSSCG00000012853	IRF7	-0.403166	0.0409859	0.164472	2.60963	1.30449e-40	5.92503e-39	2.29442	9.27642e-32	2.7637e-30	-0.315206	0.105106	0.374022	2.69759	5.16476e-43	2.88583e-41	1	1
M1C1	IRF9	ENSSSCG00000002002	IRF9	0.0978021	0.312896	0.583876	0.658599	4.2785e-12	4.08985e-11	0.684168	5.79389e-13	5.542e-12	0.0255689	0.782906	0.942046	0.586366	5.95389e-10	5.65485e-09	1	1
M1C1	IRS1	ENSSSCG00000025729	IRS1	-0.197833	0.236829	0.498966	0.463925	0.00483856	0.0136362	0.383708	0.0201221	0.0452395	-0.0802161	0.624905	0.878141	0.581542	0.000484733	0.00204325	1	1
M1C1	ISG12(A)	ENSSSCG00000035297	ISG12(A)	0.168871	0.538664	0.773392	1.81386	2.9428e-12	2.85357e-11	1.63569	3.74501e-10	2.73839e-09	-0.178176	0.463401	0.790404	1.46681	1.4728e-08	1.20818e-07	1	1
M1C1	ISG15	ENSSSCG00000040575	ISG15	-0.206201	0.427784	0.688874	5.9325	2.0461e-118	8.65619e-116	5.47169	5.22796e-101	1.43353e-98	-0.460801	0.068992	0.286474	5.6779	4.03934e-108	1.35686e-105	1	1
M1C1	ISG20	ENSSSCG00000024867	ISG20	0.0903145	0.700537	0.876633	3.72012	2.5559e-62	2.2003e-60	3.42041	7.86656e-53	5.52039e-51	-0.299708	0.155809	0.471503	3.3301	2.91185e-50	2.19979e-48	1	1
M1C1	ISG20L2	ENSSSCG00000006471	ISG20L2	0.0521874	0.193834	0.440626	0.203591	4.27707e-07	2.41627e-06	0.202372	5.03428e-07	2.5973e-06	-0.00121979	0.975897	0.993749	0.150184	0.000192151	0.000866379	1	1
M1C1	ITFG2	ENSSSCG00000000742	ITFG2	-0.110787	0.157657	0.394262	0.196196	0.0122478	0.0306871	0.196909	0.0119406	0.0286091	0.000713569	0.992743	0.998299	0.307696	8.93912e-05	0.000431426	1	1
M1C1	ITGAV	ENSSSCG00000016027	ITGAV	0.145757	0.212273	0.467085	0.883175	3.27998e-14	3.75322e-13	0.798798	6.99519e-12	6.06072e-11	-0.0843778	0.466685	0.792273	0.65304	2.00219e-08	1.61473e-07	1	1
M1C1	ITGB3	ENSSSCG00000017306	ITGB3	0.0499988	0.771996	0.912283	0.63966	0.000203065	0.000767	0.640941	0.000197262	0.000689208	0.00128132	0.994049	0.998906	0.590943	0.000598562	0.00246809	1	1
M1C1	ITGB8	ENSSSCG00000015375	ITGB8	0.298617	0.0456602	0.177427	2.50558	2.14749e-63	1.93889e-61	2.50136	3.46184e-63	3.26494e-61	-0.00421174	0.977395	0.994245	2.20275	1.83627e-49	1.33283e-47	1	1
M1C1	ITM2C	ENSSSCG00000016267	ITM2C	-0.159829	0.0420179	0.167517	0.215468	0.00610825	0.0167026	0.163199	0.0378425	0.0783006	-0.0522689	0.506057	0.815881	0.323029	3.98031e-05	0.000204996	1	1
M1C1	IWS1	ENSSSCG00000035410	IWS1	0.0861887	0.0170268	0.0878759	0.210107	6.52406e-09	4.5979e-08	0.209355	7.41376e-09	4.74193e-08	-0.00075218	0.983457	0.996243	0.123166	0.000665519	0.00271979	1	1
M1C1	JADE3	ENSSSCG00000012267	JADE3	0.230046	0.026703	0.121584	0.416767	5.99338e-05	0.000249491	0.504484	1.17287e-06	5.75826e-06	0.0877174	0.39769	0.73744	0.274438	0.00812281	0.0252051	1	1
M1C1	JAG1	ENSSSCG00000007067	JAG1	0.425779	0.0356041	0.149388	3.36242	5.63883e-62	4.82625e-60	3.25007	5.07591e-58	4.12961e-56	-0.112346	0.578303	0.85678	2.8243	2.76725e-44	1.67929e-42	1	1
M1C1	JAK2	ENSSSCG00000005215	JAK2	-0.0126232	0.824402	0.932786	0.773409	1.73908e-42	8.41519e-41	0.645374	4.81054e-30	1.3389e-28	-0.128035	0.0232798	0.137442	0.657997	3.97989e-31	1.37687e-29	1	1
M1C1	JAK3	ENSSSCG00000013888	JAK3	0.149137	0.0112169	0.0640032	0.260324	9.61734e-06	4.52651e-05	0.382102	8.19161e-11	6.41706e-10	0.121778	0.0384036	0.19612	0.232965	7.44124e-05	0.000365569	1	1
M1C1	JMJD1C	ENSSSCG00000010226	JMJD1C	0.0217654	0.659848	0.854161	0.285033	8.21411e-09	5.71284e-08	0.176189	0.000368385	0.00122302	-0.108844	0.0277864	0.156082	0.154424	0.00179912	0.00672546	1	1
M1C1	KAT5	ENSSSCG00000012980	KAT5	-0.0662108	0.0604342	0.214335	0.156766	8.9528e-06	4.23392e-05	0.151519	1.7826e-05	7.4541e-05	-0.00524634	0.882594	0.97124	0.21773	8.52847e-10	7.95221e-09	1	1
M1C1	KATNA1	ENSSSCG00000004104	KATNA1	0.0103456	0.798029	0.922293	0.113778	0.00503428	0.0141206	0.128228	0.00156844	0.00460609	0.0144502	0.722735	0.920382	0.117883	0.00368316	0.0126038	1	1
M1C1	KATNBL1	ENSSSCG00000002245	KATNBL1	0.0557015	0.430323	0.69101	0.334068	2.18059e-06	1.12737e-05	0.299364	2.25419e-05	9.30522e-05	-0.034704	0.62268	0.876551	0.243662	0.000560146	0.00232262	1	1
M1C1	KBTBD2	ENSSSCG00000022464	KBTBD2	0.0115726	0.800758	0.923336	0.331561	4.6096e-13	4.78307e-12	0.267846	5.17415e-09	3.3573e-08	-0.0637155	0.164475	0.486494	0.256273	2.3118e-08	1.85936e-07	1	1
M1C1	KCMF1	ENSSSCG00000008242	KCMF1	-0.0042328	0.874933	0.954453	0.184123	8.62478e-12	8.0319e-11	0.14504	8.02469e-08	4.54558e-07	-0.0390826	0.150312	0.46214	0.149273	3.62074e-08	2.85628e-07	1	1
M1C1	KCNG3	ENSSSCG00000008465	KCNG3	0.0439865	0.863288	0.95075	0.919714	0.000155812	0.000601122	0.73151	0.00300267	0.00825814	-0.188204	0.42165	0.75714	0.687523	0.00537414	0.0174698	1	1
M1C1	KCNJ14	ENSSSCG00000003135	KCNJ14	-0.13933	0.365096	0.63376	0.514471	0.000508364	0.00177952	0.309777	0.0400701	0.0822639	-0.204694	0.166994	0.490534	0.449107	0.00354542	0.0121764	1	1
M1C1	KCNJ15	ENSSSCG00000012066	KCNJ15	0.0253351	0.96134	0.986934	3.5281	2.41929e-12	2.36921e-11	3.48677	4.37101e-12	3.85248e-11	-0.0413279	0.931946	0.982901	3.46143	6.54931e-12	7.58807e-11	1	1
M1C1	KCTD10	ENSSSCG00000009934	KCTD10	-0.0916126	0.0903277	0.278933	0.239158	9.66735e-06	4.54571e-05	0.25073	3.50442e-06	1.6155e-05	0.0115717	0.830544	0.956237	0.342343	2.50344e-10	2.48281e-09	1	1
M1C1	KCTD12	ENSSSCG00000009468	KCTD12	0.361847	0.0290749	0.129751	0.938595	1.47273e-08	9.93924e-08	0.981176	3.17947e-09	2.11589e-08	0.0425811	0.7969	0.946696	0.619329	0.000183392	0.000832206	1	1
M1C1	KCTD20	ENSSSCG00000001562	KCTD20	0.0727559	0.0763848	0.250838	0.224904	4.49133e-08	2.86651e-07	0.235775	9.73239e-09	6.14108e-08	0.0108714	0.791643	0.94551	0.163019	7.28521e-05	0.000359095	1	1
M1C1	KDM5A	ENSSSCG00000029464	KDM5A	0.0210386	0.689892	0.870271	0.21343	5.18586e-05	0.000217897	0.165672	0.00168414	0.00490983	-0.0477587	0.365353	0.714255	0.144633	0.00611019	0.019617	1	1
M1C1	KDM5C	ENSSSCG00000012322	KDM5C	0.0213353	0.425223	0.68685	0.226533	2.61562e-17	3.84603e-16	0.276892	4.1872e-25	9.37972e-24	0.0503589	0.060003	0.263015	0.255557	1.31241e-21	2.94884e-20	1	1
M1C1	KDM6A	ENSSSCG00000012262	KDM6A	-0.0182439	0.667889	0.858011	0.197809	3.32858e-06	1.67413e-05	0.10144	0.0172736	0.0394524	-0.0963696	0.023865	0.139837	0.119684	0.00499487	0.0163953	1	1
M1C1	KDM6B	ENSSSCG00000017962	KDM6B	-0.268045	0.0188759	0.0949696	1.73828	7.49021e-53	4.95123e-51	1.43763	1.13789e-36	4.18084e-35	-0.300655	0.00793859	0.0608735	1.70567	8.99042e-51	6.96969e-49	1	1
M1C1	KIAA1191	ENSSSCG00000014060	KIAA1191	0.00283813	0.930601	0.976501	0.349202	6.5032e-27	1.61295e-25	0.309219	2.06914e-21	3.60021e-20	-0.0399838	0.2186	0.559035	0.30638	5.25646e-21	1.14628e-19	1	1
M1C1	KIAA2026	ENSSSCG00000005205	KIAA2026	-0.0371595	0.420449	0.683155	0.280921	1.06748e-09	8.23667e-09	0.155384	0.00076426	0.0023824	-0.125538	0.00655641	0.0528475	0.192543	3.12949e-05	0.000164496	1	1
M1C1	KIF27	ENSSSCG00000021571	KIF27	0.0664786	0.8168	0.928861	0.859892	0.00170876	0.00538104	0.92597	0.000692241	0.00217807	0.0660773	0.798763	0.947642	0.859491	0.00163153	0.00614396	1	1
M1C1	KIF5B	ENSSSCG00000011027	KIF5B	0.0970278	0.0438109	0.172345	0.220717	4.58509e-06	2.25703e-05	0.222486	3.84639e-06	1.76545e-05	0.00176871	0.970715	0.992925	0.125458	0.00917133	0.0280173	1	1
M1C1	KIRREL1	ENSSSCG00000006453	KIRREL1	0.32166	0.243732	0.506732	1.4109	1.98956e-07	1.17743e-06	1.92986	8.04932e-13	7.61573e-12	0.518966	0.0482986	0.229217	1.6082	1.85738e-09	1.66984e-08	1	1
M1C1	KLRK1	ENSSSCG00000040465	KLRK1	-0.185521	0.462817	0.716823	0.799506	0.00155016	0.00491926	0.622411	0.0137445	0.0323244	-0.177095	0.483187	0.80262	0.807932	0.00138438	0.00530224	1	1
M1C1	KMO	ENSSSCG00000025686	KMO	-0.224368	0.0506324	0.190767	0.738739	1.15848e-10	9.84142e-10	0.732973	1.61318e-10	1.22181e-09	-0.0057654	0.959854	0.991051	0.957342	7.03153e-17	1.17778e-15	1	1
M1C1	KPNA4	ENSSSCG00000031077	KPNA4	0.0645368	0.117617	0.328596	0.236067	1.0737e-08	7.38082e-08	0.241648	4.79957e-09	3.13071e-08	0.00558055	0.892547	0.974304	0.177111	1.77774e-05	9.74206e-05	1	1
M1C1	KPNB1	ENSSSCG00000017514	KPNB1	-0.0405073	0.243277	0.506459	0.0830773	0.0167996	0.0402903	0.059173	0.0886248	0.160935	-0.0239042	0.492184	0.80724	0.0996804	0.0041501	0.0140041	1	1
M1C1	KREMEN2	ENSSSCG00000035052	KREMEN2	-0.0750476	0.703695	0.877959	0.623556	0.00107769	0.00353587	0.552302	0.00396585	0.010642	-0.0712533	0.703513	0.913145	0.62735	0.00121972	0.00472785	1	1
M1C1	KRR1	ENSSSCG00000033524	KRR1	-0.00287059	0.95278	0.983499	0.237736	9.42062e-07	5.10956e-06	0.137232	0.00479389	0.0126349	-0.100504	0.039199	0.199047	0.140103	0.00404137	0.0136935	1	1
M1C1	KSR1	ENSSSCG00000017753	KSR1	-0.166768	0.0761324	0.250231	0.427145	5.33922e-06	2.6023e-05	0.230716	0.0140582	0.032968	-0.196428	0.0364185	0.188607	0.397484	2.37872e-05	0.000127707	1	1
M1C1	KTN1	ENSSSCG00000005060	KTN1	0.0343989	0.440968	0.698557	0.394595	8.8565e-19	1.43792e-17	0.333674	7.53721e-14	7.6809e-13	-0.0609215	0.171729	0.497125	0.299275	1.99327e-11	2.19764e-10	1	1
M1C1	LACTB	ENSSSCG00000004569	LACTB	0.120523	0.0175748	0.0898761	0.589097	1.7832e-31	5.48935e-30	0.500378	4.53235e-23	8.83034e-22	-0.088719	0.0771495	0.307001	0.379855	5.29772e-14	7.20325e-13	1	1
M1C1	LAMP2	ENSSSCG00000012604	LAMP2	0.0609929	0.437074	0.695998	0.377759	1.48237e-06	7.83906e-06	0.33309	2.19367e-05	9.06548e-05	-0.0446699	0.569198	0.852996	0.272097	0.000526115	0.00219566	1	1
M1C1	LAMTOR3	ENSSSCG00000009176	LAMTOR3	0.04852	0.254912	0.518402	0.299793	1.97709e-12	1.95036e-11	0.290874	8.79477e-12	7.53176e-11	-0.00891946	0.834185	0.958393	0.242354	1.29557e-08	1.07171e-07	1	1
M1C1	LAMTOR5	ENSSSCG00000040889	LAMTOR5	0.0452829	0.392134	0.659136	0.205622	0.000104804	0.00041593	0.221543	2.90897e-05	0.000117622	0.0159209	0.764257	0.935654	0.17626	0.000881798	0.00352505	1	1
M1C1	LAPTM4A	ENSSSCG00000008602	LAPTM4A	0.0500894	0.35712	0.626942	0.381567	2.25662e-12	2.2143e-11	0.392029	5.58724e-13	5.35471e-12	0.0104618	0.847358	0.962107	0.34194	3.19462e-10	3.13056e-09	1	1
M1C1	LCLAT1	ENSSSCG00000025901	LCLAT1	0.114171	0.0489345	0.18617	0.242469	3.06258e-05	0.00013365	0.292485	4.77736e-07	2.47597e-06	0.0500162	0.389937	0.733794	0.178314	0.00210742	0.00770103	1	1
M1C1	LCOR	ENSSSCG00000010513	LCOR	0.113932	0.0922176	0.282881	0.510667	4.30708e-14	4.88323e-13	0.4488	3.24454e-11	2.63099e-10	-0.0618677	0.359991	0.709899	0.334868	7.34826e-07	4.93898e-06	1	1
M1C1	LCP1	ENSSSCG00000009412	LCP1	-0.0810116	0.103854	0.303728	0.740769	4.6401e-50	2.8274e-48	0.627373	2.13782e-36	7.77756e-35	-0.113396	0.0227389	0.135165	0.708385	6.43373e-46	4.14192e-44	1	1
M1C1	LCP2	ENSSSCG00000017006	LCP2	0.135972	0.0345377	0.145947	0.524611	3.4358e-16	4.66305e-15	0.559523	3.31605e-18	4.72123e-17	0.0349113	0.587115	0.861135	0.42355	4.4978e-11	4.79819e-10	1	1
M1C1	LDHA	ENSSSCG00000013366	LDHA	-0.0470615	0.522022	0.761835	0.384795	1.64531e-07	9.85922e-07	0.37644	3.02675e-07	1.5989e-06	-0.00835544	0.909483	0.97844	0.423501	8.32529e-09	7.0361e-08	1	1
M1C1	LEMD3	ENSSSCG00000000469	LEMD3	0.0181514	0.701481	0.877035	0.138202	0.00358717	0.0104455	0.146855	0.00196888	0.00565642	0.00865319	0.855677	0.964711	0.128704	0.0067099	0.0212931	1	1
M1C1	LETM2	ENSSSCG00000015816	LETM2	0.082804	0.25924	0.523179	0.531129	2.06073e-13	2.20791e-12	0.491045	1.30163e-11	1.09383e-10	-0.0400834	0.573943	0.855311	0.408241	1.7174e-08	1.39722e-07	1	1
M1C1	LGALS3BP	ENSSSCG00000036383	LGALS3BP	-0.196278	0.151498	0.38418	1.58765	1.53506e-31	4.73533e-30	1.33674	8.30862e-23	1.58948e-21	-0.250908	0.063552	0.272758	1.53302	2.19822e-29	7.09131e-28	1	1
M1C1	LIMA1	ENSSSCG00000032269	LIMA1	-0.105117	0.577174	0.79931	0.693402	0.000193764	0.000735912	1.01807	3.72702e-08	2.19166e-07	0.324663	0.0764176	0.304826	1.12318	1.48465e-09	1.34701e-08	1	1
M1C1	LIPG	ENSSSCG00000004509	LIPG	-0.12516	0.654659	0.850534	3.88323	8.98821e-47	4.9292e-45	3.33767	6.39388e-35	2.20686e-33	-0.545562	0.0374478	0.192598	3.46283	3.77439e-37	1.70388e-35	1	1
M1C1	LITAF	ENSSSCG00000032381	LITAF	-0.265916	0.0106822	0.061744	1.16952	2.5896e-29	7.3176e-28	0.954001	4.83911e-20	7.7212e-19	-0.215519	0.0382165	0.195465	1.21992	1.02415e-31	3.65411e-30	1	1
M1C1	LLPH	ENSSSCG00000031580	LLPH	0.0124751	0.763343	0.907887	0.335815	4.41218e-16	5.92304e-15	0.28227	9.28851e-12	7.92252e-11	-0.0535446	0.195349	0.528573	0.269795	7.66114e-11	7.98108e-10	1	1
M1C1	LMAN1	ENSSSCG00000004908	LMAN1	0.0929204	0.0988039	0.295852	0.187501	0.000884084	0.00296673	0.230143	4.44236e-05	0.000174196	0.0426422	0.449891	0.779415	0.137223	0.0148609	0.0423488	1	1
M1C1	LMNB1	ENSSSCG00000014248	LMNB1	0.247244	0.0102509	0.0597776	0.55598	7.70431e-09	5.37849e-08	0.709489	1.6544e-13	1.65742e-12	0.153509	0.110126	0.384856	0.462245	1.51495e-06	9.75726e-06	1	1
M1C1	LNPK	ENSSSCG00000015976	LNPK	0.110488	0.0592555	0.211523	0.455879	6.41741e-15	7.8596e-14	0.524597	2.74327e-19	4.17039e-18	0.0687175	0.238287	0.58503	0.414109	1.29296e-12	1.58353e-11	1	1
M1C1	LPGAT1	ENSSSCG00000015603	LPGAT1	-0.0629338	0.44724	0.703965	0.336297	4.84181e-05	0.000204311	0.261947	0.00155536	0.00457222	-0.0743494	0.36907	0.716885	0.324881	8.74044e-05	0.000422664	1	1
M1C1	LRATD1	ENSSSCG00000008664	LRATD1	-0.451373	0.184386	0.430349	4.35822	6.37383e-57	4.71887e-55	4.10921	1.42132e-50	9.03242e-49	-0.249015	0.252714	0.604167	4.56058	2.85192e-53	2.37238e-51	1	1
M1C1	LRATD2	ENSSSCG00000005967	LRATD2	-1.23466	0.0573533	0.207028	2.07485	3.58597e-05	0.000154353	1.54681	0.00269218	0.00747622	-0.528048	0.229591	0.57299	2.78147	3.8918e-06	2.36365e-05	1	1
M1C1	LRCH1	ENSSSCG00000009408	LRCH1	-0.107525	0.183734	0.429511	0.548218	1.08044e-11	9.97382e-11	0.472123	4.9302e-09	3.20886e-08	-0.0760954	0.345022	0.696762	0.579647	7.26999e-13	9.05355e-12	1	1
M1C1	LRCH3	ENSSSCG00000011854	LRCH3	0.0199142	0.700009	0.876557	0.252717	1.01241e-06	5.47706e-06	0.192749	0.000194027	0.000679346	-0.0599676	0.246458	0.595851	0.172835	0.000835683	0.00335519	1	1
M1C1	LRRC32	ENSSSCG00000014869	LRRC32	-0.125071	0.738075	0.896087	1.88497	2.76322e-08	1.80561e-07	1.68907	7.62626e-07	3.84089e-06	-0.195898	0.527196	0.828588	1.81414	1.79542e-07	1.3019e-06	1	1
M1C1	LRRC59	ENSSSCG00000028019	LRRC59	0.00766571	0.882446	0.957902	0.337137	7.6082e-11	6.54968e-10	0.371669	7.16135e-13	6.80574e-12	0.0345315	0.504745	0.81449	0.364003	2.12382e-12	2.55255e-11	1	1
M1C1	LTN1	ENSSSCG00000030528	LTN1	0.0530856	0.22412	0.482837	0.225634	2.44815e-07	1.43223e-06	0.177633	4.90205e-05	0.000190511	-0.0480008	0.273038	0.627774	0.124547	0.00441436	0.014773	1	1
M1C1	LTV1	ENSSSCG00000040918	LTV1	0.0603107	0.221623	0.479202	0.250913	3.74458e-07	2.135e-06	0.204109	3.61645e-05	0.000144103	-0.0468036	0.343789	0.695871	0.143799	0.00360802	0.0123695	1	1
M1C1	LUZP1	ENSSSCG00000003532	LUZP1	-0.0892082	0.411214	0.675563	0.315697	0.00353886	0.010317	0.416354	0.000117061	0.000425772	0.100657	0.351434	0.702441	0.505562	3.06489e-06	1.88698e-05	1	1
M1C1	LYN	ENSSSCG00000006250	LYN	-0.135683	0.120597	0.334333	0.682701	5.4644e-15	6.73701e-14	0.525097	1.85029e-09	1.25675e-08	-0.157604	0.0711065	0.292059	0.66078	3.97802e-14	5.4793e-13	1	1
M1C1	LYSMD2	ENSSSCG00000004629	LYSMD2	-0.145658	0.180655	0.425273	0.773917	1.1341e-13	1.24206e-12	0.579325	3.88935e-08	2.27987e-07	-0.194592	0.0573226	0.255236	0.724983	1.2531e-11	1.40672e-10	1	1
M1C1	M6PR	ENSSSCG00000040743	M6PR	0.0697764	0.0309258	0.135439	0.135074	3.02215e-05	0.000132042	0.162338	5.31049e-07	2.73504e-06	0.0272641	0.400232	0.739781	0.0925618	0.00423878	0.0142543	1	1
M1C1	MAD2L1BP	ENSSSCG00000016346	MAD2L1BP	0.00579469	0.89994	0.964663	0.380411	8.54403e-17	1.21529e-15	0.304516	3.40853e-11	2.75943e-10	-0.0758952	0.0969407	0.355561	0.298721	9.29766e-11	9.61386e-10	1	1
M1C1	MAD2L2	ENSSSCG00000003419	MAD2L2	-0.145197	0.0730229	0.242982	0.579123	5.62142e-13	5.78432e-12	0.417453	2.17679e-07	1.16824e-06	-0.16167	0.0437216	0.214707	0.56265	3.38154e-12	4.01205e-11	1	1
M1C1	MAGOH	ENSSSCG00000003849	MAGOH	-0.0323552	0.479664	0.72855	0.34526	3.51942e-14	4.0148e-13	0.254046	2.73859e-08	1.64437e-07	-0.0912135	0.0456306	0.221018	0.286401	4.18695e-10	4.06799e-09	1	1
M1C1	MAGT1	ENSSSCG00000012435	MAGT1	0.0300254	0.556462	0.785059	0.29948	4.43002e-09	3.19665e-08	0.280214	4.04603e-08	2.36703e-07	-0.0192664	0.705857	0.913666	0.250188	9.58358e-07	6.33217e-06	1	1
M1C1	MANF	ENSSSCG00000032914	MANF	0.0807932	0.222345	0.480132	0.514075	7.3739e-15	8.92036e-14	0.558782	2.74681e-17	3.66744e-16	0.044707	0.497777	0.810844	0.477989	4.60685e-13	5.84522e-12	1	1
M1C1	MAP2K1	ENSSSCG00000004943	MAP2K1	-0.0597057	0.317446	0.58803	0.729814	6.85836e-35	2.50127e-33	0.627556	3.64711e-26	8.61288e-25	-0.102258	0.0826526	0.31979	0.687261	6.12494e-31	2.10422e-29	1	1
M1C1	MAP3K20	ENSSSCG00000015960	MAP3K20	-0.0589341	0.67912	0.863814	0.871248	7.80855e-10	6.09174e-09	0.620328	1.2397e-05	5.30528e-05	-0.25092	0.0757743	0.303404	0.679262	1.74567e-06	1.11476e-05	1	1
M1C1	MAP3K5	ENSSSCG00000026041	MAP3K5	-0.0300289	0.726068	0.889142	0.720456	3.58422e-17	5.21364e-16	0.637757	8.91426e-14	9.06548e-13	-0.0826991	0.332714	0.685533	0.667786	6.02912e-15	8.87407e-14	1	1
M1C1	MAP3K7	ENSSSCG00000004334	MAP3K7	0.0750367	0.0767362	0.251379	0.26417	4.785e-10	3.82155e-09	0.258528	1.11537e-09	7.74638e-09	-0.00564261	0.89427	0.974762	0.183491	1.52257e-05	8.44055e-05	1	1
M1C1	MAP3K8	ENSSSCG00000020705	MAP3K8	0.20647	0.124301	0.33991	1.78528	2.08014e-40	9.33351e-39	1.82382	4.25624e-42	1.95721e-40	0.0385379	0.773534	0.938983	1.61735	1.72381e-33	6.61255e-32	1	1
M1C1	MAP4K4	ENSSSCG00000008164	MAP4K4	0.0428059	0.555047	0.784403	0.793844	6.59726e-28	1.72285e-26	0.7653	4.73243e-26	1.107e-24	-0.0285437	0.693645	0.907716	0.722494	2.14487e-23	5.28437e-22	1	1
M1C1	MAPK1IP1L	ENSSSCG00000005054	MAPK1IP1L	0.00830118	0.861394	0.950105	0.504442	2.14552e-26	5.18249e-25	0.43598	4.18812e-20	6.71869e-19	-0.0684616	0.148641	0.458814	0.427679	2.15202e-19	4.27145e-18	1	1
M1C1	MAPK6	ENSSSCG00000004624	MAPK6	0.100283	0.18302	0.428659	1.40105	1.13988e-77	1.53438e-75	1.34825	4.7491e-72	5.76392e-70	-0.0527974	0.480752	0.801509	1.24797	5.10534e-62	5.24963e-60	1	1
M1C1	MAPK8	ENSSSCG00000010380	MAPK8	0.00167031	0.976595	0.99236	0.323071	1.32957e-08	9.02659e-08	0.269221	2.24172e-06	1.06252e-05	-0.0538502	0.343826	0.695871	0.26755	2.641e-06	1.63895e-05	1	1
M1C1	MAPKAPK2	ENSSSCG00000015650	MAPKAPK2	0.00700984	0.889091	0.961072	1.3304	8.97138e-157	1.02184e-153	1.38583	5.07264e-170	6.82823e-167	0.0554383	0.262605	0.615251	1.37882	3.60476e-168	5.93064e-165	1	1
M1C1	MAPRE1	ENSSSCG00000007253	MAPRE1	0.00878154	0.871414	0.952911	0.471105	3.7055e-18	5.81837e-17	0.401683	1.29987e-13	1.30755e-12	-0.0694228	0.200368	0.535533	0.392901	4.36649e-13	5.54975e-12	1	1
M1C1	MARCKS	ENSSSCG00000037803	MARCKS	0.0156429	0.91241	0.969176	1.54547	1.47806e-27	3.80621e-26	1.30145	5.24742e-20	8.34571e-19	-0.24402	0.0856583	0.326808	1.28581	1.44972e-19	2.90081e-18	1	1
M1C1	MARK3	ENSSSCG00000021669	MARK3	-0.00449814	0.875199	0.954453	0.121655	2.31233e-05	0.000102083	0.0972257	0.000726979	0.00227669	-0.0244291	0.398304	0.737857	0.101724	0.000416086	0.00176887	1	1
M1C1	MAT2A	ENSSSCG00000022300	MAT2A	-0.0578322	0.245923	0.508217	0.255744	2.86971e-07	1.66569e-06	0.319352	1.46633e-10	1.11586e-09	0.0636079	0.201805	0.537269	0.377184	3.79193e-14	5.24249e-13	1	1
M1C1	MB21D2	ENSSSCG00000011819	MB21D2	-0.0879612	0.580789	0.802065	0.855523	5.76883e-08	3.63485e-07	0.684028	1.49684e-05	6.32708e-05	-0.171495	0.274018	0.629051	0.77199	1.09492e-06	7.17349e-06	1	1
M1C1	MBD1	ENSSSCG00000004516	MBD1	0.0420308	0.0451494	0.175929	0.109315	2.16518e-07	1.27475e-06	0.150073	1.04089e-12	9.73005e-12	0.0407583	0.054201	0.246485	0.108042	2.92482e-07	2.07512e-06	1	1
M1C1	MBD2	ENSSSCG00000004528	MBD2	-0.0347057	0.315754	0.586511	0.129843	0.000177892	0.000681512	0.0565348	0.103128	0.182569	-0.0733083	0.0350252	0.183646	0.0912406	0.00861312	0.0265089	1	1
M1C1	MBNL1	ENSSSCG00000011720	MBNL1	-0.0147051	0.788618	0.918303	0.348249	2.14907e-10	1.77277e-09	0.263504	1.55192e-06	7.48753e-06	-0.0847447	0.122287	0.408715	0.27821	3.93423e-07	2.74525e-06	1	1
M1C1	MCCC1	ENSSSCG00000025942	MCCC1	0.0254123	0.731658	0.892173	0.315274	2.08869e-05	9.27912e-05	0.283858	0.00012778	0.000461922	-0.0314159	0.671566	0.899509	0.258446	0.000487699	0.00205444	1	1
M1C1	MCTP2	ENSSSCG00000002257	MCTP2	0.156445	0.250966	0.514412	0.684874	4.21751e-07	2.38536e-06	0.498818	0.000244338	0.000838645	-0.186056	0.167201	0.490692	0.342373	0.011575	0.0342303	1	1
M1C1	MDM2	ENSSSCG00000000488	MDM2	0.0458792	0.261904	0.526475	0.438396	6.18151e-27	1.53573e-25	0.367249	2.43882e-19	3.73054e-18	-0.0711471	0.0808059	0.315377	0.32137	3.61231e-15	5.46348e-14	1	1
M1C1	MEAF6	ENSSSCG00000034611	MEAF6	-0.00384086	0.912705	0.969262	0.156857	7.98419e-06	3.79525e-05	0.089873	0.0106898	0.0259223	-0.0669838	0.0581256	0.257845	0.0937138	0.00787275	0.0245338	1	1
M1C1	MED1	ENSSSCG00000017505	MED1	0.0662232	0.162819	0.401742	0.428543	1.60659e-19	2.7438e-18	0.374798	2.75554e-15	3.1752e-14	-0.0537449	0.256843	0.608438	0.308575	7.71488e-11	8.0277e-10	1	1
M1C1	MED12	ENSSSCG00000012396	MED12	0.00372007	0.928909	0.97604	0.205009	8.87173e-07	4.82423e-06	0.15072	0.000304132	0.00102721	-0.054289	0.193577	0.526562	0.147	0.000429396	0.00182179	1	1
M1C1	MED18	ENSSSCG00000044404	MED18	-0.0204338	0.570959	0.794791	0.120626	0.000930477	0.00310796	0.121095	0.000892806	0.00275412	0.000469867	0.989883	0.997412	0.141529	0.000115081	0.00054389	1	1
M1C1	MED20	ENSSSCG00000038520	MED20	0.0168157	0.627212	0.833666	0.246106	1.25422e-12	1.25907e-11	0.303227	1.70625e-18	2.46483e-17	0.0571207	0.0995148	0.362124	0.286411	1.36147e-16	2.24741e-15	1	1
M1C1	MED4	ENSSSCG00000035098	MED4	0.0556175	0.109168	0.313387	0.120037	0.000592211	0.00204689	0.162592	3.16957e-06	1.47168e-05	0.0425552	0.225544	0.567808	0.106974	0.00217037	0.00791154	1	1
M1C1	MET	ENSSSCG00000024351	MET	0.0427958	0.874085	0.954239	1.24565	1.24564e-06	6.64655e-06	0.78416	0.00279872	0.00773868	-0.461493	0.0638485	0.273608	0.741364	0.0047525	0.0157357	1	1
M1C1	METTL1	ENSSSCG00000025027	METTL1	0.130117	0.130623	0.351086	1.10147	2.26875e-38	9.70907e-37	1.03396	5.9677e-34	2.00371e-32	-0.0675161	0.421026	0.756961	0.903839	1.97829e-26	5.59018e-25	1	1
M1C1	MEX3C	ENSSSCG00000034427	MEX3C	-0.0562372	0.235003	0.496603	0.300627	1.95928e-10	1.61982e-09	0.273772	6.955e-09	4.46586e-08	-0.0268551	0.569846	0.853289	0.33001	3.27134e-12	3.88754e-11	1	1
M1C1	MFHAS1	ENSSSCG00000035366	MFHAS1	0.045824	0.674101	0.86158	0.82237	2.5627e-14	2.96684e-13	0.761706	1.79099e-12	1.63699e-11	-0.0606647	0.570849	0.853794	0.715882	3.48554e-11	3.74531e-10	1	1
M1C1	MFN1	ENSSSCG00000039285	MFN1	0.0508262	0.164504	0.404687	0.136625	0.000200346	0.000758118	0.146496	6.66872e-05	0.000254822	0.00987162	0.789136	0.944957	0.0956701	0.0092095	0.0281165	1	1
M1C1	MFSD12	ENSSSCG00000026169	MFSD12	-0.145307	0.261046	0.525248	1.04908	4.5117e-16	6.03476e-15	0.930085	5.94737e-13	5.68147e-12	-0.118992	0.356436	0.706999	1.07539	8.47914e-17	1.41545e-15	1	1
M1C1	MFSD14B	ENSSSCG00000026552	MFSD14B	0.0433528	0.560589	0.787911	0.528599	1.19726e-12	1.20515e-11	0.536783	5.36094e-13	5.14449e-12	0.00818379	0.912282	0.979136	0.49343	3.29383e-11	3.54961e-10	1	1
M1C1	MFSD2A	ENSSSCG00000003669	MFSD2A	-0.585473	0.0214616	0.103782	2.77366	7.67201e-38	3.19099e-36	2.51328	4.61238e-31	1.33651e-29	-0.260375	0.169818	0.494396	3.09875	2.63715e-40	1.37012e-38	1	1
M1C1	MICAL2	ENSSSCG00000013400	MICAL2	-0.138277	0.0546777	0.200996	0.252835	0.00043695	0.00154487	0.158235	0.0278368	0.0598664	-0.0946	0.18857	0.519047	0.296512	3.83633e-05	0.000198202	1	1
M1C1	MICALL2	ENSSSCG00000007557	MICALL2	-0.00740417	0.974694	0.991829	2.51663	1.02035e-29	2.95086e-28	2.77738	5.62623e-36	2.00741e-34	0.26075	0.215715	0.556074	2.78478	5.6161e-36	2.36916e-34	1	1
M1C1	MIER1	ENSSSCG00000030423	MIER1	0.0430222	0.552997	0.783287	0.395127	5.02466e-08	3.18221e-07	0.36238	5.7863e-07	2.96053e-06	-0.0327474	0.651411	0.89022	0.319357	1.0592e-05	6.00905e-05	1	1
M1C1	MIF4GD	ENSSSCG00000017209	MIF4GD	-0.0292192	0.671739	0.860418	0.492912	5.77949e-13	5.94284e-12	0.395272	8.29322e-09	5.27255e-08	-0.0976402	0.152284	0.465401	0.424491	6.66391e-10	6.27288e-09	1	1
M1C1	MINDY3	ENSSSCG00000011045	MINDY3	0.0345646	0.424694	0.686436	0.14236	0.00112745	0.00368686	0.152906	0.000466477	0.00151996	0.0105463	0.811268	0.950753	0.118341	0.00684568	0.0216775	1	1
M1C1	MIOS	ENSSSCG00000015343	MIOS	-0.0331066	0.297775	0.567814	0.0949957	0.00301568	0.00893599	0.0441413	0.169628	0.27429	-0.0508544	0.117835	0.400179	0.0772479	0.016757	0.0469303	1	1
M1C1	MIS12	ENSSSCG00000034958	MIS12	0.0677135	0.105318	0.306255	0.242731	6.76323e-09	4.74837e-08	0.205561	9.38663e-07	4.67186e-06	-0.0371699	0.375762	0.722461	0.137848	0.00100241	0.00395912	1	1
M1C1	MIS18BP1	ENSSSCG00000004999	MIS18BP1	0.0182804	0.739585	0.896762	0.254174	3.8153e-06	1.90213e-05	0.175955	0.00139578	0.00414758	-0.0782191	0.15567	0.471503	0.157674	0.00420516	0.0141627	1	1
M1C1	MKKS	ENSSSCG00000007064	MKKS	0.0895408	0.214859	0.470208	0.728446	2.51165e-24	5.50962e-23	0.757919	3.20525e-26	7.59361e-25	0.0294733	0.677407	0.900715	0.668378	8.61545e-21	1.85961e-19	1	1
M1C1	MLANA	ENSSSCG00000005206	MLANA	0.291128	0.664916	0.855974	2.33499	7.41337e-05	0.000303567	2.45653	2.79589e-05	0.000113359	0.121543	0.796621	0.946696	2.1654	0.000154402	0.000712223	1	1
M1C1	MLKL	ENSSSCG00000002716	MLKL	0.0086548	0.948299	0.981234	1.87767	1.1828e-45	6.32263e-44	1.80241	3.4636e-42	1.59768e-40	-0.0752565	0.56675	0.851275	1.79376	8.83674e-42	4.77539e-40	1	1
M1C1	MLLT1	ENSSSCG00000013534	MLLT1	0.0741163	0.132581	0.354355	0.299944	1.16118e-09	8.93177e-09	0.351257	1.00218e-12	9.40382e-12	0.0513131	0.297603	0.653025	0.277141	1.83829e-08	1.49148e-07	1	1
M1C1	MMAA	ENSSSCG00000009039	MMAA	0.0882562	0.288084	0.557749	0.216482	0.00945268	0.0245081	0.306137	0.000231795	0.000799671	0.0896543	0.282269	0.637614	0.21788	0.008701	0.026746	1	1
M1C1	MMGT1	ENSSSCG00000025854	MMGT1	-0.00806365	0.865289	0.951013	0.120918	0.0112846	0.0285625	0.105124	0.0277283	0.0596591	-0.0157944	0.742342	0.92728	0.113187	0.0180227	0.0499087	1	1
M1C1	MMP12	ENSSSCG00000014987	MMP12	-0.219636	0.78064	0.916054	5.88559	1.66462e-16	2.31873e-15	5.09666	1.01513e-12	9.50731e-12	-0.788927	0.221195	0.562114	5.3163	2.74044e-13	3.53773e-12	1	1
M1C1	MMP2	ENSSSCG00000002829	MMP2	0.0346879	0.891503	0.961979	0.92759	0.000257682	0.000953635	1.05781	3.06393e-05	0.000123651	0.130219	0.607164	0.868579	1.02312	5.53651e-05	0.000278935	1	1
M1C1	MMP3	ENSSSCG00000014985	MMP3	-0.726199	0.110748	0.31648	2.46408	3.60606e-10	2.90981e-09	2.18974	3.01212e-08	1.79913e-07	-0.274338	0.443839	0.775777	2.91594	7.58169e-12	8.70923e-11	1	1
M1C1	MMUT	ENSSSCG00000001732	MMUT	0.109601	0.00887131	0.0532027	0.218539	2.08193e-07	1.22964e-06	0.247903	3.75093e-09	2.47394e-08	0.0293643	0.486272	0.803609	0.138302	0.000982099	0.00388926	1	1
M1C1	MOB3C	ENSSSCG00000003897	MOB3C	-0.109828	0.206078	0.458236	0.882354	1.32083e-24	2.93216e-23	0.7899	5.23787e-20	8.33947e-19	-0.0924542	0.280838	0.636077	0.899728	2.20932e-25	6.00247e-24	1	1
M1C1	MOBKL3	ENSSSCG00000016079	MOBKL3	0.0250288	0.639961	0.842003	0.378572	1.34762e-12	1.34917e-11	0.352199	4.34435e-11	3.48466e-10	-0.0263723	0.621075	0.875514	0.327171	9.3551e-10	8.6847e-09	1	1
M1C1	MOCOS	ENSSSCG00000003744	MOCOS	0.0755854	0.814542	0.927664	1.80864	1.02269e-08	7.03673e-08	2.19492	3.21111e-12	2.85739e-11	0.386276	0.209938	0.550135	2.11933	1.64381e-11	1.82732e-10	1	1
M1C1	MORC3	ENSSSCG00000012055	MORC3	0.267262	0.0234083	0.110349	1.81058	1.9961e-53	1.3496e-51	1.68184	2.48546e-46	1.32382e-44	-0.12874	0.272725	0.627445	1.41458	2.565e-33	9.76349e-32	1	1
M1C1	MORF4L2	ENSSSCG00000012534	MORF4L2	0.0970517	0.0294504	0.130874	0.211121	2.27969e-06	1.17369e-05	0.250399	2.02818e-08	1.23382e-07	0.0392782	0.379501	0.725812	0.153347	0.000586001	0.00241966	1	1
M1C1	MOSMO	ENSSSCG00000031629	MOSMO	0.0213685	0.788833	0.918303	0.202164	0.0116237	0.0293287	0.229129	0.00418385	0.0111723	0.0269649	0.737658	0.926578	0.20776	0.00956922	0.0290351	1	1
M1C1	MOV10	ENSSSCG00000006776	MOV10	0.098888	0.124959	0.341064	0.969709	3.09429e-51	1.92509e-49	0.952227	1.81812e-49	1.11243e-47	-0.0174824	0.785863	0.94345	0.853339	4.45412e-40	2.28208e-38	1	1
M1C1	MPHOSPH6	ENSSSCG00000034572	MPHOSPH6	-0.0156337	0.814055	0.927664	0.271225	4.36428e-05	0.000185642	0.220201	0.000928519	0.00285063	-0.0510234	0.443297	0.775233	0.235835	0.000404144	0.00172454	1	1
M1C1	MRM3	ENSSSCG00000017806	MRM3	0.052809	0.184905	0.430689	0.101976	0.0120819	0.0303369	0.193245	1.60788e-06	7.73987e-06	0.0912693	0.0263439	0.150025	0.140436	0.00049524	0.00208324	1	1
M1C1	MRPL17	ENSSSCG00000024693	MRPL17	-0.0652686	0.0943213	0.286544	0.251344	1.04881e-10	8.94571e-10	0.217216	2.47775e-08	1.49381e-07	-0.0341285	0.381738	0.727183	0.282484	5.17303e-13	6.5189e-12	1	1
M1C1	MRPL35	ENSSSCG00000021746	MRPL35	0.0393666	0.325	0.596103	0.356206	4.07036e-19	6.75671e-18	0.302597	3.73805e-14	3.93945e-13	-0.0536089	0.178754	0.506691	0.26323	4.7005e-11	5.00722e-10	1	1
M1C1	MRPL44	ENSSSCG00000016232	MRPL44	-0.0319897	0.348929	0.62009	0.164485	1.62054e-06	8.52781e-06	0.131043	0.00013958	0.000501154	-0.0334427	0.336103	0.689481	0.163032	2.50669e-06	1.56149e-05	1	1
M1C1	MRPL50	ENSSSCG00000027974	MRPL50	0.0582475	0.123031	0.337843	0.192542	4.54265e-07	2.55461e-06	0.214721	1.7534e-08	1.07594e-07	0.0221791	0.564536	0.849484	0.156473	4.03879e-05	0.000207647	1	1
M1C1	MRPS10	ENSSSCG00000001638	MRPS10	0.0160921	0.636411	0.839794	0.162438	1.98639e-06	1.03274e-05	0.185951	5.12581e-08	2.97405e-07	0.0235134	0.493051	0.80774	0.169859	6.72846e-07	4.53887e-06	1	1
M1C1	MRPS33	ENSSSCG00000013470	MRPS33	-0.027206	0.582191	0.803216	0.182739	0.000223881	0.000838606	0.0963689	0.0525126	0.103757	-0.0863697	0.0836033	0.322055	0.123575	0.0131874	0.0382051	1	1
M1C1	MSN	ENSSSCG00000012365	MSN	0.0998141	0.0157238	0.0828382	0.219673	1.06679e-07	6.52455e-07	0.281564	9.57278e-12	8.1509e-11	0.0618914	0.134277	0.433394	0.18175	1.09308e-05	6.18464e-05	1	1
M1C1	MTF1	ENSSSCG00000037516	MTF1	0.0518172	0.286872	0.556274	0.209284	1.83855e-05	8.24204e-05	0.243319	6.12206e-07	3.12261e-06	0.0340349	0.487227	0.803609	0.191501	8.67985e-05	0.000420421	1	1
M1C1	MTF2	ENSSSCG00000006898	MTF2	0.029455	0.497846	0.742465	0.25962	2.33513e-09	1.73315e-08	0.233918	7.57652e-08	4.30654e-07	-0.0257022	0.555023	0.843934	0.204463	2.63767e-06	1.63757e-05	1	1
M1C1	MTMR1	ENSSSCG00000012743	MTMR1	-0.00257907	0.972575	0.990993	0.182347	0.0150961	0.0367462	0.202615	0.00692654	0.0175769	0.0202673	0.78717	0.944102	0.205194	0.00625513	0.0199956	1	1
M1C1	MTMR8	ENSSSCG00000023862	MTMR8	0.0571283	0.280704	0.548408	0.326853	6.49718e-10	5.1145e-09	0.464857	1.07971e-18	1.57978e-17	0.138004	0.00869662	0.0654323	0.407729	9.64565e-15	1.39476e-13	1	1
M1C1	MTMR9	ENSSSCG00000035133	MTMR9	0.0659291	0.374745	0.644193	0.343445	3.73619e-06	1.86457e-05	0.306325	3.7253e-05	0.000148162	-0.0371193	0.617085	0.874455	0.240396	0.0012084	0.00468764	1	1
M1C1	MTO1	ENSSSCG00000004487	MTO1	0.0978083	0.0400624	0.161989	0.378491	1.68932e-15	2.17322e-14	0.315958	3.74195e-11	3.02275e-10	-0.0625328	0.18819	0.518921	0.21815	4.65378e-06	2.79095e-05	1	1
M1C1	MTPAP	ENSSSCG00000011018	MTPAP	0.0770484	0.03873	0.158665	0.293124	4.05033e-15	5.07388e-14	0.351917	3.35524e-21	5.71704e-20	0.0587938	0.11443	0.393854	0.274869	1.4737e-13	1.9362e-12	1	1
M1C1	MTSS1	ENSSSCG00000005975	MTSS1	-0.185782	0.0158088	0.0832138	0.366647	1.85748e-06	9.69465e-06	0.258658	0.000772204	0.00240615	-0.107989	0.160248	0.479355	0.44444	7.81101e-09	6.63555e-08	1	1
M1C1	MX1	ENSSSCG00000012077	MX1	-0.0801284	0.685966	0.867387	4.31269	1.50307e-105	4.19924e-103	3.9337	3.95425e-88	7.80674e-86	-0.378988	0.0546015	0.247697	4.01383	1.23267e-91	3.0936e-89	1	1
M1C1	MX2	ENSSSCG00000012076	MX2	0.198759	0.297237	0.567309	3.22345	3.21935e-64	2.96329e-62	2.92733	2.8163e-53	2.00485e-51	-0.296125	0.119753	0.403363	2.72857	1.56586e-46	1.03507e-44	1	1
M1C1	MYL12A	ENSSSCG00000003691	MYL12A	0.0642687	0.0986891	0.295735	0.191286	8.94474e-07	4.86214e-06	0.218319	2.04448e-08	1.24323e-07	0.0270335	0.487494	0.803609	0.154051	7.57694e-05	0.000371496	1	1
M1C1	MYNN	ENSSSCG00000026829	MYNN	0.0825027	0.0571282	0.206467	0.201668	3.55176e-06	1.77792e-05	0.216797	6.19651e-07	3.15732e-06	0.015129	0.728516	0.922198	0.134294	0.00199965	0.00737272	1	1
M1C1	MYO18B	ENSSSCG00000009957	MYO18B	0.0903341	0.812828	0.927555	1.82526	2.45135e-07	1.43354e-06	2.31352	3.36227e-11	2.72348e-10	0.488258	0.123619	0.411794	2.22319	1.71034e-10	1.71929e-09	1	1
M1C1	MYO1B	ENSSSCG00000016061	MYO1B	-0.0822258	0.781428	0.916057	0.726975	0.0112945	0.0285779	0.680041	0.0180956	0.0411331	-0.0469337	0.86717	0.967731	0.762267	0.00863889	0.0265827	1	1
M1C1	MYO1C	ENSSSCG00000021821	MYO1C	-0.272127	0.0106833	0.061744	1.2101	5.47706e-30	1.59958e-28	1.08444	2.11739e-24	4.5504e-23	-0.125659	0.236872	0.583686	1.35657	3.44365e-37	1.56411e-35	1	1
M1C1	MYO1E	ENSSSCG00000004587	MYO1E	-0.0824728	0.475667	0.725879	1.70866	1.30428e-49	7.81882e-48	1.52059	1.20761e-39	5.03691e-38	-0.188074	0.102563	0.368871	1.60306	7.60433e-44	4.52198e-42	1	1
M1C1	MYOF	ENSSSCG00000010476	MYOF	0.166803	0.325716	0.596702	1.36748	6.76538e-16	8.9602e-15	1.18782	2.35523e-12	2.13036e-11	-0.179663	0.287673	0.644023	1.02101	1.64946e-09	1.48743e-08	1	1
M1C1	N4BP3	ENSSSCG00000014034	N4BP3	-0.173117	0.244358	0.507297	0.575207	9.03974e-05	0.000363628	0.242982	0.100802	0.179185	-0.332225	0.0239731	0.140416	0.416099	0.00521112	0.0170146	1	1
M1C1	NAA15	ENSSSCG00000009061	NAA15	0.0659792	0.129873	0.350037	0.266451	9.7818e-10	7.57527e-09	0.236427	5.91422e-08	3.40482e-07	-0.030024	0.491331	0.806132	0.170448	9.25931e-05	0.000446007	1	1
M1C1	NAA25	ENSSSCG00000009887	NAA25	0.130139	0.0177875	0.0908207	0.229692	2.97121e-05	0.000129931	0.312354	1.31581e-08	8.17251e-08	0.0826621	0.13284	0.431731	0.182215	0.000903645	0.00360169	1	1
M1C1	NAA50	ENSSSCG00000011917	NAA50	-0.0388487	0.512424	0.753385	0.32865	2.94431e-08	1.9214e-07	0.24888	2.69989e-05	0.000109888	-0.0797701	0.17843	0.506328	0.287728	1.22893e-06	7.98102e-06	1	1
M1C1	NAMPT	ENSSSCG00000015435	NAMPT	0.0763678	0.4663	0.719165	2.28184	6.42258e-106	1.86469e-103	2.05273	4.84181e-86	9.07503e-84	-0.229109	0.0275442	0.155134	1.97636	6.45195e-80	1.09809e-77	1	1
M1C1	NARS	ENSSSCG00000004542	NARS	0.0535089	0.161737	0.400279	0.222594	5.97407e-09	4.23853e-08	0.217969	1.22604e-08	7.63414e-08	-0.00462583	0.903832	0.976793	0.16446	1.7236e-05	9.4664e-05	1	1
M1C1	NCBP2	ENSSSCG00000027323	NCBP2	0.00894672	0.773019	0.912675	0.147059	2.27416e-06	1.17125e-05	0.102331	0.00102037	0.00310495	-0.0447276	0.152637	0.465902	0.0933844	0.00274814	0.00974884	1	1
M1C1	NCK2	ENSSSCG00000008144	NCK2	0.101403	0.0744924	0.246097	0.150124	0.00841581	0.0221495	0.273114	1.58654e-06	7.6471e-06	0.12299	0.0309088	0.16826	0.171711	0.002531	0.00906852	1	1
M1C1	NCL	ENSSSCG00000016275	NCL	0.0385382	0.298228	0.568103	0.139578	0.000165801	0.000637997	0.152769	3.7538e-05	0.000149095	0.0131909	0.722002	0.920382	0.114231	0.00205489	0.0075407	1	1
M1C1	NCOA5	ENSSSCG00000007438	NCOA5	-0.0139221	0.526407	0.764677	0.174365	2.70111e-15	3.43308e-14	0.158372	7.54936e-13	7.16101e-12	-0.0159927	0.472526	0.795311	0.172295	8.02476e-15	1.16722e-13	1	1
M1C1	ND2	ENSSSCG00000018069	ND2	0.101881	0.0131856	0.072715	0.227772	3.00438e-08	1.95542e-07	0.226947	3.36895e-08	1.99856e-07	-0.000824764	0.983992	0.996243	0.125066	0.00234493	0.00846451	1	1
M1C1	NDEL1	ENSSSCG00000017986	NDEL1	-0.105647	0.0901291	0.278726	0.48012	1.18529e-14	1.4063e-13	0.383876	6.95383e-10	4.93838e-09	-0.096244	0.121657	0.407184	0.489523	3.94643e-15	5.92644e-14	1	1
M1C1	NDNF	ENSSSCG00000029260	NDNF	-0.574047	0.204051	0.455607	3.21712	1.49032e-19	2.55111e-18	2.82699	3.37895e-15	3.86348e-14	-0.390129	0.170196	0.494951	3.40104	1.46991e-17	2.58491e-16	1	1
M1C1	NDST1	ENSSSCG00000032731	NDST1	-0.195542	0.0457997	0.177807	0.314373	0.0013033	0.00419887	0.208798	0.0328111	0.0692072	-0.105574	0.280467	0.635976	0.40434	3.65958e-05	0.000189865	1	1
M1C1	NDUFB6	ENSSSCG00000011003	NDUFB6	-0.0590373	0.204064	0.455607	0.18055	0.000103281	0.000410437	0.18338	8.03912e-05	0.000302581	0.00283066	0.951781	0.989176	0.242418	2.22036e-07	1.59674e-06	1	1
M1C1	NDUFB9	ENSSSCG00000005976	NDUFB9	-0.0676689	0.153278	0.386905	0.110141	0.020253	0.0474728	0.0896928	0.0588005	0.11423	-0.020448	0.667601	0.897265	0.157362	0.000937387	0.00372515	1	1
M1C1	NDUFV2	ENSSSCG00000038826	NDUFV2	-0.00793551	0.83527	0.93845	0.0908798	0.017807	0.0423835	0.0841467	0.0283007	0.0607964	-0.00673302	0.861638	0.965877	0.0920823	0.0166066	0.046562	1	1
M1C1	NEDD4L	ENSSSCG00000004919	NEDD4L	-0.011053	0.879143	0.956042	0.253514	0.000484218	0.00170022	0.187653	0.0098973	0.0241552	-0.0658613	0.365659	0.714555	0.198706	0.00637378	0.0203398	1	1
M1C1	NEK8	ENSSSCG00000017766	NEK8	-0.0954119	0.309466	0.580253	0.656875	1.65592e-12	1.64228e-11	0.543635	5.45268e-09	3.53029e-08	-0.11324	0.221504	0.562481	0.639047	8.12039e-12	9.30639e-11	1	1
M1C1	NEMP2	ENSSSCG00000016053	NEMP2	-0.0221469	0.817469	0.929167	0.977286	1.08212e-24	2.41309e-23	0.750615	3.68802e-15	4.20389e-14	-0.226671	0.0168312	0.107981	0.772762	5.97148e-16	9.51772e-15	1	1
M1C1	NEURL1	ENSSSCG00000010603	NEURL1	-0.577908	0.146914	0.376751	2.54859	3.14089e-11	2.79384e-10	2.67996	2.8259e-12	2.52981e-11	0.131373	0.726042	0.921288	3.25787	6.5444e-17	1.09743e-15	1	1
M1C1	NEURL3	ENSSSCG00000008124	NEURL3	0.0598443	0.934034	0.977678	4.26953	1.62454e-13	1.75581e-12	4.45473	1.15618e-14	1.26344e-13	0.185206	0.637685	0.882944	4.39489	5.876e-14	7.94574e-13	1	1
M1C1	NEXMIF	ENSSSCG00000035689	NEXMIF	0.196885	0.653127	0.849587	1.06463	0.00970674	0.0250702	1.53631	0.000108155	0.000396498	0.471679	0.188674	0.519047	1.33942	0.000577844	0.00238865	1	1
M1C1	NEXN	ENSSSCG00000003768	NEXN	-0.174472	0.641213	0.842528	1.46514	4.20891e-05	0.00017963	1.18292	0.00101539	0.00309114	-0.282222	0.41573	0.752624	1.35739	0.000192398	0.000867224	1	1
M1C1	NFE2L2	ENSSSCG00000015987	NFE2L2	-0.0556367	0.338286	0.609598	0.292873	4.60286e-07	2.58357e-06	0.310306	9.16967e-08	5.15864e-07	0.0174325	0.764072	0.935654	0.365943	3.0043e-10	2.95187e-09	1	1
M1C1	NFKB1	ENSSSCG00000030957	NFKB1	-0.105666	0.163195	0.402335	1.82165	3.77915e-128	2.15223e-125	1.62117	7.05608e-102	2.00922e-99	-0.200482	0.00794902	0.060915	1.72684	2.87157e-115	1.21484e-112	1	1
M1C1	NFKBIB	ENSSSCG00000026904	NFKBIB	-0.173356	0.0197239	0.0977816	1.16674	5.74602e-57	4.27544e-55	1.12219	8.57567e-53	5.98962e-51	-0.0445414	0.539781	0.835048	1.29555	2.96565e-69	3.81847e-67	1	1
M1C1	NFKBID	ENSSSCG00000002917	NFKBID	-0.0852554	0.427354	0.688331	0.861356	9.48139e-16	1.2435e-14	0.846021	3.0198e-15	3.46353e-14	-0.0153351	0.886125	0.971944	0.931276	3.90569e-18	7.19298e-17	1	1
M1C1	NFYA	ENSSSCG00000001611	NFYA	0.090976	0.0258381	0.118963	0.206759	4.35904e-07	2.45789e-06	0.199323	1.11869e-06	5.50679e-06	-0.00743593	0.856084	0.964711	0.108347	0.00807321	0.0250766	1	1
M1C1	NFYB	ENSSSCG00000000844	NFYB	0.0368731	0.449522	0.70584	0.46579	8.74399e-22	1.69466e-20	0.399929	1.99571e-16	2.51494e-15	-0.0658606	0.174087	0.500427	0.363056	8.48952e-14	1.13247e-12	1	1
M1C1	NIFK	ENSSSCG00000015730	NIFK	0.0454673	0.187427	0.433906	0.353796	9.13517e-25	2.04327e-23	0.334567	2.72679e-22	5.04694e-21	-0.0192287	0.576183	0.856235	0.2891	4.88053e-17	8.25898e-16	1	1
M1C1	NINJ1	ENSSSCG00000040061	NINJ1	-0.203465	0.134187	0.357551	1.62425	3.37263e-33	1.12474e-31	1.54909	2.4181e-30	6.81997e-29	-0.0751612	0.577455	0.856683	1.75256	2.72799e-38	1.29882e-36	1	1
M1C1	NKAPD1	ENSSSCG00000015044	NKAPD1	0.0150883	0.56971	0.793806	0.342661	1.56301e-38	6.71299e-37	0.271094	1.69917e-24	3.66757e-23	-0.0715671	0.00685599	0.0546608	0.256005	6.75524e-22	1.52943e-20	1	1
M1C1	NKX3-1	ENSSSCG00000031924	NKX3-1	-0.0745517	0.604519	0.81846	0.410436	0.00419766	0.0120036	0.266561	0.0636216	0.12209	-0.143875	0.31591	0.670205	0.341112	0.0178788	0.0495506	1	1
M1C1	NMI	ENSSSCG00000022011	NMI	-0.115793	0.21335	0.468197	0.891427	6.00733e-22	1.16886e-20	0.684072	1.57111e-13	1.57505e-12	-0.207355	0.0247138	0.143224	0.799865	6.78093e-18	1.22296e-16	1	1
M1C1	NMT1	ENSSSCG00000017339	NMT1	-0.00763633	0.667195	0.857342	0.0810019	6.27922e-06	3.02657e-05	0.0978635	4.73005e-08	2.75198e-07	0.0168616	0.353005	0.704251	0.1055	4.46016e-09	3.87568e-08	1	1
M1C1	NMT2	ENSSSCG00000026499	NMT2	-0.0871547	0.710546	0.881105	1.46982	4.74074e-11	4.14381e-10	1.48189	3.26588e-11	2.64685e-10	0.012071	0.954838	0.989729	1.56904	3.18672e-12	3.79002e-11	1	1
M1C1	NOCT	ENSSSCG00000024596	NOCT	0.239906	0.128823	0.348018	2.48061	1.03842e-56	7.64968e-55	2.21885	1.14841e-45	5.94561e-44	-0.261767	0.0900676	0.338142	1.97894	7.85894e-37	3.48405e-35	1	1
M1C1	NOLC1	ENSSSCG00000010576	NOLC1	0.0212021	0.557945	0.786427	0.186264	2.71816e-07	1.58021e-06	0.176987	1.03456e-06	5.1199e-06	-0.00927674	0.798185	0.947247	0.155785	1.72156e-05	9.45867e-05	1	1
M1C1	NONO	ENSSSCG00000023245	NONO	0.0181541	0.449088	0.705607	0.150069	4.13124e-10	3.31782e-09	0.142302	3.13072e-09	2.08438e-08	-0.0077671	0.74682	0.929041	0.124148	2.38075e-07	1.70381e-06	1	1
M1C1	NOP56	ENSSSCG00000027676	NOP56	0.065306	0.0696566	0.235534	0.16398	5.40239e-06	2.62876e-05	0.196078	5.31668e-08	3.07997e-07	0.0320975	0.373785	0.721638	0.130772	0.000284594	0.00124859	1	1
M1C1	NOP58	ENSSSCG00000022225	NOP58	0.079296	0.0296456	0.131426	0.286688	3.89479e-15	4.89145e-14	0.264653	4.13466e-13	4.01192e-12	-0.0220355	0.546061	0.839348	0.185357	3.75843e-07	2.63126e-06	1	1
M1C1	NPC1	ENSSSCG00000003707	NPC1	-0.155672	0.127121	0.344741	0.739368	4.13996e-13	4.32301e-12	0.558491	4.34715e-08	2.53838e-07	-0.180877	0.0760018	0.303986	0.714163	2.54575e-12	3.04237e-11	1	1
M1C1	NPM1	ENSSSCG00000016998	NPM1	0.0620421	0.192586	0.439131	0.239586	4.87932e-07	2.73356e-06	0.257233	6.60219e-08	3.77884e-07	0.0176466	0.710989	0.915684	0.195191	4.15013e-05	0.000212675	1	1
M1C1	NQO1	ENSSSCG00000002754	NQO1	-0.0565806	0.624582	0.831964	0.454657	8.0238e-05	0.000325859	0.442444	0.000124434	0.00045082	-0.0122133	0.915503	0.980058	0.499024	1.5418e-05	8.53672e-05	1	1
M1C1	NR4A3	ENSSSCG00000005385	NR4A3	-0.0515207	0.759476	0.906452	1.39959	6.70673e-17	9.65078e-16	1.11957	2.4471e-11	2.01078e-10	-0.280021	0.0937355	0.347768	1.17109	2.95326e-12	3.52369e-11	1	1
M1C1	NSA2	ENSSSCG00000014075	NSA2	0.0262614	0.558932	0.786842	0.223447	6.69702e-07	3.68909e-06	0.2127	2.24537e-06	1.06391e-05	-0.0107466	0.81127	0.950753	0.186439	3.39988e-05	0.000177762	1	1
M1C1	NSRP1	ENSSSCG00000017795	NSRP1	0.0567033	0.122856	0.337562	0.228744	5.61043e-10	4.44482e-09	0.221429	1.98615e-09	1.34533e-08	-0.00731528	0.843445	0.960758	0.164725	8.07891e-06	4.67648e-05	1	1
M1C1	NTAN1	ENSSSCG00000037398	NTAN1	0.0450115	0.107249	0.309921	0.21526	1.45559e-14	1.7201e-13	0.228628	3.07308e-16	3.80779e-15	0.0133685	0.633372	0.882169	0.183617	5.34379e-11	5.66802e-10	1	1
M1C1	NTN1	ENSSSCG00000017993	NTN1	-0.0216849	0.858372	0.949139	0.405247	0.000782191	0.00264911	0.45188	0.000175703	0.000620027	0.046633	0.697503	0.910351	0.473565	8.91926e-05	0.000430657	1	1
M1C1	NUFIP1	ENSSSCG00000009420	NUFIP1	0.0845286	0.0550182	0.201747	0.207804	3.01196e-06	1.52368e-05	0.23208	1.75345e-07	9.51734e-07	0.0242765	0.587677	0.861557	0.147552	0.000876524	0.00350491	1	1
M1C1	NUP188	ENSSSCG00000005667	NUP188	-0.0196058	0.554377	0.784167	0.128471	0.000110306	0.000436712	0.134002	5.50034e-05	0.000212646	0.00553048	0.868222	0.967891	0.153608	3.89443e-06	2.36428e-05	1	1
M1C1	NUP58	ENSSSCG00000035318	NUP58	0.0573578	0.048598	0.18551	0.118911	4.69287e-05	0.000198535	0.146244	5.47462e-07	2.81565e-06	0.0273326	0.351254	0.702441	0.0888858	0.00232948	0.0084231	1	1
M1C1	NUPR1	ENSSSCG00000040162	NUPR1	-0.294967	0.171262	0.413345	3.45376	4.74074e-59	3.85693e-57	3.19155	1.14787e-50	7.35779e-49	-0.262205	0.214642	0.554563	3.48652	8.44949e-60	8.28554e-58	1	1
M1C1	NUTF2	ENSSSCG00000030295	NUTF2	-0.045272	0.179623	0.423866	0.0885092	0.00891428	0.0232957	0.0367918	0.277809	0.405992	-0.0517175	0.129263	0.423628	0.0820638	0.0157558	0.0445138	1	1
M1C1	OAS1	ENSSSCG00000046640	OAS1	-0.300342	0.282812	0.551246	3.80239	1.81586e-44	9.33591e-43	3.51591	3.0898e-38	1.20081e-36	-0.286485	0.280963	0.636077	3.81625	3.56646e-44	2.14669e-42	1	1
M1C1	OAS2	ENSSSCG00000009881	OAS2	-0.170927	0.351902	0.622907	3.09023	9.00014e-64	8.17577e-62	2.76881	1.50982e-51	9.98033e-50	-0.321416	0.079093	0.311637	2.93974	7.54234e-58	7.06831e-56	1	1
M1C1	OCSTAMP	ENSSSCG00000007448	OCSTAMP	-0.685439	0.0216496	0.104487	1.98507	2.13415e-12	2.09829e-11	1.32339	3.35968e-06	1.5541e-05	-0.661688	0.0167476	0.107537	2.00883	6.96367e-12	8.03672e-11	1	1
M1C1	OLR1	ENSSSCG00000000647	OLR1	0.00501383	0.987042	0.996305	2.16376	2.3688e-12	2.3213e-11	2.06359	2.28974e-11	1.88776e-10	-0.100168	0.745456	0.928889	2.05857	2.5588e-11	2.79e-10	1	1
M1C1	ONECUT2	ENSSSCG00000004540	ONECUT2	-0.670206	0.297808	0.567814	3.2153	9.58252e-11	8.19217e-10	2.48772	9.55645e-07	4.75478e-06	-0.727584	0.061393	0.266895	3.15793	2.27146e-08	1.8289e-07	1	1
M1C1	OPTN	ENSSSCG00000023247	OPTN	-0.11666	0.161351	0.399941	1.0163	4.08793e-35	1.51325e-33	0.868548	5.19493e-26	1.21136e-24	-0.147749	0.0698153	0.289001	0.985208	8.48883e-33	3.19021e-31	1	1
M1C1	OSCAR	ENSSSCG00000003259	OSCAR	-0.0463848	0.714357	0.882863	0.34728	0.00607923	0.0166294	0.371726	0.00331464	0.00903699	0.024446	0.846768	0.961983	0.41811	0.000962385	0.00381834	1	1
M1C1	OSER1	ENSSSCG00000022714	OSER1	0.0623321	0.150966	0.383465	0.307522	1.37942e-12	1.37821e-11	0.306394	1.67603e-12	1.53666e-11	-0.00112803	0.979258	0.994709	0.244062	1.86052e-08	1.50787e-07	1	1
M1C1	OSM	ENSSSCG00000009997	OSM	-0.120697	0.641994	0.842955	1.8271	1.24785e-12	1.25352e-11	1.41229	4.23454e-08	2.47438e-07	-0.414809	0.104803	0.373573	1.53299	2.82939e-09	2.49522e-08	1	1
M1C1	OSMR	ENSSSCG00000016851	OSMR	-0.684019	0.0250183	0.116018	0.890587	0.00232018	0.00708496	0.886562	0.00243485	0.00682688	-0.00402575	0.988843	0.997412	1.57058	1.79501e-07	1.3019e-06	1	1
M1C1	OSTM1	ENSSSCG00000004383	OSTM1	0.0216645	0.784797	0.916864	0.778572	8.15779e-23	1.65924e-21	0.696797	1.40069e-18	2.03533e-17	-0.0817747	0.300988	0.656703	0.675133	1.55608e-17	2.72673e-16	1	1
M1C1	OTUD4	ENSSSCG00000009042	OTUD4	0.0956412	0.057308	0.206917	0.599927	6.80385e-33	2.22886e-31	0.541077	4.7834e-27	1.17071e-25	-0.0588506	0.240404	0.587969	0.445435	7.36116e-19	1.42853e-17	1	1
M1C1	P2RX1	ENSSSCG00000022405	P2RX1	-0.152314	0.442957	0.699625	2.85375	1.643e-49	9.77023e-48	2.93481	2.73807e-52	1.87697e-50	0.0810629	0.666408	0.896475	3.08713	3.96806e-57	3.62686e-55	1	1
M1C1	P4HA1	ENSSSCG00000010292	P4HA1	-0.0122764	0.844652	0.943031	0.366201	4.65918e-09	3.35221e-08	0.295914	2.26159e-06	1.07051e-05	-0.0702878	0.26075	0.613074	0.30819	8.68227e-07	5.77012e-06	1	1
M1C1	PAK4	ENSSSCG00000021333	PAK4	-0.111382	0.290679	0.560405	0.275922	0.00861118	0.0226019	0.216432	0.0396497	0.0815407	-0.0594902	0.5719	0.854183	0.327814	0.00191295	0.00709191	1	1
M1C1	PALM2-AKAP2	ENSSSCG00000033120	PALM2-AKAP2	-0.0449186	0.765537	0.909079	2.18124	5.15663e-48	2.9032e-46	2.26702	9.88196e-52	6.62091e-50	0.0857802	0.565015	0.849789	2.31193	1.10643e-53	9.25586e-52	1	1
M1C1	PANK3	ENSSSCG00000017014	PANK3	0.060253	0.493361	0.737973	1.10781	1.82908e-36	7.24148e-35	0.94173	8.36401e-27	2.03026e-25	-0.166084	0.0583685	0.258452	0.881477	1.09565e-23	2.73579e-22	1	1
M1C1	PAPOLA	ENSSSCG00000002505	PAPOLA	0.0421493	0.309786	0.58045	0.207161	6.05058e-07	3.35296e-06	0.164128	7.75489e-05	0.000292641	-0.043033	0.300386	0.65631	0.121979	0.00331549	0.0114782	1	1
M1C1	PAPSS2	ENSSSCG00000010437	PAPSS2	-0.181582	0.20836	0.461923	1.84749	1.19896e-37	4.9314e-36	1.63164	9.91721e-30	2.72438e-28	-0.215858	0.133521	0.432558	1.81322	2.73678e-36	1.18144e-34	1	1
M1C1	PARP11	ENSSSCG00000000728	PARP11	0.0929363	0.515522	0.756	0.970324	2.55564e-12	2.49449e-11	0.701139	5.78469e-07	2.96053e-06	-0.269186	0.0470809	0.22517	0.608202	1.39384e-05	7.76764e-05	1	1
M1C1	PARP12	ENSSSCG00000016502	PARP12	-0.023435	0.786415	0.917554	0.73605	1.47616e-17	2.21678e-16	0.577051	2.34641e-11	1.93018e-10	-0.158999	0.0650912	0.276988	0.600486	3.61425e-12	4.27445e-11	1	1
M1C1	PARP9	ENSSSCG00000027709	PARP9	-0.0332967	0.710999	0.881347	0.831804	1.08355e-20	1.97345e-19	0.626164	2.45149e-12	2.21201e-11	-0.20564	0.0205677	0.12569	0.659461	1.71778e-13	2.24295e-12	1	1
M1C1	PATL1	ENSSSCG00000013124	PATL1	-0.0283604	0.434574	0.694348	0.275761	2.88983e-14	3.32476e-13	0.183285	4.46632e-07	2.32208e-06	-0.0924758	0.0108763	0.0779448	0.211645	5.73618e-09	4.93238e-08	1	1
M1C1	PAWR	ENSSSCG00000036560	PAWR	-0.0461438	0.645885	0.845233	0.877708	6.35993e-19	1.04403e-17	0.882672	4.06191e-19	6.09369e-18	0.00496444	0.959342	0.991051	0.928816	6.79413e-21	1.47508e-19	1	1
M1C1	PCF11	ENSSSCG00000014901	PCF11	0.0581383	0.0826073	0.263613	0.171009	3.38168e-07	1.94397e-06	0.162683	1.22256e-06	5.98625e-06	-0.00832582	0.804054	0.949791	0.104545	0.0018192	0.00679025	1	1
M1C1	PCK2	ENSSSCG00000002009	PCK2	-0.197947	0.0405956	0.163534	0.850264	9.15295e-19	1.4828e-17	0.823082	1.11943e-17	1.53618e-16	-0.0271821	0.776623	0.940002	1.02103	3.07036e-26	8.57789e-25	1	1
M1C1	PCNX1	ENSSSCG00000002330	PCNX1	0.0753695	0.337363	0.608594	0.964524	9.79473e-35	3.52016e-33	0.942215	3.19343e-33	1.02349e-31	-0.0223092	0.775851	0.939451	0.866846	2.21898e-28	6.85937e-27	1	1
M1C1	PCP4L1	ENSSSCG00000031579	PCP4L1	0.11081	0.804941	0.924222	1.52879	0.000119544	0.000470519	1.57432	7.04309e-05	0.000267883	0.0455331	0.891468	0.973916	1.46351	0.000201852	0.000906254	1	1
M1C1	PDCD10	ENSSSCG00000011739	PDCD10	0.0480661	0.152174	0.385208	0.330375	6.75256e-23	1.37721e-21	0.314515	7.01715e-21	1.1767e-19	-0.0158598	0.63612	0.882885	0.266449	2.00883e-15	3.09841e-14	1	1
M1C1	PDE12	ENSSSCG00000011465	PDE12	0.0594509	0.563012	0.788968	1.63874	5.44521e-58	4.24354e-56	1.36747	7.61456e-41	3.31614e-39	-0.271272	0.00750198	0.0583719	1.30802	1.59173e-37	7.36525e-36	1	1
M1C1	PDE4B	ENSSSCG00000003805	PDE4B	0.035026	0.64697	0.845739	0.910514	9.65606e-33	3.13547e-31	0.922315	1.494e-33	4.90503e-32	0.0118008	0.877135	0.969878	0.887289	3.54336e-31	1.23742e-29	1	1
M1C1	PDHX	ENSSSCG00000013298	PDHX	-0.0229848	0.74905	0.900841	0.84733	6.1176e-33	2.0085e-31	0.904755	2.20149e-37	8.31569e-36	0.057425	0.411819	0.749211	0.927739	4.6216e-39	2.25848e-37	1	1
M1C1	PDRG1	ENSSSCG00000007237	PDRG1	-0.0230375	0.515019	0.755561	0.29623	4.65646e-17	6.7398e-16	0.240616	1.02319e-11	8.68218e-11	-0.0556141	0.115885	0.396681	0.263654	1.06458e-13	1.40995e-12	1	1
M1C1	PDXK	ENSSSCG00000034758	PDXK	0.115483	0.392282	0.659236	0.81861	1.28488e-09	9.82711e-09	1.15956	7.90186e-18	1.10068e-16	0.340949	0.0113597	0.0803265	1.04408	9.52625e-15	1.37884e-13	1	1
M1C1	PET100	ENSSSCG00000034876	PET100	-0.0081476	0.910869	0.968807	0.4322	2.38904e-09	1.77227e-08	0.521652	5.25014e-13	5.0447e-12	0.0894512	0.21411	0.553869	0.529799	2.48564e-13	3.22284e-12	1	1
M1C1	PEX12	ENSSSCG00000017713	PEX12	0.0344376	0.612167	0.822742	0.367314	5.10943e-08	3.23175e-07	0.245664	0.000317847	0.00107036	-0.12165	0.0731721	0.297038	0.211226	0.00201829	0.00743034	1	1
M1C1	PEX13	ENSSSCG00000008387	PEX13	0.0238692	0.668816	0.858457	0.590398	1.22042e-26	2.98689e-25	0.447658	7.22259e-16	8.67356e-15	-0.14274	0.00945877	0.069993	0.423789	2.35179e-14	3.29744e-13	1	1
M1C1	PFDN2	ENSSSCG00000006366	PFDN2	-0.0481142	0.244081	0.507044	0.255565	5.35387e-10	4.25294e-09	0.194846	2.42957e-06	1.14642e-05	-0.060719	0.142965	0.448938	0.24296	5.19237e-09	4.483e-08	1	1
M1C1	PGAM5	ENSSSCG00000035618	PGAM5	0.010846	0.862155	0.950129	0.144391	0.0209788	0.0488954	0.174587	0.00523776	0.0136903	0.0301953	0.629814	0.880527	0.163741	0.00886413	0.0271967	1	1
M1C1	PGM2	ENSSSCG00000008773	PGM2	-0.00143254	0.984514	0.995201	0.56739	1.34567e-14	1.59402e-13	0.632268	9.11997e-18	1.2597e-16	0.0648784	0.377691	0.724219	0.633701	7.88992e-18	1.41436e-16	1	1
M1C1	PHC2	ENSSSCG00000025344	PHC2	-0.0883872	0.0975354	0.293002	0.433586	3.61296e-16	4.89611e-15	0.550521	3.80313e-25	8.58429e-24	0.116935	0.0275703	0.155222	0.638908	3.35544e-33	1.27069e-31	1	1
M1C1	PHF11	ENSSSCG00000009396	PHF11	-0.0355575	0.618539	0.827569	1.25503	2.13293e-69	2.2241e-67	1.1968	2.89107e-63	2.7441e-61	-0.0582205	0.413255	0.750437	1.23236	6.06742e-67	7.01877e-65	1	1
M1C1	PHF20L1	ENSSSCG00000005950	PHF20L1	0.0905931	0.0404675	0.163233	0.276586	4.03447e-10	3.24313e-09	0.30054	1.08076e-11	9.13924e-11	0.0239544	0.588124	0.861877	0.209947	2.04823e-06	1.29442e-05	1	1
M1C1	PHF5A	ENSSSCG00000035082	PHF5A	-0.0236333	0.497619	0.742392	0.100921	0.00398055	0.0114424	0.116761	0.000858005	0.00265396	0.0158404	0.653997	0.891442	0.140394	6.47701e-05	0.000322605	1	1
M1C1	PHLDA2	ENSSSCG00000021597	PHLDA2	-0.516604	0.0424372	0.168825	0.743783	0.00170994	0.00538359	0.540879	0.0241425	0.0529832	-0.202905	0.385079	0.730634	1.05748	2.57931e-05	0.000137479	1	1
M1C1	PHLPP2	ENSSSCG00000002739	PHLPP2	-0.142737	0.0732985	0.243512	0.315754	6.63958e-05	0.000273698	0.257713	0.00115661	0.0034901	-0.0580408	0.464032	0.790852	0.40045	5.22963e-07	3.59328e-06	1	1
M1C1	PHYHIP	ENSSSCG00000009621	PHYHIP	-0.862168	0.138994	0.364974	2.61372	2.29851e-10	1.88973e-09	2.62298	1.95314e-10	1.4658e-09	0.00925529	0.974699	0.993518	3.48515	5.06657e-12	5.9305e-11	1	1
M1C1	PI4K2B	ENSSSCG00000027340	PI4K2B	-0.0569523	0.53358	0.769903	0.663137	3.71944e-13	3.89764e-12	0.533111	5.29695e-09	3.43548e-08	-0.130025	0.153803	0.46869	0.590064	1.06445e-10	1.0953e-09	1	1
M1C1	PICALM	ENSSSCG00000014913	PICALM	0.102281	0.146679	0.376363	0.441783	3.61646e-10	2.91661e-09	0.546654	8.56255e-15	9.46162e-14	0.10487	0.136544	0.437514	0.444373	2.83275e-10	2.79072e-09	1	1
M1C1	PIK3R5	ENSSSCG00000017991	PIK3R5	-0.120302	0.145208	0.3738	0.850762	6.09679e-25	1.37825e-23	0.867828	6.91563e-26	1.6025e-24	0.0170665	0.835944	0.958971	0.98813	4.78368e-33	1.80234e-31	1	1
M1C1	PIM1	ENSSSCG00000001573	PIM1	-0.186727	0.0264133	0.120822	1.88176	1.15722e-111	4.07974e-109	1.70879	2.19395e-92	4.51191e-90	-0.172965	0.0384966	0.196355	1.89552	4.60761e-113	1.89514e-110	1	1
M1C1	PIMREG	ENSSSCG00000017893	PIMREG	-0.121787	0.581733	0.802868	1.53761	3.94207e-15	4.94663e-14	1.95641	1.69226e-24	3.658e-23	0.418801	0.0125033	0.0865529	2.07819	4.62361e-26	1.27966e-24	1	1
M1C1	PINX1	ENSSSCG00000009692	PINX1	-0.0285343	0.605939	0.819224	0.242249	1.15555e-05	5.35534e-05	0.233243	2.45904e-05	0.000100833	-0.00900603	0.871119	0.968087	0.261778	2.49643e-06	1.55575e-05	1	1
M1C1	PISD	ENSSSCG00000010032	PISD	-0.0607592	0.206545	0.45893	0.583618	2.79723e-34	9.76853e-33	0.570502	8.13458e-33	2.5682e-31	-0.0131162	0.782915	0.942046	0.631261	1.18435e-39	5.98524e-38	1	1
M1C1	PITPNB	ENSSSCG00000009967	PITPNB	0.0731243	0.0257938	0.118849	0.321099	1.24294e-22	2.50738e-21	0.355882	1.90892e-27	4.77455e-26	0.0347828	0.288595	0.644785	0.282757	6.35149e-18	1.14831e-16	1	1
M1C1	PKIA	ENSSSCG00000006163	PKIA	0.0511122	0.673934	0.86158	0.536629	8.2142e-06	3.89832e-05	0.467331	0.000107492	0.000394456	-0.069298	0.561999	0.848096	0.416219	0.00056184	0.00232769	1	1
M1C1	PKIB	ENSSSCG00000004236	PKIB	0.0506262	0.806912	0.925198	2.38758	5.08257e-31	1.55491e-29	2.54247	5.84724e-35	2.0229e-33	0.154893	0.450228	0.779708	2.49184	1.2219e-33	4.72392e-32	1	1
M1C1	PLA2G2D	ENSSSCG00000031106	PLA2G2D	-0.0141475	0.967262	0.989184	3.60505	3.56077e-26	8.53145e-25	3.42108	1.00022e-23	2.0428e-22	-0.183965	0.584956	0.85963	3.43523	7.11388e-24	1.79141e-22	1	1
M1C1	PLAA	ENSSSCG00000005126	PLAA	0.0259414	0.398316	0.664174	0.203235	4.03604e-11	3.5509e-10	0.181327	3.96697e-09	2.60483e-08	-0.0219084	0.478323	0.799382	0.155385	4.67216e-07	3.23576e-06	1	1
M1C1	PLAUR	ENSSSCG00000032434	PLAUR	-0.376564	0.0117255	0.0660921	1.93527	1.33521e-38	5.76399e-37	1.74418	1.15067e-31	3.41443e-30	-0.191093	0.198619	0.532834	2.12075	6.7374e-46	4.31864e-44	1	1
M1C1	PLCD4	ENSSSCG00000016192	PLCD4	0.00507937	0.973257	0.991034	0.43282	0.00374316	0.0108421	0.45799	0.00212201	0.00605873	0.0251703	0.86447	0.966891	0.452911	0.00249128	0.00894263	1	1
M1C1	PLEK2	ENSSSCG00000002290	PLEK2	0.412469	0.0249523	0.115785	1.09351	1.97578e-09	1.47979e-08	1.36631	5.05873e-14	5.27497e-13	0.272806	0.125066	0.415026	0.953843	1.09181e-07	8.17729e-07	1	1
M1C1	PLEKHA4	ENSSSCG00000003137	PLEKHA4	0.303224	0.0159902	0.0838787	0.894644	3.07841e-13	3.25122e-12	0.798683	1.02599e-10	7.92896e-10	-0.095961	0.413831	0.750795	0.495459	4.08754e-05	0.000209717	1	1
M1C1	PLEKHB2	ENSSSCG00000028679	PLEKHB2	-0.0784569	0.360575	0.630123	1.083	1.44179e-36	5.72349e-35	0.956024	7.29894e-29	1.95082e-27	-0.12698	0.13843	0.441183	1.03448	1.68455e-33	6.47873e-32	1	1
M1C1	PLEKHO1	ENSSSCG00000022784	PLEKHO1	-0.0148311	0.875621	0.954608	0.273786	0.00385706	0.0111198	0.340413	0.00032685	0.00109818	0.0666268	0.481906	0.801979	0.355244	0.000177291	0.000806994	1	1
M1C1	PLIN5	ENSSSCG00000013513	PLIN5	-0.49431	0.0616725	0.217115	0.897679	0.000367717	0.00131978	0.259162	0.315024	0.448343	-0.638517	0.0114551	0.0808081	0.753472	0.00447145	0.0149321	1	1
M1C1	PLK2	ENSSSCG00000016925	PLK2	-0.546353	0.0255146	0.117729	0.597464	0.0142022	0.0349322	0.961528	7.81133e-05	0.000294606	0.364063	0.134289	0.433394	1.50788	6.51419e-10	6.13976e-09	1	1
M1C1	PLOD3	ENSSSCG00000028879	PLOD3	-0.061077	0.466769	0.719282	0.317777	0.000151132	0.000584897	0.359647	1.79295e-05	7.49104e-05	0.0418701	0.617472	0.874896	0.420724	5.30983e-07	3.645e-06	1	1
M1C1	PLSCR1	ENSSSCG00000035634	PLSCR1	0.0311438	0.790831	0.919211	1.50939	2.54288e-38	1.08508e-36	1.24134	2.07213e-26	4.94075e-25	-0.268043	0.0207728	0.126577	1.2102	3.54124e-25	9.53365e-24	1	1
M1C1	PML	ENSSSCG00000001912	PML	0.0133839	0.873693	0.95411	1.13908	8.55458e-42	4.07291e-40	1.00333	8.38786e-33	2.64253e-31	-0.135746	0.106188	0.376246	0.989951	5.64461e-32	2.04351e-30	1	1
M1C1	PNKP	ENSSSCG00000003195	PNKP	-0.193097	0.00994472	0.0583868	0.237494	0.00151429	0.00481575	0.170526	0.022779	0.0504244	-0.0669684	0.371241	0.719216	0.363623	1.21767e-06	7.91151e-06	1	1
M1C1	PNP	ENSSSCG00000002135	PNP	0.0966548	0.528501	0.766519	1.55508	2.01157e-24	4.43233e-23	1.85686	3.62493e-34	1.23106e-32	0.301777	0.0462774	0.222764	1.76021	6.78796e-31	2.32661e-29	1	1
M1C1	PNPT1	ENSSSCG00000031882	PNPT1	0.158057	0.0802666	0.258778	0.950167	4.58053e-26	1.09217e-24	0.735971	3.16217e-16	3.90837e-15	-0.214196	0.0168636	0.108142	0.577914	1.36297e-10	1.38419e-09	1	1
M1C1	PNRC1	ENSSSCG00000039953	PNRC1	0.0399691	0.341624	0.612845	0.271463	1.05979e-10	9.03416e-10	0.328408	5.45896e-15	6.10966e-14	0.0569446	0.175425	0.502325	0.288439	6.69867e-12	7.74296e-11	1	1
M1C1	PNRC2	ENSSSCG00000023326	PNRC2	-0.06903	0.149699	0.380793	0.157617	0.00100484	0.00332262	0.200792	2.78065e-05	0.000112862	0.043175	0.367754	0.715809	0.269822	1.81137e-08	1.47045e-07	1	1
M1C1	POGZ	ENSSSCG00000006622	POGZ	0.0119425	0.639408	0.841649	0.163681	1.54073e-10	1.28673e-09	0.128727	4.97827e-07	2.57289e-06	-0.0349537	0.174133	0.500462	0.116785	5.24576e-06	3.1232e-05	1	1
M1C1	POLR1C	ENSSSCG00000028007	POLR1C	0.0801097	0.0461304	0.17865	0.17614	1.27774e-05	5.88112e-05	0.256624	1.84778e-10	1.39025e-09	0.0804837	0.0464621	0.223247	0.176514	1.14617e-05	6.46526e-05	1	1
M1C1	POLR2K	ENSSSCG00000021180	POLR2K	-0.0461219	0.304301	0.575305	0.450525	3.78449e-24	8.21657e-23	0.396661	5.33624e-19	7.9651e-18	-0.0538637	0.223725	0.565877	0.442783	4.20556e-23	1.02589e-21	1	1
M1C1	POLR3D	ENSSSCG00000009622	POLR3D	0.204139	0.0108355	0.0623815	0.949761	1.35978e-32	4.39614e-31	1.07502	2.56499e-41	1.13035e-39	0.125256	0.115246	0.395468	0.870878	9.31327e-28	2.79719e-26	1	1
M1C1	POMP	ENSSSCG00000037170	POMP	0.03769	0.608417	0.820048	0.262563	0.000364333	0.00130875	0.284116	0.000112935	0.000411979	0.0215532	0.770074	0.937627	0.246426	0.000821365	0.00330308	1	1
M1C1	PORCN	ENSSSCG00000024793	PORCN	-0.254049	0.0103455	0.0601908	1.48732	6.79747e-54	4.63825e-52	1.32684	4.34445e-43	2.0618e-41	-0.160471	0.0889927	0.33549	1.58089	2.12383e-59	2.06892e-57	1	1
M1C1	PPA1	ENSSSCG00000010261	PPA1	0.093127	0.543183	0.776216	2.07638	8.62792e-43	4.25845e-41	1.99384	1.44079e-39	5.97587e-38	-0.0825412	0.581209	0.858014	1.90072	3.73946e-36	1.60029e-34	1	1
M1C1	PPIF	ENSSSCG00000010330	PPIF	-0.141421	0.0605644	0.21454	0.741971	2.94939e-23	6.15093e-22	0.661012	9.45134e-19	1.38423e-17	-0.080959	0.276002	0.630867	0.802433	1.01693e-26	2.90129e-25	1	1
M1C1	PPM1K	ENSSSCG00000038867	PPM1K	0.0509733	0.653874	0.850334	0.863531	2.821e-14	3.25062e-13	0.668275	4.00474e-09	2.62847e-08	-0.195256	0.0851588	0.325401	0.617302	5.4726e-08	4.20731e-07	1	1
M1C1	PPP1CB	ENSSSCG00000008540	PPP1CB	-0.0726059	0.149359	0.380334	0.199278	7.57014e-05	0.000309387	0.102499	0.0418567	0.0854387	-0.0967788	0.0547496	0.248065	0.175105	0.0005106	0.00213753	1	1
M1C1	PPP1R10	ENSSSCG00000001347	PPP1R10	0.0784662	0.12155	0.335762	0.268292	1.21591e-07	7.39381e-07	0.332722	5.16682e-11	4.11097e-10	0.0644301	0.20365	0.540113	0.254256	5.18804e-07	3.56636e-06	1	1
M1C1	PPP1R13B	ENSSSCG00000002544	PPP1R13B	0.164474	0.101247	0.299578	0.382917	0.000136083	0.000530536	0.65051	8.75476e-11	6.82272e-10	0.267593	0.00759743	0.0587847	0.486036	1.24141e-06	8.05856e-06	1	1
M1C1	PPP1R15B	ENSSSCG00000015282	PPP1R15B	-0.00693697	0.853148	0.946491	0.41582	9.88998e-29	2.68699e-27	0.377177	6.6193e-24	1.36888e-22	-0.0386431	0.300856	0.656659	0.384114	1.06545e-24	2.79222e-23	1	1
M1C1	PPP1R8	ENSSSCG00000021634	PPP1R8	0.0225378	0.434796	0.694487	0.231057	1.30644e-15	1.69094e-14	0.230768	1.43928e-15	1.70356e-14	-0.000289266	0.99204	0.998107	0.20823	6.3445e-13	7.94108e-12	1	1
M1C1	PPP2CA	ENSSSCG00000014298	PPP2CA	-0.0170794	0.604958	0.81846	0.253372	1.63619e-14	1.92126e-13	0.216148	5.92798e-11	4.68887e-10	-0.0372239	0.259828	0.612062	0.233228	1.69357e-12	2.05042e-11	1	1
M1C1	PPP2R1B	ENSSSCG00000029538	PPP2R1B	0.0489096	0.125099	0.341166	0.201649	2.71295e-10	2.21204e-09	0.190664	2.39105e-09	1.61002e-08	-0.010985	0.731301	0.924001	0.141755	9.09858e-06	5.22586e-05	1	1
M1C1	PPP2R2A	ENSSSCG00000009657	PPP2R2A	0.0653753	0.0806871	0.259443	0.347176	1.64368e-20	2.97894e-19	0.318623	1.67612e-17	2.27065e-16	-0.0285523	0.444984	0.77584	0.253248	1.29488e-11	1.44923e-10	1	1
M1C1	PPP2R3C	ENSSSCG00000031498	PPP2R3C	0.0550565	0.110516	0.316123	0.285739	1.24388e-16	1.75411e-15	0.280672	4.31456e-16	5.2711e-15	-0.00506669	0.883364	0.971694	0.225615	6.34707e-11	6.68428e-10	1	1
M1C1	PPP2R5E	ENSSSCG00000026382	PPP2R5E	0.012683	0.780934	0.916054	0.45431	1.80735e-23	3.79594e-22	0.408829	2.72994e-19	4.15439e-18	-0.0454806	0.317019	0.671257	0.396146	3.41651e-18	6.32353e-17	1	1
M1C1	PPP4R2	ENSSSCG00000037216	PPP4R2	0.0564991	0.196511	0.445118	0.477014	9.11752e-28	2.37264e-26	0.477752	7.59794e-28	1.91984e-26	0.00073784	0.986501	0.996937	0.421253	5.17049e-22	1.1833e-20	1	1
M1C1	PPP6C	ENSSSCG00000005600	PPP6C	0.0146206	0.618324	0.82743	0.224681	2.02706e-14	2.36523e-13	0.159557	5.94161e-08	3.41925e-07	-0.0651239	0.0272467	0.153986	0.144936	8.71691e-07	5.79055e-06	1	1
M1C1	PPRC1	ENSSSCG00000010575	PPRC1	0.0934707	0.0524756	0.195326	0.180029	0.000193459	0.000735253	0.266508	3.31413e-08	1.97236e-07	0.0864783	0.07348	0.297761	0.173037	0.000332437	0.00143972	1	1
M1C1	PPTC7	ENSSSCG00000009825	PPTC7	0.0423834	0.432492	0.69282	0.607741	1.54434e-29	4.40597e-28	0.528312	1.07905e-22	2.0563e-21	-0.0794287	0.139421	0.442501	0.485929	1.92765e-19	3.8364e-18	1	1
M1C1	PPWD1	ENSSSCG00000016945	PPWD1	0.00743618	0.843469	0.942371	0.130446	0.000578828	0.00200579	0.0987767	0.00930545	0.0228463	-0.0316693	0.408432	0.74644	0.0913405	0.0164295	0.0461529	1	1
M1C1	PRDM8	ENSSSCG00000036555	PRDM8	0.122218	0.454348	0.709723	1.50304	8.57808e-23	1.74233e-21	1.29236	5.70567e-17	7.42389e-16	-0.210675	0.138926	0.441753	1.17014	2.52342e-14	3.5316e-13	1	1
M1C1	PRDX2	ENSSSCG00000013736	PRDX2	-0.16189	0.0198884	0.0984248	0.252326	0.000279616	0.00102736	0.122388	0.0782636	0.145001	-0.129938	0.0616161	0.267238	0.284278	4.42178e-05	0.000225692	1	1
M1C1	PREB	ENSSSCG00000008553	PREB	-0.0497957	0.337688	0.608883	0.441826	1.12155e-17	1.69458e-16	0.375734	3.64916e-13	3.56655e-12	-0.0660919	0.199427	0.534078	0.42553	2.22641e-16	3.62667e-15	1	1
M1C1	PRKAB1	ENSSSCG00000009840	PRKAB1	0.00737021	0.853742	0.946711	0.284789	9.99808e-13	1.01052e-11	0.343933	6.45486e-18	9.03376e-17	0.0591438	0.138139	0.440635	0.336563	3.49051e-17	5.98402e-16	1	1
M1C1	PRNP	ENSSSCG00000007039	PRNP	0.107772	0.418467	0.681429	0.496357	0.000183633	0.000700968	0.53973	4.67701e-05	0.00018258	0.0433723	0.742189	0.92728	0.431957	0.00110044	0.00430502	1	1
M1C1	PRPF38A	ENSSSCG00000028288	PRPF38A	0.0105295	0.751524	0.902009	0.314518	2.51209e-21	4.74446e-20	0.29799	2.84137e-19	4.30186e-18	-0.0165281	0.618382	0.875455	0.28746	5.53085e-18	1.00609e-16	1	1
M1C1	PRPF40A	ENSSSCG00000015867	PRPF40A	0.0436706	0.355135	0.625162	0.186257	8.08935e-05	0.000328252	0.163618	0.000535956	0.00172445	-0.0226394	0.632097	0.881821	0.119947	0.01115	0.0331457	1	1
M1C1	PRRG1	ENSSSCG00000027777	PRRG1	0.0303147	0.841071	0.941374	1.03608	2.07102e-12	2.03894e-11	0.778388	1.58599e-07	8.66878e-07	-0.257696	0.0749555	0.301629	0.748073	4.78551e-07	3.30808e-06	1	1
M1C1	PRRT4	ENSSSCG00000037087	PRRT4	0.216778	0.749109	0.900841	4.18153	6.6857e-15	8.16118e-14	4.75635	2.04766e-19	3.1452e-18	0.574824	0.0737794	0.298647	4.53957	5.86823e-18	1.06354e-16	1	1
M1C1	PRRX1	ENSSSCG00000031503	PRRX1	0.224874	0.493179	0.737833	2.34597	6.44577e-14	7.18153e-13	1.80175	1.13538e-08	7.09049e-08	-0.544213	0.0665167	0.279646	1.57688	4.60025e-07	3.18894e-06	1	1
M1C1	PSEN1	ENSSSCG00000002340	PSEN1	0.00150903	0.979401	0.9939	0.551475	3.51467e-21	6.57924e-20	0.510328	2.32976e-18	3.3492e-17	-0.0411471	0.480587	0.801509	0.508819	2.96758e-18	5.53413e-17	1	1
M1C1	PSMA1	ENSSSCG00000013391	PSMA1	0.0203998	0.573246	0.796626	0.277249	1.89401e-14	2.21347e-13	0.239693	3.70274e-11	2.99271e-10	-0.0375559	0.30004	0.655965	0.219294	1.45277e-09	1.32052e-08	1	1
M1C1	PSMA3	ENSSSCG00000005072	PSMA3	0.0409688	0.259701	0.523641	0.378132	1.97324e-25	4.57958e-24	0.344757	2.19829e-21	3.80702e-20	-0.0333752	0.35719	0.707412	0.303788	5.99185e-17	1.00591e-15	1	1
M1C1	PSMA5	ENSSSCG00000006830	PSMA5	0.0110031	0.787011	0.91763	0.448029	2.3206e-28	6.19118e-27	0.362869	4.2599e-19	6.37779e-18	-0.08516	0.035525	0.185545	0.351866	5.04385e-18	9.19757e-17	1	1
M1C1	PSMB10	ENSSSCG00000031781	PSMB10	-0.0599135	0.147178	0.377058	0.103918	0.0120551	0.0302746	0.0673731	0.103867	0.183703	-0.0365454	0.379351	0.725812	0.127287	0.00216717	0.00790183	1	1
M1C1	PSMB2	ENSSSCG00000035914	PSMB2	-0.0134119	0.607525	0.819435	0.205128	4.31448e-15	5.37296e-14	0.149702	1.13947e-08	7.10706e-08	-0.0554264	0.0353204	0.184754	0.163114	5.60918e-10	5.35839e-09	1	1
M1C1	PSMB4	ENSSSCG00000034984	PSMB4	-0.0284316	0.415978	0.679994	0.379718	1.27533e-27	3.2956e-26	0.338801	2.70951e-22	5.02125e-21	-0.0409173	0.240261	0.587829	0.367232	7.50505e-26	2.05791e-24	1	1
M1C1	PSMB7	ENSSSCG00000005590	PSMB7	0.011638	0.774989	0.912914	0.169789	3.12684e-05	0.000136134	0.166353	4.52113e-05	0.000177055	-0.00343625	0.932998	0.983262	0.154715	0.000149985	0.000694195	1	1
M1C1	PSMB9	ENSSSCG00000001463	PSMB9	0.0179594	0.759895	0.906629	0.61375	1.03857e-25	2.43711e-24	0.472042	8.21377e-16	9.82401e-15	-0.141708	0.0153143	0.100603	0.454082	9.81622e-15	1.41804e-13	1	1
M1C1	PSMC1	ENSSSCG00000002433	PSMC1	0.0195712	0.542084	0.775596	0.249335	8.14947e-15	9.80254e-14	0.234313	3.00621e-13	2.95767e-12	-0.0150216	0.640344	0.884393	0.214742	2.37953e-11	2.60412e-10	1	1
M1C1	PSMC2	ENSSSCG00000015424	PSMC2	0.00252633	0.938266	0.978787	0.150046	4.38782e-06	2.16903e-05	0.142839	1.2396e-05	5.30528e-05	-0.0072067	0.825901	0.95518	0.140313	1.78816e-05	9.79553e-05	1	1
M1C1	PSMC6	ENSSSCG00000005038	PSMC6	0.0571736	0.152721	0.386202	0.194318	1.21964e-06	6.51955e-06	0.194958	1.1271e-06	5.54451e-06	0.000640095	0.987267	0.997125	0.137784	0.000579996	0.00239621	1	1
M1C1	PSMD11	ENSSSCG00000017731	PSMD11	0.0426436	0.143952	0.371923	0.306819	6.99259e-26	1.65398e-24	0.272031	1.19274e-20	1.96888e-19	-0.0347882	0.233249	0.578997	0.229388	3.99476e-15	5.99294e-14	1	1
M1C1	PSMD12	ENSSSCG00000017273	PSMD12	0.0363995	0.483792	0.731453	0.314269	1.46683e-09	1.11347e-08	0.333808	1.31943e-10	1.00601e-09	0.0195388	0.70679	0.91431	0.297408	1.04307e-08	8.73078e-08	1	1
M1C1	PSMD13	ENSSSCG00000014559	PSMD13	-0.0503559	0.111604	0.317795	0.099371	0.00173114	0.00543995	0.0719729	0.0233747	0.0515274	-0.0273981	0.390164	0.733794	0.122329	0.000120574	0.000567494	1	1
M1C1	PSMD14	ENSSSCG00000015892	PSMD14	0.0105192	0.82571	0.933276	0.406715	1.32206e-17	1.99142e-16	0.371095	6.84179e-15	7.60559e-14	-0.0356196	0.453696	0.782239	0.360576	4.02754e-14	5.53207e-13	1	1
M1C1	PSMD2	ENSSSCG00000046387	PSMD2	0.0173674	0.44903	0.705591	0.076037	0.000949445	0.00316417	0.0827103	0.000324101	0.00108946	0.00667337	0.772475	0.938522	0.0653429	0.0045251	0.0150976	1	1
M1C1	PSMD4	ENSSSCG00000006628	PSMD4	0.0116742	0.661444	0.854933	0.0743851	0.00555253	0.0153704	0.129324	1.36645e-06	6.65122e-06	0.0549394	0.0416787	0.20793	0.11765	1.14318e-05	6.45084e-05	1	1
M1C1	PSMD6	ENSSSCG00000011494	PSMD6	0.0183938	0.541905	0.775424	0.110784	0.000260333	0.000962004	0.104427	0.000580234	0.00185202	-0.00635691	0.835243	0.958812	0.0860335	0.00463844	0.0154029	1	1
M1C1	PSMD7	ENSSSCG00000032908	PSMD7	-0.0180157	0.596028	0.81325	0.202051	2.8187e-09	2.07335e-08	0.197119	6.82696e-09	4.38745e-08	-0.0049317	0.885002	0.971944	0.215135	2.7392e-10	2.70757e-09	1	1
M1C1	PSMD8	ENSSSCG00000036658	PSMD8	-0.068205	0.0208364	0.101622	0.137916	3.05267e-06	1.54164e-05	0.0979206	0.000937472	0.00287454	-0.0399959	0.178686	0.506691	0.166126	2.24138e-08	1.80567e-07	1	1
M1C1	PSME1	ENSSSCG00000002006	PSME1	-0.102257	0.269187	0.534641	0.739017	2.3378e-17	3.45123e-16	0.584846	3.81914e-11	3.08343e-10	-0.154171	0.0686863	0.285685	0.687103	2.61636e-14	3.65821e-13	1	1
M1C1	PSME3	ENSSSCG00000017385	PSME3	0.0229653	0.376724	0.646217	0.235646	1.26669e-19	2.18346e-18	0.220733	2.15852e-17	2.90821e-16	-0.0149126	0.567042	0.851458	0.197768	3.03409e-14	4.22632e-13	1	1
M1C1	PSME4	ENSSSCG00000008412	PSME4	0.000736782	0.978711	0.993507	0.140499	3.83888e-07	2.18456e-06	0.0666937	0.0161615	0.0372573	-0.0738056	0.0079818	0.061077	0.0659569	0.0174929	0.0486601	1	1
M1C1	PSMF1	ENSSSCG00000038854	PSMF1	-0.0482265	0.241939	0.504988	0.245984	2.31551e-09	1.71944e-08	0.155418	0.000164378	0.000583066	-0.0905659	0.0282163	0.157779	0.203645	8.24688e-07	5.503e-06	1	1
M1C1	PTAFR	ENSSSCG00000031788	PTAFR	-0.132573	0.350996	0.622046	1.06524	6.31642e-14	7.05333e-13	1.068	5.44381e-14	5.6566e-13	0.0027651	0.984453	0.996243	1.20057	2.85492e-17	4.9269e-16	1	1
M1C1	PTBP1	ENSSSCG00000013421	PTBP1	0.047607	0.0228115	0.108456	0.239604	2.29915e-30	6.78157e-29	0.291426	3.8279e-44	1.88932e-42	0.0518219	0.0132574	0.0902953	0.243819	2.06179e-31	7.23434e-30	1	1
M1C1	PTBP2	ENSSSCG00000006879	PTBP2	0.0435533	0.282827	0.551246	0.174728	1.77316e-05	7.97059e-05	0.141781	0.000505885	0.00163801	-0.032947	0.420938	0.756961	0.0982278	0.0160103	0.0451292	1	1
M1C1	PTDSS1	ENSSSCG00000006089	PTDSS1	-0.0693226	0.0379419	0.156274	0.102606	0.00216426	0.00664998	0.0455409	0.174176	0.280085	-0.0570656	0.0900324	0.338095	0.114863	0.000630985	0.00259024	1	1
M1C1	PTGES	ENSSSCG00000005688	PTGES	-0.108991	0.733544	0.893296	4.13621	8.98828e-43	4.42158e-41	3.61989	4.76854e-33	1.52172e-31	-0.516322	0.0699987	0.289517	3.72888	1.73472e-34	6.81324e-33	1	1
M1C1	PTGES3	ENSSSCG00000000406	PTGES3	-0.0252335	0.561489	0.788204	0.373855	6.8807e-18	1.05797e-16	0.299079	5.66752e-12	4.94513e-11	-0.0747767	0.0847753	0.324694	0.324312	8.45637e-14	1.12907e-12	1	1
M1C1	PTGIR	ENSSSCG00000026602	PTGIR	-0.425722	0.0923296	0.283107	1.41748	1.42729e-10	1.19671e-09	1.23226	3.484e-08	2.06103e-07	-0.185223	0.361763	0.711641	1.65798	2.93698e-12	3.50708e-11	1	1
M1C1	PTGS1	ENSSSCG00000005533	PTGS1	-0.168205	0.472637	0.723581	1.16755	2.40577e-07	1.41023e-06	0.928959	4.40202e-05	0.00017271	-0.238587	0.280955	0.636077	1.09716	1.76871e-06	1.12836e-05	1	1
M1C1	PTK2B	ENSSSCG00000009664	PTK2B	-0.170576	0.0337626	0.14392	0.635992	2.26745e-15	2.89183e-14	0.461952	8.67664e-09	5.50922e-08	-0.174039	0.0300267	0.165097	0.632528	3.40255e-15	5.15676e-14	1	1
M1C1	PTPN11	ENSSSCG00000030289	PTPN11	0.0493496	0.153015	0.386572	0.177855	2.68326e-07	1.56114e-06	0.155998	6.45226e-06	2.87161e-05	-0.0218568	0.527806	0.82891	0.106648	0.00204285	0.00749839	1	1
M1C1	PTPRC	ENSSSCG00000010908	PTPRC	0.0989131	0.0204931	0.100465	0.205772	1.43449e-06	7.6049e-06	0.251795	3.67086e-09	2.42329e-08	0.0460232	0.28101	0.636077	0.152882	0.000341752	0.00147703	1	1
M1C1	PTPRO	ENSSSCG00000000601	PTPRO	-0.297787	0.20397	0.455603	0.799854	0.000616163	0.00212224	0.895313	0.000126002	0.000455829	0.095459	0.682135	0.902303	1.1931	3.39124e-07	2.39001e-06	1	1
M1C1	PTRH2	ENSSSCG00000017667	PTRH2	-0.00115457	0.982522	0.994477	0.314191	2.15635e-09	1.60367e-08	0.288739	3.99323e-08	2.33707e-07	-0.0254516	0.628128	0.879672	0.289894	3.92449e-08	3.07949e-07	1	1
M1C1	PUM3	ENSSSCG00000005227	PUM3	0.0778063	0.0265514	0.121134	0.214888	1.05948e-09	8.17924e-09	0.230765	5.61404e-11	4.45005e-10	0.0158768	0.65312	0.891149	0.152959	1.37523e-05	7.66968e-05	1	1
M1C1	PUS3	ENSSSCG00000015222	PUS3	0.094492	0.0226989	0.108141	0.212191	3.77881e-07	2.15286e-06	0.210617	4.65301e-07	2.41744e-06	-0.00157436	0.970094	0.992925	0.116125	0.00535754	0.0174196	1	1
M1C1	PXYLP1	ENSSSCG00000011670	PXYLP1	0.158404	0.278977	0.546248	1.47764	3.68431e-24	8.0108e-23	1.37943	2.98558e-21	5.1107e-20	-0.0982084	0.498488	0.810844	1.22103	5.22311e-17	8.80849e-16	1	1
M1C1	PYCR1	ENSSSCG00000034723	PYCR1	-0.13514	0.179777	0.423945	0.251652	0.0118211	0.0297477	0.184478	0.0660565	0.1258	-0.0671743	0.504585	0.81449	0.319618	0.00163026	0.00614387	1	1
M1C1	PYGM	ENSSSCG00000013022	PYGM	0.108288	0.0228559	0.108575	0.187773	7.99498e-05	0.000324957	0.3039	1.70252e-10	1.28684e-09	0.116127	0.0147062	0.0974297	0.195612	3.93689e-05	0.000202831	1	1
M1C1	QARS	ENSSSCG00000032031	QARS	0.0111976	0.579015	0.800797	0.0885557	1.2587e-05	5.79526e-05	0.109215	7.10905e-08	4.04705e-07	0.0206589	0.310828	0.665475	0.0980169	1.35928e-06	8.79669e-06	1	1
M1C1	QRICH1	ENSSSCG00000011373	QRICH1	0.0311176	0.230534	0.490863	0.111962	1.6706e-05	7.53473e-05	0.12449	1.69251e-06	8.12877e-06	0.0125276	0.630798	0.88132	0.0933723	0.000331164	0.00143504	1	1
M1C1	RAB18	ENSSSCG00000028655	RAB18	0.0762099	0.0305676	0.134347	0.161671	4.74196e-06	2.3296e-05	0.172417	1.05803e-06	5.2238e-06	0.0107462	0.761488	0.935017	0.0962072	0.00644173	0.0205345	1	1
M1C1	RAB5A	ENSSSCG00000037653	RAB5A	0.0149472	0.750605	0.901663	0.352475	6.25517e-14	6.99549e-13	0.3357	9.06062e-13	8.52896e-12	-0.0167741	0.720944	0.920382	0.320753	8.89126e-12	1.01428e-10	1	1
M1C1	RAB7A	ENSSSCG00000011615	RAB7A	-0.00602892	0.883329	0.95843	0.16109	8.85635e-05	0.00035698	0.156405	0.00014136	0.00050681	-0.00468498	0.909285	0.97844	0.162434	7.76209e-05	0.000379819	1	1
M1C1	RAB7B	ENSSSCG00000036352	RAB7B	0.0227728	0.829168	0.93493	0.945683	2.77236e-19	4.65952e-18	1.01376	6.27379e-22	1.13012e-20	0.0680753	0.517295	0.822992	0.990985	5.06088e-21	1.10526e-19	1	1
M1C1	RAB8B	ENSSSCG00000026571	RAB8B	0.0635116	0.258498	0.522393	0.269446	1.63954e-06	8.621e-06	0.201595	0.000336089	0.00112539	-0.0678513	0.2275	0.57085	0.138083	0.0140427	0.0404073	1	1
M1C1	RABGAP1	ENSSSCG00000020743	RABGAP1	0.0166292	0.564146	0.789613	0.204734	1.3705e-12	1.37022e-11	0.14492	5.58602e-07	2.86896e-06	-0.0598145	0.0394208	0.199898	0.128291	9.61233e-06	5.49654e-05	1	1
M1C1	RACK1	ENSSSCG00000029724	RACK1	0.0247891	0.471269	0.722359	0.0842303	0.0143959	0.0353148	0.126679	0.00023256	0.000802014	0.0424485	0.217575	0.557822	0.10189	0.00307265	0.0107354	1	1
M1C1	RAD18	ENSSSCG00000026158	RAD18	0.0180219	0.761769	0.907118	0.15606	0.00913602	0.0237954	0.200028	0.000808881	0.00251356	0.0439674	0.465593	0.791721	0.182006	0.00235845	0.00849881	1	1
M1C1	RAI14	ENSSSCG00000016824	RAI14	-0.161638	0.416182	0.680028	1.81328	4.77962e-21	8.87978e-20	1.52477	2.99093e-15	3.43308e-14	-0.288508	0.125127	0.415136	1.68641	4.23527e-18	7.78059e-17	1	1
M1C1	RANBP2	ENSSSCG00000008136	RANBP2	0.0353448	0.402438	0.667886	0.29104	5.3953e-12	5.11543e-11	0.26654	2.723e-10	2.01799e-09	-0.0244996	0.561675	0.847994	0.231196	4.3428e-08	3.37907e-07	1	1
M1C1	RANBP6	ENSSSCG00000005204	RANBP6	0.036382	0.287609	0.557339	0.182598	1.00321e-07	6.14587e-07	0.169691	7.50955e-07	3.78468e-06	-0.0129069	0.707317	0.914438	0.133309	0.000102002	0.000487836	1	1
M1C1	RAP2C	ENSSSCG00000026301	RAP2C	-0.0577214	0.314834	0.586069	0.253219	1.02795e-05	4.80911e-05	0.244702	2.02144e-05	8.40771e-05	-0.00851694	0.88208	0.971075	0.302424	1.40234e-07	1.03563e-06	1	1
M1C1	RASAL2	ENSSSCG00000015519	RASAL2	0.103245	0.0585697	0.209884	0.169516	0.00193375	0.00600799	0.250827	4.41643e-06	2.01213e-05	0.0813113	0.13716	0.43836	0.147583	0.00688151	0.0217863	1	1
M1C1	RASD1	ENSSSCG00000034044	RASD1	-0.216218	0.56526	0.790464	1.62845	1.59541e-06	8.40384e-06	1.17358	0.000705777	0.00221689	-0.45487	0.151324	0.463788	1.3898	9.52317e-05	0.000457675	1	1
M1C1	RASSF4	ENSSSCG00000029662	RASSF4	-0.226008	0.233341	0.494876	0.618822	0.00108828	0.00356667	0.447215	0.0182671	0.0414976	-0.171608	0.364872	0.713881	0.673222	0.000383765	0.00164374	1	1
M1C1	RBBP6	ENSSSCG00000007830	RBBP6	0.0689335	0.0655183	0.225937	0.316013	3.08449e-17	4.50859e-16	0.245969	5.07961e-11	4.04593e-10	-0.0700443	0.0613603	0.266832	0.177035	2.26268e-06	1.41844e-05	1	1
M1C1	RBIS	ENSSSCG00000038581	RBIS	0.0141624	0.788141	0.918236	0.243257	4.03471e-06	2.00274e-05	0.198307	0.00018019	0.000634649	-0.0449504	0.39773	0.73744	0.184144	0.000523601	0.00218701	1	1
M1C1	RBM18	ENSSSCG00000030089	RBM18	0.154115	0.00882266	0.0530398	0.820059	1.68373e-44	8.68674e-43	0.839545	1.44454e-46	7.72177e-45	0.0194861	0.738058	0.926701	0.68543	1.09345e-31	3.89202e-30	1	1
M1C1	RBM19	ENSSSCG00000009868	RBM19	-0.0123203	0.79045	0.91914	0.249458	7.34414e-08	4.57872e-07	0.267996	7.30002e-09	4.67726e-08	0.0185377	0.689291	0.906178	0.280316	1.51031e-09	1.36861e-08	1	1
M1C1	RBM28	ENSSSCG00000031847	RBM28	0.0886747	0.0438993	0.172464	0.299079	1.15987e-11	1.06871e-10	0.30895	2.37191e-12	2.14413e-11	0.00987151	0.822744	0.954549	0.220276	5.54021e-07	3.7926e-06	1	1
M1C1	RBM47	ENSSSCG00000008796	RBM47	-0.0506349	0.604154	0.818304	0.564644	6.90512e-09	4.84569e-08	0.588172	1.5883e-09	1.08779e-08	0.0235276	0.808954	0.950753	0.638807	5.71916e-11	6.05316e-10	1	1
M1C1	RBM6	ENSSSCG00000011394	RBM6	-0.0082553	0.817734	0.929326	0.170391	2.02357e-06	1.05023e-05	0.0810707	0.0240602	0.0528261	-0.08932	0.0131332	0.0895732	0.089326	0.0130204	0.0378101	1	1
M1C1	RBM8A	ENSSSCG00000028509	RBM8A	0.0606391	0.0502516	0.18967	0.276434	4.72142e-19	7.81991e-18	0.312048	7.05717e-24	1.45537e-22	0.0356143	0.250385	0.601079	0.251409	4.67581e-16	7.49293e-15	1	1
M1C1	RC3H1	ENSSSCG00000015498	RC3H1	0.0907413	0.219956	0.47692	0.430546	5.79649e-09	4.12241e-08	0.418749	1.49125e-08	9.22343e-08	-0.0117972	0.873176	0.969131	0.328008	9.14875e-06	5.25264e-05	1	1
M1C1	RC3H2	ENSSSCG00000005575	RC3H2	0.035141	0.51093	0.75247	0.278731	1.8447e-07	1.09918e-06	0.248884	3.24394e-06	1.50432e-05	-0.0298468	0.576736	0.856543	0.213743	6.41207e-05	0.000319675	1	1
M1C1	RCAN1	ENSSSCG00000012050	RCAN1	0.0187352	0.887973	0.960796	0.950846	8.31167e-13	8.47012e-12	1.07723	5.14157e-16	6.25565e-15	0.126384	0.341067	0.694183	1.0585	1.63423e-15	2.53915e-14	1	1
M1C1	RD3L	ENSSSCG00000033990	RD3L	-0.722452	0.198684	0.448111	3.3479	1.59981e-15	2.05985e-14	2.86634	1.57211e-11	1.31293e-10	-0.481561	0.136531	0.437514	3.58879	3.7873e-13	4.83436e-12	1	1
M1C1	REC8	ENSSSCG00000002001	REC8	0.0105384	0.898245	0.964439	0.674033	1.56143e-16	2.18319e-15	0.621656	2.90507e-14	3.07693e-13	-0.0523774	0.518502	0.823706	0.611117	8.27252e-14	1.10552e-12	1	1
M1C1	RELA	ENSSSCG00000012981	RELA	-0.0921783	0.0281732	0.126674	0.494287	3.59892e-32	1.13866e-30	0.462073	2.61857e-28	6.74317e-27	-0.032214	0.440937	0.773756	0.554251	7.04175e-40	3.58307e-38	1	1
M1C1	RETN	ENSSSCG00000013575	RETN	-0.80346	0.0828408	0.264188	3.12883	3.74425e-15	4.71438e-14	3.28741	1.29042e-16	1.63729e-15	0.158579	0.658075	0.893001	4.09087	1.89135e-21	4.21131e-20	1	1
M1C1	RFK	ENSSSCG00000037277	RFK	0.0883159	0.247607	0.510464	0.685239	1.6856e-19	2.87542e-18	0.672745	7.66481e-19	1.12928e-17	-0.0124941	0.868225	0.967891	0.584429	1.28503e-14	1.83662e-13	1	1
M1C1	RGS17	ENSSSCG00000004075	RGS17	-0.330403	0.547397	0.779288	2.00207	8.86835e-05	0.000357122	1.58029	0.00215281	0.00613602	-0.421779	0.385297	0.73086	1.91069	0.000292544	0.00128005	1	1
M1C1	RHBDD1	ENSSSCG00000016243	RHBDD1	0.0510338	0.37956	0.648665	0.572075	3.42744e-23	7.10786e-22	0.571235	4.01384e-23	7.85112e-22	-0.000839551	0.988304	0.997296	0.520201	1.91093e-19	3.80823e-18	1	1
M1C1	RHCG	ENSSSCG00000001841	RHCG	0.245494	0.485894	0.732725	1.69089	1.06656e-06	5.74903e-06	1.43534	3.59679e-05	0.000143474	-0.255548	0.452846	0.781951	1.18985	0.000589996	0.00243548	1	1
M1C1	RHEBL1	ENSSSCG00000000186	RHEBL1	-0.254487	0.138143	0.363979	0.7987	5.5653e-07	3.10145e-06	1.01749	9.60421e-11	7.44552e-10	0.218795	0.144982	0.452327	1.27198	5.92448e-15	8.72873e-14	1	1
M1C1	RHOC	ENSSSCG00000006777	RHOC	0.0271159	0.784781	0.916864	1.22421	4.07433e-35	1.51199e-33	1.16358	7.03141e-32	2.11614e-30	-0.0606296	0.539241	0.834869	1.13646	1.74865e-30	5.91149e-29	1	1
M1C1	RHOQ	ENSSSCG00000031261	RHOQ	0.0946872	0.272397	0.538142	0.408769	2.12443e-06	1.10026e-05	0.55137	1.53639e-10	1.16663e-09	0.142602	0.0974316	0.356561	0.456683	1.12941e-07	8.42899e-07	1	1
M1C1	RHPN2	ENSSSCG00000022312	RHPN2	0.0376178	0.776783	0.913964	1.54098	4.37367e-32	1.37497e-30	1.30111	2.92717e-23	5.81779e-22	-0.239875	0.0629059	0.27092	1.26349	5.12667e-22	1.17509e-20	1	1
M1C1	RILPL2	ENSSSCG00000009778	RILPL2	-0.0521562	0.48042	0.72892	0.231283	0.00174916	0.00548756	0.28198	0.000135273	0.000486753	0.0506964	0.492688	0.807357	0.334136	6.1687e-06	3.62468e-05	1	1
M1C1	RIPK1	ENSSSCG00000001009	RIPK1	-0.0926279	0.0169502	0.0875796	0.0940747	0.0153362	0.0372245	0.013336	0.731229	0.825504	-0.0807387	0.0377731	0.193867	0.105964	0.00638847	0.0203823	1	1
M1C1	RLF	ENSSSCG00000003670	RLF	0.0884263	0.0830379	0.264474	0.369594	4.21461e-13	4.39786e-12	0.310477	1.17236e-09	8.13073e-09	-0.059117	0.246192	0.595647	0.222051	1.33964e-05	7.48329e-05	1	1
M1C1	RLIM	ENSSSCG00000028538	RLIM	0.0804027	0.0695438	0.235261	0.369302	7.28147e-17	1.04372e-15	0.329777	9.76939e-14	9.90112e-13	-0.0395244	0.371669	0.719574	0.249375	1.78013e-08	1.44588e-07	1	1
M1C1	RMI2	ENSSSCG00000022149	RMI2	0.221955	0.0239935	0.11215	0.25517	0.0100321	0.025807	0.505696	2.61272e-07	1.38761e-06	0.250526	0.0108861	0.0779448	0.283741	0.00365101	0.0125082	1	1
M1C1	RNASE1	ENSSSCG00000031649	RNASE1	0.844535	0.0547271	0.201128	2.64417	6.80007e-11	5.87791e-10	2.90723	4.81767e-13	4.6412e-12	0.263066	0.408048	0.746123	2.0627	1.12119e-08	9.34935e-08	1	1
M1C1	RND1	ENSSSCG00000038562	RND1	0.19019	0.306889	0.577597	4.12992	2.84778e-132	1.91668e-129	3.80335	5.86059e-112	2.16944e-109	-0.326563	0.0268984	0.152541	3.61316	1.53191e-103	4.82618e-101	1	1
M1C1	RND3	ENSSSCG00000040445	RND3	0.0849234	0.646183	0.845233	1.78626	2.194e-22	4.36062e-21	1.56895	1.31919e-17	1.8003e-16	-0.217307	0.232877	0.578461	1.48403	6.3649e-16	1.0123e-14	1	1
M1C1	RNF11	ENSSSCG00000031172	RNF11	-0.0804118	0.13338	0.355913	0.433873	4.3729e-16	5.88097e-15	0.301366	1.74288e-08	1.06993e-07	-0.132507	0.0130427	0.0891614	0.381778	1.02645e-12	1.26549e-11	1	1
M1C1	RNF111	ENSSSCG00000004589	RNF111	0.0529779	0.160108	0.397963	0.218827	6.94081e-09	4.86843e-08	0.169374	7.54681e-06	3.32973e-05	-0.0494529	0.191821	0.52433	0.116396	0.0020898	0.00764795	1	1
M1C1	RNF14	ENSSSCG00000014394	RNF14	0.0499563	0.0677297	0.230971	0.16509	1.87907e-09	1.41021e-08	0.194425	1.42038e-12	1.31038e-11	0.0293351	0.287566	0.644023	0.144469	1.42287e-07	1.04975e-06	1	1
M1C1	RNF144B	ENSSSCG00000001076	RNF144B	-0.484087	0.0259326	0.11925	1.4491	2.89355e-12	2.80827e-11	0.946796	6.17504e-06	2.75735e-05	-0.502302	0.0137465	0.0929006	1.43088	2.22347e-11	2.44417e-10	1	1
M1C1	RNF146	ENSSSCG00000004217	RNF146	0.0681127	0.0221919	0.106549	0.10581	0.000412589	0.00146504	0.140897	2.50997e-06	1.18209e-05	0.0350866	0.243634	0.59178	0.0727839	0.0149825	0.0425795	1	1
M1C1	RNF150	ENSSSCG00000009053	RNF150	0.11811	0.361632	0.630854	0.467741	0.000287702	0.0010555	0.438519	0.000686852	0.00216296	-0.0292223	0.819811	0.953762	0.320409	0.012841	0.0373614	1	1
M1C1	RNF19A	ENSSSCG00000006066	RNF19A	-0.122835	0.0912327	0.280557	1.3313	3.25716e-75	3.98584e-73	1.22631	4.42244e-64	4.33662e-62	-0.104987	0.147097	0.456224	1.34914	4.2703e-77	6.79895e-75	1	1
M1C1	RNF19B	ENSSSCG00000025206	RNF19B	-0.0199952	0.86357	0.95075	2.31959	9.69046e-89	1.99287e-86	2.27814	1.16252e-85	2.12512e-83	-0.0414519	0.720686	0.920382	2.29814	4.04168e-87	8.6732e-85	1	1
M1C1	RNMT	ENSSSCG00000025855	RNMT	0.068215	0.0473941	0.181945	0.140624	4.62655e-05	0.000196009	0.155304	6.79901e-06	3.01597e-05	0.0146791	0.67154	0.899509	0.0870886	0.0115993	0.0342884	1	1
M1C1	RP2	ENSSSCG00000027701	RP2	-0.0207757	0.909858	0.968462	1.28309	2.30224e-12	2.25757e-11	1.63811	3.20301e-19	4.82964e-18	0.355017	0.0514234	0.238917	1.65888	1.1629e-19	2.34273e-18	1	1
M1C1	RPAP1	ENSSSCG00000004745	RPAP1	0.00828082	0.842842	0.942061	0.123584	0.00314916	0.00928137	0.175292	2.77193e-05	0.000112573	0.0517084	0.217529	0.557822	0.167012	6.58068e-05	0.00032709	1	1
M1C1	RPL11	ENSSSCG00000024260	RPL11	0.0360265	0.325753	0.596702	0.123745	0.000739532	0.00251326	0.132483	0.000302921	0.00102382	0.00873799	0.811716	0.950753	0.0964563	0.00853099	0.026278	1	1
M1C1	RPL19	ENSSSCG00000017509	RPL19	0.00358375	0.921047	0.972841	0.103476	0.00422273	0.0120683	0.137811	0.000138649	0.000498174	0.0343344	0.342607	0.694875	0.134227	0.000206316	0.000923496	1	1
M1C1	RPL21	ENSSSCG00000009303	RPL21	0.0531656	0.237224	0.499557	0.153332	0.000654871	0.00224201	0.160268	0.000368095	0.00122233	0.00693579	0.877527	0.969878	0.107102	0.0172946	0.0482444	1	1
M1C1	RPL23	ENSSSCG00000038880	RPL23	0.0384794	0.362144	0.631488	0.139406	0.00096487	0.00320908	0.157716	0.000188332	0.000660658	0.0183099	0.66473	0.89573	0.119236	0.00475673	0.0157462	1	1
M1C1	RPL23A	ENSSSCG00000035080	RPL23A	0.0252924	0.539575	0.773892	0.123358	0.00277709	0.00831556	0.138163	0.000806779	0.00250808	0.0148051	0.719639	0.920022	0.112871	0.00619972	0.0198399	1	1
M1C1	RPL24	ENSSSCG00000011952	RPL24	0.029065	0.49373	0.738278	0.175727	3.53094e-05	0.000152294	0.186719	1.10767e-05	4.77475e-05	0.0109914	0.795947	0.946696	0.157654	0.000206773	0.000924981	1	1
M1C1	RPL27	ENSSSCG00000025507	RPL27	0.0177809	0.600212	0.815576	0.124316	0.000251699	0.000934061	0.140168	3.66508e-05	0.000145854	0.0158525	0.641037	0.884924	0.122387	0.000314273	0.00136585	1	1
M1C1	RPL36AL	ENSSSCG00000005006	RPL36AL	0.0401435	0.215168	0.470604	0.162268	5.63622e-07	3.1386e-06	0.155549	1.62388e-06	7.80929e-06	-0.00671933	0.836132	0.958971	0.115406	0.000374413	0.00160783	1	1
M1C1	RPL4	ENSSSCG00000004945	RPL4	0.0504824	0.172919	0.414997	0.130739	0.000417391	0.00148102	0.150756	4.7178e-05	0.000184075	0.0200163	0.589086	0.862275	0.100273	0.00679806	0.0215451	1	1
M1C1	RPL5	ENSSSCG00000006899	RPL5	0.0664687	0.107956	0.311176	0.145918	0.000418534	0.00148401	0.17237	3.07537e-05	0.000124011	0.0264525	0.522501	0.825598	0.105902	0.0104466	0.0313249	1	1
M1C1	RPL7L1	ENSSSCG00000026472	RPL7L1	0.0263794	0.430229	0.69101	0.289825	4.27141e-18	6.65755e-17	0.282138	3.21126e-17	4.27216e-16	-0.00768698	0.818168	0.953456	0.255758	2.09455e-14	2.9481e-13	1	1
M1C1	RPRD1B	ENSSSCG00000007342	RPRD1B	0.0165055	0.589219	0.807799	0.176169	9.33493e-09	6.45295e-08	0.138491	6.60941e-06	2.93626e-05	-0.0376779	0.22257	0.563929	0.121986	7.4059e-05	0.000364195	1	1
M1C1	RPS12	ENSSSCG00000004177	RPS12	0.0254081	0.517505	0.758157	0.11699	0.00288881	0.00861522	0.167344	2.02634e-05	8.421e-05	0.0503543	0.199802	0.534598	0.141936	0.000300635	0.00131235	1	1
M1C1	RPS17	ENSSSCG00000027358	RPS17	0.0263387	0.503856	0.74675	0.110709	0.00497651	0.0139665	0.141586	0.000328045	0.00110169	0.0308767	0.433618	0.766364	0.115247	0.00345888	0.0119162	1	1
M1C1	RPS18	ENSSSCG00000001502	RPS18	0.0350799	0.423461	0.685416	0.113645	0.00954121	0.0246901	0.158356	0.000303645	0.0010258	0.044711	0.307999	0.663657	0.123276	0.00492528	0.01621	1	1
M1C1	RPS25	ENSSSCG00000036296	RPS25	0.0348519	0.314053	0.585224	0.10648	0.0021101	0.00649975	0.127275	0.000237995	0.000818392	0.0207952	0.548443	0.840637	0.0924235	0.00762008	0.0238253	1	1
M1C1	RPS27	ENSSSCG00000031838	RPS27	0.0347935	0.379929	0.648775	0.135917	0.000605971	0.00208957	0.145517	0.000241486	0.000829242	0.00959923	0.808706	0.950753	0.110723	0.00521768	0.0170247	1	1
M1C1	RPS6	ENSSSCG00000005169	RPS6	0.0486344	0.242391	0.505504	0.125443	0.00257299	0.00777674	0.147172	0.000404873	0.00133488	0.021729	0.601614	0.865136	0.098538	0.01788	0.0495506	1	1
M1C1	RPS6KA1	ENSSSCG00000003558	RPS6KA1	-0.167896	0.0210288	0.102358	0.423087	5.96295e-09	4.23267e-08	0.284328	9.2701e-05	0.000344967	-0.138759	0.0563856	0.252541	0.452224	5.13043e-10	4.92648e-09	1	1
M1C1	RPS6KA5	ENSSSCG00000024377	RPS6KA5	0.117814	0.189483	0.436276	0.218712	0.0151734	0.036904	0.331736	0.000222487	0.000770252	0.113024	0.209222	0.54907	0.213923	0.01712	0.0478258	1	1
M1C1	RPS8	ENSSSCG00000003930	RPS8	0.00934753	0.788194	0.918236	0.0866027	0.0128263	0.0319567	0.120384	0.000541414	0.00173936	0.0337809	0.331794	0.684339	0.111036	0.00141962	0.0054204	1	1
M1C1	RPSA	ENSSSCG00000037236	RPSA	0.0263347	0.480787	0.7291	0.117658	0.00163814	0.00517405	0.141466	0.000152859	0.000545787	0.0238082	0.524112	0.826995	0.115131	0.00206032	0.00755688	1	1
M1C1	RRP8	ENSSSCG00000023880	RRP8	-0.00706126	0.868175	0.951948	0.121786	0.00439875	0.012511	0.129779	0.00240266	0.00675455	0.00799273	0.852794	0.963915	0.13684	0.00140996	0.00538906	1	1
M1C1	RSAD2	ENSSSCG00000008648	RSAD2	-0.238738	0.339232	0.61033	5.43069	9.35827e-106	2.66477e-103	4.82933	5.04567e-84	8.68736e-82	-0.601352	0.0151913	0.0999723	5.06807	3.45779e-92	8.8275e-90	1	1
M1C1	RSL1D1	ENSSSCG00000023984	RSL1D1	0.0595656	0.0992715	0.296473	0.156447	1.61038e-05	7.27646e-05	0.191783	1.21278e-07	6.74845e-07	0.0353362	0.33132	0.683909	0.132218	0.000263686	0.00116479	1	1
M1C1	RSL24D1	ENSSSCG00000024983	RSL24D1	0.0482131	0.390441	0.657559	0.243234	1.49844e-05	6.81014e-05	0.227896	5.02599e-05	0.000195225	-0.0153378	0.785144	0.943256	0.179683	0.00139098	0.00532477	1	1
M1C1	RSRC2	ENSSSCG00000009791	RSRC2	0.0981333	0.0226125	0.107938	0.21529	5.79838e-07	3.22043e-06	0.216114	5.25383e-07	2.7068e-06	0.000824494	0.984737	0.996243	0.117981	0.00615181	0.0197243	1	1
M1C1	RUNX1	ENSSSCG00000035537	RUNX1	-0.11402	0.113178	0.32067	0.700729	1.7577e-22	3.50286e-21	0.583098	4.88009e-16	5.94729e-15	-0.117631	0.101171	0.36618	0.697118	3.1766e-22	7.38398e-21	1	1
M1C1	RUNX2	ENSSSCG00000001710	RUNX2	0.164734	0.0523335	0.195239	0.33089	9.74515e-05	0.000389464	0.489287	8.19271e-09	5.21089e-08	0.158397	0.0619856	0.268604	0.324553	0.000130841	0.000610504	1	1
M1C1	S100A12	ENSSSCG00000032857	S100A12	-0.0894771	0.782671	0.9164	2.08311	1.28102e-10	1.08142e-09	2.00472	6.11954e-10	4.36895e-09	-0.0783906	0.808634	0.950753	2.0942	1.03072e-10	1.06132e-09	1	1
M1C1	S100A2	ENSSSCG00000006580	S100A2	0.167468	0.579757	0.801293	1.07513	0.000202892	0.00076658	0.992647	0.000642718	0.00203479	-0.0824841	0.763363	0.935654	0.825178	0.00414921	0.0140041	1	1
M1C1	S100A8	ENSSSCG00000006590	S100A8	-0.0254914	0.945411	0.980439	2.69284	4.24709e-13	4.42863e-12	2.58048	3.78965e-12	3.35606e-11	-0.112358	0.761935	0.935252	2.60597	2.34629e-12	2.81308e-11	1	1
M1C1	SAFB	ENSSSCG00000013522	SAFB	0.0562712	0.0195679	0.0972616	0.0858023	0.000391786	0.00139888	0.127023	1.49949e-07	8.23175e-07	0.041221	0.089507	0.336806	0.0707521	0.00343374	0.0118378	1	1
M1C1	SAMD8	ENSSSCG00000010319	SAMD8	0.124774	0.0153782	0.0814979	0.265875	2.52584e-07	1.47419e-06	0.260786	4.27778e-07	2.22718e-06	-0.00508907	0.921427	0.98126	0.136012	0.0082841	0.0256241	1	1
M1C1	SAP30BP	ENSSSCG00000017205	SAP30BP	0.00507469	0.931583	0.976908	0.158577	0.00738738	0.0197695	0.25194	2.02278e-05	8.41094e-05	0.0933631	0.115023	0.39533	0.246865	3.00194e-05	0.000158128	1	1
M1C1	SAR1A	ENSSSCG00000010260	SAR1A	-0.0377267	0.346321	0.617828	0.0928782	0.0206949	0.0483181	0.0849315	0.0344289	0.0721569	-0.00794678	0.843698	0.960882	0.122658	0.00229084	0.00831386	1	1
M1C1	SAR1B	ENSSSCG00000014305	SAR1B	0.0297083	0.463288	0.717039	0.394504	1.6745e-22	3.34606e-21	0.323836	1.23448e-15	1.46583e-14	-0.0706678	0.0802846	0.314491	0.294128	3.74378e-13	4.78705e-12	1	1
M1C1	SASH1	ENSSSCG00000033175	SASH1	0.112206	0.508544	0.750749	0.714267	2.53046e-05	0.000111282	0.939015	3.03019e-08	1.80919e-07	0.224748	0.184389	0.513494	0.826809	1.06701e-06	7.00941e-06	1	1
M1C1	SBDS	ENSSSCG00000007732	SBDS	0.0131818	0.769053	0.910883	0.233046	2.10783e-07	1.24395e-06	0.167067	0.000201734	0.000703669	-0.0659795	0.142427	0.448229	0.153885	0.000621777	0.00255527	1	1
M1C1	SCARF1	ENSSSCG00000024071	SCARF1	-0.294687	0.0289242	0.129228	1.0435	7.54594e-15	9.1136e-14	0.937426	2.90573e-12	2.59657e-11	-0.10607	0.428078	0.762644	1.23211	5.26609e-20	1.09209e-18	1	1
M1C1	SCN4A	ENSSSCG00000017282	SCN4A	-0.0574476	0.670278	0.859524	0.418946	0.00169309	0.00533622	0.382249	0.00425009	0.0113287	-0.0366972	0.782568	0.942046	0.439697	0.00107587	0.00421772	1	1
M1C1	SCYL2	ENSSSCG00000000877	SCYL2	0.0192319	0.688092	0.86911	0.243927	3.56396e-07	2.03988e-06	0.217339	5.77695e-06	2.5921e-05	-0.0265878	0.579283	0.857078	0.198108	3.59952e-05	0.000187077	1	1
M1C1	SDC2	ENSSSCG00000006088	SDC2	0.0437687	0.587909	0.80723	0.35978	8.40907e-06	3.98697e-05	0.378146	2.84177e-06	1.32822e-05	0.0183659	0.820105	0.953762	0.334377	3.47281e-05	0.000181063	1	1
M1C1	SDS	ENSSSCG00000036865	SDS	-0.688062	0.0202214	0.0995406	3.1888	3.32501e-27	8.35883e-26	2.63681	4.19562e-19	6.28791e-18	-0.551992	0.0609504	0.265908	3.32487	2.47882e-29	7.9618e-28	1	1
M1C1	SEC13	ENSSSCG00000011572	SEC13	-0.0347105	0.248426	0.511393	0.136822	5.65875e-06	2.74899e-05	0.127738	2.28153e-05	9.40236e-05	-0.0090832	0.764442	0.935654	0.162449	7.80648e-08	5.90652e-07	1	1
M1C1	SEC22B	ENSSSCG00000020964	SEC22B	0.00836035	0.850069	0.945394	0.295912	2.15122e-11	1.94345e-10	0.289509	5.77898e-11	4.57835e-10	-0.00640267	0.884824	0.971944	0.281149	2.06679e-10	2.06081e-09	1	1
M1C1	SEC24C	ENSSSCG00000010306	SEC24C	0.0412656	0.0280498	0.12628	0.0939629	6.94716e-07	3.8212e-06	0.0976888	2.47781e-07	1.32069e-06	0.00372589	0.845241	0.961316	0.0564231	0.00289661	0.0102192	1	1
M1C1	SEC61A1	ENSSSCG00000011621	SEC61A1	0.0441491	0.172307	0.414381	0.104938	0.00120369	0.00390686	0.156889	1.2751e-06	6.23324e-06	0.0519517	0.109421	0.383477	0.11274	0.000500765	0.0021023	1	1
M1C1	SEC61B	ENSSSCG00000038914	SEC61B	-0.0425313	0.438429	0.696696	0.138673	0.0115929	0.0292629	0.156691	0.00433263	0.011528	0.0180181	0.743391	0.92742	0.199222	0.000291699	0.00127673	1	1
M1C1	SEC61G	ENSSSCG00000035434	SEC61G	0.0238108	0.660549	0.854594	0.23946	1.01193e-05	4.74168e-05	0.260058	1.62142e-06	7.79998e-06	0.0205982	0.704305	0.913358	0.236248	1.33322e-05	7.45878e-05	1	1
M1C1	SEL1L3	ENSSSCG00000022446	SEL1L3	-0.115342	0.587708	0.80721	0.643123	0.00227899	0.0069678	0.477566	0.0238076	0.0523413	-0.165557	0.430677	0.763316	0.592908	0.00517687	0.016924	1	1
M1C1	SEMA6A	ENSSSCG00000014224	SEMA6A	0.609545	0.0515513	0.193191	3.1436	2.81214e-29	7.91623e-28	3.19116	3.54458e-30	9.92147e-29	0.0475577	0.826736	0.955246	2.58161	1.91362e-23	4.73038e-22	1	1
M1C1	SEMA7A	ENSSSCG00000023165	SEMA7A	-0.158481	0.192718	0.439215	2.11435	3.57437e-68	3.7011e-66	1.98582	2.44421e-60	2.12891e-58	-0.128532	0.287297	0.643864	2.1443	5.92741e-70	7.90695e-68	1	1
M1C1	SENP1	ENSSSCG00000000816	SENP1	0.0356562	0.484333	0.731787	0.321936	2.56617e-10	2.09814e-09	0.285316	2.19884e-08	1.33217e-07	-0.0366204	0.472344	0.795311	0.24966	9.94782e-07	6.55529e-06	1	1
M1C1	SENP2	ENSSSCG00000011794	SENP2	0.0985744	0.0103854	0.060352	0.241669	3.83807e-10	3.0886e-09	0.208534	6.87104e-08	3.91614e-07	-0.0331352	0.392272	0.734401	0.109959	0.00438622	0.0146905	1	1
M1C1	SENP5	ENSSSCG00000011841	SENP5	0.0281455	0.435085	0.694664	0.194552	7.21568e-08	4.50432e-07	0.1246	0.000575298	0.00183666	-0.0699522	0.0537806	0.245251	0.0964545	0.00772443	0.0241401	1	1
M1C1	SERBP1	ENSSSCG00000003798	SERBP1	-0.0244124	0.367346	0.636026	0.093957	0.00052969	0.00184795	0.0851436	0.00169065	0.00492688	-0.00881332	0.745642	0.928889	0.109556	5.40796e-05	0.00027283	1	1
M1C1	SERINC1	ENSSSCG00000004237	SERINC1	0.0317983	0.418766	0.681726	0.108668	0.00576752	0.0158853	0.135668	0.000566663	0.001813	0.0270002	0.493119	0.80774	0.103869	0.00831728	0.025716	1	1
M1C1	SERPINB2	ENSSSCG00000004890	SERPINB2	-0.480016	0.22469	0.483633	4.73405	3.69154e-33	1.22833e-31	3.9657	9.25472e-24	1.89799e-22	-0.768351	0.0512361	0.238223	4.44571	2.1e-29	6.78924e-28	1	1
M1C1	SERPING1	ENSSSCG00000013181	SERPING1	0.0278959	0.890992	0.961936	0.860737	2.23438e-05	9.87596e-05	0.837198	3.72816e-05	0.000148235	-0.0235383	0.907461	0.977785	0.809302	6.72316e-05	0.000333277	1	1
M1C1	SERTAD1	ENSSSCG00000026931	SERTAD1	-0.190584	0.0652335	0.225365	1.15174	3.69737e-29	1.03687e-27	0.9719	3.33058e-21	5.68156e-20	-0.179836	0.0790052	0.311539	1.16248	1.54434e-29	5.0147e-28	1	1
M1C1	SETD9	ENSSSCG00000016919	SETD9	0.0565629	0.487294	0.733769	0.215023	0.00876068	0.0229551	0.319266	8.74955e-05	0.000327572	0.104243	0.203548	0.539939	0.262703	0.00125005	0.00483275	1	1
M1C1	SF3A3	ENSSSCG00000003643	SF3A3	-0.0318444	0.29473	0.564856	0.0903741	0.00303307	0.00898034	0.0630804	0.0387098	0.079874	-0.0272938	0.373491	0.721638	0.0949248	0.00190494	0.00706575	1	1
M1C1	SF3B3	ENSSSCG00000025323	SF3B3	0.00233161	0.945901	0.980534	0.181415	1.31921e-07	8.00229e-07	0.13811	5.9534e-05	0.000229145	-0.0433047	0.208617	0.548472	0.135779	7.98099e-05	0.000388901	1	1
M1C1	SF3B6	ENSSSCG00000008587	SF3B6	-0.00906761	0.81006	0.926578	0.259984	5.37688e-12	5.10355e-11	0.206432	4.58167e-08	2.66985e-07	-0.0535517	0.156464	0.47227	0.215499	1.20511e-08	1.00191e-07	1	1
M1C1	SFMBT1	ENSSSCG00000011454	SFMBT1	-0.0317976	0.68292	0.866049	0.226231	0.00363492	0.0105679	0.275914	0.000380451	0.00126054	0.0496827	0.523366	0.826153	0.307712	7.82845e-05	0.000382813	1	1
M1C1	SH3BP5	ENSSSCG00000024938	SH3BP5	0.00922867	0.930352	0.976489	0.263551	0.0125579	0.0313671	0.413481	8.97234e-05	0.000334981	0.149929	0.155548	0.471503	0.404252	0.00012856	0.000600882	1	1
M1C1	SHC1	ENSSSCG00000006539	SHC1	-0.0696928	0.0293397	0.130572	0.118576	0.000214108	0.000804438	0.0878553	0.00614462	0.015815	-0.0307205	0.340241	0.693563	0.157548	9.68692e-07	6.39475e-06	1	1
M1C1	SHFL	ENSSSCG00000013664	SHFL	-0.181847	0.0118163	0.0665511	0.278384	0.000105005	0.000416614	0.0821994	0.254883	0.378426	-0.196184	0.00660803	0.0530901	0.264046	0.000280761	0.00123323	1	1
M1C1	SHOC2	ENSSSCG00000010628	SHOC2	-0.0281179	0.577488	0.799446	0.247767	9.09638e-07	4.93913e-06	0.138346	0.00616774	0.0158695	-0.109422	0.0303632	0.16651	0.166464	0.000991137	0.00391981	1	1
M1C1	SHQ1	ENSSSCG00000011518	SHQ1	-0.00841865	0.904878	0.966356	0.376377	8.20402e-08	5.07847e-07	0.314781	7.56694e-06	3.33662e-05	-0.0615959	0.379911	0.725812	0.323199	4.43269e-06	2.66483e-05	1	1
M1C1	SIGLEC1	ENSSSCG00000007146	SIGLEC1	-0.0553123	0.804045	0.923909	0.53474	0.0162542	0.0391724	0.557192	0.0122685	0.0292857	0.0224525	0.919522	0.980943	0.612504	0.00593933	0.0191223	1	1
M1C1	SIGLEC15	ENSSSCG00000004493	SIGLEC15	-0.0958262	0.698408	0.875676	0.724708	0.00290956	0.00867014	0.577137	0.0181394	0.0412201	-0.147571	0.541343	0.836088	0.672963	0.00612832	0.0196667	1	1
M1C1	SIK3	ENSSSCG00000015071	SIK3	-0.0506822	0.170489	0.412617	0.268442	3.529e-13	3.71122e-12	0.18397	6.56307e-07	3.33263e-06	-0.0844721	0.0224472	0.134131	0.234653	2.4538e-10	2.43848e-09	1	1
M1C1	SIN3B	ENSSSCG00000013867	SIN3B	0.0308204	0.399591	0.665395	0.0949896	0.00976696	0.0252126	0.145538	7.37203e-05	0.000279537	0.0505481	0.170791	0.495573	0.114717	0.00179092	0.00669651	1	1
M1C1	SIRT1	ENSSSCG00000010235	SIRT1	0.0643737	0.20406	0.455607	0.318489	3.28135e-10	2.65647e-09	0.220329	1.42155e-05	6.0243e-05	-0.0981597	0.0530357	0.24321	0.155955	0.00211842	0.0077374	1	1
M1C1	SKIL	ENSSSCG00000011746	SKIL	-0.106971	0.227862	0.487667	0.305121	0.00058125	0.00201323	0.106801	0.228616	0.34789	-0.19832	0.0253773	0.14612	0.213772	0.0159789	0.0450581	1	1
M1C1	SKOR1	ENSSSCG00000004956	SKOR1	-0.395378	0.119995	0.333149	0.894089	0.000209979	0.000790131	0.254866	0.304566	0.437326	-0.639224	0.0082508	0.0629092	0.650244	0.0107847	0.0321955	1	1
M1C1	SLA-DQB1	ENSSSCG00000001457	SLA-DQB1	-0.0366056	0.812193	0.927555	0.368083	0.0168845	0.0404872	0.362039	0.0187747	0.0425007	-0.0060444	0.968703	0.992925	0.398644	0.00966649	0.0292763	1	1
M1C1	SLC12A5	ENSSSCG00000007437	SLC12A5	-0.3317	0.114599	0.322951	0.889463	1.44836e-05	6.59468e-05	0.771658	0.000174351	0.000615842	-0.117805	0.561286	0.847719	1.10336	1.12297e-07	8.3852e-07	1	1
M1C1	SLC16A1	ENSSSCG00000006771	SLC16A1	-0.133863	0.0844847	0.267586	0.276551	0.000355575	0.00128071	0.151317	0.0510531	0.101401	-0.125234	0.106436	0.376944	0.28518	0.000243211	0.00107724	1	1
M1C1	SLC16A6	ENSSSCG00000017262	SLC16A6	-0.162335	0.179554	0.423866	0.953272	2.31721e-15	2.95275e-14	1.1135	2.03004e-20	3.31775e-19	0.160232	0.181002	0.509915	1.27584	3.15837e-26	8.80714e-25	1	1
M1C1	SLC18A1	ENSSSCG00000009601	SLC18A1	0.21373	0.207804	0.461105	1.07283	2.43205e-10	1.99205e-09	1.34402	2.10445e-15	2.45552e-14	0.271196	0.108729	0.382302	1.13029	2.45722e-11	2.68517e-10	1	1
M1C1	SLC1A1	ENSSSCG00000005222	SLC1A1	0.065971	0.923008	0.973381	4.93966	3.5045e-21	6.56851e-20	4.60407	2.33467e-18	3.35094e-17	-0.335587	0.260777	0.613074	4.5381	1.2217e-17	2.16644e-16	1	1
M1C1	SLC20A1	ENSSSCG00000032288	SLC20A1	0.0421364	0.191178	0.437609	0.216003	2.17756e-11	1.96605e-10	0.252248	5.26579e-15	5.90239e-14	0.0362452	0.261684	0.61422	0.210112	7.34971e-11	7.68011e-10	1	1
M1C1	SLC22A3	ENSSSCG00000004039	SLC22A3	-0.448656	0.252549	0.516071	4.16399	1.52706e-34	5.41974e-33	3.65366	8.55153e-27	2.07238e-25	-0.510333	0.087914	0.333353	4.10231	2.31489e-30	7.75487e-29	1	1
M1C1	SLC25A17	ENSSSCG00000000072	SLC25A17	0.00433408	0.915973	0.970025	0.228654	2.7117e-08	1.77507e-07	0.26172	1.85207e-10	1.39277e-09	0.033066	0.422534	0.757928	0.257386	4.09526e-10	3.98414e-09	1	1
M1C1	SLC25A19	ENSSSCG00000017208	SLC25A19	-0.388815	0.00926498	0.0550894	3.52207	3.66051e-129	2.16804e-126	3.2805	3.18713e-112	1.24189e-109	-0.241566	0.0910931	0.341127	3.66932	6.75521e-138	4.4787e-135	1	1
M1C1	SLC26A9	ENSSSCG00000040720	SLC26A9	-1.01936	0.165518	0.406168	3.23783	5.73191e-08	3.61467e-07	2.8935	1.53693e-06	7.42005e-06	-0.344339	0.458729	0.786615	3.91285	6.24337e-10	5.90706e-09	1	1
M1C1	SLC27A1	ENSSSCG00000013879	SLC27A1	-0.0989081	0.2103	0.464546	0.193055	0.0143591	0.0352419	0.102634	0.194154	0.305509	-0.0904202	0.253789	0.604953	0.201542	0.0110678	0.0329297	1	1
M1C1	SLC2A6	ENSSSCG00000024166	SLC2A6	-0.133166	0.384967	0.652803	3.088	1.74666e-93	3.97889e-91	3.39906	5.72831e-113	2.35609e-110	0.311063	0.0357026	0.185882	3.53223	3.1749e-121	1.42457e-118	1	1
M1C1	SLC30A6	ENSSSCG00000008518	SLC30A6	0.0698543	0.131754	0.352895	0.211569	5.21002e-06	2.54687e-05	0.204247	1.09576e-05	4.72892e-05	-0.0073225	0.874926	0.969833	0.134392	0.00379867	0.0129601	1	1
M1C1	SLC31A1	ENSSSCG00000034278	SLC31A1	0.10663	0.0660605	0.226951	0.363065	3.82938e-10	3.08329e-09	0.424218	2.43277e-13	2.41921e-12	0.0611528	0.290477	0.646488	0.317588	4.07783e-08	3.18462e-07	1	1
M1C1	SLC36A4	ENSSSCG00000024933	SLC36A4	-0.0339454	0.747428	0.900209	1.13682	2.23381e-27	5.70276e-26	0.978529	1.12068e-20	1.852e-19	-0.158287	0.129732	0.424517	1.01247	5.30568e-22	1.21236e-20	1	1
M1C1	SLC38A2	ENSSSCG00000000808	SLC38A2	0.0681981	0.254765	0.518395	0.30983	2.29241e-07	1.34644e-06	0.26157	1.2553e-05	5.36736e-05	-0.0482592	0.420324	0.756876	0.193372	0.00124211	0.00480708	1	1
M1C1	SLC39A8	ENSSSCG00000009169	SLC39A8	0.0963228	0.489009	0.735475	0.548339	7.25296e-05	0.000297739	0.608497	1.03046e-05	4.46009e-05	0.0601576	0.659866	0.89401	0.512174	0.000200303	0.00090039	1	1
M1C1	SLC41A2	ENSSSCG00000000838	SLC41A2	0.182444	0.158918	0.396145	1.42654	1.8529e-28	4.95233e-27	1.27237	5.96633e-23	1.15633e-21	-0.154177	0.229415	0.572754	1.08992	2.73428e-17	4.72973e-16	1	1
M1C1	SLC4A7	ENSSSCG00000011218	SLC4A7	0.0331007	0.7171	0.8844	0.635984	3.31769e-12	3.20869e-11	0.622431	9.42049e-12	8.02926e-11	-0.0135531	0.882002	0.971075	0.58933	1.09966e-10	1.12761e-09	1	1
M1C1	SLC4A8	ENSSSCG00000028060	SLC4A8	-0.0384057	0.765207	0.908927	0.472263	0.000229408	0.000857356	0.386891	0.00257	0.0071746	-0.0853724	0.504952	0.814646	0.425297	0.000930674	0.00370344	1	1
M1C1	SLC4A9	ENSSSCG00000014363	SLC4A9	0.160666	0.807909	0.925665	2.12826	0.000322077	0.00116801	1.59775	0.00839881	0.0208752	-0.530512	0.310506	0.665452	1.43708	0.0166342	0.046613	1	1
M1C1	SLC5A3	ENSSSCG00000034167	SLC5A3	-0.331136	0.022646	0.108008	2.20802	2.78518e-53	1.87455e-51	1.92816	5.30294e-41	2.3231e-39	-0.279862	0.049773	0.233965	2.25929	2.6759e-55	2.30361e-53	1	1
M1C1	SLC66A2	ENSSSCG00000023171	SLC66A2	-0.139083	0.170805	0.412714	0.912609	1.69031e-19	2.88013e-18	1.00691	2.08434e-23	4.18762e-22	0.0943022	0.348764	0.700319	1.14599	9.34962e-30	3.08329e-28	1	1
M1C1	SLC66A3	ENSSSCG00000008631	SLC66A3	-0.114169	0.0444404	0.174049	0.167007	0.00327127	0.00959924	0.0625995	0.27073	0.398123	-0.104408	0.0664769	0.279558	0.176768	0.00189555	0.00703972	1	1
M1C1	SLC7A11	ENSSSCG00000022649	SLC7A11	-0.261858	0.0884985	0.275583	1.88222	1.24985e-34	4.45942e-33	1.53166	1.76396e-23	3.5536e-22	-0.350556	0.022049	0.13278	1.79352	1.5253e-31	5.40315e-30	1	1
M1C1	SMAD4	ENSSSCG00000004524	SMAD4	-0.0356954	0.354714	0.624895	0.254939	3.71306e-11	3.27843e-10	0.184872	1.65935e-06	7.97726e-06	-0.0700667	0.0695755	0.28825	0.220567	1.14353e-08	9.52854e-08	1	1
M1C1	SMARCA5	ENSSSCG00000009047	SMARCA5	0.0147874	0.727777	0.89008	0.500907	3.67083e-32	1.15893e-30	0.415924	1.14639e-22	2.17903e-21	-0.0849825	0.0450629	0.219561	0.401137	3.445e-21	7.60211e-20	1	1
M1C1	SMARCE1	ENSSSCG00000039137	SMARCE1	-0.00887324	0.774014	0.912695	0.21135	8.15882e-12	7.63157e-11	0.177261	1.01431e-08	6.38289e-08	-0.0340891	0.271443	0.625514	0.186134	1.88236e-09	1.6882e-08	1	1
M1C1	SMCR8	ENSSSCG00000038189	SMCR8	0.0436326	0.52035	0.760445	0.218099	0.00131949	0.00424916	0.32721	1.4237e-06	6.90943e-06	0.10911	0.108032	0.380863	0.283577	2.93232e-05	0.000154681	1	1
M1C1	SMG7	ENSSSCG00000015558	SMG7	0.0444373	0.0575469	0.207424	0.202135	6.56803e-18	1.012e-16	0.146176	4.78027e-10	3.45781e-09	-0.0559591	0.0173774	0.110717	0.101739	1.47293e-05	8.1899e-05	1	1
M1C1	SMNDC1	ENSSSCG00000030507	SMNDC1	0.0206353	0.706638	0.879646	0.344224	3.29569e-10	2.66662e-09	0.287469	1.56703e-07	8.57781e-07	-0.0567548	0.300186	0.656103	0.266833	1.13625e-06	7.41163e-06	1	1
M1C1	SMPDL3B	ENSSSCG00000003582	SMPDL3B	0.185788	0.123075	0.337843	1.74719	8.53762e-48	4.77044e-46	1.82681	4.33271e-52	2.91611e-50	0.0796253	0.507223	0.816531	1.64102	2.13455e-42	1.17495e-40	1	1
M1C1	SMU1	ENSSSCG00000010999	SMU1	0.0222507	0.48462	0.732147	0.195686	8.54777e-10	6.6544e-09	0.169194	1.16297e-07	6.4786e-07	-0.0264917	0.407963	0.746123	0.146943	4.25149e-06	2.56423e-05	1	1
M1C1	SMURF1	ENSSSCG00000030153	SMURF1	-0.119879	0.0611338	0.215989	0.34112	9.49784e-08	5.8403e-07	0.280333	1.16835e-05	5.01442e-05	-0.0607867	0.341695	0.694392	0.400212	4.07809e-10	3.97004e-09	1	1
M1C1	SNAI1	ENSSSCG00000032613	SNAI1	0.508321	0.0197624	0.0979322	2.69654	5.28256e-36	2.05839e-34	2.98768	7.11763e-44	3.4668e-42	0.29114	0.167114	0.490692	2.47936	3.85407e-31	1.33961e-29	1	1
M1C1	SNIP1	ENSSSCG00000029991	SNIP1	0.00613216	0.858633	0.94923	0.298863	3.18557e-18	5.01261e-17	0.23605	7.62392e-12	6.57852e-11	-0.0628133	0.0686289	0.285685	0.229918	3.01614e-11	3.26462e-10	1	1
M1C1	SNORA24	ENSSSCG00000018373	SNORA24	0.126176	0.557712	0.78618	0.591577	0.00490093	0.0137883	0.647476	0.00195958	0.0056319	0.0558993	0.782367	0.941983	0.521301	0.012048	0.0353678	1	1
M1C1	SNORA68	ENSSSCG00000018685	SNORA68	0.141596	0.345602	0.61729	0.441242	0.00315089	0.00928462	0.550712	0.00018973	0.000665401	0.109469	0.451487	0.780795	0.409116	0.00513854	0.0168072	1	1
M1C1	SNORA73	ENSSSCG00000037630	SNORA73	0.0957522	0.324907	0.596073	0.637469	3.86531e-11	3.40676e-10	0.599387	5.41055e-10	3.87961e-09	-0.038082	0.690312	0.906613	0.503635	1.74953e-07	1.27237e-06	1	1
M1C1	SNORA73	ENSSSCG00000034185	SNORA73	0.192966	0.398579	0.664388	0.798244	0.000459778	0.0016194	0.787672	0.000547445	0.00175645	-0.0105725	0.962827	0.991489	0.594706	0.00896808	0.0274871	1	1
M1C1	SNORD100	ENSSSCG00000018450	SNORD100	0.0971556	0.494439	0.738914	0.525659	0.00017155	0.000658749	0.668997	1.29494e-06	6.32603e-06	0.143338	0.289384	0.645251	0.571841	3.29542e-05	0.000172605	1	1
M1C1	SNORD101	ENSSSCG00000018352	SNORD101	0.291168	0.0609003	0.215436	0.72031	2.32044e-06	1.19301e-05	0.659051	1.77119e-05	7.40848e-05	-0.0612597	0.675289	0.900245	0.367882	0.0137422	0.0396215	1	1
M1C1	SNORD12	ENSSSCG00000023870	SNORD12	0.174232	0.1013	0.299578	1.34045	1.37417e-41	6.47249e-40	1.16949	2.03953e-31	5.98005e-30	-0.170965	0.0612734	0.266532	0.995257	9.50165e-24	2.38459e-22	1	1
M1C1	SNORD18	ENSSSCG00000019587	SNORD18	0.139173	0.285807	0.555082	0.449518	0.00052603	0.00183621	0.511175	7.19516e-05	0.000273457	0.0616578	0.626977	0.879217	0.372003	0.00358196	0.012283	1	1
M1C1	SNORD42	ENSSSCG00000019783	SNORD42	-0.0294749	0.686185	0.86759	0.179033	0.014742	0.0360326	0.210474	0.00401655	0.0107643	0.0314417	0.672676	0.900002	0.239949	0.00118659	0.00461727	1	1
M1C1	SNORD95	ENSSSCG00000037323	SNORD95	0.401013	0.019206	0.0961405	0.632371	0.000236238	0.000880879	0.804229	1.81312e-06	8.69114e-06	0.171858	0.285629	0.642036	0.403216	0.0119038	0.0350137	1	1
M1C1	SNORD96	ENSSSCG00000023739	SNORD96	0.0490197	0.458088	0.712429	0.268039	5.28362e-05	0.000221628	0.236288	0.000384408	0.00127336	-0.0317507	0.634819	0.882524	0.187269	0.00495324	0.0162766	1	1
M1C1	SNRNP27	ENSSSCG00000025674	SNRNP27	-0.00062395	0.985419	0.995504	0.188741	3.74288e-08	2.40542e-07	0.180458	1.47401e-07	8.10161e-07	-0.00828221	0.810991	0.950753	0.181082	1.50916e-07	1.10954e-06	1	1
M1C1	SNRNP35	ENSSSCG00000022212	SNRNP35	-0.027215	0.503321	0.746312	0.235812	6.4717e-09	4.56534e-08	0.169002	3.41786e-05	0.000136705	-0.0668094	0.102533	0.368856	0.196217	1.66258e-06	1.06525e-05	1	1
M1C1	SNRNP40	ENSSSCG00000003596	SNRNP40	-0.0323277	0.371109	0.639997	0.139076	0.00012336	0.000484507	0.0855699	0.018375	0.0416953	-0.0535058	0.142143	0.447992	0.117898	0.0011901	0.00462638	1	1
M1C1	SNRPB	ENSSSCG00000040857	SNRPB	-0.0506202	0.134075	0.357382	0.117441	0.000516981	0.00180711	0.159102	2.52287e-06	1.18742e-05	0.0416608	0.219098	0.559533	0.209722	5.87372e-10	5.58588e-09	1	1
M1C1	SNRPC	ENSSSCG00000001531	SNRPC	-0.0516491	0.182877	0.428398	0.320366	1.0355e-16	1.46444e-15	0.264523	7.99208e-12	6.88817e-11	-0.0558426	0.148485	0.458618	0.316172	3.88128e-16	6.25355e-15	1	1
M1C1	SNRPD1	ENSSSCG00000003701	SNRPD1	-0.0279473	0.513077	0.75371	0.418396	6.00244e-23	1.231e-21	0.421671	2.79233e-23	5.57225e-22	0.00327524	0.938191	0.984625	0.449618	4.25486e-26	1.17981e-24	1	1
M1C1	SNRPF	ENSSSCG00000000895	SNRPF	-0.0173433	0.646899	0.845739	0.24139	1.77904e-10	1.47576e-09	0.225357	2.70059e-09	1.80776e-08	-0.0160331	0.673068	0.900074	0.242701	1.7383e-10	1.74502e-09	1	1
M1C1	SOD2	ENSSSCG00000040317	SOD2	-0.127286	0.353546	0.624004	3.96349	8.79391e-184	2.17019e-180	4.0031	1.9627e-187	4.15166e-184	0.0396174	0.772447	0.938522	4.13039	2.27838e-199	1.6868e-195	1	1
M1C1	SOS1	ENSSSCG00000008478	SOS1	0.0918299	0.0391306	0.159484	0.303134	9.95408e-12	9.22039e-11	0.265485	2.54569e-09	1.7087e-08	-0.0376484	0.398033	0.737723	0.173655	9.63828e-05	0.000462906	1	1
M1C1	SPAG9	ENSSSCG00000033228	SPAG9	0.0213718	0.710357	0.881073	0.294386	3.11401e-07	1.79763e-06	0.244306	2.18801e-05	9.04465e-05	-0.0500803	0.384206	0.730005	0.222934	0.000107531	0.000512128	1	1
M1C1	SPATA2	ENSSSCG00000033324	SPATA2	-0.076543	0.0394116	0.160277	0.407217	9.02931e-29	2.45767e-27	0.338843	3.02506e-20	4.89531e-19	-0.0683739	0.0611676	0.266463	0.415386	4.18468e-29	1.32967e-27	1	1
M1C1	SPATA5L1	ENSSSCG00000004671	SPATA5L1	-0.0283279	0.619124	0.828203	0.449684	1.49998e-15	1.93469e-14	0.409015	4.4517e-13	4.30544e-12	-0.0406687	0.468493	0.793342	0.437343	1.25481e-14	1.79517e-13	1	1
M1C1	SPEN	ENSSSCG00000034484	SPEN	-0.00319265	0.952763	0.983499	0.210819	9.17622e-05	0.000368717	0.225342	2.90279e-05	0.000117404	0.0145229	0.787621	0.944252	0.228535	2.23914e-05	0.000121003	1	1
M1C1	SPHK1	ENSSSCG00000017178	SPHK1	-0.347696	0.0767267	0.251379	0.468685	0.0164996	0.0396864	0.561975	0.00401996	0.0107715	0.0932901	0.632507	0.881837	0.909671	3.48477e-06	2.13043e-05	1	1
M1C1	SPPL2A	ENSSSCG00000004635	SPPL2A	0.0334624	0.627372	0.833737	0.450159	6.42199e-11	5.56084e-10	0.361242	1.591e-07	8.68532e-07	-0.0889168	0.196779	0.530343	0.32778	1.97531e-06	1.24993e-05	1	1
M1C1	SPRED2	ENSSSCG00000008357	SPRED2	-0.120478	0.207094	0.45974	0.743233	3.46931e-15	4.38311e-14	0.569753	1.76227e-09	1.20193e-08	-0.17348	0.0647405	0.276019	0.690231	3.75807e-13	4.80118e-12	1	1
M1C1	SQLE	ENSSSCG00000005970	SQLE	-0.187202	0.034481	0.145791	0.297733	0.000762063	0.00258271	0.0844026	0.340383	0.47597	-0.21333	0.0159601	0.103695	0.271604	0.00217659	0.00792834	1	1
M1C1	SREK1IP1	ENSSSCG00000041202	SREK1IP1	0.0836059	0.185347	0.431244	0.201406	0.00144356	0.0046106	0.285352	6.23935e-06	2.78355e-05	0.0839456	0.184285	0.513494	0.201746	0.00139527	0.00533845	1	1
M1C1	SRP19	ENSSSCG00000026230	SRP19	0.0241152	0.703685	0.877959	0.478756	3.81643e-14	4.35026e-13	0.429585	1.14952e-11	9.71512e-11	-0.0491712	0.436414	0.769101	0.40547	1.51425e-10	1.53152e-09	1	1
M1C1	SRP54	ENSSSCG00000001955	SRP54	0.0468702	0.273417	0.538936	0.382667	3.40518e-19	5.69577e-18	0.338007	2.70794e-15	3.12369e-14	-0.0446602	0.295674	0.651055	0.291137	9.94134e-12	1.12798e-10	1	1
M1C1	SRP9	ENSSSCG00000031664	SRP9	0.00136959	0.97452	0.991733	0.201305	2.76629e-06	1.40797e-05	0.187553	1.2744e-05	5.43941e-05	-0.0137518	0.749724	0.92959	0.186183	1.5238e-05	8.44419e-05	1	1
M1C1	SRPRA	ENSSSCG00000015227	SRPRA	0.00393524	0.879093	0.956042	0.323387	6.20849e-36	2.40652e-34	0.271294	9.57104e-26	2.19718e-24	-0.0520923	0.0438757	0.215193	0.267359	5.07009e-25	1.35023e-23	1	1
M1C1	SRRM1	ENSSSCG00000032947	SRRM1	0.0742564	0.0612502	0.216195	0.206542	1.98708e-07	1.17644e-06	0.192982	1.18458e-06	5.80992e-06	-0.0135596	0.73305	0.924722	0.118726	0.00279443	0.00989885	1	1
M1C1	SRSF3	ENSSSCG00000001564	SRSF3	-0.0426183	0.395565	0.661954	0.576301	1.28635e-30	3.80941e-29	0.482547	6.0801e-22	1.10059e-20	-0.0937537	0.0611599	0.266463	0.525166	1.12286e-25	3.05628e-24	1	1
M1C1	SRSF5	ENSSSCG00000032583	SRSF5	0.0767543	0.0433296	0.170952	0.301418	2.11857e-15	2.70895e-14	0.340401	3.20224e-19	4.82964e-18	0.0389838	0.304721	0.6611	0.263647	3.87462e-12	4.57873e-11	1	1
M1C1	SRSF7	ENSSSCG00000008484	SRSF7	0.0509763	0.180288	0.42461	0.253679	2.63465e-11	2.36289e-10	0.242385	1.91369e-10	1.43692e-09	-0.0112935	0.766757	0.936187	0.191409	4.93505e-07	3.40668e-06	1	1
M1C1	SRXN1	ENSSSCG00000023298	SRXN1	-0.180799	0.112658	0.319871	0.995749	1.96596e-18	3.1301e-17	0.755918	3.00944e-11	2.45649e-10	-0.239831	0.0346566	0.182295	0.936717	1.8857e-16	3.08867e-15	1	1
M1C1	SSB	ENSSSCG00000015938	SSB	0.0448658	0.280221	0.547753	0.287495	4.53456e-12	4.32903e-11	0.25001	1.79085e-09	1.21974e-08	-0.0374848	0.367084	0.715241	0.205145	7.97047e-07	5.33207e-06	1	1
M1C1	SSBP1	ENSSSCG00000016488	SSBP1	0.0162504	0.705801	0.879304	0.189794	1.07311e-05	5.00457e-05	0.262562	1.06516e-09	7.40809e-09	0.072768	0.0917136	0.34267	0.246312	1.08147e-08	9.03177e-08	1	1
M1C1	ssc-mir-146a	ENSSSCG00000031338	ssc-mir-146a	-0.387751	0.15413	0.388137	1.43904	1.85676e-10	1.53764e-09	1.26065	3.83318e-08	2.24962e-07	-0.17839	0.365746	0.714555	1.6484	3.55394e-11	3.81604e-10	1	1
M1C1	ssc-mir-7135	ENSSSCG00000037654	ssc-mir-7135	-0.589111	0.104972	0.305608	0.804636	0.0101116	0.0259844	0.523796	0.104743	0.185031	-0.28084	0.356876	0.707412	1.11291	0.00180967	0.0067616	1	1
M1C1	SSR2	ENSSSCG00000006501	SSR2	0.0207584	0.367256	0.635944	0.0798363	0.000545828	0.00189943	0.0816449	0.000407327	0.00134208	0.00180863	0.937791	0.984625	0.0608865	0.00840756	0.025968	1	1
M1C1	STAC3	ENSSSCG00000029471	STAC3	-0.0959949	0.238033	0.500505	0.225395	0.00537121	0.0149411	0.138074	0.0899804	0.162878	-0.0873216	0.285547	0.642036	0.234069	0.0043892	0.0146972	1	1
M1C1	STAT1	ENSSSCG00000016057	STAT1	0.134771	0.0874819	0.274081	0.885933	2.68451e-29	7.57134e-28	0.782251	3.36365e-23	6.62307e-22	-0.103682	0.188335	0.518921	0.64748	2.16611e-16	3.53234e-15	1	1
M1C1	STAT2	ENSSSCG00000000396	STAT2	0.0343868	0.650285	0.847803	0.927409	1.77171e-34	6.24612e-33	0.780553	6.79134e-25	1.50089e-23	-0.146856	0.0522067	0.241193	0.746166	6.89745e-23	1.67427e-21	1	1
M1C1	STAT3	ENSSSCG00000017403	STAT3	-0.000228638	0.996601	0.999233	0.68861	1.00525e-37	4.14618e-36	0.634788	2.61732e-32	8.10766e-31	-0.0538219	0.315401	0.669856	0.635017	2.51959e-32	9.28049e-31	1	1
M1C1	STAT4	ENSSSCG00000016059	STAT4	-0.00385438	0.956653	0.985	0.549782	8.32503e-15	9.99746e-14	0.385241	5.45428e-08	3.15351e-07	-0.164541	0.0201211	0.123675	0.389095	4.04148e-08	3.15956e-07	1	1
M1C1	STAT5A	ENSSSCG00000017402	STAT5A	0.0749487	0.250241	0.513628	0.809916	1.64936e-35	6.23012e-34	0.813185	8.78775e-36	3.0981e-34	0.0032693	0.95992	0.991051	0.738236	8.63801e-30	2.86137e-28	1	1
M1C1	STEAP4	ENSSSCG00000015299	STEAP4	-0.479548	0.103155	0.302567	5.52366	1.2608e-81	1.92461e-79	5.32098	7.13864e-76	9.87868e-74	-0.202687	0.476614	0.797786	5.80052	1.00454e-88	2.25366e-86	1	1
M1C1	STK10	ENSSSCG00000022478	STK10	-0.0065491	0.860968	0.950105	0.152353	4.63915e-05	0.000196486	0.130601	0.000480947	0.00156342	-0.0217529	0.561111	0.847719	0.13715	0.000246851	0.00109271	1	1
M1C1	STK3	ENSSSCG00000006074	STK3	0.106378	0.24672	0.508987	0.93956	4.54966e-25	1.03641e-23	0.931061	1.2273e-24	2.68825e-23	-0.0084989	0.924559	0.98126	0.824683	1.01646e-19	2.06741e-18	1	1
M1C1	STK38L	ENSSSCG00000022288	STK38L	0.243259	0.10774	0.310806	1.1932	2.84586e-15	3.61085e-14	0.921381	1.08523e-09	7.54416e-09	-0.271818	0.0717003	0.29344	0.678121	7.17166e-06	4.16925e-05	1	1
M1C1	STRAP	ENSSSCG00000021410	STRAP	0.00932257	0.674293	0.861677	0.0674114	0.00257894	0.00778837	0.0788737	0.000419679	0.00138032	0.0114624	0.611712	0.87059	0.0695511	0.00190247	0.00705933	1	1
M1C1	STRN3	ENSSSCG00000040657	STRN3	0.0661409	0.113574	0.320994	0.307179	2.01067e-13	2.15896e-12	0.303896	3.64542e-13	3.56524e-12	-0.00328264	0.937409	0.984625	0.237755	1.28571e-08	1.06474e-07	1	1
M1C1	STXBP1	ENSSSCG00000005617	STXBP1	-0.0232787	0.927387	0.975271	2.07446	3.13808e-16	4.27074e-15	2.12769	5.37935e-17	7.02399e-16	0.0532337	0.833072	0.957784	2.15097	2.52102e-17	4.36593e-16	1	1
M1C1	SUCO	ENSSSCG00000015485	SUCO	0.0777355	0.0843132	0.26724	0.360945	1.05074e-15	1.3746e-14	0.340403	4.00132e-14	4.20195e-13	-0.0205424	0.647786	0.888543	0.262667	5.30665e-09	4.57367e-08	1	1
M1C1	SUMO2	ENSSSCG00000017212	SUMO2	-0.0490383	0.214902	0.470231	0.242918	7.9372e-10	6.18884e-09	0.142121	0.000327743	0.00110093	-0.100798	0.0108747	0.0779448	0.191159	1.38188e-06	8.93123e-06	1	1
M1C1	SUPT6H	ENSSSCG00000017773	SUPT6H	0.0241844	0.430572	0.691153	0.372607	5.15804e-34	1.78446e-32	0.334061	1.20795e-27	3.04186e-26	-0.0385459	0.208258	0.547917	0.309877	5.30819e-24	1.34817e-22	1	1
M1C1	SUPT7L	ENSSSCG00000008548	SUPT7L	0.063936	0.020221	0.0995406	0.0991409	0.000403043	0.00143458	0.153543	3.74002e-08	2.19843e-07	0.0544021	0.0551614	0.249169	0.089607	0.00131664	0.00506772	1	1
M1C1	SURF4	ENSSSCG00000040710	SURF4	-0.0799269	0.187599	0.43403	0.183538	0.00247404	0.00750986	0.256241	2.36506e-05	9.72059e-05	0.0727035	0.230679	0.574911	0.336168	3.00657e-08	2.38448e-07	1	1
M1C1	SUSD6	ENSSSCG00000002311	SUSD6	0.0348337	0.57838	0.800306	1.08052	5.34973e-67	5.35226e-65	1.11765	1.45058e-71	1.7183e-69	0.0371299	0.551114	0.841307	1.08281	2.81205e-67	3.30461e-65	1	1
M1C1	SUV39H2	ENSSSCG00000011048	SUV39H2	0.109824	0.258915	0.522692	0.48648	4.91877e-07	2.75462e-06	0.47796	7.86935e-07	3.9539e-06	-0.00851979	0.929261	0.982073	0.368136	0.000137018	0.000637396	1	1
M1C1	SUZ12	ENSSSCG00000017744	SUZ12	0.0627137	0.164183	0.404167	0.207229	4.45022e-06	2.19868e-05	0.223973	7.01424e-07	3.54592e-06	0.0167444	0.711125	0.9157	0.16126	0.000353484	0.00152285	1	1
M1C1	SVIL	ENSSSCG00000011022	SVIL	0.097623	0.0242602	0.113141	0.323443	8.51492e-14	9.40898e-13	0.37571	4.12772e-18	5.84872e-17	0.0522668	0.227219	0.570296	0.278087	1.30275e-10	1.32485e-09	1	1
M1C1	SWAP70	ENSSSCG00000013410	SWAP70	-0.0259152	0.630992	0.835922	0.289087	8.31051e-08	5.14224e-07	0.177517	0.00100402	0.00305894	-0.11157	0.038691	0.197008	0.203432	0.000164398	0.000753717	1	1
M1C1	SYF2	ENSSSCG00000037481	SYF2	0.00968634	0.757574	0.904921	0.258602	1.69741e-16	2.35995e-15	0.204204	8.0621e-11	6.32286e-10	-0.0543983	0.0836077	0.322055	0.194517	6.18289e-10	5.86108e-09	1	1
M1C1	SYT6	ENSSSCG00000006758	SYT6	0.0639515	0.891694	0.961979	3.16315	8.48402e-17	1.20791e-15	2.62214	1.32543e-11	1.11257e-10	-0.541006	0.0453557	0.220403	2.55819	3.61411e-11	3.87784e-10	1	1
M1C1	TACC2	ENSSSCG00000037530	TACC2	0.0799355	0.78287	0.9164	3.02117	9.38983e-32	2.91478e-30	3.10429	1.60841e-33	5.24576e-32	0.0831177	0.704626	0.913358	3.02435	5.51809e-32	2.00261e-30	1	1
M1C1	TAF11	ENSSSCG00000001533	TAF11	0.047926	0.220092	0.477007	0.252195	1.21799e-10	1.03115e-09	0.243615	5.19015e-10	3.73242e-09	-0.00857932	0.827268	0.955637	0.195689	6.07839e-07	4.13414e-06	1	1
M1C1	TAF4B	ENSSSCG00000003718	TAF4B	0.0613443	0.290876	0.560405	0.35877	6.16743e-10	4.86527e-09	0.284644	9.74127e-07	4.83861e-06	-0.0741253	0.201481	0.536955	0.2233	0.000121887	0.000573126	1	1
M1C1	TAF5L	ENSSSCG00000010187	TAF5L	0.0705581	0.0835127	0.265701	0.287791	1.71911e-12	1.70267e-11	0.387098	1.95776e-21	3.41847e-20	0.0993069	0.0147396	0.0975851	0.31654	7.42221e-15	1.08277e-13	1	1
M1C1	TAF9	ENSSSCG00000038615	TAF9	0.0444408	0.1876	0.43403	0.170376	5.23492e-07	2.92393e-06	0.205302	1.39264e-09	9.59555e-09	0.0349261	0.306326	0.662482	0.160861	2.10751e-06	1.32904e-05	1	1
M1C1	TAGAP	ENSSSCG00000004053	TAGAP	-0.180151	0.0108261	0.0623741	0.1731	0.0143059	0.0351477	0.0695829	0.324987	0.459081	-0.103517	0.143276	0.449374	0.249734	0.000415921	0.00176868	1	1
M1C1	TARM1	ENSSSCG00000042091	TARM1	-0.0609446	0.932232	0.977129	4.73855	8.26854e-17	1.17837e-15	4.62014	5.60531e-16	6.79197e-15	-0.118407	0.75472	0.932954	4.68109	5.31762e-16	8.4847e-15	1	1
M1C1	TARS	ENSSSCG00000016817	TARS	-0.00139852	0.982154	0.994221	0.529967	2.02953e-17	3.01115e-16	0.445596	9.58692e-13	9.01292e-12	-0.0843711	0.175965	0.503202	0.446994	8.29059e-13	1.02727e-11	1	1
M1C1	TAX1BP1	ENSSSCG00000016692	TAX1BP1	-0.00248978	0.954198	0.984367	0.221367	3.28607e-07	1.89253e-06	0.1444	0.000870895	0.00268989	-0.0769673	0.0760862	0.30416	0.14689	0.000710122	0.0028855	1	1
M1C1	TBC1D2	ENSSSCG00000005376	TBC1D2	-0.0247836	0.866183	0.951151	0.852907	6.14715e-09	4.3509e-08	0.809913	3.4122e-08	2.02179e-07	-0.042994	0.769079	0.937142	0.834696	1.29881e-08	1.07379e-07	1	1
M1C1	TBC1D22B	ENSSSCG00000001577	TBC1D22B	-0.0159044	0.723616	0.88785	0.199123	9.90434e-06	4.64829e-05	0.204609	5.59658e-06	2.51803e-05	0.00548633	0.903633	0.976793	0.220514	1.08986e-06	7.14686e-06	1	1
M1C1	TBC1D9	ENSSSCG00000032741	TBC1D9	-0.0484476	0.718398	0.88541	1.56801	1.3084e-31	4.04456e-30	1.38404	5.53356e-25	1.23397e-23	-0.183976	0.169114	0.493652	1.43249	1.23747e-26	3.52368e-25	1	1
M1C1	TBK1	ENSSSCG00000031103	TBK1	0.226876	0.0197254	0.0977816	0.620322	1.45676e-10	1.21935e-09	0.787078	2.93511e-16	3.65212e-15	0.166755	0.079258	0.311872	0.560201	4.57104e-09	3.96737e-08	1	1
M1C1	TBXAS1	ENSSSCG00000016504	TBXAS1	-0.0989427	0.380652	0.649418	0.382946	0.000680561	0.00232619	0.378758	0.000779287	0.00242669	-0.00418851	0.970347	0.992925	0.477701	2.2909e-05	0.000123485	1	1
M1C1	TCERG1	ENSSSCG00000014416	TCERG1	0.0587825	0.0428226	0.169601	0.172564	2.98894e-09	2.19421e-08	0.179206	7.24238e-10	5.12789e-09	0.00664218	0.819761	0.953762	0.120424	3.46608e-05	0.000180776	1	1
M1C1	TCF12	ENSSSCG00000004600	TCF12	0.0880562	0.0713369	0.239304	0.215151	1.07051e-05	4.99401e-05	0.220218	6.60431e-06	2.93487e-05	0.00506736	0.917461	0.980431	0.132162	0.00682846	0.0216322	1	1
M1C1	TCF7L2	ENSSSCG00000010638	TCF7L2	0.00962939	0.960707	0.986833	2.01293	3.27385e-26	7.8567e-25	1.86462	1.15035e-22	2.18374e-21	-0.148306	0.422724	0.757928	1.85499	2.12837e-22	5.02629e-21	1	1
M1C1	TCIRG1	ENSSSCG00000012890	TCIRG1	-0.0209972	0.861571	0.950105	0.484642	5.45302e-05	0.000228152	0.64041	9.34724e-08	5.24856e-07	0.155767	0.193219	0.526013	0.661407	3.58472e-08	2.82937e-07	1	1
M1C1	TCP1	ENSSSCG00000004048	TCP1	0.0516797	0.091013	0.28017	0.139145	5.693e-06	2.7629e-05	0.146889	1.66623e-06	8.00515e-06	0.00774404	0.801164	0.94869	0.0952089	0.00190273	0.00705933	1	1
M1C1	TDG	ENSSSCG00000000847	TDG	0.0632998	0.169879	0.411889	0.548395	5.558e-33	1.83699e-31	0.481753	9.43222e-26	2.16868e-24	-0.0666416	0.144114	0.450749	0.418453	7.79183e-20	1.60241e-18	1	1
M1C1	TEAD4	ENSSSCG00000000736	TEAD4	0.409059	0.521868	0.761694	3.6339	9.88801e-12	9.16793e-11	2.99457	3.53982e-08	2.09071e-07	-0.639331	0.0931496	0.346288	2.58551	6.0894e-07	4.13604e-06	1	1
M1C1	TERF2IP	ENSSSCG00000002703	TERF2IP	0.00852375	0.82998	0.935367	0.247627	4.43712e-10	3.5533e-09	0.19818	6.12683e-07	3.12396e-06	-0.0494477	0.213738	0.55371	0.189656	1.85105e-06	1.17785e-05	1	1
M1C1	TFE3	ENSSSCG00000012287	TFE3	-0.149285	0.0489039	0.186138	0.369481	1.05976e-06	5.71442e-06	0.300464	7.2644e-05	0.000275805	-0.0690175	0.361954	0.711641	0.449749	2.96406e-09	2.60932e-08	1	1
M1C1	TFEC	ENSSSCG00000038138	TFEC	0.148284	0.192108	0.438694	1.23165	1.86264e-27	4.7634e-26	1.14357	6.90188e-24	1.42533e-22	-0.088085	0.436495	0.769151	0.995282	1.72194e-18	3.26463e-17	1	1
M1C1	TGIF2	ENSSSCG00000036002	TGIF2	-0.0330578	0.497349	0.742214	1.04327	7.5315e-107	2.32331e-104	0.973505	5.65856e-93	1.18009e-90	-0.0697662	0.133884	0.433033	1.00656	1.3686e-98	4.05297e-96	1	1
M1C1	THEMIS2	ENSSSCG00000003584	THEMIS2	-0.147234	0.233965	0.495711	1.11715	1.44007e-19	2.46795e-18	1.06559	6.08471e-18	8.53993e-17	-0.0515522	0.675799	0.900246	1.21283	9.36463e-23	2.25101e-21	1	1
M1C1	THUMPD3	ENSSSCG00000011542	THUMPD3	0.0746146	0.0313363	0.136622	0.174319	5.6451e-07	3.14237e-06	0.17653	4.06817e-07	2.12253e-06	0.00221126	0.949625	0.987853	0.101915	0.00342359	0.0118111	1	1
M1C1	TIAM2	ENSSSCG00000004065	TIAM2	0.0274595	0.657185	0.852395	0.306792	6.82481e-07	3.75669e-06	0.307117	6.68085e-07	3.38778e-06	0.000325728	0.995793	0.999519	0.279658	6.21468e-06	3.64872e-05	1	1
M1C1	TICAM1	ENSSSCG00000024771	TICAM1	-0.138634	0.210094	0.464238	0.99773	8.98453e-20	1.56143e-18	0.998759	8.2678e-20	1.29273e-18	0.00102976	0.992456	0.998299	1.13739	4.1827e-25	1.11995e-23	1	1
M1C1	TIFA	ENSSSCG00000009129	TIFA	0.107739	0.353302	0.624004	1.01232	1.68519e-18	2.68597e-17	1.02352	7.0529e-19	1.04127e-17	0.0111945	0.922134	0.98126	0.915778	1.93744e-15	2.99454e-14	1	1
M1C1	TIMD4	ENSSSCG00000017062	TIMD4	0.41662	0.369322	0.638029	1.70116	0.000193781	0.000735912	1.64447	0.000318155	0.00107115	-0.0566882	0.89853	0.975259	1.22785	0.00664544	0.0211021	1	1
M1C1	TIMM17A	ENSSSCG00000037431	TIMM17A	-0.133046	0.0172663	0.0887417	0.46724	1.53076e-17	2.29645e-16	0.339921	7.27709e-10	5.1482e-09	-0.127319	0.0199349	0.122939	0.472967	2.26073e-17	3.91975e-16	1	1
M1C1	TIMM17B	ENSSSCG00000022647	TIMM17B	-0.145496	0.00904489	0.0539681	0.133587	0.0164387	0.0395592	0.103708	0.0627821	0.120682	-0.0298784	0.593376	0.862445	0.249205	8.6249e-06	4.97309e-05	1	1
M1C1	TIMM8B	ENSSSCG00000023599	TIMM8B	-0.085963	0.0367775	0.15271	0.404604	1.76474e-23	3.71701e-22	0.332607	3.09802e-16	3.83548e-15	-0.0719966	0.0751115	0.301851	0.41857	2.36954e-24	6.10188e-23	1	1
M1C1	TIMP1	ENSSSCG00000012277	TIMP1	-0.188108	0.191712	0.438203	2.09124	4.36022e-48	2.46419e-46	1.97376	5.09248e-43	2.40141e-41	-0.117482	0.411672	0.749211	2.16187	3.53493e-51	2.79902e-49	1	1
M1C1	TINF2	ENSSSCG00000001994	TINF2	-0.0283327	0.212294	0.467085	0.128033	1.92588e-08	1.28627e-07	0.0718122	0.00166642	0.00486656	-0.0562209	0.0143915	0.0960318	0.100145	1.2266e-05	6.89269e-05	1	1
M1C1	TIPIN	ENSSSCG00000004942	TIPIN	0.123353	0.0211438	0.102614	0.446543	5.19561e-17	7.5055e-16	0.401716	5.53123e-14	5.7434e-13	-0.0448267	0.397414	0.73744	0.278363	1.68493e-07	1.22803e-06	1	1
M1C1	TIPRL	ENSSSCG00000006301	TIPRL	-0.00840554	0.831414	0.936179	0.207023	1.61939e-07	9.71174e-07	0.151906	0.000125031	0.000452758	-0.0551173	0.165151	0.487457	0.160312	5.33383e-05	0.000269366	1	1
M1C1	TJAP1	ENSSSCG00000001688	TJAP1	0.00756878	0.905779	0.966658	0.154502	0.0159073	0.0384555	0.216551	0.000715246	0.00224378	0.062049	0.333747	0.686933	0.208982	0.00110488	0.00431775	1	1
M1C1	TLK2	ENSSSCG00000017301	TLK2	-0.0219868	0.538038	0.773093	0.211826	3.01108e-09	2.20937e-08	0.137536	0.000122086	0.000442636	-0.0742899	0.0384107	0.19612	0.159523	8.7099e-06	5.01819e-05	1	1
M1C1	TLR2	ENSSSCG00000009002	TLR2	0.211985	0.0913437	0.280782	0.444239	0.000402942	0.00143457	0.596426	2.02758e-06	9.66066e-06	0.152186	0.225387	0.567781	0.384441	0.00219506	0.0079858	1	1
M1C1	TLR3	ENSSSCG00000015801	TLR3	-0.0124724	0.957888	0.98544	0.706013	0.00271073	0.00813165	0.627134	0.00775669	0.0194206	-0.0788792	0.737009	0.926312	0.639606	0.00664433	0.0211021	1	1
M1C1	TM4SF1	ENSSSCG00000033018	TM4SF1	0.310401	0.464244	0.717393	1.59279	7.85239e-05	0.000319688	1.42554	0.000446579	0.00145907	-0.167255	0.655779	0.892471	1.11514	0.00504581	0.0165405	1	1
M1C1	TM9SF3	ENSSSCG00000010508	TM9SF3	0.0474132	0.172873	0.414997	0.284929	2.59197e-16	3.55637e-15	0.245572	1.70526e-12	1.56055e-11	-0.0393565	0.2581	0.60981	0.198159	1.24001e-08	1.0292e-07	1	1
M1C1	TMA16	ENSSSCG00000008890	TMA16	0.0964075	0.0267775	0.121886	0.241972	3.13009e-08	2.0301e-07	0.289558	3.24278e-11	2.63099e-10	0.0475856	0.276735	0.631276	0.19315	9.2361e-06	5.29868e-05	1	1
M1C1	TMBIM6	ENSSSCG00000029652	TMBIM6	0.0123176	0.719071	0.885945	0.173082	4.34194e-07	2.45012e-06	0.116553	0.000668165	0.00210814	-0.0565286	0.0990124	0.360877	0.104236	0.00234625	0.0084672	1	1
M1C1	TMED4	ENSSSCG00000016744	TMED4	-0.0183726	0.518795	0.759446	0.0710586	0.0132533	0.0328768	0.0710488	0.0132905	0.0314013	-9.83e-06	0.99973	0.999995	0.0894214	0.00189374	0.00703476	1	1
M1C1	TMED5	ENSSSCG00000040439	TMED5	0.0797939	0.269889	0.535258	0.265889	0.000237072	0.000883766	0.265011	0.000248661	0.000852692	-0.000877406	0.990323	0.997412	0.185217	0.0104435	0.0313221	1	1
M1C1	TMEM120B	ENSSSCG00000009808	TMEM120B	-0.0275161	0.761112	0.906806	2.71365	1.68595e-214	1.2482e-210	2.54764	7.25165e-189	1.78959e-185	-0.166016	0.046292	0.222764	2.57515	7.39158e-192	3.64824e-188	1	1
M1C1	TMEM126A	ENSSSCG00000025187	TMEM126A	0.0659047	0.177791	0.421067	0.130745	0.00845497	0.0222328	0.240399	1.03927e-06	5.1415e-06	0.109654	0.0280707	0.157084	0.174494	0.000390193	0.00166982	1	1
M1C1	TMEM128	ENSSSCG00000034122	TMEM128	0.0247687	0.55714	0.785599	0.285433	1.28854e-11	1.1858e-10	0.263923	4.01375e-10	2.93055e-09	-0.0215099	0.610414	0.869657	0.239154	1.50732e-08	1.23453e-07	1	1
M1C1	TMEM140	ENSSSCG00000040673	TMEM140	0.0448752	0.732344	0.892642	1.35823	2.45805e-25	5.66922e-24	1.09507	5.36733e-17	7.01448e-16	-0.263167	0.0430714	0.212639	1.05019	9.39663e-16	1.47546e-14	1	1
M1C1	TMEM156	ENSSSCG00000023785	TMEM156	0.0219476	0.717203	0.884404	0.334538	3.30787e-08	2.13512e-07	0.2019	0.0008696	0.00268645	-0.132638	0.0286509	0.159606	0.179952	0.00300739	0.0105397	1	1
M1C1	TMEM167B	ENSSSCG00000037816	TMEM167B	-0.0055097	0.85823	0.949139	0.133275	1.8078e-05	8.11648e-05	0.146341	2.47082e-06	1.16477e-05	0.0130667	0.677577	0.90078	0.151851	1.12859e-06	7.36965e-06	1	1
M1C1	TMEM183A	ENSSSCG00000015473	TMEM183A	0.00858145	0.81596	0.928379	0.148844	5.97421e-05	0.000248763	0.116878	0.0016594	0.00485109	-0.0319663	0.39336	0.735131	0.108296	0.00364165	0.012479	1	1
M1C1	TMEM184C	ENSSSCG00000030044	TMEM184C	0.00386787	0.89832	0.964439	0.102637	0.000791899	0.00267709	0.0847317	0.00568178	0.0147467	-0.0179058	0.564157	0.849449	0.0808638	0.00852897	0.0262772	1	1
M1C1	TMEM185B	ENSSSCG00000038305	TMEM185B	-0.0205204	0.665654	0.856477	0.132531	0.0056233	0.0155257	0.190585	6.35531e-05	0.000243917	0.0580541	0.22941	0.572754	0.211105	1.06617e-05	6.04512e-05	1	1
M1C1	TMEM19	ENSSSCG00000000510	TMEM19	-0.0134897	0.774491	0.912757	0.52309	8.34936e-29	2.28098e-27	0.42203	2.76668e-19	4.20167e-18	-0.10106	0.0312584	0.169726	0.435519	2.0536e-20	4.35639e-19	1	1
M1C1	TMEM243	ENSSSCG00000025326	TMEM243	0.105006	0.23387	0.49565	0.666087	3.48733e-14	3.98126e-13	0.588756	2.18602e-11	1.80527e-10	-0.07733	0.377213	0.723778	0.48375	3.7162e-08	2.92691e-07	1	1
M1C1	TMEM26	ENSSSCG00000023525	TMEM26	0.272779	0.447236	0.703965	3.62035	2.36847e-27	6.03614e-26	3.06266	7.46204e-20	1.17169e-18	-0.557695	0.066167	0.278855	2.78988	3.30897e-17	5.69058e-16	1	1
M1C1	TMEM40	ENSSSCG00000011583	TMEM40	0.126497	0.567412	0.792196	0.525242	0.0167384	0.0401695	0.717643	0.000986365	0.00301385	0.192401	0.371576	0.719536	0.591146	0.00645589	0.0205708	1	1
M1C1	TMEM47	ENSSSCG00000024132	TMEM47	0.0280253	0.926861	0.975134	1.10376	0.000294399	0.00107634	1.11143	0.00026709	0.000910405	0.00766887	0.979906	0.994877	1.0834	0.00038026	0.00162967	1	1
M1C1	TMEM54	ENSSSCG00000026455	TMEM54	-0.298142	0.114331	0.322579	0.544823	0.00299068	0.00887611	0.563969	0.00210556	0.00601756	0.0191453	0.915971	0.980142	0.862111	3.93728e-06	2.38834e-05	1	1
M1C1	TMEM74	ENSSSCG00000006031	TMEM74	-0.28446	0.0803643	0.258967	0.470179	0.00371753	0.01077	0.177171	0.275302	0.403205	-0.293008	0.0708709	0.291658	0.461631	0.00458191	0.0152493	1	1
M1C1	TMEM88	ENSSSCG00000037096	TMEM88	-0.263502	0.121504	0.335762	1.9657	6.63593e-40	2.94186e-38	1.66179	2.51846e-28	6.49665e-27	-0.303911	0.0221021	0.132873	1.92529	9.29758e-35	3.70079e-33	1	1
M1C1	TNC	ENSSSCG00000005494	TNC	0.264046	0.316881	0.587682	1.0053	0.000126855	0.000496786	1.42053	5.48033e-08	3.16734e-07	0.41523	0.108754	0.382302	1.15649	8.9621e-06	5.1554e-05	1	1
M1C1	TNFAIP1	ENSSSCG00000024626	TNFAIP1	-0.191097	0.0214608	0.103782	0.428735	1.95331e-07	1.15876e-06	0.275421	0.000862229	0.00266532	-0.153313	0.0628358	0.270861	0.466519	1.99013e-08	1.60615e-07	1	1
M1C1	TNFAIP6	ENSSSCG00000023716	TNFAIP6	-0.427122	0.030548	0.134301	4.71221	3.75207e-127	2.05766e-124	4.49071	1.18097e-115	5.29896e-113	-0.221499	0.25775	0.609245	4.91783	6.95685e-138	4.4787e-135	1	1
M1C1	TNFAIP8	ENSSSCG00000040617	TNFAIP8	0.0277418	0.745961	0.899346	0.530027	5.91463e-10	4.67082e-09	0.464332	5.81376e-08	3.34828e-07	-0.0656946	0.4426	0.774806	0.436591	3.39287e-07	2.39002e-06	1	1
M1C1	TNFRSF1B	ENSSSCG00000022208	TNFRSF1B	-0.11624	0.264797	0.529772	0.758773	3.31166e-13	3.49009e-12	0.494952	2.04402e-06	9.72551e-06	-0.263822	0.011347	0.0803134	0.611191	4.52127e-09	3.92648e-08	1	1
M1C1	TNFSF13B	ENSSSCG00000009542	TNFSF13B	0.107008	0.498193	0.742725	1.34854	8.93026e-18	1.35343e-16	1.20794	1.5084e-14	1.6279e-13	-0.140595	0.367791	0.715809	1.10093	2.38558e-12	2.85556e-11	1	1
M1C1	TNIP1	ENSSSCG00000017091	TNIP1	0.0171958	0.820396	0.930817	1.29469	1.02298e-65	9.96534e-64	1.44185	4.42993e-81	7.05312e-79	0.147164	0.0512336	0.238223	1.42465	3.42905e-79	5.64155e-77	1	1
M1C1	TNIP2	ENSSSCG00000008691	TNIP2	-0.11154	0.357018	0.626915	0.560241	3.2834e-06	1.65309e-05	0.77654	1.02657e-10	7.92925e-10	0.2163	0.0709313	0.291772	0.888081	1.67028e-13	2.1848e-12	1	1
M1C1	TOE1	ENSSSCG00000003918	TOE1	-0.00749639	0.893373	0.962814	0.278815	5.89548e-07	3.27084e-06	0.415394	7.07306e-14	7.24279e-13	0.136579	0.0139446	0.0939387	0.42289	3.01049e-14	4.1974e-13	1	1
M1C1	TOPORS	ENSSSCG00000011004	TOPORS	0.0552662	0.364452	0.633534	0.851214	1.2334e-44	6.40804e-43	0.702856	6.26486e-31	1.80474e-29	-0.148357	0.0143025	0.0957386	0.64759	1.64311e-26	4.65192e-25	1	1
M1C1	TOR3A	ENSSSCG00000015525	TOR3A	-0.112875	0.420777	0.683313	0.993724	8.34389e-13	8.49127e-12	0.721647	2.17882e-07	1.16848e-06	-0.272078	0.0489729	0.231527	0.834521	2.21618e-09	1.97206e-08	1	1
M1C1	TOX4	ENSSSCG00000029203	TOX4	0.0318134	0.412242	0.676575	0.353432	7.54512e-20	1.31746e-18	0.357225	3.04895e-20	4.92858e-19	0.00379335	0.921962	0.98126	0.325412	4.68821e-17	7.9517e-16	1	1
M1C1	TP53BP2	ENSSSCG00000010894	TP53BP2	-0.138465	0.307382	0.577883	1.39138	4.65931e-25	1.05976e-23	1.12043	9.0423e-17	1.15721e-15	-0.270941	0.0429638	0.212534	1.2589	1.07476e-20	2.30354e-19	1	1
M1C1	TP53INP2	ENSSSCG00000022099	TP53INP2	-0.0451248	0.723735	0.88785	0.572764	7.0417e-06	3.36452e-05	0.45186	0.000395978	0.00130818	-0.120904	0.342697	0.694875	0.496985	9.81036e-05	0.000470408	1	1
M1C1	TP63	ENSSSCG00000025592	TP63	0.0662522	0.749799	0.901257	0.483445	0.0191293	0.0451677	0.650047	0.00152804	0.00449904	0.166602	0.413246	0.750437	0.583795	0.00441485	0.014773	1	1
M1C1	TPM4	ENSSSCG00000013849	TPM4	-0.191067	0.126063	0.343001	1.05379	3.13237e-17	4.57406e-16	0.790689	2.40006e-10	1.78671e-09	-0.263104	0.0350186	0.183646	0.981756	3.76368e-15	5.66926e-14	1	1
M1C1	TPT1	ENSSSCG00000040929	TPT1	0.0452208	0.235999	0.497925	0.162154	2.1457e-05	9.50956e-05	0.172226	6.38855e-06	2.84497e-05	0.0100721	0.79184	0.94551	0.127005	0.000874361	0.00349721	1	1
M1C1	TRA2A	ENSSSCG00000015387	TRA2A	0.092338	0.0336134	0.143461	0.433788	1.71638e-23	3.6203e-22	0.400132	3.23842e-20	5.22345e-19	-0.0336568	0.438017	0.770848	0.307794	1.36507e-12	1.66633e-11	1	1
M1C1	TRA2B	ENSSSCG00000030225	TRA2B	0.103603	0.020418	0.100208	0.497316	8.25918e-29	2.26051e-27	0.513049	1.47895e-30	4.18716e-29	0.0157335	0.724314	0.920456	0.409447	4.63034e-20	9.67015e-19	1	1
M1C1	TRAF1	ENSSSCG00000005511	TRAF1	0.0370437	0.602658	0.816951	0.993668	1.34936e-44	6.98602e-43	1.00381	1.78015e-45	9.18419e-44	0.0101382	0.885966	0.971944	0.966763	2.64898e-42	1.44736e-40	1	1
M1C1	TRAF2	ENSSSCG00000005838	TRAF2	-0.316346	0.0112727	0.0642472	0.550377	9.54344e-06	4.49458e-05	0.487524	8.84461e-05	0.000330629	-0.0628531	0.61275	0.871314	0.803869	1.14434e-10	1.16938e-09	1	1
M1C1	TRAF3IP2	ENSSSCG00000004420	TRAF3IP2	-0.120601	0.352912	0.623827	1.77729	2.84756e-43	1.42928e-41	1.56517	6.5751e-34	2.19274e-32	-0.212122	0.0977755	0.357472	1.68577	5.58254e-39	2.7191e-37	1	1
M1C1	TRAF6	ENSSSCG00000038082	TRAF6	0.0243009	0.661943	0.855017	0.216866	9.71184e-05	0.000388238	0.161417	0.00376362	0.0101397	-0.055449	0.320396	0.675008	0.137116	0.0139035	0.0400446	1	1
M1C1	TRAF7	ENSSSCG00000008043	TRAF7	-0.147935	0.110511	0.316123	0.51826	2.11768e-08	1.40801e-07	0.508412	3.90044e-08	2.28457e-07	-0.00984807	0.915144	0.979934	0.656346	1.36794e-12	1.66845e-11	1	1
M1C1	TRAFD1	ENSSSCG00000009886	TRAFD1	-0.0232092	0.550434	0.781799	0.248463	1.60409e-10	1.33587e-09	0.159646	4.06368e-05	0.00016037	-0.0888173	0.0224955	0.13417	0.182855	2.65574e-06	1.64672e-05	1	1
M1C1	TREX1	ENSSSCG00000011358	TREX1	-0.248192	0.0428781	0.169713	0.324276	0.00782544	0.0208102	0.2263	0.0638455	0.12244	-0.0979761	0.422068	0.757615	0.474492	0.000109817	0.000521509	1	1
M1C1	TRIB1	ENSSSCG00000038500	TRIB1	0.0672352	0.546232	0.778371	1.24391	4.1469e-29	1.15419e-27	1.11493	1.08029e-23	2.19724e-22	-0.12898	0.24421	0.592497	1.0477	4.10585e-21	9.02007e-20	1	1
M1C1	TRIM24	ENSSSCG00000016518	TRIM24	0.0287179	0.551758	0.782535	0.266965	3.16074e-08	2.04908e-07	0.178478	0.000221045	0.000765439	-0.088487	0.0671347	0.281268	0.14976	0.00194499	0.00719987	1	1
M1C1	TRIM25	ENSSSCG00000017614	TRIM25	0.104161	0.25761	0.521739	1.26488	4.28194e-43	2.13477e-41	1.16746	5.8046e-37	2.15952e-35	-0.0974146	0.288636	0.644785	1.0633	5.89505e-31	2.02995e-29	1	1
M1C1	TRIM26	ENSSSCG00000001233	TRIM26	0.148909	0.0815519	0.261372	0.848986	2.82296e-23	5.89557e-22	0.847857	3.22639e-23	6.36128e-22	-0.00112911	0.989443	0.997412	0.698948	2.74517e-16	4.45699e-15	1	1
M1C1	TRIM39	ENSSSCG00000001342	TRIM39	0.0264747	0.582428	0.80328	0.201216	3.10046e-05	0.000135116	0.18767	0.000103496	0.000381494	-0.0135452	0.780215	0.941075	0.161196	0.000866072	0.0034678	1	1
M1C1	TRIM56	ENSSSCG00000034347	TRIM56	0.07373	0.428321	0.689435	1.50143	5.00788e-59	4.052e-57	1.35694	1.65605e-48	9.9276e-47	-0.144486	0.117462	0.399831	1.28321	1.41519e-43	8.24992e-42	1	1
M1C1	TRIO	ENSSSCG00000016781	TRIO	0.144216	0.0875003	0.274081	0.323965	0.000124064	0.000487012	0.443759	1.45062e-07	7.99084e-07	0.119794	0.15567	0.471503	0.299544	0.000384287	0.0016455	1	1
M1C1	TRIP12	ENSSSCG00000024373	TRIP12	0.0298725	0.323626	0.59463	0.241915	1.33024e-15	1.72025e-14	0.201064	3.13784e-11	2.55285e-10	-0.0408515	0.177451	0.505175	0.171191	1.58e-08	1.29254e-07	1	1
M1C1	TRNT1	ENSSSCG00000011529	TRNT1	0.03488	0.60159	0.8164	0.262887	8.34795e-05	0.000338282	0.266776	6.54647e-05	0.000250409	0.00388829	0.953618	0.989512	0.231896	0.000521016	0.00217926	1	1
M1C1	TRPM6	ENSSSCG00000005269	TRPM6	-0.0902761	0.649636	0.847428	0.82878	2.17619e-05	9.63316e-05	0.833217	1.96507e-05	8.18476e-05	0.00443713	0.981608	0.995662	0.923493	2.47702e-06	1.54496e-05	1	1
M1C1	TSC22D2	ENSSSCG00000011708	TSC22D2	0.0684347	0.146395	0.375874	0.218441	3.87018e-06	1.92689e-05	0.29966	2.08671e-10	1.56208e-09	0.0812191	0.0859711	0.327704	0.231225	9.25804e-07	6.12802e-06	1	1
M1C1	TSFM	ENSSSCG00000037767	TSFM	0.0153291	0.708585	0.880575	0.393485	3.788e-22	7.44263e-21	0.386731	2.02954e-21	3.53545e-20	-0.00675414	0.867396	0.967731	0.371402	8.98669e-20	1.84047e-18	1	1
M1C1	TSPAN13	ENSSSCG00000015362	TSPAN13	0.0681755	0.630354	0.835623	0.388647	0.00606294	0.0165971	0.594169	2.68025e-05	0.000109149	0.205523	0.146215	0.45407	0.525994	0.00020133	0.000904185	1	1
M1C1	TSPAN31	ENSSSCG00000036731	TSPAN31	0.013807	0.751412	0.902009	0.541325	6.47525e-36	2.50337e-34	0.479314	1.95145e-28	5.07823e-27	-0.0620113	0.149831	0.461333	0.465507	7.3072e-27	2.10501e-25	1	1
M1C1	TSPAN33	ENSSSCG00000016570	TSPAN33	-0.151699	0.399838	0.665587	1.01276	1.54748e-08	1.04247e-07	0.895537	5.77733e-07	2.95799e-06	-0.117225	0.510991	0.818523	1.04724	5.38436e-09	4.63794e-08	1	1
M1C1	TSR1	ENSSSCG00000038534	TSR1	0.0873094	0.0608031	0.21518	0.190034	4.64045e-05	0.000196486	0.215583	3.80372e-06	1.74749e-05	0.025549	0.584391	0.859524	0.128274	0.00593243	0.0191043	1	1
M1C1	TTC4	ENSSSCG00000003844	TTC4	0.0616615	0.0940472	0.286253	0.155142	3.02688e-05	0.00013221	0.15206	4.38302e-05	0.00017201	-0.00308171	0.934601	0.983963	0.0903984	0.0150936	0.0428801	1	1
M1C1	TTI2	ENSSSCG00000015833	TTI2	0.0235238	0.563326	0.789136	0.120237	0.00337613	0.0098756	0.153183	0.000184151	0.000647216	0.0329455	0.425324	0.760152	0.129659	0.00157206	0.00594572	1	1
M1C1	TUBA8	ENSSSCG00000027190	TUBA8	0.0497154	0.458417	0.712479	0.321265	1.63939e-06	8.621e-06	0.284117	2.26349e-05	9.3384e-05	-0.0371484	0.579413	0.857078	0.234402	0.000472892	0.00199661	1	1
M1C1	TWF1	ENSSSCG00000000798	TWF1	0.0934658	0.16904	0.410558	0.29206	1.74437e-05	7.85549e-05	0.33418	8.78456e-07	4.38399e-06	0.0421198	0.535397	0.831859	0.240714	0.00039431	0.00168598	1	1
M1C1	TXNL1	ENSSSCG00000004537	TXNL1	0.0268512	0.456717	0.711554	0.25376	2.03836e-12	2.00945e-11	0.246926	7.87059e-12	6.78741e-11	-0.00683324	0.849956	0.963151	0.220075	1.09987e-09	1.01343e-08	1	1
M1C1	TXNRD1	ENSSSCG00000000843	TXNRD1	-0.078487	0.350062	0.620987	0.953944	5.83017e-30	1.69936e-28	0.895253	1.39654e-26	3.36784e-25	-0.058691	0.483795	0.802753	0.97374	3.95404e-31	1.37113e-29	1	1
M1C1	U6	ENSSSCG00000038898	U6	0.102655	0.634845	0.838476	0.986068	1.21935e-06	6.51955e-06	0.807058	9.29972e-05	0.000345982	-0.179009	0.351009	0.702275	0.704403	0.000617009	0.00253709	1	1
M1C1	UAP1	ENSSSCG00000006340	UAP1	-0.0655086	0.206164	0.458359	0.685466	1.03466e-40	4.72845e-39	0.569027	1.80776e-28	4.7126e-27	-0.116439	0.0225048	0.13417	0.634535	7.99912e-35	3.19253e-33	1	1
M1C1	UBA1	ENSSSCG00000012270	UBA1	-0.0347953	0.458002	0.712429	0.129777	0.00565435	0.0156056	0.149343	0.0014497	0.00429657	0.0195658	0.67671	0.900597	0.184139	8.66449e-05	0.000419814	1	1
M1C1	UBAP1	ENSSSCG00000021761	UBAP1	0.0908454	0.0127847	0.0708734	0.347887	1.45705e-21	2.79463e-20	0.38461	4.92612e-26	1.15049e-24	0.036723	0.312937	0.66701	0.293764	7.1033e-16	1.1237e-14	1	1
M1C1	UBE2B	ENSSSCG00000038953	UBE2B	-0.0439582	0.377732	0.647123	0.241984	1.18607e-06	6.35388e-06	0.119172	0.0168884	0.038656	-0.122812	0.013863	0.0934318	0.16313	0.00108635	0.00425433	1	1
M1C1	UBE2D2	ENSSSCG00000036711	UBE2D2	0.00944767	0.680886	0.864831	0.101039	1.2254e-05	5.65599e-05	0.101531	1.11573e-05	4.80811e-05	0.000492275	0.983125	0.996097	0.0920835	6.92734e-05	0.000342481	1	1
M1C1	UBE2L6	ENSSSCG00000023379	UBE2L6	-0.082684	0.518937	0.759579	1.5078	4.06811e-32	1.28163e-30	1.24575	1.98484e-22	3.69215e-21	-0.26205	0.0399166	0.201584	1.32843	2.90876e-25	7.8595e-24	1	1
M1C1	UBE2NL	ENSSSCG00000000908	UBE2NL	-0.0273329	0.375765	0.645171	0.266875	4.73438e-18	7.34822e-17	0.240416	6.45928e-15	7.18577e-14	-0.0264583	0.391276	0.733925	0.267749	4.55523e-18	8.32707e-17	1	1
M1C1	UBE2Q1	ENSSSCG00000006544	UBE2Q1	0.0144621	0.494554	0.738969	0.143476	1.49795e-11	1.37084e-10	0.134738	2.3944e-10	1.78429e-09	-0.00873885	0.682861	0.902342	0.120275	1.63746e-08	1.3366e-07	1	1
M1C1	UBE2S	ENSSSCG00000035344	UBE2S	-0.10239	0.131572	0.352576	0.577241	6.4024e-18	9.87503e-17	0.474333	1.60765e-12	1.47671e-11	-0.102908	0.121992	0.408026	0.576723	1.33484e-17	2.35017e-16	1	1
M1C1	UBE2V1	ENSSSCG00000030632	UBE2V1	-0.0504678	0.177779	0.421067	0.143856	0.000123557	0.000485152	0.0410198	0.274395	0.402273	-0.102836	0.0062385	0.0508385	0.0914876	0.0149068	0.0424252	1	1
M1C1	UBL5	ENSSSCG00000023331	UBL5	0.0116512	0.756234	0.903994	0.157508	2.82753e-05	0.000123904	0.15066	6.23559e-05	0.000239508	-0.00684764	0.856056	0.964711	0.139009	0.000223589	0.000994497	1	1
M1C1	UBLCP1	ENSSSCG00000017042	UBLCP1	-0.0670401	0.0804093	0.259056	0.127354	0.000906366	0.0030377	0.0329694	0.391276	0.528519	-0.0943844	0.0144056	0.0960398	0.10001	0.00945332	0.0287188	1	1
M1C1	UBQLN1	ENSSSCG00000021005	UBQLN1	0.00693928	0.86898	0.952031	0.325325	1.00165e-14	1.19319e-13	0.275316	5.90931e-11	4.6766e-10	-0.0500086	0.234275	0.580292	0.268377	1.78969e-10	1.79175e-09	1	1
M1C1	UBTD2	ENSSSCG00000023948	UBTD2	0.0773435	0.409098	0.673881	1.25821	1.12204e-41	5.32503e-40	1.16938	3.36785e-36	1.21629e-34	-0.0888239	0.336322	0.689789	1.09204	8.35656e-32	2.99602e-30	1	1
M1C1	UCK2	ENSSSCG00000039867	UCK2	-0.0916552	0.190332	0.436895	0.895922	7.39837e-39	3.21254e-37	0.781016	8.37754e-30	2.30999e-28	-0.114906	0.0905635	0.339745	0.872671	1.77241e-36	7.71885e-35	1	1
M1C1	UFD1	ENSSSCG00000010121	UFD1	-0.0314816	0.235578	0.497461	0.0934478	0.000455141	0.00160421	0.0703953	0.00833391	0.0207221	-0.0230525	0.39088	0.733878	0.101877	0.000140321	0.000652554	1	1
M1C1	UFM1	ENSSSCG00000045890	UFM1	0.0343925	0.357173	0.626942	0.175796	2.76338e-06	1.40706e-05	0.1846	8.51674e-07	4.25751e-06	0.00880428	0.815195	0.952013	0.150208	6.24818e-05	0.000312029	1	1
M1C1	UGCG	ENSSSCG00000022780	UGCG	-0.0341956	0.658459	0.853001	1.15838	3.94405e-51	2.43332e-49	1.11905	8.00817e-48	4.57826e-46	-0.0393321	0.608181	0.868737	1.15324	1.2539e-50	9.61997e-49	1	1
M1C1	UHRF1BP1	ENSSSCG00000001532	UHRF1BP1	0.00519258	0.93642	0.978143	0.251424	0.000112046	0.000443125	0.207773	0.00142956	0.00424369	-0.0436506	0.503298	0.813914	0.202581	0.00189763	0.00704569	1	1
M1C1	UPF2	ENSSSCG00000011117	UPF2	0.00806219	0.865605	0.951013	0.278458	4.99986e-09	3.58166e-08	0.169969	0.000364268	0.00121125	-0.108489	0.0229107	0.135696	0.161907	0.000688755	0.00280793	1	1
M1C1	UQCRFS1	ENSSSCG00000027085	UQCRFS1	0.0205942	0.50377	0.74675	0.154509	5.73174e-07	3.18461e-06	0.160859	1.93209e-07	1.04372e-06	0.00635028	0.837817	0.958971	0.140265	5.75292e-06	3.40325e-05	1	1
M1C1	USP12	ENSSSCG00000009302	USP12	-0.0351827	0.510892	0.75247	0.428893	8.89714e-16	1.16791e-14	0.438303	2.06744e-16	2.6009e-15	0.00940988	0.859674	0.965422	0.473486	7.57986e-19	1.46904e-17	1	1
M1C1	USP16	ENSSSCG00000027594	USP16	0.0575198	0.083655	0.265868	0.199587	2.12902e-09	1.58573e-08	0.168153	4.65892e-07	2.41882e-06	-0.0314338	0.347209	0.698523	0.110633	0.000911574	0.00363134	1	1
M1C1	USP18	ENSSSCG00000000774	USP18	0.309706	0.122469	0.337074	3.87508	1.24706e-84	2.12244e-82	3.51846	4.6066e-70	5.09029e-68	-0.356621	0.0698578	0.289015	3.20875	8.60149e-59	8.27028e-57	1	1
M1C1	USP37	ENSSSCG00000016194	USP37	0.0342001	0.569682	0.793806	0.331534	3.50358e-08	2.25554e-07	0.23305	0.000107858	0.00039569	-0.0984839	0.101642	0.367258	0.19885	0.000955315	0.00379232	1	1
M1C1	USP38	ENSSSCG00000009049	USP38	0.0548309	0.192282	0.438694	0.204504	1.22297e-06	6.53267e-06	0.21062	5.81656e-07	2.97396e-06	0.00611636	0.884873	0.971944	0.155789	0.000218673	0.000974387	1	1
M1C1	USP42	ENSSSCG00000032705	USP42	-0.0149308	0.671507	0.86027	0.313041	3.04397e-19	5.10442e-18	0.249852	1.25947e-12	1.16775e-11	-0.0631889	0.0729446	0.296458	0.264783	9.54134e-14	1.26707e-12	1	1
M1C1	USP6NL	ENSSSCG00000011120	USP6NL	-0.18349	0.0151599	0.0807455	0.352572	2.93819e-06	1.4884e-05	0.157953	0.0364519	0.0758812	-0.194619	0.0099238	0.0728516	0.341443	6.32265e-06	3.7077e-05	1	1
M1C1	USP7	ENSSSCG00000007907	USP7	0.0317568	0.336536	0.607843	0.151394	4.71134e-06	2.31533e-05	0.152472	4.03317e-06	1.84661e-05	0.00107775	0.974034	0.993423	0.120715	0.000263159	0.00116282	1	1
M1C1	UTP15	ENSSSCG00000014068	UTP15	0.0622572	0.168852	0.410407	0.276314	1.05216e-09	8.12696e-09	0.278052	8.29959e-10	5.82703e-09	0.00173756	0.969415	0.992925	0.215794	1.88108e-06	1.19439e-05	1	1
M1C1	UTP3	ENSSSCG00000028466	UTP3	0.0100272	0.742711	0.897828	0.185012	1.65932e-09	1.25547e-08	0.166752	5.80058e-08	3.34199e-07	-0.0182593	0.55542	0.844037	0.156725	3.69323e-07	2.58929e-06	1	1
M1C1	VAPA	ENSSSCG00000038465	VAPA	-0.0239168	0.433207	0.693073	0.0859621	0.00495087	0.0139051	0.0758548	0.013174	0.0311764	-0.0101073	0.742037	0.92728	0.0997716	0.00112686	0.00440016	1	1
M1C1	VASH1	ENSSSCG00000002389	VASH1	-0.198927	0.0745586	0.246206	0.975861	1.65587e-18	2.64208e-17	1.11868	7.7355e-24	1.59083e-22	0.142824	0.197634	0.531392	1.31761	2.33572e-32	8.62469e-31	1	1
M1C1	VASH2	ENSSSCG00000015589	VASH2	0.239584	0.261433	0.525778	1.71569	6.69012e-16	8.86846e-15	1.60987	3.56331e-14	3.76602e-13	-0.105823	0.616606	0.8744	1.37028	1.07907e-10	1.1088e-09	1	1
M1C1	VCAM1	ENSSSCG00000006862	VCAM1	-0.280114	0.256939	0.520878	3.02494	9.04595e-35	3.26691e-33	2.40378	1.50015e-22	2.81887e-21	-0.621158	0.0112741	0.0798787	2.6839	1.18486e-27	3.53001e-26	1	1
M1C1	VCAN	ENSSSCG00000014136	VCAN	0.0791592	0.712108	0.881768	0.532326	0.0130719	0.0324867	0.654996	0.00225937	0.00640399	0.12267	0.567334	0.851619	0.575837	0.00725772	0.0228455	1	1
M1C1	VCPIP1	ENSSSCG00000006209	VCPIP1	0.0766505	0.410112	0.674201	0.908431	1.46573e-22	2.94079e-21	0.716232	1.32882e-14	1.44252e-13	-0.192199	0.0384898	0.196355	0.639581	6.02195e-12	7.00999e-11	1	1
M1C1	VDAC2	ENSSSCG00000010320	VDAC2	-0.0117588	0.6998	0.876488	0.0938629	0.00213786	0.0065784	0.0753541	0.0137476	0.0323267	-0.0185089	0.54645	0.83952	0.0871129	0.00443634	0.0148315	1	1
M1C1	VDR	ENSSSCG00000020864	VDR	-0.340168	0.0622774	0.218672	1.57685	4.36458e-18	6.79562e-17	1.37814	3.59604e-14	3.7979e-13	-0.198714	0.273756	0.628965	1.7183	3.92941e-21	8.65814e-20	1	1
M1C1	VEZF1	ENSSSCG00000017623	VEZF1	-0.0595963	0.149053	0.380064	0.233193	1.61494e-08	1.08496e-07	0.146116	0.000406148	0.00133879	-0.0870768	0.035197	0.184287	0.205712	6.60084e-07	4.45888e-06	1	1
M1C1	VGLL4	ENSSSCG00000030581	VGLL4	0.14098	0.0206076	0.100833	0.224983	0.000226592	0.00084832	0.335739	3.58599e-08	2.11629e-07	0.110757	0.0693486	0.287471	0.19476	0.0013752	0.00526983	1	1
M1C1	VIRMA	ENSSSCG00000006100	VIRMA	0.00842772	0.775588	0.913034	0.171727	6.61043e-09	4.6505e-08	0.112999	0.000137757	0.000495208	-0.058728	0.048028	0.228493	0.104571	0.000422849	0.00179659	1	1
M1C1	VMP1	ENSSSCG00000017668	VMP1	0.164462	0.0355557	0.149311	0.613679	4.26599e-15	5.31705e-14	0.652061	7.53695e-17	9.73818e-16	0.0383821	0.623325	0.877022	0.487599	4.47147e-10	4.32174e-09	1	1
M1C1	VPS37A	ENSSSCG00000006984	VPS37A	0.0685105	0.243204	0.506443	0.414928	1.38537e-12	1.38323e-11	0.360533	7.83783e-10	5.52642e-09	-0.0543947	0.352215	0.703165	0.292023	6.29697e-07	4.26919e-06	1	1
M1C1	VPS37C	ENSSSCG00000028762	VPS37C	-0.0712136	0.295144	0.565185	0.452408	2.01632e-11	1.82492e-10	0.543542	6.8382e-16	8.24538e-15	0.091134	0.173958	0.500227	0.614755	9.35751e-20	1.91377e-18	1	1
M1C1	VPS72	ENSSSCG00000031869	VPS72	-0.0396371	0.233154	0.494814	0.0954143	0.00421045	0.0120355	0.0979467	0.00330668	0.00902192	0.00253238	0.939756	0.985055	0.137584	3.8309e-05	0.00019799	1	1
M1C1	WAC	ENSSSCG00000011013	WAC	0.0558321	0.102655	0.301409	0.200186	4.99374e-09	3.57901e-08	0.183663	8.15084e-08	4.61175e-07	-0.016524	0.629656	0.880389	0.12783	0.000188968	0.000854367	1	1
M1C1	WAPL	ENSSSCG00000010357	WAPL	0.0297706	0.44222	0.699324	0.274409	1.4072e-12	1.40407e-11	0.210455	5.66127e-08	3.26554e-07	-0.0639539	0.0990237	0.360877	0.180685	3.15616e-06	1.94075e-05	1	1
M1C1	WARS	ENSSSCG00000002516	WARS	-0.0160145	0.821081	0.930962	0.234913	0.000907327	0.00304023	0.208969	0.00316918	0.00867876	-0.0259447	0.714175	0.917313	0.224983	0.00149488	0.00567701	1	1
M1C1	WARS2	ENSSSCG00000027153	WARS2	0.0504266	0.307259	0.577798	0.251498	3.77512e-07	2.15159e-06	0.216375	1.2943e-05	5.51504e-05	-0.0351232	0.480083	0.800968	0.165949	0.000825652	0.00331942	1	1
M1C1	WASHC5	ENSSSCG00000005969	WASHC5	0.0208094	0.681897	0.865419	0.298538	4.06346e-09	2.95084e-08	0.229636	6.12129e-06	2.73665e-05	-0.0689021	0.174781	0.501256	0.208826	3.92604e-05	0.000202342	1	1
M1C1	WDFY1	ENSSSCG00000025174	WDFY1	0.0897103	0.235964	0.497925	0.544221	6.27695e-13	6.43648e-12	0.629738	8.31473e-17	1.06965e-15	0.0855169	0.257783	0.609245	0.540027	9.23697e-13	1.14072e-11	1	1
M1C1	WDR26	ENSSSCG00000010849	WDR26	-0.0139438	0.668673	0.858422	0.212715	6.66914e-11	5.77148e-10	0.163224	5.54719e-07	2.851e-06	-0.0494914	0.129288	0.423628	0.177167	5.60782e-08	4.30233e-07	1	1
M1C1	WDR31	ENSSSCG00000020987	WDR31	-0.012841	0.95172	0.982988	0.541054	0.010072	0.0258916	0.534911	0.0109791	0.026546	-0.00614213	0.976542	0.994064	0.547752	0.00934033	0.0284456	1	1
M1C1	WDR33	ENSSSCG00000015861	WDR33	-0.0104457	0.73501	0.894273	0.246823	1.24532e-15	1.61325e-14	0.167856	5.57044e-08	3.21691e-07	-0.0789678	0.0106645	0.0768417	0.178301	8.21649e-09	6.95607e-08	1	1
M1C1	WDR74	ENSSSCG00000028025	WDR74	-0.0666597	0.130657	0.351113	0.389601	4.89201e-19	8.09341e-18	0.314162	7.81161e-13	7.40029e-12	-0.0754396	0.0841738	0.32331	0.380821	5.69522e-18	1.03345e-16	1	1
M1C1	WDR82	ENSSSCG00000011433	WDR82	0.0476598	0.0675082	0.230374	0.124984	1.73283e-06	9.07607e-06	0.134798	2.49356e-07	1.32813e-06	0.00981391	0.707972	0.914803	0.0871385	0.000854992	0.00342529	1	1
M1C1	WEE1	ENSSSCG00000013411	WEE1	-0.0877759	0.269192	0.534641	0.359538	5.14753e-06	2.51716e-05	0.217854	0.00599717	0.0154623	-0.141684	0.0733538	0.297336	0.30563	0.00012566	0.000588643	1	1
M1C1	WFIKKN1	ENSSSCG00000037013	WFIKKN1	-0.264599	0.52499	0.764037	1.33571	0.000152246	0.000589053	1.00116	0.00600951	0.0154914	-0.334551	0.290428	0.646488	1.26576	0.00104607	0.00411071	1	1
M1C1	WIPF2	ENSSSCG00000017479	WIPF2	0.00889112	0.8046	0.924096	0.275192	1.82385e-14	2.13654e-13	0.229042	1.90487e-10	1.43102e-09	-0.0461502	0.199581	0.534308	0.220151	9.66362e-10	8.96549e-09	1	1
M1C1	WNK2	ENSSSCG00000034154	WNK2	-0.236792	0.141585	0.368324	1.47343	5.92475e-22	1.15431e-20	1.31659	9.98618e-18	1.37421e-16	-0.15684	0.28767	0.644023	1.55339	2.19452e-23	5.39771e-22	1	1
M1C1	WNT5A	ENSSSCG00000035859	WNT5A	0.740382	0.0467121	0.18045	2.25746	1.13111e-09	8.71401e-09	2.6851	4.19205e-13	4.06228e-12	0.427642	0.244326	0.592684	1.94472	1.3506e-07	1.00092e-06	1	1
M1C1	WSB1	ENSSSCG00000017752	WSB1	0.0100875	0.803813	0.923866	0.140209	0.000558006	0.00193817	0.129062	0.00148999	0.00439752	-0.0111473	0.783923	0.94259	0.118974	0.00341223	0.0117801	1	1
M1C1	WSB2	ENSSSCG00000009853	WSB2	-0.0469634	0.295389	0.56522	0.411315	3.9227e-20	6.94777e-19	0.302436	1.499e-11	1.25399e-10	-0.108879	0.0149719	0.0987477	0.349399	6.92559e-15	1.01231e-13	1	1
M1C1	WWC3	ENSSSCG00000012108	WWC3	0.00121435	0.991677	0.99764	0.585504	4.44416e-07	2.50303e-06	0.629459	5.63667e-08	3.25388e-07	0.043955	0.703645	0.913145	0.628245	6.08669e-08	4.64087e-07	1	1
M1C1	WWP1	ENSSSCG00000006137	WWP1	0.0859787	0.0853308	0.269344	0.203621	4.74186e-05	0.000200379	0.21596	1.59608e-05	6.7216e-05	0.0123388	0.805498	0.950003	0.129981	0.00937033	0.0285252	1	1
M1C1	XBP1	ENSSSCG00000030996	XBP1	0.0420301	0.491547	0.737096	0.465947	2.29453e-14	2.6689e-13	0.377065	6.6567e-10	4.73646e-09	-0.0888823	0.145191	0.452502	0.335035	4.11848e-08	3.21467e-07	1	1
M1C1	XCL1	ENSSSCG00000006298	XCL1	0.233667	0.295822	0.565411	2.10831	2.45201e-22	4.85386e-21	1.96966	1.21671e-19	1.88451e-18	-0.13865	0.507324	0.816537	1.736	9.22645e-16	1.45028e-14	1	1
M1C1	XIAP	ENSSSCG00000025028	XIAP	0.0490252	0.453126	0.709037	0.557554	1.31177e-17	1.97794e-16	0.459574	1.94704e-12	1.77088e-11	-0.0979805	0.132984	0.43182	0.410549	3.22557e-10	3.15879e-09	1	1
M1C1	XKR8	ENSSSCG00000030623	XKR8	-0.0710425	0.684692	0.866658	1.36192	4.26571e-15	5.31705e-14	1.39293	1.0036e-15	1.19648e-14	0.031009	0.857209	0.964711	1.46397	3.57181e-17	6.10713e-16	1	1
M1C1	XYLT1	ENSSSCG00000007872	XYLT1	0.121783	0.0707545	0.238051	0.205101	0.00236275	0.00720604	0.340729	4.30281e-07	2.23864e-06	0.135628	0.0443101	0.216917	0.218946	0.00115487	0.00450359	1	1
M1C1	YAF2	ENSSSCG00000031775	YAF2	-0.0687062	0.247846	0.510695	0.359508	1.30162e-09	9.93971e-09	0.198732	0.00082645	0.00256436	-0.160777	0.00676238	0.0541795	0.267438	7.12692e-06	4.14486e-05	1	1
M1C1	YAP1	ENSSSCG00000031429	YAP1	-0.0161292	0.945692	0.980524	0.579406	0.0106982	0.0272883	0.795747	0.000332842	0.00111679	0.216341	0.312352	0.666492	0.811876	0.000300955	0.0013132	1	1
M1C1	YBX1	ENSSSCG00000028485	YBX1	0.0604033	0.0559287	0.203743	0.0915137	0.00381619	0.0110256	0.136512	1.58571e-05	6.68172e-05	0.0449984	0.155213	0.471145	0.0761087	0.016099	0.0453534	1	1
M1C1	YEATS2	ENSSSCG00000011776	YEATS2	-0.0150343	0.674179	0.861606	0.174527	1.08008e-06	5.81765e-06	0.125854	0.000442356	0.00144591	-0.0486738	0.174977	0.501431	0.140888	8.52001e-05	0.00041349	1	1
M1C1	YIPF4	ENSSSCG00000035747	YIPF4	0.0844682	0.167939	0.409576	0.235371	0.000124501	0.0004886	0.229797	0.000179922	0.000633859	-0.00557474	0.927661	0.981438	0.145328	0.017794	0.0493585	1	1
M1C1	YOD1	ENSSSCG00000015659	YOD1	0.0197906	0.803812	0.923866	0.299313	0.000170429	0.000655124	0.259227	0.00113868	0.0034381	-0.0400865	0.614806	0.87298	0.239436	0.00266454	0.00949324	1	1
M1C1	YRDC	ENSSSCG00000040425	YRDC	0.0180284	0.544969	0.777469	0.252958	2.31228e-17	3.41695e-16	0.320847	2.82152e-27	6.98633e-26	0.0678892	0.0228621	0.135516	0.302819	2.79531e-24	7.17334e-23	1	1
M1C1	YTHDF2	ENSSSCG00000027686	YTHDF2	0.0596325	0.0239874	0.11215	0.167727	2.57124e-10	2.10112e-09	0.16049	1.47196e-09	1.01091e-08	-0.00723663	0.785911	0.94345	0.100858	0.000143964	0.000668238	1	1
M1C1	YTHDF3	ENSSSCG00000033144	YTHDF3	0.100386	0.0443398	0.173826	0.206787	3.49498e-05	0.000150919	0.233855	2.85446e-06	1.33289e-05	0.0270683	0.588157	0.861877	0.13347	0.0075297	0.0235713	1	1
M1C1	YWHAH	ENSSSCG00000010035	YWHAH	-0.0716255	0.258497	0.522393	0.169657	0.0074385	0.019892	0.0967638	0.127019	0.216231	-0.0728928	0.250589	0.601178	0.168389	0.00795347	0.0247566	1	1
M1C1	ZBED1	ENSSSCG00000031130	ZBED1	-0.0515461	0.411425	0.675734	0.23958	0.000132778	0.000518336	0.12984	0.0387663	0.0799794	-0.10974	0.0809508	0.315559	0.181386	0.00395265	0.0134328	1	1
M1C1	ZBP1	ENSSSCG00000007508	ZBP1	-0.166033	0.367111	0.635863	3.32984	1.07965e-73	1.26876e-71	3.03756	1.27263e-61	1.13517e-59	-0.292281	0.10978	0.384013	3.20359	2.97337e-68	3.66889e-66	1	1
M1C1	ZBTB10	ENSSSCG00000006155	ZBTB10	-0.0637906	0.314948	0.586069	0.552678	1.99334e-18	3.17029e-17	0.415217	5.17629e-11	4.11629e-10	-0.137461	0.0290946	0.161229	0.479008	4.0452e-14	5.55118e-13	1	1
M1C1	ZBTB24	ENSSSCG00000004411	ZBTB24	-0.0286494	0.401855	0.667669	0.219269	1.39551e-10	1.17139e-09	0.143006	3.09122e-05	0.000124515	-0.0762623	0.0268677	0.152425	0.171656	6.31258e-07	4.27782e-06	1	1
M1C1	ZBTB25	ENSSSCG00000039616	ZBTB25	-0.0688382	0.402884	0.66824	0.46538	1.5156e-08	1.02192e-07	0.314586	0.000131179	0.000473169	-0.150794	0.0666547	0.279829	0.383425	3.17156e-06	1.94941e-05	1	1
M1C1	ZBTB32	ENSSSCG00000002908	ZBTB32	-0.339215	0.107744	0.310806	0.490604	0.0198958	0.0467466	0.214961	0.30783	0.440817	-0.275643	0.190878	0.522912	0.554176	0.00860542	0.0264963	1	1
M1C1	ZBTB41	ENSSSCG00000010897	ZBTB41	0.0367755	0.726253	0.889171	0.378477	0.000313608	0.00113981	0.30765	0.00339984	0.00924715	-0.070827	0.500048	0.811509	0.270875	0.00991258	0.0298998	1	1
M1C1	ZBTB5	ENSSSCG00000036340	ZBTB5	-0.0210647	0.806791	0.925197	0.501184	5.08104e-09	3.63278e-08	0.422998	8.35708e-07	4.18193e-06	-0.078186	0.360912	0.710925	0.444062	2.38951e-07	1.70842e-06	1	1
M1C1	ZC3H12D	ENSSSCG00000004109	ZC3H12D	0.0182592	0.701416	0.877035	0.233426	9.61821e-07	5.21291e-06	0.207839	1.29886e-05	5.53286e-05	-0.0255871	0.591757	0.862318	0.18958	7.02991e-05	0.00034732	1	1
M1C1	ZC3H13	ENSSSCG00000009414	ZC3H13	0.087647	0.0194941	0.0969922	0.234292	4.46908e-10	3.57696e-09	0.25111	2.30105e-11	1.89603e-10	0.0168181	0.65459	0.89164	0.163463	1.3386e-05	7.48231e-05	1	1
M1C1	ZC3H15	ENSSSCG00000016026	ZC3H15	-0.0202885	0.630446	0.835647	0.199335	2.31234e-06	1.18927e-05	0.188042	8.40685e-06	3.68612e-05	-0.0112937	0.789517	0.944957	0.20833	8.35418e-07	5.56457e-06	1	1
M1C1	ZCCHC8	ENSSSCG00000009792	ZCCHC8	0.0502705	0.105377	0.306366	0.193191	5.57049e-10	4.41553e-09	0.191415	8.06211e-10	5.67644e-09	-0.00177555	0.954709	0.989665	0.141145	5.90495e-06	3.48623e-05	1	1
M1C1	ZCWPW1	ENSSSCG00000007659	ZCWPW1	0.0314861	0.689135	0.86976	0.418216	8.4398e-08	5.22005e-07	0.253661	0.00130086	0.00388657	-0.164555	0.0356984	0.185882	0.222175	0.00491976	0.016199	1	1
M1C1	ZDHHC5	ENSSSCG00000013178	ZDHHC5	0.0286937	0.524428	0.763991	0.406171	1.85726e-19	3.15372e-18	0.42441	4.19959e-21	7.1148e-20	0.0182396	0.685051	0.904059	0.395717	1.51551e-18	2.88434e-17	1	1
M1C1	ZFAND2A	ENSSSCG00000007554	ZFAND2A	0.0786093	0.621742	0.82998	0.504596	0.00150038	0.00477767	0.4812	0.00247677	0.00692737	-0.0233956	0.882689	0.97124	0.402591	0.0113047	0.0335248	1	1
M1C1	ZFAND3	ENSSSCG00000039952	ZFAND3	0.0218601	0.554008	0.783945	0.147537	6.89219e-05	0.000283795	0.165275	8.18918e-06	3.59387e-05	0.017738	0.633618	0.882263	0.143414	0.000110198	0.00052298	1	1
M1C1	ZFAND5	ENSSSCG00000030268	ZFAND5	-0.0530472	0.203014	0.453946	0.162707	9.4851e-05	0.0003802	0.0848815	0.0419439	0.0856048	-0.0778259	0.0625671	0.270117	0.137929	0.000961972	0.00381772	1	1
M1C1	ZFAND6	ENSSSCG00000001779	ZFAND6	-0.00914115	0.811788	0.927337	0.235834	8.0663e-10	6.28619e-09	0.182487	2.0362e-06	9.69455e-06	-0.0533468	0.165316	0.487519	0.191628	6.24527e-07	4.23997e-06	1	1
M1C1	ZFR	ENSSSCG00000027681	ZFR	0.041915	0.409871	0.674166	0.223651	1.10556e-05	5.14294e-05	0.217695	1.88574e-05	7.86318e-05	-0.00595596	0.906871	0.977509	0.17578	0.000552066	0.00229362	1	1
M1C1	ZFYVE26	ENSSSCG00000002298	ZFYVE26	0.0111841	0.829042	0.934918	0.311951	1.69031e-09	1.27566e-08	0.293848	1.38953e-08	8.6087e-08	-0.0181031	0.726597	0.921597	0.282664	4.82879e-08	3.73562e-07	1	1
M1C1	ZFYVE9	ENSSSCG00000003863	ZFYVE9	0.202951	0.0405991	0.163534	0.501911	4.03573e-07	2.29042e-06	0.718405	3.60666e-13	3.52967e-12	0.216493	0.0280518	0.157037	0.515454	1.72967e-07	1.25854e-06	1	1
M1C1	ZMIZ2	ENSSSCG00000023820	ZMIZ2	-0.223963	0.0123533	0.0690508	0.276526	0.00197644	0.00612369	0.402558	6.58899e-06	2.92895e-05	0.126032	0.158298	0.475536	0.62652	2.51006e-12	3.00213e-11	1	1
M1C1	ZMYM1	ENSSSCG00000034292	ZMYM1	0.0546613	0.219677	0.476673	0.171087	0.000126718	0.000496379	0.196976	1.01283e-05	4.38764e-05	0.0258886	0.562659	0.848573	0.142315	0.00142446	0.00543467	1	1
M1C1	ZMYND15	ENSSSCG00000017921	ZMYND15	-0.232581	0.458128	0.712429	1.64201	1.22005e-08	8.32882e-08	1.75402	1.03256e-09	7.20165e-09	0.112008	0.674883	0.900245	1.9866	1.45069e-11	1.62116e-10	1	1
M1C1	ZNF189	ENSSSCG00000034239	ZNF189	0.0639806	0.124641	0.340572	0.315002	3.98616e-14	4.52978e-13	0.274403	4.99548e-11	3.98106e-10	-0.0405981	0.330536	0.683554	0.210423	4.60598e-07	3.19142e-06	1	1
M1C1	ZNF227	ENSSSCG00000033420	ZNF227	0.0328035	0.642598	0.8433	0.193792	0.00622835	0.0169903	0.243135	0.000590598	0.00188064	0.0493429	0.486727	0.803609	0.210331	0.00296611	0.0104233	1	1
M1C1	ZNF263	ENSSSCG00000007963	ZNF263	0.0339256	0.564208	0.789624	0.158063	0.00738174	0.019758	0.230097	9.38097e-05	0.000348654	0.072034	0.222785	0.564279	0.196171	0.000871133	0.00348524	1	1
M1C1	ZNF274	ENSSSCG00000003998	ZNF274	-0.0737146	0.466787	0.719282	0.299296	0.00309024	0.00912405	0.408626	5.26795e-05	0.000203928	0.10933	0.279311	0.634221	0.48234	1.8736e-06	1.19015e-05	1	1
M1C1	ZNF280B	ENSSSCG00000033879	ZNF280B	-0.0472757	0.612208	0.822742	0.325309	0.000453416	0.00159889	0.182064	0.0511927	0.101584	-0.143245	0.124573	0.414042	0.22934	0.0144522	0.0413673	1	1
M1C1	ZNF280C	ENSSSCG00000012659	ZNF280C	0.069156	0.139258	0.365083	0.241784	2.47248e-07	1.44475e-06	0.224242	1.73102e-06	8.30835e-06	-0.0175419	0.708696	0.914803	0.155086	0.000936075	0.00372193	1	1
M1C1	ZNF281	ENSSSCG00000010911	ZNF281	0.126422	0.0327715	0.141143	0.719378	2.78655e-34	9.75423e-33	0.840682	2.61788e-46	1.38935e-44	0.121303	0.0380166	0.194639	0.714259	5.45024e-34	2.12933e-32	1	1
M1C1	ZNF41	ENSSSCG00000039997	ZNF41	0.0484244	0.357346	0.62707	0.316232	1.77267e-09	1.33509e-08	0.234506	8.84199e-06	3.86432e-05	-0.0817256	0.121126	0.406141	0.186082	0.000423084	0.00179708	1	1
M1C1	ZNF410	ENSSSCG00000002352	ZNF410	-0.00182178	0.951228	0.982808	0.318177	6.67624e-27	1.6531e-25	0.286679	4.934e-22	8.9862e-21	-0.031498	0.288619	0.644785	0.288501	4.1838e-22	9.6796e-21	1	1
M1C1	ZNF614	ENSSSCG00000003241	ZNF614	0.0480701	0.533686	0.769903	0.390464	3.8153e-07	2.17198e-06	0.284956	0.000226702	0.000783743	-0.105508	0.170369	0.494951	0.236886	0.00218087	0.00794063	1	1
M1C1	ZNF628	ENSSSCG00000025343	ZNF628	-0.268131	0.0332186	0.142241	0.511951	4.21175e-05	0.00017967	0.353696	0.00474177	0.0125132	-0.158255	0.205146	0.543107	0.621827	7.72297e-07	5.18142e-06	1	1
M1C1	ZNF639	ENSSSCG00000038443	ZNF639	0.0467965	0.231783	0.492609	0.25628	6.20804e-11	5.39135e-10	0.239309	1.06303e-09	7.39674e-09	-0.0169709	0.665865	0.896362	0.192513	9.30909e-07	6.15906e-06	1	1
M1C1	ZNF658	ENSSSCG00000036693	ZNF658	0.0378198	0.604918	0.81846	0.263187	0.000326538	0.00118332	0.254863	0.000508774	0.00164593	-0.00832426	0.909895	0.978489	0.217043	0.00311938	0.0108602	1	1
M1C1	ZNF697	ENSSSCG00000006718	ZNF697	-0.288313	0.10488	0.305406	2.49559	2.17164e-58	1.71955e-56	2.48269	9.0766e-58	7.34411e-56	-0.0128973	0.924182	0.98126	2.771	3.34075e-66	3.74746e-64	1	1
M1C1	ZNF786	ENSSSCG00000015450	ZNF786	0.00959974	0.891749	0.961979	0.217318	0.00210204	0.00647759	0.253865	0.000321286	0.00108095	0.0365465	0.60579	0.867834	0.244265	0.000549919	0.00228598	1	1
M1C1	ZNF800	ENSSSCG00000024157	ZNF800	0.0721651	0.11072	0.31648	0.332465	1.97064e-13	2.11905e-12	0.294385	7.88484e-11	6.19696e-10	-0.0380801	0.399831	0.739668	0.22222	9.05233e-07	6.00259e-06	1	1
M1C1	ZNF804A	ENSSSCG00000016022	ZNF804A	0.0167951	0.956174	0.98485	3.03772	9.4344e-30	2.73689e-28	3.04463	7.02839e-30	1.94522e-28	0.00691233	0.975601	0.993624	3.02784	2.75783e-29	8.83878e-28	1	1
M1C1	ZNFX1	ENSSSCG00000030108	ZNFX1	-0.0398075	0.776166	0.913569	2.86908	1.6493e-93	3.81581e-91	2.52061	1.34349e-72	1.68585e-70	-0.34847	0.0126425	0.0872713	2.56042	7.71644e-75	1.16589e-72	1	1
M1C1	ZNHIT3	ENSSSCG00000023373	ZNHIT3	0.0192712	0.689818	0.870265	0.127133	0.00893586	0.023348	0.138377	0.00441764	0.0117373	0.0112443	0.818596	0.953696	0.119106	0.0144458	0.041365	1	1
M1C1	ZSCAN20	ENSSSCG00000003621	ZSCAN20	0.130826	0.0142703	0.0770008	0.172069	0.00138662	0.00444216	0.268281	5.62715e-07	2.88608e-06	0.0962123	0.0741422	0.299216	0.137456	0.0101301	0.0304996	1	1
M1C1	ZSWIM2	ENSSSCG00000016030	ZSWIM2	0.966235	0.0179624	0.0915557	1.63024	3.88685e-05	0.000166529	1.83539	2.73027e-06	1.28022e-05	0.205145	0.53521	0.831831	0.86915	0.011857	0.0349179	1	1
M1C2	MARCH8	ENSSSCG00000010403	MARCH8	0.0806399	0.0290866	0.129763	-0.283555	4.82663e-14	5.44725e-13	-0.20952	2.37553e-08	1.43628e-07	0.0740348	0.0524265	0.241625	-0.29016	1.02696e-14	1.48064e-13	1	2
M1C2	AAGAB	ENSSSCG00000004951	AAGAB	-0.00835418	0.813767	0.927555	-0.0875619	0.0152292	0.0369976	-0.131082	0.000291588	0.000987997	-0.0435205	0.238034	0.58493	-0.122728	0.000718808	0.0029184	1	2
M1C2	AASDHPPT	ENSSSCG00000014998	AASDHPPT	0.00831223	0.845174	0.9431	-0.278418	1.42402e-10	1.19465e-09	-0.335659	1.25137e-14	1.36243e-13	-0.0572412	0.19747	0.531159	-0.343971	2.99596e-15	4.56391e-14	1	2
M1C2	ABCB10	ENSSSCG00000010188	ABCB10	0.208277	0.0747904	0.246752	-0.327584	0.00522061	0.0145742	-0.180335	0.123868	0.211889	0.147249	0.210201	0.55019	-0.388612	0.000907199	0.00361488	1	2
M1C2	ABCB6	ENSSSCG00000016210	ABCB6	-0.012558	0.873688	0.95411	-0.590495	3.494e-12	3.37259e-11	-0.536403	2.12939e-10	1.59242e-09	0.0540914	0.54917	0.84075	-0.523845	6.52274e-10	6.14391e-09	1	2
M1C2	ABCC3	ENSSSCG00000017561	ABCC3	-0.152877	0.164988	0.405349	-0.520556	3.38701e-06	1.70236e-05	-0.571872	3.51254e-07	1.84368e-06	-0.0513157	0.654437	0.891566	-0.418994	0.000202209	0.000907308	1	2
M1C2	ABCC5	ENSSSCG00000011782	ABCC5	-0.0681722	0.442951	0.699625	-0.602297	1.54437e-11	1.4081e-10	-0.631428	1.57419e-12	1.44777e-11	-0.0291304	0.745762	0.928889	-0.563256	2.95546e-10	2.90929e-09	1	2
M1C2	ABCD1	ENSSSCG00000012779	ABCD1	-0.306356	0.00999257	0.0585516	-0.839194	2.68503e-12	2.61561e-11	-0.865361	5.67224e-13	5.43266e-12	-0.0261678	0.829411	0.955815	-0.559005	3.42845e-06	2.09946e-05	1	2
M1C2	ABCG1	ENSSSCG00000027745	ABCG1	0.0739369	0.718197	0.885384	-1.60993	6.23983e-15	7.66112e-14	-1.54842	6.1932e-14	6.38598e-13	0.0615032	0.767324	0.936203	-1.62236	3.75963e-15	5.66892e-14	1	2
M1C2	ABCG4	ENSSSCG00000015113	ABCG4	-0.0643439	0.148436	0.378945	-0.195085	1.51354e-05	6.86823e-05	-0.239628	1.12897e-07	6.29865e-07	-0.044543	0.331532	0.68418	-0.175284	0.00010992	0.000521831	1	2
M1C2	ABHD10	ENSSSCG00000034450	ABHD10	-0.0226731	0.687655	0.868707	-0.282873	1.17158e-06	6.28538e-06	-0.240004	3.55403e-05	0.000141922	0.0428689	0.474971	0.796811	-0.217331	0.000191505	0.000863989	1	2
M1C2	ABHD12	ENSSSCG00000040449	ABHD12	0.148294	0.3096	0.58029	-1.21634	9.41494e-17	1.33532e-15	-1.14623	4.72118e-15	5.32418e-14	0.0701126	0.63266	0.881841	-1.29453	8.86189e-19	1.70857e-17	1	2
M1C2	ABHD16A	ENSSSCG00000034923	ABHD16A	-0.0654674	0.151267	0.383857	-0.244572	1.09049e-07	6.66398e-07	-0.181448	7.94895e-05	0.000299263	0.0631242	0.174692	0.501256	-0.11598	0.0118423	0.0348952	1	2
M1C2	ABL1	ENSSSCG00000005706	ABL1	-0.120497	0.0149455	0.0798333	-0.334927	2.33742e-11	2.10141e-10	-0.425679	2.4856e-17	3.3307e-16	-0.090752	0.07537	0.302686	-0.305181	1.4509e-09	1.31963e-08	1	2
M1C2	ACAA2	ENSSSCG00000004510	ACAA2	0.0333889	0.539691	0.773892	-0.148877	0.00688163	0.0185637	-0.1162	0.0347689	0.0727767	0.032677	0.557419	0.844685	-0.149589	0.00659253	0.020961	1	2
M1C2	ACACA	ENSSSCG00000017694	ACACA	0.0182282	0.747686	0.900318	-0.161548	0.00476278	0.0134482	-0.198386	0.000535824	0.0017244	-0.0368378	0.524598	0.827274	-0.216614	0.000158036	0.000727396	1	2
M1C2	ACAD9	ENSSSCG00000023354	ACAD9	-0.0272024	0.450796	0.707091	-0.325774	2.02494e-18	3.2171e-17	-0.246643	2.719e-11	2.22678e-10	0.0791309	0.0386078	0.196855	-0.219441	3.52144e-09	3.07622e-08	1	2
M1C2	ACADL	ENSSSCG00000016156	ACADL	-0.0220369	0.595155	0.812508	-0.170973	4.79902e-05	0.000202679	-0.227455	6.87116e-08	3.91614e-07	-0.0564819	0.187264	0.517704	-0.205418	1.16722e-06	7.60698e-06	1	2
M1C2	ACCS	ENSSSCG00000013282	ACCS	0.0752222	0.260741	0.524985	-0.335172	2.7615e-06	1.40659e-05	-0.23271	0.000996447	0.00303914	0.102462	0.171779	0.497173	-0.307932	1.29585e-05	7.27082e-05	1	2
M1C2	ACCSL	ENSSSCG00000040937	ACCSL	-0.0311124	0.498121	0.742693	-0.194979	3.75696e-05	0.000161244	-0.193758	4.22514e-05	0.000166299	0.00122104	0.98007	0.994877	-0.162646	0.000626166	0.00257188	1	2
M1C2	ACER1	ENSSSCG00000023969	ACER1	-0.0659542	0.695999	0.874324	-0.464651	0.0126655	0.0316094	-0.528526	0.00505778	0.0132691	-0.0638756	0.757324	0.933963	-0.462572	0.0154949	0.0438666	1	2
M1C2	ACOT9	ENSSSCG00000012172	ACOT9	-0.0479453	0.231168	0.49177	-0.330668	4.43288e-16	5.94006e-15	-0.392576	6.37932e-22	1.14773e-20	-0.0619074	0.135976	0.436744	-0.344631	3.49172e-17	5.98402e-16	1	2
M1C2	ACOX1	ENSSSCG00000017198	ACOX1	-0.00876282	0.707096	0.879681	-0.14235	1.84623e-09	1.38697e-08	-0.153636	9.02691e-11	7.02372e-10	-0.0112856	0.639651	0.884013	-0.144873	1.06231e-09	9.81878e-09	1	2
M1C2	ACP2	ENSSSCG00000013242	ACP2	-0.00397341	0.968426	0.989414	-0.366839	0.000263847	0.000973775	-0.298846	0.00295086	0.00812294	0.0679923	0.499547	0.81114	-0.294873	0.00335721	0.0116145	1	2
M1C2	ACP5	ENSSSCG00000032282	ACP5	0.11924	0.17215	0.41423	-0.435216	6.52405e-07	3.60185e-06	-0.205153	0.018953	0.0428651	0.230063	0.0086064	0.0649967	-0.324394	0.000206663	0.000924768	1	2
M1C2	ACPP	ENSSSCG00000011627	ACPP	-0.148885	0.293329	0.563555	-1.3956	2.99285e-21	5.63089e-20	-1.24596	1.92408e-17	2.59944e-16	0.149642	0.326891	0.680482	-1.09707	8.60218e-14	1.14647e-12	1	2
M1C2	ACSF2	ENSSSCG00000017566	ACSF2	-0.058365	0.313263	0.584135	-0.149355	0.0100344	0.0258085	-0.200008	0.000568389	0.00181813	-0.0506528	0.38416	0.730005	-0.141643	0.0147272	0.0420327	1	2
M1C2	ACTR10	ENSSSCG00000022299	ACTR10	0.0071038	0.858859	0.949247	-0.125731	0.00177943	0.00557631	-0.156149	0.000105438	0.000387882	-0.0304181	0.45354	0.782147	-0.163253	5.09471e-05	0.000257906	1	2
M1C2	ACTR5	ENSSSCG00000007349	ACTR5	-0.017652	0.617542	0.826832	-0.144797	8.52541e-05	0.000344812	-0.118487	0.00126669	0.00379443	0.0263103	0.49369	0.808189	-0.100835	0.00645436	0.0205703	1	2
M1C2	ACVR2B	ENSSSCG00000011257	ACVR2B	0.0469983	0.694123	0.872856	-0.520438	4.19811e-05	0.000179243	-0.663968	2.57992e-07	1.37117e-06	-0.14353	0.291062	0.646889	-0.710966	3.50956e-08	2.77153e-07	1	2
M1C2	ACVRL1	ENSSSCG00000000232	ACVRL1	-0.195159	0.18627	0.432605	-1.73338	1.22686e-31	3.80043e-30	-1.39946	3.16979e-21	5.41351e-20	0.333929	0.0244964	0.142466	-1.2043	4.06506e-16	6.54254e-15	1	2
M1C2	ADA	ENSSSCG00000021255	ADA	-0.244871	0.0507794	0.191223	-0.305966	0.0151167	0.0367904	-0.631274	6.2996e-07	3.20433e-06	-0.325308	0.0108817	0.0779448	-0.386403	0.00238028	0.00856703	1	2
M1C2	ADAM15	ENSSSCG00000006533	ADAM15	-0.15061	0.0658441	0.226575	-0.368508	7.66302e-06	3.64961e-05	-0.346844	2.52673e-05	0.000103409	0.0216645	0.794049	0.946272	-0.196234	0.0173903	0.0484384	1	2
M1C2	ADAP1	ENSSSCG00000007547	ADAP1	-0.0381211	0.731784	0.892254	-0.912085	1.09195e-15	1.42203e-14	-0.741064	6.02967e-11	4.76421e-10	0.171022	0.140086	0.443786	-0.702943	5.68434e-10	5.41622e-09	1	2
M1C2	ADAP2	ENSSSCG00000017738	ADAP2	0.32037	0.0442822	0.173646	-2.46432	6.1051e-53	4.07199e-51	-2.14155	1.36732e-40	5.8514e-39	0.322775	0.0464859	0.223262	-2.46192	4.16961e-53	3.41102e-51	1	2
M1C2	ADCK2	ENSSSCG00000016496	ADCK2	0.00977231	0.863319	0.95075	-0.215424	0.000203613	0.000768714	-0.159759	0.00574666	0.0149047	0.0556651	0.346579	0.697729	-0.169531	0.00343324	0.0118378	1	2
M1C2	ADCY9	ENSSSCG00000007950	ADCY9	0.187847	0.0544133	0.200273	-0.557106	3.43404e-08	2.2127e-07	-0.558969	3.12344e-08	1.86261e-07	-0.00186251	0.985695	0.996681	-0.746816	1.18557e-13	1.56459e-12	1	2
M1C2	ADGRL2	ENSSSCG00000003761	ADGRL2	-0.0965659	0.40801	0.672837	-0.394537	0.000726619	0.00247278	-0.437728	0.000177445	0.000625527	-0.0431907	0.711551	0.915799	-0.341162	0.00347976	0.0119825	1	2
M1C2	ADO	ENSSSCG00000031360	ADO	-0.128166	0.187043	0.433418	-0.714799	6.70023e-12	6.29108e-11	-0.454918	7.58047e-06	3.34159e-05	0.259881	0.0174249	0.110741	-0.326752	0.00146253	0.00555845	1	2
M1C2	ADPRHL2	ENSSSCG00000003634	ADPRHL2	-0.0519536	0.288323	0.557993	-0.304913	1.79581e-09	1.35115e-08	-0.278228	3.83312e-08	2.24962e-07	0.0266848	0.61185	0.870645	-0.226274	8.78332e-06	5.05656e-05	1	2
M1C2	ADRB2	ENSSSCG00000038598	ADRB2	0.0178888	0.935977	0.978143	-1.09573	1.14214e-06	6.1341e-06	-0.99999	8.78503e-06	3.84397e-05	0.0957382	0.673844	0.9001	-1.01788	6.06602e-06	3.56993e-05	1	2
M1C2	ADSS	ENSSSCG00000010874	ADSS	0.030088	0.507629	0.749879	-0.234176	3.14414e-07	1.81361e-06	-0.228222	6.20706e-07	3.16161e-06	0.0059542	0.897381	0.975259	-0.25831	1.699e-08	1.38301e-07	1	2
M1C2	AGA	ENSSSCG00000015772	AGA	0.035209	0.310484	0.581133	-0.155772	1.35689e-05	6.20873e-05	-0.145339	4.88685e-05	0.00018997	0.010433	0.777256	0.940002	-0.180548	4.67915e-07	3.23909e-06	1	2
M1C2	AGBL2	ENSSSCG00000040838	AGBL2	-0.0786901	0.446837	0.703649	-0.266142	0.0136372	0.0337162	-0.357308	0.00104903	0.00318364	-0.0911656	0.425064	0.759909	-0.278618	0.0114161	0.0338075	1	2
M1C2	AGO4	ENSSSCG00000042910	AGO4	-0.0489579	0.304897	0.575623	-0.226816	2.11788e-06	1.09725e-05	-0.298246	4.60783e-10	3.34124e-09	-0.0714299	0.136679	0.437566	-0.249288	1.9245e-07	1.39073e-06	1	2
M1C2	AGPAT2	ENSSSCG00000040845	AGPAT2	-0.140092	0.352729	0.623625	-1.86987	3.22685e-32	1.02313e-30	-1.48333	1.857e-21	3.24635e-20	0.386537	0.0180708	0.11391	-1.34324	8.22646e-18	1.4729e-16	1	2
M1C2	AGPAT3	ENSSSCG00000038081	AGPAT3	-0.116198	0.162493	0.401207	-0.468959	2.15555e-08	1.43126e-07	-0.468619	2.20923e-08	1.33792e-07	0.000340121	0.996786	0.999636	-0.352421	2.65473e-05	0.000141043	1	2
M1C2	AHCY	ENSSSCG00000007278	AHCY	0.210095	0.0150447	0.0802475	-0.417159	1.50046e-06	7.92624e-06	-0.272656	0.00165075	0.00482889	0.144504	0.0963248	0.354092	-0.482751	2.48581e-08	1.9939e-07	1	2
M1C2	AIFM2	ENSSSCG00000010258	AIFM2	-0.111688	0.0595922	0.212287	-0.338692	3.03667e-08	1.9747e-07	-0.297632	1.05602e-06	5.21566e-06	0.0410603	0.516443	0.822425	-0.185944	0.00249989	0.00896702	1	2
M1C2	AKAP11	ENSSSCG00000009430	AKAP11	0.111867	0.0223912	0.107296	-0.243478	7.59754e-07	4.16655e-06	-0.162235	0.000974698	0.00298189	0.0812432	0.100192	0.363982	-0.274102	2.48812e-08	1.99467e-07	1	2
M1C2	AKIP1	ENSSSCG00000033335	AKIP1	-0.10228	0.113645	0.321107	-0.311998	2.59138e-06	1.32404e-05	-0.305754	4.08346e-06	1.86905e-05	0.00624325	0.927373	0.981438	-0.203474	0.00233158	0.00842863	1	2
M1C2	AKR1D1	ENSSSCG00000016519	AKR1D1	0.100577	0.471258	0.722359	-0.58766	0.000147887	0.000573238	-0.470007	0.00206553	0.00591457	0.117652	0.478951	0.799804	-0.570584	0.000176351	0.000803491	1	2
M1C2	AKR7A2	ENSSSCG00000003491	AKR7A2	-0.0224145	0.891306	0.961936	-0.593525	0.00030157	0.00110065	-0.495542	0.00254544	0.00711005	0.0979834	0.55122	0.841307	-0.473127	0.00396223	0.0134623	1	2
M1C2	ALDH1B1	ENSSSCG00000005361	ALDH1B1	-0.0700337	0.233337	0.494876	-0.519999	3.36449e-17	4.90335e-16	-0.555974	2.57335e-19	3.93227e-18	-0.0359754	0.579855	0.85722	-0.48594	5.90918e-15	8.71486e-14	1	2
M1C2	ALDH2	ENSSSCG00000009889	ALDH2	0.0480271	0.681682	0.865303	-0.320311	0.00625253	0.0170499	-0.28786	0.0139989	0.0328444	0.0324507	0.781873	0.941694	-0.335887	0.00414005	0.0139767	1	2
M1C2	ALDH4A1	ENSSSCG00000024752	ALDH4A1	-0.123379	0.0836378	0.265868	-0.310776	1.50848e-05	6.85365e-05	-0.34489	1.59458e-06	7.68086e-06	-0.0341141	0.638079	0.883118	-0.221511	0.00210403	0.00769053	1	2
M1C2	ALDH7A1	ENSSSCG00000014247	ALDH7A1	0.105231	0.0640408	0.222473	-0.377795	5.20957e-11	4.54021e-10	-0.25779	7.10902e-06	3.145e-05	0.120004	0.0388113	0.197552	-0.363021	2.47439e-10	2.45729e-09	1	2
M1C2	ALG14	ENSSSCG00000006885	ALG14	-0.0200163	0.765238	0.908927	-0.262854	0.000197825	0.000749539	-0.238256	0.000721357	0.00226008	0.0245978	0.74062	0.926996	-0.21824	0.00209202	0.00765418	1	2
M1C2	ALG5	ENSSSCG00000009360	ALG5	0.0816987	0.0295075	0.13101	-0.140722	0.000293642	0.00107384	-0.167597	1.70233e-05	7.14063e-05	-0.0268754	0.503658	0.81418	-0.249296	1.48379e-10	1.50174e-09	1	2
M1C2	ALPK1	ENSSSCG00000031348	ALPK1	0.174224	0.0482397	0.184617	-0.437274	1.44829e-06	7.66984e-06	-0.383794	2.26039e-05	9.32819e-05	0.0534794	0.564331	0.849484	-0.558019	6.39616e-10	6.0362e-09	1	2
M1C2	ANAPC13	ENSSSCG00000033057	ANAPC13	0.00960374	0.898615	0.964439	-0.18038	0.017517	0.0417874	-0.20159	0.00796373	0.0198885	-0.0212105	0.78174	0.941694	-0.211194	0.00546159	0.0177191	1	2
M1C2	ANAPC5	ENSSSCG00000009814	ANAPC5	0.0289242	0.423045	0.685146	-0.09654	0.00923301	0.0240227	-0.117572	0.00155671	0.00457527	-0.0210318	0.581612	0.85819	-0.146496	8.30482e-05	0.000403708	1	2
M1C2	ANGEL1	ENSSSCG00000002390	ANGEL1	-0.119262	0.161946	0.400452	-0.353561	4.26269e-05	0.000181738	-0.497603	9.92771e-09	6.25796e-08	-0.144042	0.102432	0.368672	-0.378341	1.40487e-05	7.82025e-05	1	2
M1C2	ANKH	ENSSSCG00000016784	ANKH	-0.0816955	0.47925	0.72812	-0.385483	0.000878358	0.0029485	-0.494405	2.01873e-05	8.3988e-05	-0.108922	0.349584	0.701283	-0.41271	0.000375934	0.00161347	1	2
M1C2	ANKRD28	ENSSSCG00000011194	ANKRD28	0.0153575	0.786469	0.917554	-0.320805	2.16468e-08	1.43668e-07	-0.354382	6.46604e-10	4.60744e-09	-0.033577	0.562559	0.848573	-0.36974	1.16758e-10	1.19148e-09	1	2
M1C2	ANKRD29	ENSSSCG00000003708	ANKRD29	-0.0103696	0.941351	0.979326	-0.947246	1.79584e-10	1.48886e-09	-1.26999	6.18362e-17	8.03165e-16	-0.322741	0.0425328	0.211007	-1.25962	1.20552e-16	1.9922e-15	1	2
M1C2	ANKRD39	ENSSSCG00000035533	ANKRD39	0.0300342	0.682644	0.865847	-0.347078	4.56396e-06	2.24812e-05	-0.20432	0.00654521	0.0167441	0.142758	0.0651362	0.276988	-0.234354	0.00183155	0.00683116	1	2
M1C2	ANKRD40	ENSSSCG00000038760	ANKRD40	0.0612373	0.0694327	0.235046	-0.141317	3.67287e-05	0.000157864	-0.107153	0.00173146	0.00502701	0.0341649	0.324787	0.678679	-0.16839	8.44707e-07	5.62391e-06	1	2
M1C2	ANKRD50	ENSSSCG00000022173	ANKRD50	0.0238207	0.845094	0.9431	-0.924846	6.41365e-14	7.15113e-13	-0.768446	4.2698e-10	3.10678e-09	0.1564	0.208974	0.54907	-0.792266	1.22372e-10	1.24791e-09	1	2
M1C2	ANKRD54	ENSSSCG00000000120	ANKRD54	-0.0164992	0.793545	0.920511	-0.366112	2.1835e-08	1.44852e-07	-0.284655	1.21309e-05	5.19889e-05	0.0814571	0.227947	0.571199	-0.268156	3.9936e-05	0.000205538	1	2
M1C2	ANKZF1	ENSSSCG00000016212	ANKZF1	0.0243715	0.549239	0.780827	-0.202336	9.00776e-07	4.8946e-06	-0.143055	0.000504007	0.00163336	0.0592806	0.154565	0.469561	-0.167427	4.72999e-05	0.000240429	1	2
M1C2	ANLN	ENSSSCG00000016658	ANLN	0.110984	0.173146	0.415321	-0.355836	3.3979e-05	0.000147156	-0.467536	7.08441e-08	4.03457e-07	-0.111701	0.217742	0.558092	-0.578521	2.28552e-11	2.50309e-10	1	2
M1C2	ANO10	ENSSSCG00000011296	ANO10	0.0914274	0.240137	0.503142	-0.302863	0.000118754	0.00046778	-0.238622	0.00239781	0.00674346	0.0642416	0.41842	0.755411	-0.330049	2.64329e-05	0.000140536	1	2
M1C2	ANO8	ENSSSCG00000039330	ANO8	-0.0473537	0.490136	0.736423	-0.373922	6.75497e-08	4.22921e-07	-0.291988	2.43074e-05	9.97283e-05	0.0819338	0.241203	0.588869	-0.244635	0.000412262	0.00175448	1	2
M1C2	ANXA11	ENSSSCG00000010331	ANXA11	0.0583449	0.14939	0.380334	-0.221891	4.64351e-08	2.95854e-07	-0.177858	1.17951e-05	5.06085e-05	0.0440326	0.279631	0.634851	-0.236203	5.91999e-09	5.07864e-08	1	2
M1C2	AOPEP	ENSSSCG00000010943	AOPEP	-0.108898	0.146956	0.376751	-0.470347	4.90487e-10	3.91517e-09	-0.420589	2.58198e-08	1.55539e-07	0.0497582	0.51353	0.820706	-0.311691	3.78815e-05	0.000195986	1	2
M1C2	AP1S1	ENSSSCG00000021145	AP1S1	-0.0625464	0.113864	0.321506	-0.225156	2.22709e-08	1.4748e-07	-0.264103	5.87948e-11	4.65548e-10	-0.0389478	0.344246	0.696137	-0.201557	6.48009e-07	4.38531e-06	1	2
M1C2	AP2A2	ENSSSCG00000012836	AP2A2	-0.0690365	0.449853	0.706211	-0.489101	8.90458e-08	5.49147e-07	-0.392062	1.80647e-05	7.54539e-05	0.0970383	0.289194	0.645185	-0.323026	0.000412346	0.00175448	1	2
M1C2	AP2M1	ENSSSCG00000024437	AP2M1	-0.0365057	0.568462	0.79303	-0.465193	4.48692e-13	4.66558e-12	-0.376901	4.37733e-09	2.86412e-08	0.088292	0.170923	0.495857	-0.340396	1.16522e-07	8.67877e-07	1	2
M1C2	AP2S1	ENSSSCG00000003106	AP2S1	-0.0378492	0.623101	0.831188	-0.37244	1.43815e-06	7.62155e-06	-0.292008	0.000156297	0.000556856	0.0804322	0.299516	0.65528	-0.254159	0.00100404	0.00396448	1	2
M1C2	AP3B1	ENSSSCG00000014101	AP3B1	0.0389509	0.307157	0.577753	-0.140464	0.000254548	0.000943452	-0.162569	2.32568e-05	9.57365e-05	-0.0221046	0.567756	0.851749	-0.20152	1.5717e-07	1.15323e-06	1	2
M1C2	AP5S1	ENSSSCG00000033297	AP5S1	-0.0805823	0.256612	0.520643	-0.370197	2.73316e-07	1.5883e-06	-0.427586	3.08686e-09	2.05888e-08	-0.0573891	0.433619	0.766364	-0.347004	1.61058e-06	1.03416e-05	1	2
M1C2	APBA1	ENSSSCG00000005250	APBA1	0.0755315	0.550607	0.781799	-0.468011	0.000309018	0.00112479	-0.446452	0.000573934	0.00183389	0.0215598	0.870902	0.968087	-0.521983	5.60457e-05	0.000282268	1	2
M1C2	APCDD1	ENSSSCG00000039797	APCDD1	-0.264706	0.158982	0.396237	-0.716291	0.000368757	0.00132304	-1.00206	1.52055e-06	7.35059e-06	-0.28577	0.202032	0.537488	-0.737355	0.000513688	0.00214985	1	2
M1C2	APEH	ENSSSCG00000011385	APEH	-0.0169221	0.702304	0.877508	-0.167364	0.000274503	0.00100958	-0.146505	0.00142205	0.00422223	0.0208591	0.662818	0.894878	-0.129583	0.00503001	0.0165033	1	2
M1C2	APEX2	ENSSSCG00000012348	APEX2	-0.0169665	0.752887	0.902663	-0.338459	1.71425e-09	1.29306e-08	-0.260605	3.07466e-06	1.42985e-05	0.077854	0.181721	0.510379	-0.243638	1.40046e-05	7.8016e-05	1	2
M1C2	APH1A	ENSSSCG00000028297	APH1A	-0.0522978	0.172136	0.41423	-0.179436	3.13624e-06	1.58061e-05	-0.167992	1.27255e-05	5.43328e-05	0.0114439	0.767566	0.936358	-0.115694	0.00267746	0.00953237	1	2
M1C2	APPL1	ENSSSCG00000032357	APPL1	-0.015648	0.774067	0.912695	-0.134285	0.0140142	0.0345444	-0.240836	1.07174e-05	4.63335e-05	-0.106551	0.0521725	0.24111	-0.225188	3.88118e-05	0.000200309	1	2
M1C2	ARFIP1	ENSSSCG00000009010	ARFIP1	-0.0625429	0.0767577	0.251394	-0.147069	3.78924e-05	0.000162535	-0.246068	6.50142e-12	5.65608e-11	-0.098999	0.00636316	0.0516836	-0.183525	3.26624e-07	2.3074e-06	1	2
M1C2	ARHGAP1	ENSSSCG00000013256	ARHGAP1	-0.0877061	0.0551254	0.20182	-0.23025	5.24634e-07	2.9292e-06	-0.275465	1.98347e-09	1.34413e-08	-0.0452153	0.326992	0.680503	-0.187759	4.41514e-05	0.000225431	1	2
M1C2	ARHGAP18	ENSSSCG00000004205	ARHGAP18	-0.000918148	0.991913	0.99764	-0.791343	3.04033e-18	4.79938e-17	-0.719393	2.37427e-15	2.75516e-14	0.0719503	0.42969	0.763041	-0.718475	2.58852e-15	3.96773e-14	1	2
M1C2	ARHGAP21	ENSSSCG00000011074	ARHGAP21	-0.121003	0.285188	0.554171	-0.726306	1.57676e-10	1.31459e-09	-0.731442	1.17304e-10	9.00426e-10	-0.00513652	0.964022	0.992126	-0.610439	7.66249e-08	5.80053e-07	1	2
M1C2	ARHGAP22	ENSSSCG00000010381	ARHGAP22	0.324819	0.0366536	0.152367	-1.74321	2.69763e-28	7.14558e-27	-1.43934	6.05629e-20	9.57048e-19	0.303866	0.0572777	0.255226	-1.76416	3.38269e-29	1.07947e-27	1	2
M1C2	ARHGAP33	ENSSSCG00000039135	ARHGAP33	-0.174227	0.0194851	0.0969802	-0.416725	1.66523e-07	9.96646e-07	-0.464243	7.26888e-09	4.65932e-08	-0.0475178	0.583093	0.859005	-0.290016	0.00040451	0.00172561	1	2
M1C2	ARHGAP35	ENSSSCG00000003107	ARHGAP35	-0.00626695	0.854827	0.94727	-0.112005	0.00114476	0.00373524	-0.18497	8.16794e-08	4.61966e-07	-0.072965	0.0354789	0.185435	-0.178703	2.2453e-07	1.61389e-06	1	2
M1C2	ARHGAP5	ENSSSCG00000001966	ARHGAP5	0.0644513	0.416988	0.680366	-0.344439	1.71671e-05	7.73563e-05	-0.294191	0.000238419	0.000819469	0.0502477	0.533804	0.831591	-0.358643	7.45046e-06	4.32454e-05	1	2
M1C2	ARHGEF19	ENSSSCG00000003472	ARHGEF19	-0.211614	0.152675	0.386173	-0.50556	0.00140377	0.00449323	-0.724876	9.27659e-06	4.04233e-05	-0.219316	0.213238	0.55306	-0.513262	0.00212626	0.00776031	1	2
M1C2	ARHGEF4	ENSSSCG00000035828	ARHGEF4	-0.0515075	0.519111	0.759605	-0.764497	5.59539e-21	1.03693e-19	-0.690038	1.95174e-17	2.6344e-16	0.074459	0.368221	0.715968	-0.638531	4.07693e-15	6.11003e-14	1	2
M1C2	ARL11	ENSSSCG00000036810	ARL11	-0.149759	0.551727	0.782535	-0.884756	0.000481776	0.00169245	-0.774832	0.00221387	0.00629431	0.109923	0.666743	0.896617	-0.625073	0.0136495	0.0393974	1	2
M1C2	ARL2BP	ENSSSCG00000002819	ARL2BP	-0.00156233	0.97052	0.990375	-0.199185	3.52279e-06	1.76521e-05	-0.176968	3.73661e-05	0.000148492	0.0222166	0.610756	0.869657	-0.175406	4.49566e-05	0.000229226	1	2
M1C2	ARL4C	ENSSSCG00000034293	ARL4C	0.0361229	0.727704	0.890064	-1.46469	9.15447e-45	4.78976e-43	-1.43369	5.6197e-43	2.64161e-41	0.0310069	0.767577	0.936358	-1.46981	4.45779e-45	2.77338e-43	1	2
M1C2	ARL6IP4	ENSSSCG00000009782	ARL6IP4	-0.0894015	0.0753555	0.248242	-0.265846	1.60221e-07	9.62434e-07	-0.214633	2.27967e-05	9.3973e-05	0.0512128	0.317659	0.672035	-0.125232	0.0136922	0.0395128	1	2
M1C2	ARMC10	ENSSSCG00000028444	ARMC10	0.00125495	0.973802	0.991207	-0.111657	0.00381069	0.011014	-0.147388	0.000136531	0.000491041	-0.0357305	0.360257	0.709924	-0.148643	0.000121802	0.00057291	1	2
M1C2	ARMCX1	ENSSSCG00000038569	ARMCX1	0.20865	0.505305	0.747981	-2.9543	4.03333e-15	5.05686e-14	-2.5127	2.74561e-12	2.46838e-11	0.441599	0.286553	0.643514	-2.72135	3.23419e-14	4.48815e-13	1	2
M1C2	ARMCX3	ENSSSCG00000040281	ARMCX3	-0.0635527	0.156356	0.392068	-0.247361	4.83429e-08	3.06689e-07	-0.297853	5.36449e-11	4.25909e-10	-0.0504919	0.272271	0.626694	-0.234301	2.6278e-07	1.87066e-06	1	2
M1C2	ARMCX6	ENSSSCG00000012508	ARMCX6	-0.0734546	0.302297	0.572442	-0.604909	4.6953e-15	5.81785e-14	-0.624366	7.47973e-16	8.9678e-15	-0.0194567	0.815992	0.952154	-0.550911	1.78155e-12	2.15342e-11	1	2
M1C2	ARMT1	ENSSSCG00000004088	ARMT1	-0.000725469	0.988506	0.99665	-0.188456	0.000253564	0.000940511	-0.217734	2.45876e-05	0.000100833	-0.0292774	0.579646	0.85722	-0.217008	2.73983e-05	0.000145251	1	2
M1C2	ARRB1	ENSSSCG00000014852	ARRB1	-0.000249028	0.997757	0.999478	-0.548842	6.06288e-10	4.78534e-09	-0.551962	4.85016e-10	3.50153e-09	-0.00312038	0.971963	0.993249	-0.551713	4.94711e-10	4.7628e-09	1	2
M1C2	ARRDC2	ENSSSCG00000013893	ARRDC2	0.0390824	0.398715	0.664466	-0.202878	1.21602e-05	5.618e-05	-0.129075	0.00537119	0.0140044	0.0738027	0.111938	0.388531	-0.168157	0.000286999	0.00125802	1	2
M1C2	ARSE	ENSSSCG00000022129	ARSE	0.0513173	0.626145	0.832928	-0.391424	0.000288698	0.00105837	-0.248938	0.0203846	0.0457396	0.142486	0.194957	0.527942	-0.300255	0.00516268	0.0168825	1	2
M1C2	ARVCF	ENSSSCG00000010133	ARVCF	-0.0706799	0.5439	0.776587	-0.480247	6.12996e-05	0.000254675	-0.424291	0.000384981	0.00127481	0.0559561	0.64986	0.889487	-0.353611	0.00320961	0.0111508	1	2
M1C2	ASAH1	ENSSSCG00000006995	ASAH1	0.0662342	0.488556	0.734944	-0.614738	1.34441e-10	1.13108e-09	-0.527873	3.48321e-08	2.06103e-07	0.0868651	0.364561	0.713792	-0.594107	5.38857e-10	5.15764e-09	1	2
M1C2	ASAP3	ENSSSCG00000028108	ASAP3	0.0092085	0.944836	0.980439	-0.736821	1.30624e-07	7.92681e-07	-0.585298	2.33489e-05	9.60886e-05	0.151523	0.295361	0.650901	-0.594506	1.77296e-05	9.71942e-05	1	2
M1C2	ASB7	ENSSSCG00000004821	ASB7	0.0806154	0.0766884	0.251379	-0.161767	0.000526049	0.00183621	-0.125585	0.00701024	0.0177558	0.0361826	0.447296	0.777534	-0.2062	9.32188e-06	5.34375e-05	1	2
M1C2	ASF1A	ENSSSCG00000004247	ASF1A	-0.0256811	0.63325	0.837565	-0.229829	3.68483e-05	0.000158332	-0.296175	1.25815e-07	6.98517e-07	-0.0663463	0.253487	0.6049	-0.270494	1.56339e-06	1.00474e-05	1	2
M1C2	ASH2L	ENSSSCG00000021898	ASH2L	-0.00464407	0.874572	0.954431	-0.125157	3.65123e-05	0.000157025	-0.147829	1.14833e-06	5.64333e-06	-0.0226719	0.469919	0.794283	-0.143185	2.71054e-06	1.67999e-05	1	2
M1C2	ASPH	ENSSSCG00000025087	ASPH	0.116753	0.127782	0.345927	-0.203972	0.00919871	0.0239461	-0.100808	0.196106	0.307861	0.103164	0.194113	0.526994	-0.217561	0.00518343	0.0169391	1	2
M1C2	ATG12	ENSSSCG00000033912	ATG12	0.0387623	0.29384	0.563851	-0.119776	0.00128113	0.00413824	-0.16542	8.88803e-06	3.8833e-05	-0.0456434	0.223666	0.565877	-0.204182	4.19472e-08	3.26729e-07	1	2
M1C2	ATG2A	ENSSSCG00000023890	ATG2A	-0.193711	0.0319204	0.138443	-0.520157	9.25596e-09	6.40435e-08	-0.492028	5.51041e-08	3.18348e-07	0.0281283	0.756984	0.933864	-0.298317	0.000996519	0.00393899	1	2
M1C2	ATG7	ENSSSCG00000011575	ATG7	0.0420425	0.307232	0.577798	-0.149076	0.00039687	0.00141499	-0.13226	0.00166217	0.00485534	0.0168155	0.695544	0.90932	-0.174302	3.44272e-05	0.000179748	1	2
M1C2	ATIC	ENSSSCG00000016173	ATIC	0.103104	0.0730572	0.242982	-0.18686	0.00145664	0.00464738	-0.069442	0.234578	0.354646	0.117418	0.0484051	0.229507	-0.172546	0.00309368	0.0107936	1	2
M1C2	ATOH8	ENSSSCG00000008230	ATOH8	0.229313	0.289154	0.558945	-1.75538	1.84711e-11	1.67484e-10	-1.84263	3.42758e-12	3.04269e-11	-0.0872501	0.772158	0.938522	-2.07194	3.65416e-15	5.5155e-14	1	2
M1C2	ATP2B1	ENSSSCG00000027898	ATP2B1	0.0908397	0.060556	0.21454	-0.280594	7.24411e-09	5.07396e-08	-0.174951	0.000308003	0.00103934	0.105643	0.0296459	0.163489	-0.265791	4.18739e-08	3.2633e-07	1	2
M1C2	ATP6V0A1	ENSSSCG00000017401	ATP6V0A1	-0.0615378	0.56981	0.793806	-0.908218	6.79062e-17	9.76201e-16	-0.998334	4.56594e-20	7.31687e-19	-0.0901157	0.409814	0.747305	-0.936796	7.56803e-18	1.3583e-16	1	2
M1C2	ATP6V1D	ENSSSCG00000033278	ATP6V1D	0.0318697	0.411735	0.675894	-0.215008	4.75247e-08	3.02016e-07	-0.231405	4.29534e-09	2.81296e-08	-0.0163968	0.681595	0.90191	-0.263274	2.41745e-11	2.64366e-10	1	2
M1C2	ATP6V1G3	ENSSSCG00000036270	ATP6V1G3	-0.214908	0.25577	0.519746	-0.886043	1.09646e-05	5.10382e-05	-0.767726	0.000119724	0.000434712	0.118317	0.579418	0.857078	-0.552818	0.00616589	0.0197487	1	2
M1C2	ATP8B4	ENSSSCG00000004646	ATP8B4	0.0750689	0.558876	0.786842	-0.430226	0.000831653	0.00280189	-0.292949	0.0227955	0.0504533	0.137277	0.287098	0.643807	-0.368018	0.00423035	0.0142361	1	2
M1C2	ATPAF1	ENSSSCG00000038657	ATPAF1	0.0449898	0.248426	0.511393	-0.178684	6.81206e-06	3.26851e-05	-0.121714	0.00212615	0.0060689	0.0569701	0.157972	0.475137	-0.166704	2.59537e-05	0.000138137	1	2
M1C2	ATRN	ENSSSCG00000007153	ATRN	0.0637366	0.0678704	0.231184	-0.16467	3.48014e-06	1.74679e-05	-0.152353	1.75166e-05	7.333e-05	0.0123173	0.732489	0.924319	-0.216089	1.10824e-09	1.02051e-08	1	2
M1C2	ATXN2	ENSSSCG00000009834	ATXN2	-0.0100882	0.808534	0.925977	-0.207489	7.75148e-07	4.24154e-06	-0.2661	2.48114e-10	1.84521e-09	-0.0586107	0.16731	0.490762	-0.256012	1.18502e-09	1.08715e-08	1	2
M1C2	AURKAIP1	ENSSSCG00000038474	AURKAIP1	-0.109359	0.0164872	0.0858058	-0.260987	3.1018e-08	2.01352e-07	-0.227766	1.27625e-06	6.23676e-06	0.0332209	0.497884	0.810844	-0.118407	0.0127519	0.0371541	1	2
M1C2	AUTS2	ENSSSCG00000007727	AUTS2	-0.178193	0.552332	0.78262	-0.991574	0.00371232	0.010757	-1.03752	0.00260111	0.00725596	-0.0459469	0.90531	0.976892	-0.859328	0.0140431	0.0404073	1	2
M1C2	AVPI1	ENSSSCG00000036824	AVPI1	-0.140199	0.186283	0.432605	-1.15894	1.30979e-26	3.20034e-25	-0.887006	1.94539e-16	2.45361e-15	0.271936	0.0138378	0.0933471	-0.746808	4.79135e-12	5.62167e-11	1	2
M1C2	B3GALT4	ENSSSCG00000001503	B3GALT4	-0.301536	0.0109197	0.0627199	-0.717547	3.99223e-09	2.90054e-08	-0.650985	8.49937e-08	4.79795e-07	0.066562	0.597836	0.864568	-0.34945	0.00444404	0.0148539	1	2
M1C2	B3GNT9	ENSSSCG00000040139	B3GNT9	-0.0817473	0.253213	0.516781	-0.61559	1.45275e-16	2.03701e-15	-0.491037	3.16704e-11	2.5752e-10	0.124553	0.106645	0.377369	-0.40929	3.67076e-08	2.89291e-07	1	2
M1C2	B4GALT2	ENSSSCG00000026793	B4GALT2	-0.109985	0.119527	0.332238	-0.384282	8.19064e-08	5.07231e-07	-0.427798	2.50843e-09	1.68522e-08	-0.0435157	0.55111	0.841307	-0.317812	1.01898e-05	5.79198e-05	1	2
M1C2	B4GALT7	ENSSSCG00000014035	B4GALT7	0.00456744	0.937241	0.978388	-0.138458	0.0190127	0.0449427	-0.15292	0.00966543	0.0236516	-0.0144629	0.810147	0.950753	-0.157488	0.00780746	0.024343	1	2
M1C2	B4GAT1	ENSSSCG00000012940	B4GAT1	-0.147943	0.0622277	0.218572	-0.51251	2.39051e-09	1.77247e-08	-0.605638	3.60735e-12	3.20036e-11	-0.0931278	0.324431	0.678318	-0.457695	2.44626e-07	1.74563e-06	1	2
M1C2	B9D2	ENSSSCG00000003013	B9D2	-0.0590359	0.482841	0.730823	-0.613586	4.69032e-12	4.46908e-11	-0.524443	2.67765e-09	1.79402e-08	0.0891425	0.337677	0.691275	-0.465408	1.4966e-07	1.1014e-06	1	2
M1C2	BACE1	ENSSSCG00000015079	BACE1	0.237829	0.071844	0.240576	-1.20001	1.73287e-16	2.40475e-15	-1.03915	4.82706e-13	4.64722e-12	0.160863	0.300817	0.656659	-1.27698	3.97707e-19	7.7998e-18	1	2
M1C2	BAG2	ENSSSCG00000033526	BAG2	0.41901	0.0304133	0.133827	-1.53709	6.79736e-15	8.29065e-14	-1.00751	2.69594e-07	1.42925e-06	0.529579	0.00788813	0.0605179	-1.42652	3.00822e-13	3.87328e-12	1	2
M1C2	BAG5	ENSSSCG00000037197	BAG5	-0.0830527	0.210396	0.464546	-0.342283	3.02936e-07	1.75149e-06	-0.264487	7.40652e-05	0.000280625	0.0777958	0.248208	0.597888	-0.181434	0.00665241	0.0211197	1	2
M1C2	BAIAP2	ENSSSCG00000017142	BAIAP2	-0.312873	0.0201897	0.0994839	-0.769874	1.40973e-08	9.53583e-08	-0.799552	3.90092e-09	2.56488e-08	-0.0296775	0.828725	0.955725	-0.486679	0.000351234	0.00151404	1	2
M1C2	BBS10	ENSSSCG00000000523	BBS10	0.0760626	0.291008	0.560405	-0.442372	4.70614e-09	3.38435e-08	-0.356135	2.0971e-06	9.97168e-06	0.0862367	0.271074	0.625105	-0.432198	8.34992e-09	7.04888e-08	1	2
M1C2	BCKDK	ENSSSCG00000007763	BCKDK	-0.147857	0.0335505	0.14333	-0.560819	1.96534e-15	2.52173e-14	-0.566458	1.04721e-15	1.24746e-14	-0.00563848	0.937466	0.984625	-0.4186	3.46439e-09	3.02817e-08	1	2
M1C2	BCS1L	ENSSSCG00000035775	BCS1L	0.0302759	0.670659	0.859779	-0.328207	1.03603e-05	4.84233e-05	-0.284854	0.000123307	0.000446953	0.0433532	0.575337	0.855867	-0.31513	2.21987e-05	0.000120094	1	2
M1C2	BHLHE41	ENSSSCG00000028552	BHLHE41	0.0464916	0.734293	0.893767	-0.885651	1.21978e-10	1.03207e-09	-1.03355	6.14869e-14	6.3445e-13	-0.147897	0.284993	0.64132	-1.08004	4.41322e-15	6.58072e-14	1	2
M1C2	BICRAL	ENSSSCG00000001646	BICRAL	0.0394829	0.27097	0.536182	-0.101974	0.00498051	0.0139751	-0.125337	0.000564463	0.00180675	-0.0233633	0.525516	0.827786	-0.16482	5.82458e-06	3.44289e-05	1	2
M1C2	BLVRA	ENSSSCG00000016756	BLVRA	0.102583	0.234277	0.495963	-0.436921	6.62196e-07	3.65046e-06	-0.436458	6.81022e-07	3.44867e-06	0.00046238	0.995874	0.999519	-0.539042	8.30686e-10	7.75534e-09	1	2
M1C2	BMPR1A	ENSSSCG00000010360	BMPR1A	-0.127374	0.376668	0.646217	-0.421408	0.00428364	0.0122259	-0.571635	0.00012173	0.000441455	-0.150226	0.325909	0.679681	-0.444261	0.00298316	0.0104672	1	2
M1C2	BMT2	ENSSSCG00000021466	BMT2	0.0585753	0.418002	0.681196	-0.20785	0.00462499	0.0130891	-0.159974	0.0290477	0.0621814	0.0478758	0.519496	0.82437	-0.21855	0.00285838	0.0100988	1	2
M1C2	BMX	ENSSSCG00000012137	BMX	0.0992317	0.501443	0.745019	-1.36539	1.2411e-19	2.14183e-18	-1.18368	3.14542e-15	3.60203e-14	0.181709	0.235009	0.580848	-1.28291	1.24042e-17	2.19642e-16	1	2
M1C2	BNIP3	ENSSSCG00000024388	BNIP3	-0.0668301	0.202852	0.453721	-0.469763	1.35642e-18	2.17836e-17	-0.405236	2.81608e-14	2.98908e-13	0.0645274	0.234546	0.580369	-0.338406	2.34262e-10	2.32956e-09	1	2
M1C2	BNIP3L	ENSSSCG00000009658	BNIP3L	-0.0355854	0.482185	0.73033	-0.152588	0.00263033	0.00792094	-0.234532	3.82216e-06	1.75542e-05	-0.0819442	0.107204	0.378666	-0.198947	8.92027e-05	0.000430657	1	2
M1C2	BORCS6	ENSSSCG00000028788	BORCS6	-0.149483	0.0128516	0.0711647	-0.470965	2.57907e-14	2.98346e-13	-0.48114	7.50643e-15	8.31322e-14	-0.0101744	0.873726	0.969301	-0.331656	1.0414e-07	7.81948e-07	1	2
M1C2	BRI3	ENSSSCG00000037605	BRI3	-0.0362711	0.375113	0.644275	-0.377466	1.13095e-19	1.9586e-18	-0.401315	5.46802e-22	9.92217e-21	-0.0238491	0.573762	0.855213	-0.365044	2.11553e-18	3.98026e-17	1	2
M1C2	BRI3BP	ENSSSCG00000032831	BRI3BP	0.032425	0.630973	0.835922	-0.227369	0.000919405	0.00307653	-0.169732	0.0131808	0.031182	0.057637	0.407595	0.746123	-0.202157	0.00317079	0.0110289	1	2
M1C2	BTBD2	ENSSSCG00000013444	BTBD2	-0.099923	0.180748	0.425388	-0.393956	1.53105e-07	9.21554e-07	-0.29632	7.7421e-05	0.000292368	0.0976357	0.195734	0.528765	-0.196397	0.00888766	0.0272576	1	2
M1C2	C11orf1	ENSSSCG00000015027	C11orf1	-0.0674978	0.253981	0.517574	-0.335658	5.78764e-08	3.64515e-07	-0.387024	4.95243e-10	3.57188e-09	-0.0513658	0.431163	0.763849	-0.319526	3.49415e-07	2.45552e-06	1	2
M1C2	C11orf52	ENSSSCG00000015035	C11orf52	-0.417495	0.147514	0.377382	-0.893222	0.00306433	0.00905839	-1.38168	1.15353e-05	4.95658e-05	-0.488456	0.141685	0.447131	-0.964183	0.00261016	0.00931965	1	2
M1C2	C11orf54	ENSSSCG00000014948	C11orf54	0.0983526	0.187362	0.433906	-0.216027	0.0048037	0.0135508	-0.173038	0.0236007	0.0519483	0.0429888	0.582855	0.8589	-0.271391	0.00037607	0.00161358	1	2
M1C2	C12orf73	ENSSSCG00000032910	C12orf73	-0.0575507	0.208959	0.46244	-0.284628	4.56467e-09	3.28901e-08	-0.254044	1.51952e-07	8.33624e-07	0.0305837	0.552454	0.842363	-0.196493	5.91384e-05	0.000296734	1	2
M1C2	C14orf93	ENSSSCG00000031452	C14orf93	-0.0201786	0.594001	0.811676	-0.229693	1.00002e-08	6.88393e-08	-0.170961	1.73699e-05	7.27984e-05	0.0587319	0.163996	0.48581	-0.150782	0.000170736	0.000779551	1	2
M1C2	C15orf40	ENSSSCG00000030131	C15orf40	-0.0163708	0.708944	0.880575	-0.267925	4.76898e-09	3.42788e-08	-0.226748	6.61723e-07	3.35782e-06	0.0411777	0.387416	0.73265	-0.210377	4.42546e-06	2.66156e-05	1	2
M1C2	C15orf61	ENSSSCG00000004954	C15orf61	-0.0513316	0.555963	0.784686	-0.428855	3.2942e-06	1.65796e-05	-0.308293	0.000716461	0.00224664	0.120562	0.211726	0.551942	-0.256962	0.00511371	0.0167408	1	2
M1C2	C16orf87	ENSSSCG00000022333	C16orf87	-0.166778	0.0386939	0.158586	-0.353138	2.023e-05	9.00891e-05	-0.430436	2.40272e-07	1.28298e-06	-0.0772974	0.370285	0.718587	-0.263657	0.00173941	0.00651543	1	2
M1C2	C19orf12	ENSSSCG00000032153	C19orf12	-0.0545254	0.616907	0.826409	-1.65678	2.01522e-43	1.01495e-41	-1.55749	3.80537e-39	1.53532e-37	0.0992888	0.442635	0.774806	-1.50296	2.11561e-36	9.15962e-35	1	2
M1C2	C19orf38	ENSSSCG00000013632	C19orf38	-0.0423418	0.703468	0.877959	-0.768267	4.09573e-11	3.60128e-10	-0.63017	4.82664e-08	2.80597e-07	0.138097	0.252885	0.604238	-0.587828	3.87388e-07	2.70952e-06	1	2
M1C2	C19orf47	ENSSSCG00000027016	C19orf47	-0.0618663	0.436226	0.695435	-0.468906	1.94017e-08	1.29523e-07	-0.488945	5.08941e-09	3.30376e-08	-0.0200381	0.819845	0.953762	-0.427078	3.93895e-07	2.74725e-06	1	2
M1C2	C19orf53	ENSSSCG00000013757	C19orf53	-0.0447006	0.276312	0.542605	-0.162051	0.000100676	0.000401351	-0.151974	0.000264196	0.00090158	0.0100765	0.812133	0.950763	-0.107274	0.0102792	0.0308917	1	2
M1C2	C1orf198	ENSSSCG00000010181	C1orf198	-0.111286	0.0612009	0.216171	-0.330201	7.28696e-08	4.54499e-07	-0.396695	1.25681e-10	9.60743e-10	-0.066494	0.29875	0.654542	-0.285408	4.45612e-06	2.67675e-05	1	2
M1C2	C1orf21	ENSSSCG00000015565	C1orf21	0.00630491	0.956189	0.98485	-0.317814	0.00591471	0.0162575	-0.360647	0.00179884	0.00520224	-0.0428324	0.712585	0.916304	-0.366952	0.00149882	0.00568905	1	2
M1C2	C1orf43	ENSSSCG00000006554	C1orf43	0.00304109	0.88492	0.959295	-0.149447	4.81568e-12	4.58264e-11	-0.159161	1.96139e-13	1.95835e-12	-0.00971402	0.663248	0.894878	-0.162202	8.12443e-14	1.08769e-12	1	2
M1C2	C20orf194	ENSSSCG00000007155	C20orf194	0.0228105	0.801205	0.923445	-0.366052	7.16415e-05	0.000294338	-0.360432	9.23866e-05	0.000343883	0.00561984	0.952225	0.989176	-0.383243	3.25407e-05	0.00017068	1	2
M1C2	C2CD2	ENSSSCG00000025821	C2CD2	-0.206713	0.0418488	0.16702	-1.16835	3.16662e-27	8.00139e-26	-1.05277	9.88783e-23	1.88671e-21	0.115584	0.311583	0.665973	-0.846053	4.94107e-15	7.32357e-14	1	2
M1C2	C2CD2L	ENSSSCG00000015111	C2CD2L	-0.229168	0.0132606	0.0729383	-1.02136	7.08654e-28	1.84737e-26	-1.02397	5.25628e-28	1.33958e-26	-0.00260545	0.977947	0.994348	-0.794798	1.83703e-17	3.20387e-16	1	2
M1C2	C2orf69	ENSSSCG00000016086	C2orf69	0.155492	0.0245252	0.114124	-0.286799	3.95062e-05	0.000169066	-0.119893	0.0849598	0.155302	0.166907	0.017344	0.1106	-0.275385	7.46018e-05	0.000366135	1	2
M1C2	C3orf70	ENSSSCG00000038724	C3orf70	-0.0849109	0.617049	0.826455	-0.97609	2.9463e-08	1.92184e-07	-0.928707	1.25761e-07	6.98478e-07	0.0473829	0.7948	0.946336	-0.843796	1.67005e-06	1.06957e-05	1	2
M1C2	C4orf33	ENSSSCG00000009069	C4orf33	0.103662	0.322596	0.59345	-0.285936	0.0110863	0.0281473	-0.194855	0.080176	0.147841	0.0910805	0.441418	0.774051	-0.298518	0.00715097	0.0225478	1	2
M1C2	C5AR1	ENSSSCG00000029371	C5AR1	-0.130077	0.297931	0.567976	-3.16209	8.29502e-140	6.14122e-137	-2.90337	2.13423e-118	1.05338e-115	0.258724	0.0403001	0.202829	-2.77329	3.49628e-108	1.20394e-105	1	2
M1C2	C5AR2	ENSSSCG00000003113	C5AR2	0.0382404	0.827502	0.93454	-2.93467	1.6716e-42	8.11519e-41	-2.45865	1.21052e-33	3.98316e-32	0.476017	0.0455708	0.2208	-2.49689	1.24976e-34	4.94793e-33	1	2
M1C2	C5orf51	ENSSSCG00000040855	C5orf51	0.0616606	0.234597	0.49624	-0.309262	3.84478e-09	2.7989e-08	-0.300272	1.06486e-08	6.67541e-08	0.00898998	0.865561	0.967321	-0.361932	5.35533e-12	6.26353e-11	1	2
M1C2	C6orf120	ENSSSCG00000038931	C6orf120	0.0564422	0.0506601	0.190823	-0.1456	6.69573e-07	3.68909e-06	-0.089457	0.00221943	0.00630649	0.0561426	0.0582636	0.258219	-0.145899	6.03356e-07	4.10565e-06	1	2
M1C2	C6orf89	ENSSSCG00000035341	C6orf89	0.050219	0.397882	0.664108	-0.170005	0.00431184	0.0122969	-0.176391	0.00306291	0.00840951	-0.00638567	0.914846	0.979818	-0.22661	0.000142069	0.000660268	1	2
M1C2	C9orf40	ENSSSCG00000031382	C9orf40	0.100167	0.125085	0.341166	-0.262462	9.49863e-05	0.000380536	-0.183213	0.00621844	0.0159772	0.0792486	0.24898	0.599078	-0.28338	2.2478e-05	0.000121427	1	2
M1C2	C9orf64	ENSSSCG00000034203	C9orf64	-0.0560607	0.228656	0.488656	-0.361792	4.93628e-14	5.56675e-13	-0.412591	1.13243e-17	1.55258e-16	-0.0507991	0.307927	0.663657	-0.35653	1.80875e-13	2.35551e-12	1	2
M1C2	CAD	ENSSSCG00000028978	CAD	-0.0720897	0.231728	0.492564	-0.409196	1.69145e-11	1.53558e-10	-0.341356	1.8996e-08	1.15941e-07	0.0678398	0.268677	0.622778	-0.269267	9.53986e-06	5.46025e-05	1	2
M1C2	CALHM2	ENSSSCG00000010600	CALHM2	-0.208324	0.127266	0.344882	-0.625296	5.49576e-06	2.67156e-05	-0.590718	1.74475e-05	7.30615e-05	0.034578	0.803219	0.949486	-0.382394	0.00552104	0.017889	1	2
M1C2	CALU	ENSSSCG00000016581	CALU	0.0418265	0.486005	0.732819	-0.284417	2.36645e-06	1.21414e-05	-0.217625	0.000302883	0.00102382	0.0667921	0.269329	0.623646	-0.259451	1.65414e-05	9.10515e-05	1	2
M1C2	CAMK1	ENSSSCG00000011550	CAMK1	-0.163511	0.16985	0.411889	-0.736237	1.19691e-09	9.19223e-09	-0.762884	3.07436e-10	2.26591e-09	-0.0266477	0.829093	0.955807	-0.599373	8.13393e-07	5.43498e-06	1	2
M1C2	CAMSAP1	ENSSSCG00000005753	CAMSAP1	-0.0856818	0.148414	0.378945	-0.33116	3.39218e-08	2.18763e-07	-0.291917	1.11346e-06	5.48471e-06	0.0392434	0.518573	0.823706	-0.206235	0.000599743	0.00247158	1	2
M1C2	CAMTA2	ENSSSCG00000017902	CAMTA2	-0.0629971	0.148481	0.378945	-0.208744	1.82987e-06	9.55726e-06	-0.217783	6.44604e-07	3.27432e-06	-0.00903884	0.837029	0.958971	-0.154786	0.000408617	0.00174112	1	2
M1C2	CAPN3	ENSSSCG00000004728	CAPN3	0.0385477	0.815538	0.928326	-0.91066	4.24107e-08	2.71381e-07	-0.91662	3.47036e-08	2.05461e-07	-0.00596001	0.971548	0.993163	-0.955168	9.03891e-09	7.60449e-08	1	2
M1C2	CAPN7	ENSSSCG00000030697	CAPN7	0.00887873	0.868943	0.952031	-0.147657	0.00644447	0.0175282	-0.214626	7.69262e-05	0.00029087	-0.0669694	0.22087	0.561831	-0.223505	3.87551e-05	0.000200086	1	2
M1C2	CARD9	ENSSSCG00000031715	CARD9	-0.184445	0.35217	0.623009	-1.48426	1.10832e-13	1.21562e-12	-1.19881	1.83337e-09	1.24583e-08	0.28545	0.155802	0.471503	-1.01436	3.70262e-07	2.59463e-06	1	2
M1C2	CARMIL1	ENSSSCG00000001100	CARMIL1	0.269297	0.0865731	0.272245	-0.406669	0.0108096	0.0275534	-0.254625	0.109404	0.191801	0.152045	0.344935	0.696762	-0.523921	0.000954703	0.00379091	1	2
M1C2	CASC3	ENSSSCG00000017477	CASC3	-0.039226	0.171626	0.413887	-0.112652	9.32336e-05	0.000374325	-0.165162	1.04397e-08	6.55561e-08	-0.0525096	0.0704187	0.2902	-0.125936	1.30601e-05	7.31947e-05	1	2
M1C2	CASP8AP2	ENSSSCG00000004331	CASP8AP2	-0.0102308	0.831639	0.93636	-0.182407	0.000185517	0.000707067	-0.214895	1.09633e-05	4.73e-05	-0.032488	0.512608	0.819586	-0.204664	2.90521e-05	0.000153415	1	2
M1C2	CASP9	ENSSSCG00000003460	CASP9	-0.0482047	0.184001	0.429882	-0.358318	1.20656e-21	2.32321e-20	-0.336287	2.70358e-19	4.12275e-18	0.0220319	0.569966	0.853289	-0.288082	1.89681e-14	2.67742e-13	1	2
M1C2	CAT	ENSSSCG00000013302	CAT	-0.000634201	0.991229	0.99763	-0.18104	0.00177149	0.00555258	-0.21574	0.000196311	0.000686371	-0.0347001	0.55088	0.841307	-0.215106	0.000206198	0.000923246	1	2
M1C2	CATSPER2	ENSSSCG00000004701	CATSPER2	0.0596105	0.181137	0.425864	-0.147243	0.00140848	0.00450733	-0.149389	0.00120586	0.00362542	-0.00214608	0.964051	0.992126	-0.208999	5.89859e-06	3.48386e-05	1	2
M1C2	CBFA2T2	ENSSSCG00000027410	CBFA2T2	-0.108581	0.0150001	0.0800673	-0.107893	0.01706	0.040822	-0.235246	2.47413e-07	1.31921e-06	-0.127353	0.00615461	0.0502655	-0.126665	0.00580776	0.0187313	1	2
M1C2	CBR3	ENSSSCG00000012053	CBR3	-0.184027	0.158252	0.395016	-0.465824	0.000465954	0.00163998	-0.523064	8.91578e-05	0.000332953	-0.0572405	0.676075	0.900246	-0.339038	0.0116474	0.0344099	1	2
M1C2	CBX1	ENSSSCG00000017529	CBX1	-0.0387119	0.471003	0.72211	-0.147167	0.00655554	0.0177813	-0.177793	0.00103314	0.00313993	-0.0306265	0.575565	0.855867	-0.139082	0.0103956	0.0311972	1	2
M1C2	CC2D1A	ENSSSCG00000013761	CC2D1A	-0.137466	0.0367383	0.15259	-0.271836	3.90298e-05	0.000167172	-0.315219	1.87348e-06	8.96593e-06	-0.0433828	0.514247	0.82123	-0.177752	0.00728792	0.0229259	1	2
M1C2	CC2D1B	ENSSSCG00000003862	CC2D1B	0.0192315	0.628327	0.834529	-0.161882	5.06517e-05	0.000213311	-0.113552	0.00444852	0.011813	0.0483304	0.228688	0.571856	-0.132783	0.000883932	0.00353263	1	2
M1C2	CCDC107	ENSSSCG00000005313	CCDC107	-0.11743	0.0355542	0.149311	-0.185744	0.00110085	0.00360386	-0.336236	5.03322e-09	3.27159e-08	-0.150492	0.010744	0.0772938	-0.218806	0.000161187	0.000740519	1	2
M1C2	CCDC122	ENSSSCG00000009426	CCDC122	0.280418	0.0502323	0.189666	-0.407712	0.00554297	0.0153497	-0.410877	0.00520599	0.0136241	-0.00316502	0.983166	0.996097	-0.691295	2.30234e-06	1.44269e-05	1	2
M1C2	CCDC137	ENSSSCG00000034716	CCDC137	-0.112033	0.0803537	0.258967	-0.391007	1.99495e-09	1.49113e-08	-0.292058	6.91879e-06	3.06373e-05	0.0989493	0.13575	0.436409	-0.180025	0.00578486	0.0186615	1	2
M1C2	CCDC142	ENSSSCG00000008270	CCDC142	0.0587074	0.0757743	0.249276	-0.134198	9.42091e-05	0.000377934	-0.0765999	0.0250705	0.0547441	0.0575979	0.104171	0.372305	-0.135307	7.58083e-05	0.000371564	1	2
M1C2	CCDC28A	ENSSSCG00000004148	CCDC28A	0.00939792	0.849318	0.944809	-0.280151	2.75792e-08	1.80293e-07	-0.297984	3.54388e-09	2.34889e-08	-0.0178325	0.728981	0.922443	-0.307382	1.18224e-09	1.08528e-08	1	2
M1C2	CCDC47	ENSSSCG00000028698	CCDC47	-0.0509807	0.229947	0.490327	-0.24884	6.99465e-09	4.90387e-08	-0.333274	1.04325e-14	1.14425e-13	-0.0844339	0.0532427	0.243699	-0.282293	6.29724e-11	6.64126e-10	1	2
M1C2	CCDC84	ENSSSCG00000015102	CCDC84	-0.0701046	0.193417	0.44013	-0.201578	0.000265013	0.000977591	-0.253537	4.92272e-06	2.23249e-05	-0.0519587	0.363505	0.712901	-0.183432	0.00102668	0.00404418	1	2
M1C2	CCDC87	ENSSSCG00000012933	CCDC87	-0.201509	0.0830054	0.264428	-0.701686	5.13085e-08	3.24391e-07	-0.882856	2.98406e-11	2.43712e-10	-0.18117	0.216067	0.5564	-0.681346	5.022e-07	3.45864e-06	1	2
M1C2	CCDC88A	ENSSSCG00000008406	CCDC88A	0.132759	0.245957	0.508218	-0.410679	0.000339555	0.00122599	-0.247811	0.0305411	0.0649838	0.162867	0.155776	0.471503	-0.38057	0.000892888	0.00356361	1	2
M1C2	CCDC93	ENSSSCG00000015714	CCDC93	0.00688716	0.821027	0.930962	-0.167291	5.06976e-08	3.20803e-07	-0.236367	1.53012e-14	1.64894e-13	-0.0690761	0.0260244	0.148799	-0.243255	2.71483e-15	4.15703e-14	1	2
M1C2	CCDC9B	ENSSSCG00000023975	CCDC9B	0.186919	0.278282	0.545259	-4.19657	1.21173e-64	1.14281e-62	-4.0863	1.11142e-63	1.06173e-61	0.110275	0.713197	0.916794	-4.27322	1.2664e-69	1.67424e-67	1	2
M1C2	CCNE2	ENSSSCG00000006095	CCNE2	0.149507	0.0492086	0.187021	-0.198678	0.0114236	0.0288699	-0.0607445	0.435489	0.572469	0.137933	0.0848305	0.324822	-0.210251	0.00671844	0.0213156	1	2
M1C2	CCPG1	ENSSSCG00000004610	CCPG1	-0.0344375	0.429593	0.690304	-0.152306	0.00049113	0.00172244	-0.251071	9.38752e-09	5.94021e-08	-0.0987656	0.0242918	0.141743	-0.216634	7.35704e-07	4.94263e-06	1	2
M1C2	CCR2	ENSSSCG00000024311	CCR2	-0.361893	0.0116566	0.0658523	-1.80023	8.2245e-36	3.13866e-34	-1.70458	2.63533e-32	8.14643e-31	0.0956542	0.508739	0.817964	-1.34269	1.20514e-20	2.57496e-19	1	2
M1C2	CCSAP	ENSSSCG00000023776	CCSAP	0.133318	0.166041	0.407116	-0.443448	5.25401e-06	2.5633e-05	-0.263145	0.00671138	0.0170983	0.180303	0.0660691	0.278855	-0.396463	4.3638e-05	0.00022304	1	2
M1C2	CD276	ENSSSCG00000001917	CD276	0.154424	0.163431	0.402783	-0.320563	0.00426629	0.0121834	-0.144773	0.195288	0.306902	0.17579	0.119703	0.403288	-0.299198	0.00735099	0.0230949	1	2
M1C2	CD300LB	ENSSSCG00000017237	CD300LB	-0.240791	0.154704	0.389311	-1.06969	4.26029e-10	3.41723e-09	-0.666929	9.03289e-05	0.000336817	0.402762	0.0197483	0.122169	-0.426138	0.0125394	0.0366	1	2
M1C2	CD3EAP	ENSSSCG00000020754	CD3EAP	0.0466838	0.445393	0.702229	-0.162009	0.00965284	0.0249441	-0.123524	0.0480448	0.0962098	0.0384856	0.546909	0.839701	-0.170207	0.00646161	0.0205846	1	2
M1C2	CD68	ENSSSCG00000017956	CD68	0.0901819	0.339133	0.610286	-0.225709	0.0167889	0.040271	-0.160618	0.0887951	0.161126	0.0650909	0.490597	0.805988	-0.2508	0.00787525	0.0245338	1	2
M1C2	CDC25A	ENSSSCG00000021494	CDC25A	-0.0454762	0.275939	0.54239	-0.253946	5.06893e-09	3.62587e-08	-0.213988	7.73383e-07	3.89241e-06	0.0399581	0.377062	0.72377	-0.168512	0.000111579	0.000528858	1	2
M1C2	CDC26	ENSSSCG00000033177	CDC26	0.0722455	0.127816	0.345927	-0.340502	7.81955e-12	7.32347e-11	-0.267624	6.35684e-08	3.64264e-07	0.0728781	0.158383	0.475694	-0.33987	6.22727e-12	7.23762e-11	1	2
M1C2	CDC34	ENSSSCG00000039640	CDC34	-0.166547	0.0122531	0.0685943	-0.337446	5.11195e-07	2.85741e-06	-0.37968	1.67105e-08	1.02882e-07	-0.0422335	0.536156	0.832312	-0.213133	0.00161193	0.00608408	1	2
M1C2	CDC42BPA	ENSSSCG00000010862	CDC42BPA	0.0739575	0.409413	0.674166	-0.362306	6.82637e-05	0.000281163	-0.356714	8.81735e-05	0.00032986	0.00559176	0.951667	0.989143	-0.430671	2.18574e-06	1.37311e-05	1	2
M1C2	CDC42BPB	ENSSSCG00000002523	CDC42BPB	0.0515463	0.63759	0.840715	-0.535198	1.23483e-06	6.59123e-06	-0.413728	0.000173424	0.000612717	0.12147	0.274255	0.629302	-0.465274	2.41292e-05	0.000129356	1	2
M1C2	CDC42EP4	ENSSSCG00000017245	CDC42EP4	-0.231544	0.0549532	0.201608	-1.06052	1.54019e-17	2.30825e-16	-0.990049	1.48897e-15	1.75955e-14	0.0704706	0.582964	0.8589	-0.758505	1.18095e-09	1.08476e-08	1	2
M1C2	CDK18	ENSSSCG00000015290	CDK18	-0.0289248	0.799206	0.92251	-0.54244	2.34933e-06	1.20619e-05	-0.42202	0.000233194	0.000803561	0.12042	0.299038	0.654814	-0.393095	0.000614797	0.00253039	1	2
M1C2	CDK4	ENSSSCG00000025092	CDK4	-0.0892922	0.0416917	0.166603	-0.18629	2.36205e-05	0.000104092	-0.195243	9.43692e-06	4.10374e-05	-0.0089525	0.840105	0.959541	-0.10595	0.0164117	0.0461205	1	2
M1C2	CDK5RAP3	ENSSSCG00000017524	CDK5RAP3	0.0401255	0.453384	0.709251	-0.239419	9.71051e-06	4.56456e-05	-0.125613	0.0199636	0.0449241	0.113806	0.0371038	0.191348	-0.165738	0.00214266	0.00781438	1	2
M1C2	CDYL	ENSSSCG00000000999	CDYL	-0.12878	0.0174718	0.0895792	-0.330047	2.76546e-09	2.03621e-08	-0.301891	5.16421e-08	2.99516e-07	0.028156	0.622285	0.876539	-0.17311	0.00194557	0.00720022	1	2
M1C2	CEBPA	ENSSSCG00000002866	CEBPA	0.0992788	0.508997	0.750858	-1.00362	3.14347e-11	2.79384e-10	-0.719516	1.86365e-06	8.92469e-06	0.284104	0.0611219	0.266421	-0.818795	5.75475e-08	4.40821e-07	1	2
M1C2	CENPL	ENSSSCG00000015496	CENPL	0.0918106	0.441988	0.69932	-0.412985	0.000987351	0.00327421	-0.281635	0.0233096	0.0514145	0.13135	0.311173	0.665869	-0.373446	0.00259222	0.00927126	1	2
M1C2	CEP164	ENSSSCG00000015080	CEP164	-0.0215815	0.661645	0.854957	-0.223936	9.93776e-06	4.6625e-05	-0.229192	6.20926e-06	2.7718e-05	-0.00525681	0.919834	0.980943	-0.207611	4.54773e-05	0.000231482	1	2
M1C2	CEP250	ENSSSCG00000021138	CEP250	-0.0499639	0.104882	0.305406	-0.303593	2.43999e-22	4.83653e-21	-0.321605	7.75767e-25	1.70934e-23	-0.0180119	0.570281	0.853318	-0.271641	4.21489e-18	7.75278e-17	1	2
M1C2	CEP41	ENSSSCG00000016556	CEP41	0.0736061	0.17676	0.420043	-0.143841	0.0122262	0.0306421	-0.181028	0.00170676	0.0049699	-0.0371867	0.538051	0.833883	-0.254634	1.00304e-05	5.70793e-05	1	2
M1C2	CEP85	ENSSSCG00000026731	CEP85	0.0874953	0.100344	0.298591	-0.235642	1.1943e-05	5.52451e-05	-0.281245	1.78914e-07	9.70394e-07	-0.0456024	0.401984	0.741013	-0.36874	7.51693e-12	8.64827e-11	1	2
M1C2	CEP89	ENSSSCG00000025152	CEP89	-0.0326191	0.614756	0.824669	-0.227407	0.0006313	0.00216984	-0.234587	0.000426917	0.00140194	-0.00717968	0.916572	0.980142	-0.201968	0.00252637	0.00905542	1	2
M1C2	CERT1	ENSSSCG00000014081	CERT1	0.000956476	0.987423	0.996305	-0.415576	1.29415e-11	1.19021e-10	-0.446414	3.71526e-13	3.62875e-12	-0.0308375	0.619969	0.875481	-0.44737	3.42071e-13	4.38533e-12	1	2
M1C2	CFAP126	ENSSSCG00000023957	CFAP126	0.244147	0.125138	0.341166	-0.670297	7.4219e-05	0.000303832	-0.525222	0.00171725	0.00499652	0.145075	0.409602	0.747072	-0.769369	3.76183e-06	2.29035e-05	1	2
M1C2	CFAP410	ENSSSCG00000024500	CFAP410	0.134225	0.311174	0.581689	-0.766964	2.4125e-08	1.58694e-07	-0.584065	1.8589e-05	7.75345e-05	0.182898	0.194558	0.527519	-0.71829	1.33583e-07	9.90469e-07	1	2
M1C2	CGRRF1	ENSSSCG00000021451	CGRRF1	-0.0909528	0.0556538	0.203044	-0.404369	2.26834e-16	3.1186e-15	-0.450986	7.71958e-20	1.21085e-18	-0.0466161	0.365102	0.714143	-0.360033	4.8909e-13	6.16862e-12	1	2
M1C2	CHFR	ENSSSCG00000009732	CHFR	-0.0345538	0.104089	0.304234	-0.143509	3.95563e-11	3.48223e-10	-0.147757	1.06778e-11	9.04495e-11	-0.00424789	0.848851	0.962842	-0.113203	2.17513e-07	1.5665e-06	1	2
M1C2	CHML	ENSSSCG00000031212	CHML	0.0102856	0.889722	0.961474	-0.209402	0.00496182	0.0139332	-0.294867	7.75844e-05	0.000292686	-0.085465	0.25445	0.605536	-0.305152	4.35e-05	0.000222412	1	2
M1C2	CHRNB1	ENSSSCG00000051794	CHRNB1	-0.0813659	0.225137	0.484184	-0.189217	0.00521137	0.0145539	-0.320973	2.37834e-06	1.12404e-05	-0.131756	0.0557205	0.251005	-0.239607	0.000444981	0.00188468	1	2
M1C2	CHST12	ENSSSCG00000007567	CHST12	-0.192372	0.0570635	0.206284	-0.982656	1.76762e-20	3.19965e-19	-0.814747	8.31591e-15	9.19595e-14	0.16791	0.127896	0.420836	-0.622375	3.84799e-09	3.35357e-08	1	2
M1C2	CIAO2A	ENSSSCG00000034124	CIAO2A	0.0145599	0.782379	0.916312	-0.196755	0.000261172	0.000964622	-0.199399	0.000216751	0.000751448	-0.00264356	0.961765	0.991266	-0.213959	7.42159e-05	0.000364724	1	2
M1C2	CIZ1	ENSSSCG00000005640	CIZ1	-0.0701396	0.0788769	0.255564	-0.162392	5.42018e-05	0.000227098	-0.195815	1.15822e-06	5.69005e-06	-0.0334236	0.411249	0.748723	-0.125676	0.00184977	0.00689046	1	2
M1C2	CLCN4	ENSSSCG00000024809	CLCN4	-0.145788	0.336286	0.607464	-0.519848	0.000788621	0.00266783	-0.519176	0.000800611	0.00248995	0.000672019	0.996625	0.999636	-0.373388	0.0164862	0.0462771	1	2
M1C2	CLCN5	ENSSSCG00000023026	CLCN5	0.073109	0.388358	0.655785	-0.216825	0.0111817	0.0283361	-0.158679	0.063106	0.121226	0.0581458	0.499273	0.81114	-0.231788	0.00661593	0.0210309	1	2
M1C2	CLCN6	ENSSSCG00000003429	CLCN6	-0.077944	0.116511	0.326306	-0.33438	2.23339e-11	2.01277e-10	-0.397052	2.10191e-15	2.45449e-14	-0.0626714	0.213905	0.553796	-0.319108	1.90164e-10	1.89846e-09	1	2
M1C2	CLIP3	ENSSSCG00000002921	CLIP3	-0.00212188	0.976645	0.99236	-0.183295	0.0137017	0.0338587	-0.22378	0.00269905	0.00749117	-0.0404845	0.597191	0.86438	-0.221658	0.00304218	0.010644	1	2
M1C2	CLPP	ENSSSCG00000038079	CLPP	-0.110412	0.173261	0.415334	-0.358123	1.5419e-05	6.9862e-05	-0.312804	0.000154771	0.000551818	0.0453188	0.593346	0.862445	-0.202392	0.0149259	0.0424689	1	2
M1C2	CLTA	ENSSSCG00000037131	CLTA	-0.114791	0.0121846	0.0683141	-0.217302	2.24792e-06	1.15895e-05	-0.233569	3.72284e-07	1.94785e-06	-0.0162667	0.724564	0.920456	-0.118778	0.00984252	0.0297425	1	2
M1C2	CMC1	ENSSSCG00000041813	CMC1	-0.0171708	0.842873	0.942061	-0.219534	0.0117826	0.029671	-0.249457	0.00423277	0.0112907	-0.0299232	0.733308	0.924722	-0.232286	0.00778578	0.0243061	1	2
M1C2	CMKLR1	ENSSSCG00000031346	CMKLR1	-0.332282	0.0203762	0.10007	-2.19247	1.72385e-52	1.12943e-50	-2.46272	1.26925e-65	1.28725e-63	-0.270247	0.0614703	0.266996	-2.13044	1.53768e-49	1.13276e-47	1	2
M1C2	CNBP	ENSSSCG00000040879	CNBP	-0.0213632	0.457686	0.712429	-0.084746	0.00329237	0.00965349	-0.0916784	0.0014773	0.00436788	-0.00693243	0.810557	0.950753	-0.0703151	0.0148048	0.0422216	1	2
M1C2	CNIH1	ENSSSCG00000027256	CNIH1	0.0143295	0.795743	0.921373	-0.179168	0.00132663	0.00427029	-0.181297	0.00116302	0.0035072	-0.00212875	0.969841	0.992925	-0.195626	0.000460939	0.00194892	1	2
M1C2	CNNM1	ENSSSCG00000010536	CNNM1	0.211646	0.306721	0.577585	-1.5775	1.13597e-10	9.66132e-10	-1.20728	2.54285e-07	1.35244e-06	0.370223	0.165164	0.487457	-1.41893	1.09533e-09	1.0105e-08	1	2
M1C2	CNNM2	ENSSSCG00000010593	CNNM2	0.28762	0.0467472	0.180492	-0.521111	0.00117548	0.00382721	-0.407067	0.0102008	0.0248262	0.114044	0.504527	0.81449	-0.694687	8.47679e-06	4.8915e-05	1	2
M1C2	CNNM3	ENSSSCG00000008201	CNNM3	-0.0214636	0.538579	0.773392	-0.509613	1.72131e-46	9.37038e-45	-0.496107	3.55729e-44	1.76163e-42	0.0135066	0.709954	0.915174	-0.474643	1.80314e-40	9.43431e-39	1	2
M1C2	CNOT11	ENSSSCG00000008167	CNOT11	-0.000834342	0.981337	0.994221	-0.105919	0.0032302	0.00948248	-0.106765	0.00299813	0.00824847	-0.000846372	0.981402	0.995616	-0.105931	0.00326509	0.0113276	1	2
M1C2	CNOT8	ENSSSCG00000017067	CNOT8	0.00791605	0.742752	0.897828	-0.225988	8.86629e-20	1.54269e-18	-0.192026	9.23507e-15	1.0182e-13	0.033962	0.183302	0.512556	-0.199942	8.26496e-16	1.30608e-14	1	2
M1C2	CNPY3	ENSSSCG00000001651	CNPY3	-0.0743265	0.226829	0.485988	-0.499841	1.05699e-15	1.38136e-14	-0.468923	5.12897e-14	5.34069e-13	0.030918	0.624751	0.878008	-0.394597	2.55238e-10	2.52966e-09	1	2
M1C2	COA4	ENSSSCG00000014830	COA4	-0.0719537	0.389832	0.656982	-0.435375	7.70751e-07	4.2206e-06	-0.472352	9.28422e-08	5.21516e-07	-0.0369768	0.691767	0.907112	-0.400398	7.05951e-06	4.11051e-05	1	2
M1C2	COG4	ENSSSCG00000027973	COG4	0.0577511	0.0192934	0.0964477	-0.138403	6.54833e-08	4.10504e-07	-0.082024	0.00129394	0.00386744	0.0563786	0.0326756	0.175404	-0.139775	4.20005e-08	3.26972e-07	1	2
M1C2	COLEC12	ENSSSCG00000040397	COLEC12	-0.326316	0.520459	0.760529	-2.06051	0.000342882	0.0012374	-1.69459	0.00238584	0.00671491	0.365916	0.557422	0.844685	-1.36827	0.0151233	0.0429398	1	2
M1C2	COLGALT1	ENSSSCG00000013883	COLGALT1	-0.0536009	0.472273	0.723308	-0.569354	2.95182e-14	3.39344e-13	-0.427397	1.12182e-08	7.00934e-08	0.141957	0.0590873	0.260829	-0.373796	5.95619e-07	4.05673e-06	1	2
M1C2	COMMD5	ENSSSCG00000035123	COMMD5	-0.17355	0.0569117	0.206037	-0.613649	3.67652e-11	3.25004e-10	-0.460071	6.26598e-07	3.18833e-06	0.153578	0.103317	0.370683	-0.286521	0.00199877	0.0073713	1	2
M1C2	COMMD9	ENSSSCG00000013293	COMMD9	-0.0437971	0.418976	0.681734	-0.288011	1.67682e-07	1.00278e-06	-0.19917	0.00028427	0.000965411	0.088841	0.111733	0.388089	-0.155373	0.00474135	0.0157059	1	2
M1C2	COP1	ENSSSCG00000015509	COP1	-0.0170617	0.679719	0.864062	-0.246899	4.85058e-09	3.48146e-08	-0.33592	2.30637e-15	2.68056e-14	-0.0890208	0.0399534	0.201622	-0.318858	6.24985e-14	8.42052e-13	1	2
M1C2	COPG2	ENSSSCG00000016553	COPG2	0.0388355	0.246742	0.508987	-0.108026	0.001368	0.00438915	-0.112097	0.000895716	0.0027608	-0.00407122	0.904602	0.976892	-0.150933	7.77041e-06	4.50495e-05	1	2
M1C2	COPS7B	ENSSSCG00000033334	COPS7B	0.0135405	0.714888	0.882964	-0.149942	8.07674e-05	0.00032792	-0.0942701	0.0128756	0.0305626	0.055672	0.152702	0.466005	-0.107811	0.00454202	0.015137	1	2
M1C2	COQ5	ENSSSCG00000009903	COQ5	0.0213392	0.624763	0.832013	-0.290034	1.14275e-10	9.71342e-10	-0.240264	8.52038e-08	4.80797e-07	0.0497695	0.281831	0.637207	-0.261603	5.78793e-09	4.96855e-08	1	2
M1C2	COQ9	ENSSSCG00000025284	COQ9	0.0361433	0.448589	0.705048	-0.205931	1.97913e-05	8.83211e-05	-0.155032	0.00129745	0.00387717	0.0508986	0.296618	0.652023	-0.191175	7.33106e-05	0.000361235	1	2
M1C2	CORO1B	ENSSSCG00000012920	CORO1B	-0.168553	0.2169	0.473146	-0.702179	2.88258e-07	1.67185e-06	-0.605538	9.57539e-06	4.16152e-05	0.0966407	0.481257	0.801777	-0.436986	0.00140936	0.00538818	1	2
M1C2	CPEB1	ENSSSCG00000001808	CPEB1	0.274718	0.351337	0.622427	-1.42805	6.96102e-06	3.33027e-05	-1.0597	0.000655851	0.00207238	0.368354	0.266548	0.620172	-1.33442	1.63408e-05	9.00815e-05	1	2
M1C2	CPLANE2	ENSSSCG00000003473	CPLANE2	-0.219411	0.104605	0.305004	-0.580933	6.3139e-05	0.000261803	-0.618237	2.30043e-05	9.47495e-05	-0.0373037	0.81364	0.951474	-0.398826	0.0075046	0.0234977	1	2
M1C2	CPM	ENSSSCG00000023630	CPM	-0.144294	0.258308	0.522393	-0.837593	5.76716e-11	5.01729e-10	-0.961764	5.57238e-14	5.77802e-13	-0.124171	0.332743	0.685533	-0.81747	1.67626e-10	1.68731e-09	1	2
M1C2	CPOX	ENSSSCG00000011978	CPOX	-0.0263203	0.658376	0.852968	-0.294661	1.03659e-06	5.59766e-06	-0.336533	2.53881e-08	1.53e-07	-0.0418724	0.49453	0.808848	-0.310213	2.95257e-07	2.09281e-06	1	2
M1C2	CPSF3	ENSSSCG00000020799	CPSF3	0.0351443	0.190866	0.437355	-0.129908	2.24082e-06	1.15609e-05	-0.151807	3.41017e-08	2.02139e-07	-0.0218993	0.435927	0.768705	-0.186951	1.11829e-11	1.26112e-10	1	2
M1C2	CPT1B	ENSSSCG00000022364	CPT1B	-0.00959794	0.817289	0.929127	-0.203953	1.14169e-06	6.13387e-06	-0.109431	0.00889869	0.0219715	0.094522	0.0252601	0.145657	-0.0998334	0.017122	0.0478258	1	2
M1C2	CPT2	ENSSSCG00000003851	CPT2	-0.0563244	0.230596	0.490863	-0.358516	1.62823e-13	1.75852e-12	-0.335315	4.92213e-12	4.32021e-11	0.0232012	0.644961	0.887046	-0.27899	1.08125e-08	9.03177e-08	1	2
M1C2	CRAT	ENSSSCG00000005671	CRAT	-0.0557373	0.485104	0.732531	-0.244687	0.00227051	0.00694473	-0.25684	0.00135839	0.00404214	-0.0121521	0.880108	0.970313	-0.201102	0.012207	0.0357706	1	2
M1C2	CREB3L2	ENSSSCG00000016520	CREB3L2	-0.143591	0.187633	0.434038	-0.637122	6.1084e-09	4.32554e-08	-0.797445	3.74711e-13	3.65745e-12	-0.160323	0.1468	0.455528	-0.653854	2.68125e-09	2.37023e-08	1	2
M1C2	CREBL2	ENSSSCG00000034418	CREBL2	0.0106931	0.835692	0.938711	-0.208935	6.19923e-05	0.000257337	-0.183737	0.000424708	0.00139562	0.0251981	0.63311	0.882053	-0.19443	0.000194671	0.000876939	1	2
M1C2	CRTAP	ENSSSCG00000039054	CRTAP	0.009856	0.900173	0.964774	-0.311755	8.44189e-05	0.000341901	-0.336144	2.26957e-05	9.36085e-05	-0.0243886	0.76078	0.934921	-0.346	1.30989e-05	7.33845e-05	1	2
M1C2	CTBP2	ENSSSCG00000010739	CTBP2	-0.053324	0.551217	0.782238	-1.0136	1.71099e-27	4.38315e-26	-0.961138	5.41126e-25	1.20852e-23	0.0524623	0.588427	0.861877	-0.907814	2.20418e-22	5.19702e-21	1	2
M1C2	CTDNEP1	ENSSSCG00000017935	CTDNEP1	-0.0254047	0.453926	0.709595	-0.126999	0.000209324	0.000788065	-0.141482	3.66532e-05	0.000145854	-0.0144826	0.676107	0.900246	-0.116077	0.000724004	0.00293627	1	2
M1C2	CTDSPL	ENSSSCG00000028740	CTDSPL	0.132134	0.580078	0.801382	-1.02982	0.000469617	0.00165169	-0.57739	0.033907	0.0712245	0.452426	0.158272	0.475536	-0.709524	0.00875715	0.0268963	1	2
M1C2	CTSZ	ENSSSCG00000007522	CTSZ	-0.0568686	0.693011	0.872198	-0.621851	1.58817e-05	7.18485e-05	-0.526963	0.000254605	0.000871862	0.0948881	0.510223	0.818235	-0.470095	0.00110311	0.0043131	1	2
M1C2	CXCL14	ENSSSCG00000014310	CXCL14	0.119859	0.734022	0.893658	-0.879822	0.0128877	0.0320774	-0.805495	0.0227732	0.0504191	0.0743265	0.834014	0.958393	-0.925355	0.00888247	0.0272473	1	2
M1C2	CYB561	ENSSSCG00000017297	CYB561	0.0666309	0.793791	0.9207	-0.686718	0.00850762	0.0223593	-0.609301	0.0192935	0.0435353	0.0774171	0.771205	0.938082	-0.675932	0.00940363	0.0285972	1	2
M1C2	CYB561D1	ENSSSCG00000006827	CYB561D1	0.00427539	0.935157	0.977867	-0.381895	1.23948e-12	1.24595e-11	-0.347194	1.02046e-10	7.8903e-10	0.0347008	0.527965	0.82891	-0.351469	6.3578e-11	6.69082e-10	1	2
M1C2	CYB561D2	ENSSSCG00000011410	CYB561D2	-0.17128	0.0145138	0.0780343	-0.45752	2.11163e-10	1.74286e-09	-0.443856	6.98165e-10	4.95339e-09	0.0136637	0.854426	0.964658	-0.272576	0.000173706	0.00079238	1	2
M1C2	CYB5R1	ENSSSCG00000010929	CYB5R1	-0.141531	0.116715	0.326752	-0.54632	6.61127e-09	4.6505e-08	-0.58332	6.72393e-10	4.782e-09	-0.0370002	0.708897	0.914819	-0.441789	3.60082e-06	2.19684e-05	1	2
M1C2	CYBRD1	ENSSSCG00000025049	CYBRD1	0.14664	0.0876989	0.274247	-0.33917	7.89422e-05	0.000321302	-0.147868	0.0851919	0.155637	0.191301	0.0260234	0.148799	-0.294509	0.000606792	0.00249855	1	2
M1C2	CYP1A1	ENSSSCG00000001906	CYP1A1	-0.63798	0.0111615	0.0637853	-2.90867	1.87092e-30	5.52948e-29	-3.33486	3.17887e-39	1.29668e-37	-0.426184	0.0970558	0.355719	-2.69688	3.35762e-26	9.32763e-25	1	2
M1C2	CYP2R1	ENSSSCG00000013389	CYP2R1	0.0676336	0.503243	0.746312	-0.269287	0.0103166	0.0264423	-0.22814	0.0293398	0.0626438	0.0411469	0.704303	0.913358	-0.295774	0.00469623	0.0155738	1	2
M1C2	CYP4F3	ENSSSCG00000013842	CYP4F3	0.0341257	0.939102	0.979038	-1.98907	2.63391e-05	0.000115728	-1.66652	0.000359556	0.0011972	0.322552	0.512259	0.819471	-1.70064	0.000270774	0.00119184	1	2
M1C2	CYP4V2	ENSSSCG00000032687	CYP4V2	-0.0408213	0.520282	0.76042	-0.495437	9.80925e-15	1.16945e-13	-0.549592	9.43537e-18	1.29962e-16	-0.0541554	0.401833	0.741013	-0.508771	2.07113e-15	3.19119e-14	1	2
M1C2	CYSLTR2	ENSSSCG00000009399	CYSLTR2	0.279546	0.0515629	0.193191	-0.633996	1.37707e-05	6.29524e-05	-0.754066	2.49851e-07	1.33029e-06	-0.12007	0.417406	0.754367	-1.03361	1.37959e-12	1.68129e-11	1	2
M1C2	CZIB	ENSSSCG00000003850	CZIB	0.0183313	0.669054	0.858541	-0.109647	0.0130194	0.0323724	-0.167955	0.000155019	0.000552568	-0.0583075	0.202236	0.53769	-0.186286	2.8461e-05	0.000150454	1	2
M1C2	DAB2	ENSSSCG00000016857	DAB2	-0.0445498	0.721484	0.887072	-1.61799	3.31433e-38	1.40617e-36	-1.29035	6.23308e-25	1.37957e-23	0.327634	0.00896243	0.0670574	-1.2458	2.38999e-23	5.86876e-22	1	2
M1C2	DAG1	ENSSSCG00000034357	DAG1	-0.0844827	0.0406397	0.163564	-0.53376	3.18134e-36	1.25282e-34	-0.614325	5.17481e-47	2.81704e-45	-0.0805647	0.0670523	0.28102	-0.529842	3.81812e-35	1.55316e-33	1	2
M1C2	DAGLA	ENSSSCG00000013079	DAGLA	-0.163104	0.342872	0.613671	-2.64255	1.32136e-40	5.98328e-39	-2.41613	1.2528e-35	4.38538e-34	0.226414	0.298841	0.654576	-2.25303	5.24641e-31	1.81081e-29	1	2
M1C2	DARS2	ENSSSCG00000015492	DARS2	0.0999078	0.101323	0.299578	-0.377915	4.36899e-09	3.15723e-08	-0.210109	0.000934147	0.00286724	0.167806	0.0117565	0.0823845	-0.310017	9.8187e-07	6.47597e-06	1	2
M1C2	DCBLD2	ENSSSCG00000011977	DCBLD2	0.182782	0.143732	0.371549	-0.436548	0.000525866	0.00183621	-0.406433	0.00124297	0.00372806	0.0301144	0.812054	0.950753	-0.589215	2.80026e-06	1.73342e-05	1	2
M1C2	DCLK2	ENSSSCG00000009023	DCLK2	0.0543517	0.672869	0.860958	-0.61543	7.61447e-06	3.62765e-05	-0.521012	0.000134217	0.000483305	0.0944186	0.51395	0.821112	-0.575364	2.45914e-05	0.000131596	1	2
M1C2	DCLRE1A	ENSSSCG00000010644	DCLRE1A	0.025369	0.704155	0.878089	-0.210343	0.00208287	0.00642121	-0.219654	0.00131872	0.00393358	-0.00931123	0.894092	0.974762	-0.245024	0.000344922	0.00149005	1	2
M1C2	DCTN2	ENSSSCG00000000444	DCTN2	0.0604808	0.0247849	0.115116	-0.0776342	0.00427656	0.012208	-0.051948	0.0557892	0.109341	0.0256862	0.348196	0.699463	-0.112429	3.46595e-05	0.000180776	1	2
M1C2	DCXR	ENSSSCG00000039873	DCXR	-0.139465	0.310601	0.581205	-0.710827	3.2902e-07	1.89417e-06	-0.591192	2.08235e-05	8.6368e-05	0.119635	0.395638	0.73744	-0.451727	0.00117307	0.00456734	1	2
M1C2	DDB1	ENSSSCG00000013094	DDB1	0.00569182	0.835531	0.938601	-0.101397	0.000237904	0.000886648	-0.10506	0.00014067	0.000504456	-0.00366285	0.895141	0.975238	-0.110751	6.06158e-05	0.000303633	1	2
M1C2	DDB2	ENSSSCG00000013243	DDB2	0.0440017	0.283836	0.552269	-0.16457	8.72214e-05	0.000352192	-0.160546	0.00012946	0.000467426	0.00402431	0.925136	0.98126	-0.204548	1.09053e-06	7.1481e-06	1	2
M1C2	DDX41	ENSSSCG00000032642	DDX41	0.00972601	0.88673	0.960497	-0.378507	3.18954e-08	2.06414e-07	-0.348966	3.40369e-07	1.78908e-06	0.0295413	0.666712	0.896617	-0.358692	1.59573e-07	1.1697e-06	1	2
M1C2	DDX54	ENSSSCG00000009876	DDX54	-0.0994965	0.0427804	0.169582	-0.274387	2.73968e-08	1.7926e-07	-0.223792	5.74619e-06	2.57986e-05	0.0505954	0.308449	0.663788	-0.124295	0.0118982	0.035005	1	2
M1C2	DDX55	ENSSSCG00000009771	DDX55	0.0320151	0.360146	0.629596	-0.302588	2.70492e-17	3.96945e-16	-0.276901	9.36389e-15	1.03163e-13	0.0256868	0.481933	0.801979	-0.308916	5.69477e-18	1.03345e-16	1	2
M1C2	DECR1	ENSSSCG00000006126	DECR1	0.051136	0.639612	0.841693	-0.275618	0.0121131	0.0304101	-0.290692	0.00816125	0.0203304	-0.0150746	0.891517	0.973916	-0.341828	0.00186556	0.00694402	1	2
M1C2	DENND6A	ENSSSCG00000011467	DENND6A	0.0982351	0.0201065	0.0992059	-0.119776	0.00536332	0.014922	-0.0598663	0.163022	0.265669	0.0599092	0.169359	0.494014	-0.158101	0.000224728	0.000999261	1	2
M1C2	DFFA	ENSSSCG00000003404	DFFA	0.0388026	0.168409	0.409867	-0.212383	5.24789e-13	5.41124e-12	-0.158511	6.18921e-08	3.55208e-07	0.0538716	0.0775238	0.307994	-0.197314	1.71255e-11	1.9023e-10	1	2
M1C2	DGCR8	ENSSSCG00000010135	DGCR8	0.0441502	0.140467	0.366565	-0.191624	2.75527e-10	2.24531e-09	-0.128654	2.17982e-05	9.01327e-05	0.0629707	0.0403191	0.202842	-0.172804	1.18799e-08	9.88786e-08	1	2
M1C2	DGUOK	ENSSSCG00000008293	DGUOK	0.0760645	0.080462	0.259149	-0.181755	6.90257e-05	0.000284143	-0.0570212	0.206156	0.320141	0.124734	0.00811726	0.0619868	-0.133086	0.00313494	0.0109119	1	2
M1C2	DHDH	ENSSSCG00000003144	DHDH	0.0207345	0.553887	0.783849	-0.113541	0.00144912	0.00462638	-0.0740922	0.0373555	0.0774465	0.0394487	0.276438	0.631276	-0.0948268	0.00778922	0.0243118	1	2
M1C2	DHX34	ENSSSCG00000003114	DHX34	0.0322917	0.695117	0.873661	-0.960825	8.61131e-31	2.59162e-29	-0.844913	3.02326e-24	6.40421e-23	0.115912	0.167916	0.491611	-0.877205	5.29176e-26	1.45913e-24	1	2
M1C2	DIMT1	ENSSSCG00000031990	DIMT1	0.0135294	0.830162	0.93548	-0.314558	9.87347e-07	5.34539e-06	-0.336975	1.63096e-07	8.8818e-07	-0.0224166	0.732462	0.924319	-0.350504	5.26027e-08	4.05038e-07	1	2
M1C2	DIPK2A	ENSSSCG00000036206	DIPK2A	-0.138586	0.116876	0.327081	-0.92502	1.88928e-24	4.17531e-23	-0.866775	9.84038e-22	1.75128e-20	0.0582448	0.530935	0.830593	-0.72819	1.02494e-15	1.60426e-14	1	2
M1C2	DIS3L	ENSSSCG00000004941	DIS3L	-0.0129488	0.743491	0.89817	-0.213108	1.70196e-07	1.0174e-06	-0.311137	3.59895e-14	3.79827e-13	-0.0980287	0.0206296	0.12586	-0.298188	4.6906e-13	5.94639e-12	1	2
M1C2	DISP1	ENSSSCG00000035479	DISP1	-0.0223019	0.566184	0.791269	-0.155404	0.000109799	0.000434821	-0.147417	0.000242442	0.00083233	0.00798702	0.847887	0.96232	-0.125116	0.00195177	0.00721596	1	2
M1C2	DLAT	ENSSSCG00000015030	DLAT	-0.00561601	0.889021	0.961072	-0.200864	1.04044e-06	5.61638e-06	-0.300021	4.133e-13	4.01192e-12	-0.0991571	0.0191504	0.119193	-0.294405	1.26184e-12	1.5467e-11	1	2
M1C2	DLST	ENSSSCG00000002374	DLST	-0.0392786	0.121761	0.336115	-0.135821	1.15358e-07	7.03215e-07	-0.150466	4.39602e-09	2.87508e-08	-0.0146454	0.572208	0.854273	-0.111188	1.50843e-05	8.36531e-05	1	2
M1C2	DNAH9	ENSSSCG00000018015	DNAH9	-0.133001	0.67875	0.863572	-1.00936	0.00183299	0.00572862	-0.950901	0.00331144	0.00903158	0.0584633	0.858016	0.964914	-0.8179	0.0115952	0.0342832	1	2
M1C2	DNAJC28	ENSSSCG00000028192	DNAJC28	-0.109618	0.178175	0.421511	-0.462934	5.34289e-08	3.37222e-07	-0.508192	2.7609e-09	1.84646e-08	-0.0452581	0.613905	0.872301	-0.398574	3.80166e-06	2.31175e-05	1	2
M1C2	DNAL4	ENSSSCG00000000093	DNAL4	-0.0894826	0.16362	0.403114	-0.265242	0.000102828	0.000408928	-0.277195	5.17398e-05	0.000200553	-0.0119526	0.87048	0.968087	-0.187712	0.0069905	0.0220935	1	2
M1C2	DNM2	ENSSSCG00000013630	DNM2	-0.0475186	0.102364	0.301357	-0.167034	1.11432e-08	7.63523e-08	-0.163778	2.13325e-08	1.29402e-07	0.00325567	0.911902	0.979136	-0.116259	7.15442e-05	0.000353118	1	2
M1C2	DOCK6	ENSSSCG00000038604	DOCK6	0.0383059	0.60763	0.819435	-0.222079	0.00322673	0.00947416	-0.142197	0.0588513	0.114298	0.0798825	0.293658	0.6485	-0.180503	0.0164938	0.0462894	1	2
M1C2	DOCK7	ENSSSCG00000003818	DOCK7	0.128075	0.180195	0.424458	-0.38566	6.05141e-05	0.000251694	-0.300103	0.0017872	0.0051706	0.0855573	0.375829	0.722461	-0.428178	8.23026e-06	4.76037e-05	1	2
M1C2	DOK2	ENSSSCG00000009612	DOK2	-0.251879	0.0126796	0.0704371	-0.927693	6.17784e-20	1.08512e-18	-1.10656	1.28288e-27	3.22507e-26	-0.178872	0.0798946	0.313544	-0.854685	4.32656e-17	7.38057e-16	1	2
M1C2	DOLK	ENSSSCG00000005666	DOLK	0.00587561	0.932535	0.977145	-0.855987	7.84561e-30	2.28232e-28	-0.770051	8.09387e-25	1.78077e-23	0.0859362	0.286576	0.643514	-0.775927	4.54553e-25	1.2149e-23	1	2
M1C2	DOLPP1	ENSSSCG00000031669	DOLPP1	-0.103982	0.104131	0.304279	-0.328254	4.83364e-07	2.709e-06	-0.328504	4.76331e-07	2.47041e-06	-0.000249386	0.99702	0.999636	-0.224521	0.000616927	0.00253709	1	2
M1C2	DOP1B	ENSSSCG00000012054	DOP1B	0.0265848	0.867238	0.951504	-0.629494	7.75394e-05	0.00031594	-0.567956	0.000362417	0.00120537	0.0615385	0.699684	0.911468	-0.59454	0.000189322	0.000855706	1	2
M1C2	DPAGT1	ENSSSCG00000015110	DPAGT1	0.0169258	0.607452	0.819435	-0.149384	1.00636e-05	4.71705e-05	-0.141673	2.80615e-05	0.000113744	0.00771168	0.824354	0.954886	-0.158599	2.87646e-06	1.77613e-05	1	2
M1C2	DPEP2	ENSSSCG00000021105	DPEP2	0.616434	0.0139689	0.0758567	-0.947965	0.00109164	0.00357686	-0.876246	0.00234138	0.00660611	0.0717185	0.820753	0.954141	-1.49268	1.06642e-07	7.99112e-07	1	2
[truncated: 12,811 more rows]
