# Supplementary material for: Transcriptome analysis of porcine PBMCs reveals lipopolysaccharide-induced immunomodulatory responses and crosstalk of immune and glucocorticoid receptor signaling
Source: Virulence. 2021 Jul 21;12(1):1808–24. doi: 10.1080/21505594.2021.1948276 (PMC8296968; doi:10.1080/21505594.2021.1948276)
Supplement: Supplemental Material [file KVIR_A_1948276_SM5938.zip › supplementary/Supplementary_Table_3.xlsx]

## Sheet: M1
Supplementary Table 3. Canonical pathways enriched for functional modules.
Ingenuity Canonical Pathways	-log(p-value)	Ratio	z-score	|z-score|	Molecules
IL-6 Signaling	3.88	0.24	4.271	4.271	CEBPB,CHUK,CXCL8,FOS,GRB2,IKBKB,IL18RAP,IL33,JAK2,MAP2K1,MAP3K7,MAP4K4,MAPK8,MAPKAPK2,MRAS,NFKB1,NFKBIB,NFKBID,PIK3R5,PTPN11,RASD1,RELA,SHC1,SOS1,STAT3,TAB1,TNFAIP6,TNFRSF1B,TRAF2,TRAF6
Type I Diabetes Mellitus Signaling	2.24	0.207	4.146	4.146	CASP9,CD86,CHUK,CYCS,FASLG,IFNG,IFNGR2,IKBKB,IL12B,JAK2,MAP3K5,MAP3K7,MAPK8,NFKB1,NFKBIB,NFKBID,RELA,RIPK1,SOCS7,STAT1,TNFRSF1B,TRAF2,TRAF6
Dendritic Cell Maturation	2.49	0.191	4.116	4.116	ATF4,B2M,CCR7,CD40,CD86,CHUK,FSCN1,ICAM1,IFNAR1,IFNB1,IKBKB,IL12B,IL15,IL23A,IL33,JAK2,LTBR,MAPK8,NFKB1,NFKBIB,NFKBID,PIK3R5,PLCB3,PLCD4,RELA,STAT1,STAT2,STAT4,TAB1,TLR2,TLR3,TLR4,TNFRSF1B,TRAF6,TREM2
Systemic Lupus Erythematosus In B Cell Signaling Pathway	3.03	0.185	4.061	4.061	CALM1 (includes others),CD40,CXCL8,FASLG,FOS,FYN,GAB1,GRB2,IFIT2,IFNAR1,IFNB1,IFNG,IFNGR2,IL12B,IL15,IL33,IRF5,IRF7,IRF9,ISG15,ISG20,JAK2,LYN,MAP2K1,MAP3K7,MAP4K4,MRAS,MTOR,NFKB1,OCRL,OSM,PIK3R5,PRKCD,PTPN11,RASD1,RELA,SHC1,SOS1,STAT1,STAT2,STAT3,TBK1,TICAM1,TLR3,TLR8,TNFSF12,TNFSF13,TNFSF13B,TRAF1,TRAF2,TRAF6
Neuroinflammation Signaling Pathway	3.13	0.184	3.709	3.709	ACVR2B,APH1A,APP,ATF4,B2M,BACE1,CCL5,CD40,CD86,CFLAR,CHUK,CXCL10,CXCL8,FASLG,FOS,GLS,GRINA,ICAM1,IDE,IFNB1,IFNG,IFNGR2,IKBKB,IL12B,IRAK3,IRF7,JAK2,JAK3,MAPK6,MAPK8,MMP3,NCF2,NFE2L2,NFKB1,P2RX7,PIK3R5,PLA2G2D,PLA2G4D,PSEN1,RELA,RIPK1,SOD2,STAT1,TBK1,TGFBR1,TICAM1,TLR2,TLR3,TLR4,TLR5,TLR8,TRAF6,TREM2,VCAM1,XIAP
PPARα/RXRα Activation	4.26	0.221	-3.43	3.43	ABCA1,ACADL,ACOX1,ACVR2B,ADCY9,ADIPOR2,AP2A2,CHUK,CPT1B,GNA15,GOT2,GPD2,GRB2,HSP90AB1,HSP90B1,IKBKB,IL18RAP,IRS1,JAK2,MAP2K1,MAP3K7,MAP4K4,MAPK8,MED1,MED12,MRAS,NFKB1,NFKBIB,NFKBID,PLCB3,PLCD4,PPARA,PRKAB1,PRKAR2A,RASD1,RELA,SHC1,SLC27A1,SMAD4,SOS1,TGFBR1,TRAF6
B Cell Receptor Signaling	1.92	0.178	3.413	3.413	ABL1,ATF4,BCL2A1,CALM1 (includes others),CFL1,CFL2,CHUK,EGR1,GAB1,GRB2,IKBKB,LYN,MAP2K1,MAP3K3,MAP3K5,MAP3K7,MAP3K8,MAPK8,MRAS,MTOR,NFKB1,NFKBIB,NFKBID,OCRL,PIK3R5,PTK2B,PTPN11,PTPRC,RASD1,RELA,SHC1,SOS1,VAV3
Interferon Signaling	5.94	0.444	3.357	3.357	IFI35,IFI6,IFIT1,IFITM3,IFNAR1,IFNB1,IFNG,IFNGR2,IRF9,ISG15,JAK2,MX1,OAS1,RELA,STAT1,STAT2
Spliceosomal Cycle	3.49	0.312	3.357	3.357	BUD13,CASC3,CWC25,DDX23,DHX15,DHX38,DHX8,EIF4A3,HSPA8,MAGOH,RBM8A,SF3A3,SF3B3,SF3B6,SNIP1
Hepatic Fibrosis Signaling Pathway	3.54	0.182	3.349	3.349	ACVR2B,ARAF,ATF4,BRAF,BRD4,CALM1 (includes others),CCDC88A,CCL5,CD40,CEBPB,CHUK,CXCL8,DVL3,EDN1,EZH2,FLT1,FOS,FTL,FZD5,HIF1A,ICAM1,IKBKB,IL18RAP,IL33,IRAK3,ITGB3,JAK2,LRP6,MAP2K1,MAP3K7,MAPK8,MRAS,MTOR,MYL12A,NCF2,NFKB1,NFKBIB,NFKBID,PIK3R5,PRKAR2A,PRKCD,PTCH1,RASD1,RELA,RHOC,RHOQ,RHOT1,RIPK1,RND1,RND3,SDHB,SMAD4,SNAI1,SOD2,SOS1,STAT3,TCF7L2,TGFBR1,TIMP1,TLR4,TNFRSF1B,TRAF6,VCAM1,WNT5A,WNT5B,WNT9…
IL-23 Signaling Pathway	1.9	0.25	3.317	3.317	HIF1A,IL12B,IL23A,IL23R,JAK2,NFKB1,PIK3R5,RELA,RUNX1,STAT3,STAT4
Acute Phase Response Signaling	2.93	0.201	3.307	3.307	C3,CEBPB,CHUK,FOS,FTL,GRB2,IKBKB,IL33,ITIH4,JAK2,MAP2K1,MAP3K5,MAP3K7,MAPK8,MRAS,MTOR,NFKB1,NFKBIB,NFKBID,NOLC1,OSM,OSMR,PTPN11,RASD1,RELA,RIPK1,SERPING1,SHC1,SOCS7,SOD2,SOS1,STAT3,TAB1,TNFRSF1B,TRAF2,TRAF6
PPAR Signaling	4.61	0.269	-3.272	3.272	CHUK,FOS,GRB2,HSP90AB1,HSP90B1,IKBKB,IL18RAP,IL33,MAP2K1,MAP3K7,MAP4K4,MED1,MRAS,NFKB1,NFKBIB,NFKBID,NR1H3,NRIP1,PPARA,RASD1,RELA,SHC1,SOS1,STAT5A,TAB1,TNFRSF1B,TRAF2,TRAF6
RANK Signaling in Osteoclasts	2.14	0.216	3.153	3.153	CALM1 (includes others),CHUK,FOS,IKBKB,MAP2K1,MAP3K3,MAP3K5,MAP3K7,MAP3K8,MAPK8,NFKB1,NFKBIB,NFKBID,PIK3R5,PTK2B,RELA,TRAF2,TRAF6,XIAP
CD40 Signaling	4.9	0.323	3.13	3.13	ATF1,CD40,CHUK,FOS,ICAM1,IKBKB,JAK3,MAP2K1,MAP3K7,MAPK8,MAPKAPK2,NFKB1,NFKBIB,NFKBID,PIK3R5,PTGS1,RELA,STAT3,TRAF1,TRAF2,TRAF6
CD28 Signaling in T Helper Cells	1.57	0.183	3.13	3.13	ACTR2,ACTR3,ARPC3,ARPC5,CALM1 (includes others),CD86,CHUK,CTLA4,FOS,FYN,GRB2,IKBKB,LCP2,MAP2K1,MAPK8,NFKB1,NFKBIB,NFKBID,PIK3R5,PTPN11,PTPRC,RELA
Oncostatin M Signaling	4.1	0.349	3.051	3.051	EPAS1,GRB2,JAK2,JAK3,MAP2K1,MMP3,MRAS,OSM,OSMR,RASD1,SHC1,SOS1,STAT1,STAT3,STAT5A
Role of RIG1-like Receptors in Antiviral Innate Immunity	3.97	0.341	3.051	3.051	CHUK,DDX58,DHX58,IFNB1,IKBKB,IRF7,NFKB1,NFKBIB,NFKBID,RELA,RIPK1,TBK1,TRAF2,TRAF6,TRIM25
4-1BB Signaling in T Lymphocytes	3.09	0.344	3	3	CHUK,IKBKB,MAP2K1,MAP3K5,MAPK8,NFKB1,NFKBIB,NFKBID,RELA,TRAF1,TRAF2
GM-CSF Signaling	2.93	0.257	3	3	BCL2A1,CISH,CSF2RB,GRB2,JAK2,LYN,MAP2K1,MRAS,PIK3R5,PIM1,PTPN11,RACK1,RASD1,RUNX1,SHC1,SOS1,STAT1,STAT3
B Cell Activating Factor Signaling	2.63	0.293	3	3	CHUK,FOS,IKBKB,MAPK8,NFKB1,NFKBIB,NFKBID,RELA,TNFSF13B,TRAF1,TRAF2,TRAF6
IL-17A Signaling in Airway Cells	2.53	0.25	3	3	CHUK,IKBKB,IL19,JAK2,JAK3,MAP2K1,MAP3K7,MAPK8,NFKB1,NFKBIB,NFKBID,PIK3R5,RELA,STAT3,TRAF3IP2,TRAF6
Natural Killer Cell Signaling	2.21	0.183	3	3	B2M,CFL1,CFL2,FASLG,FYN,GRB2,HSPA1L,HSPA5,HSPA8,HSPA9,IFNG,IL12B,IL15,IL18RAP,JAK2,JAK3,KLRC4-KLRK1/KLRK1,LCP2,MAP2K1,MAP3K3,MAP3K5,MAP3K7,MAP3K8,MRAS,MTOR,NFKB1,PAK4,PIK3R5,PTK2B,PTPN11,RASD1,RELA,SOS1,STAT4,TRAF6,VAV3
Pancreatic Adenocarcinoma Signaling	1.74	0.193	3	3	ABL1,CASP9,CDK4,CDKN1A,E2F3,GRB2,HBEGF,JAK2,JAK3,MAP2K1,MAPK8,MDM2,NFKB1,PIK3R5,PLD1,RELA,SMAD4,STAT1,STAT3,SUV39H1,TGFBR1
FLT3 Signaling in Hematopoietic Progenitor Cells	3.02	0.25	2.982	2.982	ATF4,EIF4E,EIF4EBP1,GRB2,MAP2K1,MRAS,MTOR,PIK3R5,PTPN11,RASD1,RPS6KA1,RPS6KA2,RPS6KA5,SHC1,SOS1,STAT1,STAT2,STAT3,STAT4,STAT5A
HMGB1 Signaling	1.45	0.17	2.982	2.982	CXCL8,FASLG,FOS,ICAM1,IFNG,IFNGR2,IL12B,IL15,IL33,MAP2K1,MAPK8,MRAS,NFKB1,OSM,PIK3R5,RASD1,RELA,RHOC,RHOQ,RHOT1,RND1,RND3,TLR4,TNFRSF1B,TNFSF12,TNFSF13,TNFSF13B,VCAM1
Insulin Secretion Signaling Pathway	4.39	0.21	2.949	2.949	ADCY9,AGO2,AGO4,ATF4,DLAT,DLD,EIF1,EIF2B1,EIF2B4,EIF2B5,EIF2S1,EIF2S2,EIF4A1,EIF4A3,EIF4E,EIF4EBP1,EIF4EBP2,EIF4G1,EIF4G2,FURIN,FYN,GNA15,JAK2,JAK3,LYN,MTOR,PC,PDHB,PDHX,PIK3R5,PLCB3,PLCD4,PRKAR2A,PRKCD,RPS6KA5,SCNN1A,SEC61A1,SEC61B,SEC61G,SLC2A5,SLC2A8,SRP19,SRP54,SRP9,SSR2,STAT1,STAT2,STAT3,STAT4,STAT5A,YKT6
Ephrin Receptor Signaling	1.86	0.178	2.887	2.887	ABL1,ACTR2,ACTR3,ARPC3,ARPC5,ATF4,CFL1,CFL2,CRK,EFNA2,EFNB1,EFNB2,FYN,GNA15,GNB1,GNB4,GNG10,GRB2,GRINA,ITSN1,JAK2,MAP2K1,MAP4K4,MRAS,NCK2,PAK4,PTPN11,RASD1,SDC2,SHC1,SOS1,STAT3
Necroptosis Signaling Pathway	5.64	0.255	2.846	2.846	CAPN2,CAPN3,CAPN7,CFLAR,CHUK,EIF2AK2,FASLG,GLUD1,IFNAR1,IFNB1,IKBKB,IRF9,MAP3K7,MDM2,MLKL,PGAM5,PLA2G2D,PLA2G4D,PPIF,PYGL,RIPK1,SLC25A13,STAT1,STAT2,TAB1,TICAM1,TIMM17A,TIMM17B,TIMM22,TIMM8B,TLR3,TLR4,TNFRSF1B,TNIP1,TOMM40,TRAF2,TYRO3,VDAC1,VDAC2,ZBP1
NF-κB Activation by Viruses	1.49	0.195	2.84	2.84	CHUK,CXCR5,EIF2AK2,IKBKB,ITGAV,ITGB3,MRAS,NFKB1,NFKBIB,NFKBID,PIK3R5,PRKCD,RASD1,RELA,RIPK1,TRAF2
IL-8 Signaling	2.6	0.19	2.828	2.828	ARAF,BRAF,CHUK,CXCL8,EIF4EBP1,FLT1,FOS,GNB1,GNB4,GNG10,HBEGF,ICAM1,IKBKB,IRAK3,ITGAV,ITGB3,MAP2K1,MAP4K4,MAPK8,MMP2,MRAS,MTOR,NCF2,NFKB1,NFKBIB,PIK3R5,PLD1,PRKCD,PTK2B,RASD1,RELA,RHOC,RHOQ,RHOT1,RND1,RND3,TRAF6,VCAM1
Th17 Activation Pathway	1.98	0.209	2.828	2.828	HIF1A,HSP90AB1,HSP90B1,IFNG,IL12B,IL21R,IL23A,IL23R,IRAK3,IRF4,JAK2,JAK3,MTOR,NFKB1,RELA,RUNX1,STAT3,STAT4,TRAF6
IL-9 Signaling	1.88	0.273	2.828	2.828	CISH,IRS1,JAK3,NFKB1,PIK3R5,RELA,STAT1,STAT3,STAT5A
Integrin Signaling	1.69	0.169	2.828	2.828	ABL1,ACTR2,ACTR3,ARF4,ARHGAP5,ARPC3,ARPC5,BRAF,CAPN2,CAPN3,CAPN7,CRK,FYN,GRB2,ILKAP,ITGAV,ITGB3,ITGB8,MAP2K1,MAPK8,MPRIP,MRAS,MYL12A,NCK2,PAK4,PIK3R5,PIKFYVE,PPP1CB,RASD1,RHOC,RHOQ,RHOT1,RND1,RND3,SHC1,SOS1
EIF2 Signaling	6.14	0.237	2.785	2.785	AGO2,AGO4,ATF4,ATF5,EIF1,EIF1AX,EIF2AK1,EIF2AK2,EIF2B1,EIF2B4,EIF2B5,EIF2S1,EIF2S2,EIF3H,EIF3J,EIF3L,EIF3M,EIF4A1,EIF4A3,EIF4E,EIF4G1,EIF4G2,GRB2,HSPA5,MAP2K1,MRAS,PIK3R5,PPP1CB,PTBP1,RASD1,RPL11,RPL19,RPL21,RPL23,RPL23A,RPL24,RPL27,RPL36AL,RPL4,RPL5,RPL7L1,RPS12,RPS17,RPS18,RPS25,RPS27,RPS6,RPS8,RPSA,SHC1,SOS1,WARS1,XIAP
NGF Signaling	3.46	0.237	2.746	2.746	ATF4,CHUK,CRK,GAB1,GRB2,IKBKB,MAP2K1,MAP3K3,MAP3K5,MAP3K7,MAP3K8,MAPK8,MRAS,NFKB1,PIK3R5,PRKCD,PTPN11,RASD1,RELA,RPS6KA1,RPS6KA2,RPS6KA5,SHC1,SMPD2,SOS1,TRAF6,TRIO
Regulation Of The Epithelial Mesenchymal Transition By Growth Factors Pathway	3.71	0.213	2.722	2.722	ARAF,BRAF,CHUK,EGR1,FASLG,FGF18,FGFRL1,FOS,FRS2,GAB1,GRB2,IKBKB,JAK2,JAK3,MAP2K1,MAP3K7,MAPK8,MET,MMP2,MRAS,MTOR,NFKB1,PIK3R5,PTPN11,RASD1,RELA,SHC1,SMAD4,SMURF1,SNAI1,SNAI2,SOS1,STAT3,TAB1,TGFBR1,TNFRSF1B,TNFSF12,TNFSF13,TNFSF13B,YAP1
Estrogen Receptor Signaling	2.42	0.171	2.722	2.722	ADCY9,ATF4,ATP5F1A,CDKN1A,CFL1,CFL2,CTBP2,DDX5,EIF2B1,EIF2B4,EIF2B5,EIF4E,EIF4EBP1,FOS,GNA15,GNB1,GRB2,HIF1A,HNRNPD,HSP90AB1,HSP90B1,IGF2R,JAK2,JAK3,MAP2K1,MED1,MED12,MED18,MED20,MED4,MMP12,MMP2,MMP3,MPRIP,MRAS,MTOR,MYL12A,NFKB1,NRIP1,PIK3R5,PLCB3,PLCD4,PPP1CB,PRKAB1,PRKAR2A,PRKCD,RASD1,RBFOX2,RELA,RUNX2,SHC1,SNAI1,SOD2,SOS1,UQCRFS1,ZDHHC7
Toll-like Receptor Signaling	4.27	0.289	2.673	2.673	CHUK,EIF2AK2,FOS,IKBKB,IL12B,IL33,IRAK3,MAP3K7,MAP4K4,MAPK8,NFKB1,PPARA,RELA,TAB1,TICAM1,TLR2,TLR3,TLR4,TLR5,TLR8,TRAF1,TRAF6
Crosstalk between Dendritic Cells and Natural Killer Cells	1.77	0.202	2.668	2.668	CCR7,CD40,CD86,CSF2RB,FASLG,FSCN1,IFNB1,IFNG,IL12B,IL15,KLRC4-KLRK1/KLRK1,LTBR,NFKB1,RELA,TLR3,TLR4,TNFRSF1B,TREM2
FGF Signaling	1.7	0.202	2.668	2.668	ATF4,CRK,FGF18,FGFRL1,FRS2,GAB1,GRB2,MAP2K1,MAP3K5,MAPK8,MAPKAPK2,MET,PIK3R5,PTPN11,RPS6KA5,SOS1,STAT3
Hypoxia Signaling in the Cardiovascular System	2.25	0.23	2.646	2.646	ATF4,CDC34,EDN1,HIF1A,HSP90AB1,HSP90B1,LDHA,MDM2,NFKBIB,NFKBID,NQO1,UBE2B,UBE2D2,UBE2L6,UBE2Q1,UBE2S,UBE2V1
PI3K Signaling in B Lymphocytes	2.47	0.203	2.6	2.6	ABL1,ATF1,ATF4,ATF5,ATF6,C3,CALM1 (includes others),CD40,CHUK,FOS,FYN,IKBKB,IL4R,IRS1,LYN,MAP2K1,MRAS,NFKB1,NFKBIB,NFKBID,PLCB3,PLCD4,PLEKHA4,PTPRC,RASD1,RELA,TLR4,VAV3
JAK/Stat Signaling	4.38	0.287	2.558	2.558	CDKN1A,CEBPB,CISH,FOS,GRB2,JAK2,JAK3,MAP2K1,MRAS,MTOR,NFKB1,PIK3R5,PTPN11,RASD1,RELA,SHC1,SOCS7,SOS1,STAT1,STAT2,STAT3,STAT4,STAT5A
Coronavirus Pathogenesis Pathway	7.58	0.287	-2.53	2.53	ABL1,ADAM17,ATF4,CASP9,CCL5,CDK4,CHUK,CTSL,CXCL8,DDX58,E2F3,EIF4E,FASLG,FOS,IFNAR1,IFNB1,IKBKB,IRF7,IRF9,KPNB1,MAPK8,NFKB1,NFKBIB,NFKBID,NPM1,RELA,RIPK1,RPS12,RPS17,RPS18,RPS25,RPS27,RPS6,RPS8,RPSA,SMAD4,STAT1,STAT2,STAT3,SUV39H1,TBK1,TGFBR1,TRIM25
Production of Nitric Oxide and Reactive Oxygen Species in Macrophages	4.37	0.223	2.53	2.53	CAT,CHUK,FOS,IFNG,IFNGR2,IKBKB,JAK2,JAK3,MAP2K1,MAP3K3,MAP3K5,MAP3K7,MAP3K8,MAPK8,NCF2,NFKB1,NFKBIB,NFKBID,PIK3R5,PPARA,PPM1J,PPP1CB,PPP1R10,PPP1R3D,PPP2CA,PPP2R1B,PPP2R2A,PPP2R3A,PPP2R5E,PRKCD,PTPA,RELA,RHOC,RHOQ,RHOT1,RND1,RND3,S100A8,STAT1,TLR2,TLR4,TNFRSF1B
Role of IL-17F in Allergic Inflammatory Airway Diseases	2.06	0.262	2.53	2.53	ATF4,CXCL10,CXCL8,MAP2K1,NFKB1,RELA,RPS6KA1,RPS6KA2,RPS6KA5,TRAF3IP2,TRAF6
iNOS Signaling	5.1	0.378	2.5	2.5	CALM1 (includes others),CHUK,FOS,IFNG,IFNGR2,IKBKB,IRAK3,JAK2,JAK3,NFKB1,NFKBIB,NFKBID,RELA,STAT1,TAB1,TLR4,TRAF6
Prolactin Signaling	2.56	0.235	2.5	2.5	CEBPB,FOS,FYN,GRB2,IRS1,JAK2,MAP2K1,MRAS,NMI,PIK3R5,PRKCD,PTPN11,RASD1,SHC1,SOCS7,SOS1,STAT1,STAT3,STAT5A
LPS/IL-1 Mediated Inhibition of RXR Function	1.4	0.161	2.5	2.5	ABCA1,ABCC3,ABCG1,ACOX1,ACSL1,ACSL5,ALAS1,ALDH1B1,ALDH2,ALDH4A1,ALDH7A1,CAT,CHST12,CHST4,CPT1B,CPT2,GSTK1,GSTO1,GSTZ1,IL18RAP,IL33,IL4I1,MAP3K7,MAPK8,MGST1,NDST1,NR1H3,PAPSS2,PPARA,SLC27A1,SLC27A4,TLR4,TNFRSF1B,TRAF2,TRAF6,XPO1
TNFR2 Signaling	4.78	0.433	2.496	2.496	CHUK,FOS,IKBKB,MAPK8,NFKB1,NFKBIB,NFKBID,RELA,TBK1,TNFRSF1B,TRAF1,TRAF2,XIAP
p38 MAPK Signaling	3.21	0.229	2.449	2.449	ATF1,ATF4,DAXX,EEF2K,FASLG,H3-3A/H3-3B,IL18RAP,IL33,IRAK3,MAP3K5,MAP3K7,MAPKAPK2,MAPKAPK3,MEF2A,MKNK1,PLA2G2D,PLA2G4D,RPS6KA1,RPS6KA2,RPS6KA5,STAT1,TAB1,TGFBR1,TIFA,TNFRSF1B,TRAF2,TRAF6
HOTAIR Regulatory Pathway	2.09	0.188	2.414	2.414	AEBP2,AGO2,AGO4,ATG7,BRD4,CDKN1A,EZH2,H3-3A/H3-3B,ICAM1,LAMTOR5,MDM2,MET,MMP12,MMP2,MMP3,MTF2,NFKB1,PIK3R5,RELA,RHOC,SNAI2,SNUPN,STAT3,SUZ12,TCF7L2,TLR4,WNT5A,WNT5B,WNT9A,XIAP
ILK Signaling	1.75	0.174	2.414	2.414	ATF4,BMP2,CFL1,CFL2,FBLIM1,FOS,HIF1A,ILKAP,IRS1,ITGB3,ITGB8,MAPK8,MTOR,NCK2,NFKB1,PIK3R5,PPM1J,PPP2CA,PPP2R1B,PPP2R2A,PPP2R3A,PPP2R5E,PTPA,RELA,RHOC,RHOQ,RHOT1,RND1,RND3,RPS6KA5,SNAI1,SNAI2,TMSB10/TMSB4X
PI3K/AKT Signaling	6.38	0.257	2.335	2.335	CDKN1A,CHUK,CSF2RB,EIF4E,EIF4EBP1,GAB1,GDF15,GRB2,GYS1,HSP90AB1,HSP90B1,IFNAR1,IFNLR1,IKBKB,IL18RAP,IL21R,IL27RA,IL2RA,IL31RA,IL4R,JAK2,JAK3,MAP2K1,MAP3K5,MAP3K8,MDM2,MRAS,MTOR,NFKB1,NFKBIB,NFKBID,OCRL,PPM1J,PPP2CA,PPP2R1B,PPP2R2A,PPP2R3A,PPP2R5E,PTPA,RASD1,RELA,SHC1,SOS1,YWHAG,YWHAH
TREM1 Signaling	1.52	0.2	2.324	2.324	CD40,CD86,CXCL8,GRB2,ICAM1,JAK2,NFKB1,RELA,STAT3,STAT5A,TLR2,TLR3,TLR4,TLR5,TLR8
IGF-1 Signaling	1.41	0.183	2.324	2.324	CASP9,FOS,GRB2,IGFBP7,IRS1,JAK2,MAP2K1,MAPK8,MRAS,PIK3R5,PRKAR2A,PTPN11,RASD1,SHC1,SOCS7,SOS1,STAT3,YWHAG,YWHAH
IL-2 Signaling	1.94	0.23	2.309	2.309	FOS,GRB2,IL2RA,JAK3,MAP2K1,MAPK8,MRAS,PIK3R5,PTK2B,PTPN11,RASD1,SHC1,SOS1,STAT5A
Activation of IRF by Cytosolic Pattern Recognition Receptors	6.36	0.365	2.294	2.294	ADAR,CD40,CHUK,DDX58,DHX58,IFIT2,IFNAR1,IFNB1,IKBKB,IRF7,IRF9,ISG15,MAPK8,NFKB1,NFKBIB,NFKBID,RELA,RIPK1,STAT1,STAT2,TBK1,TRAF6,ZBP1
Colorectal Cancer Metastasis Signaling	2.39	0.178	2.271	2.271	ADCY9,APPL1,ARRB1,BRAF,CASP9,FOS,FZD5,GNB1,GNB4,GNG10,GRB2,IFNG,JAK2,JAK3,LRP6,MAP2K1,MAPK8,MMP12,MMP2,MMP3,MRAS,NFKB1,PIK3R5,PRKAR2A,RASD1,RELA,RHOC,RHOQ,RHOT1,RND1,RND3,SMAD4,SOS1,STAT1,STAT3,TCF7L2,TGFBR1,TLR2,TLR3,TLR4,TLR5,TLR8,WNT5A,WNT5B,WNT9A
Histamine Degradation	1.36	0.294	-2.236	2.236	ALDH1B1,ALDH2,ALDH4A1,ALDH7A1,HNMT
NF-κB Signaling	4.55	0.229	2.214	2.214	ARAF,AZI2,BMP2,BMPR1A,BRAF,CD40,CHUK,EIF2AK2,FLT1,IGF2R,IKBKB,IL33,IRAK3,LTBR,MAP3K3,MAP3K7,MAP3K8,MAP4K4,MAPK8,MRAS,NFKB1,NFKBIB,NFKBID,PIK3R5,RASD1,RELA,RIPK1,TAB1,TBK1,TGFBR1,TLR2,TLR3,TLR4,TLR5,TLR8,TNFRSF1B,TNFSF13B,TNIP1,TRAF2,TRAF6,UBE2V1
Cardiac Hypertrophy Signaling (Enhanced)	2.2	0.158	2.151	2.151	ACVR2B,ADCY9,ADRB2,ATF6,CALM1 (includes others),CHUK,CSF2RB,CXCL8,DVL3,EDN1,EDNRB,EIF2B1,EIF2B4,EIF2B5,EIF4E,EIF4EBP1,FASLG,FGF18,FGFRL1,FICD,FZD5,GNA15,GNB1,IFNAR1,IFNG,IFNLR1,IKBKB,IL12B,IL15,IL18RAP,IL21R,IL27RA,IL2RA,IL31RA,IL33,IL4R,JAK2,MAP2K1,MAP3K20,MAP3K3,MAP3K5,MAP3K7,MAP3K8,MAPK8,MAPKAPK2,MAPKAPK3,MEF2A,MKNK1,MPPE1,MRAS,MTOR,NFKB1,OSM,PDE12,PDE4B,PDE5A,PDE7B,PIK3R5,PLCB3,PLCD4,PRKAR2A,…
CD27 Signaling in Lymphocytes	3.49	0.302	2.138	2.138	CASP9,CHUK,CYCS,FOS,IKBKB,MAP2K1,MAP3K3,MAP3K5,MAP3K7,MAP3K8,MAPK8,NFKB1,NFKBIB,NFKBID,RELA,TRAF2
Notch Signaling	1.56	0.243	2.121	2.121	ADAM17,APH1A,DLL4,FURIN,HEY1,JAG1,NUMB,PSEN1,RFNG
Endoplasmic Reticulum Stress Pathway	5.11	0.524	2.111	2.111	ATF4,ATF6,CASP9,DNAJC3,EIF2S1,HSP90B1,HSPA5,MAP3K5,MAPK8,TRAF2,XBP1
Lymphotoxin β Receptor Signaling	2.08	0.245	2.111	2.111	CASP9,CHUK,CYCS,IKBKB,LTBR,NFKB1,NFKBID,PIK3R5,RELA,TRAF1,TRAF2,TRAF6,VCAM1
Small Cell Lung Cancer Signaling	2.06	0.225	2.111	2.111	ABL1,CASP9,CCNE2,CDK4,CHUK,CYCS,IKBKB,NFKB1,NFKBIB,NFKBID,PIK3R5,RELA,SUV39H1,TRAF1,TRAF2,TRAF6
Role of Pattern Recognition Receptors in Recognition of Bacteria and Viruses	2.91	0.208	2.065	2.065	C3,C5AR1,CCL5,CXCL8,DDX58,EIF2AK2,EIF2S1,FASLG,IFNB1,IFNG,IL12B,IL15,IL33,IRF7,MAPK8,NFKB1,OAS1,OAS2,OSM,PIK3R5,PRKCD,RELA,TICAM1,TLR2,TLR3,TLR4,TLR5,TLR8,TNFSF12,TNFSF13,TNFSF13B,TRAF6
PDGF Signaling	2.61	0.233	2.065	2.065	ABL1,ABL2,CRK,EIF2AK2,FOS,GRB2,JAK2,JAK3,MAP2K1,MAPK8,MRAS,OCRL,PIK3R5,RASD1,SHC1,SOS1,SPHK1,SPHK2,STAT1,STAT3
Th2 Pathway	1.49	0.176	2.065	2.065	ACVR2B,APH1A,BHLHE41,CD40,CD86,GRB2,ICAM1,ICOS,IFNG,IL12B,IL2RA,IL33,IL4R,JAG1,JAK2,JAK3,MAF,NFKB1,PIK3R5,PSEN1,STAT4,STAT5A,TGFBR1,TIMD4
Acute Myeloid Leukemia Signaling	3.19	0.247	2	2	ARAF,BRAF,CEBPA,CSF2RB,EIF4EBP1,GRB2,IDH1,IDH3G,MAP2K1,MRAS,MTOR,NFKB1,PIK3R5,PIM1,PML,RASD1,RELA,RUNX1,SOS1,STAT3,STAT5A,TCF7L2
Osteoarthritis Pathway	2.68	0.19	2	2	ACVRL1,ADAMTS4,ANKH,ATF4,BMP2,BMPR1A,CASP9,CEBPB,CHUK,CXCL8,EPAS1,FGF18,FZD5,HIF1A,IL18RAP,JAG1,MMP12,MMP3,MTF1,MTOR,NAMPT,NFKB1,OCRL,P2RX7,PRKAB1,PTCH1,RELA,RUNX2,S100A8,SIK3,SIRT1,SLC39A8,SMAD4,SMAD6,SPHK1,TCF7L2,TGFBR1,TLR2,TLR4,TNFRSF1B
Neuregulin Signaling	2.05	0.208	2	2	ADAM17,CRK,ERBB3,EREG,ERRFI1,GRB2,HBEGF,HSP90AB1,HSP90B1,MAP2K1,MRAS,MTOR,PRKCD,PSEN1,PTPN11,RASD1,RPS6,SHC1,SOS1,STAT5A
Senescence Pathway	6.28	0.225	1.953	1.953	ACVR2B,ANAPC13,ANAPC5,ARAF,ASXL1,BRAF,CALM1 (includes others),CAPN2,CAPN3,CAPN7,CAT,CDC25A,CDC26,CDK4,CDKN1A,CEBPB,CGAS,CHUK,CXCL8,DLAT,DLD,DMTF1,E2F3,EIF4E,EIF4EBP1,EZH2,GADD45G,HBP1,IFNB1,IKBKB,MAP2K1,MAP3K7,MAPK6,MAPKAPK2,MAPKAPK3,MDM2,MRAS,MRE11,MTOR,NFKB1,PDHB,PDHX,PDK4,PIK3R5,PML,PPM1J,PPP2CA,PPP2R1B,PPP2R2A,PPP2R3A,PPP2R5E,PTPA,RASD1,RPS6KA5,SIRT1,SMAD4,SMAD6,SOD2,TBK1,TGFBR1,TLR2,TRAF6
ERK/MAPK Signaling	4.78	0.228	1.947	1.947	ARAF,ATF1,ATF4,BRAF,CRK,DUSP4,EIF4E,EIF4EBP1,FOS,FYN,GRB2,H3-3A/H3-3B,KSR1,LAMTOR3,MAP2K1,MKNK1,MRAS,PAK4,PIK3R5,PLA2G2D,PLA2G4D,PPM1J,PPP1CB,PPP1R10,PPP1R3D,PPP2CA,PPP2R1B,PPP2R2A,PPP2R3A,PPP2R5E,PRKAR2A,PRKCD,PTK2B,PTPA,RASD1,RPS6KA1,RPS6KA5,SHC1,SOS1,STAT1,STAT3,VRK2,YWHAG,YWHAH
CNTF Signaling	2.21	0.246	1.941	1.941	GRB2,JAK2,MAP2K1,MRAS,MTOR,PIK3R5,PTPN11,RASD1,RPS6KA1,RPS6KA2,RPS6KA5,SOS1,STAT1,STAT3
Thrombopoietin Signaling	1.82	0.222	1.941	1.941	FOS,GRB2,JAK2,MAP2K1,MRAS,PIK3R5,PRKCD,PTPN11,RASD1,SHC1,SOS1,STAT1,STAT3,STAT5A
Neurotrophin/TRK Signaling	1.47	0.197	1.941	1.941	ATF4,FOS,FRS2,GAB1,GRB2,MAP2K1,MAP3K5,MAPK8,MRAS,PIK3R5,PTPN11,RASD1,RPS6KA1,SHC1,SOS1
Role of PI3K/AKT Signaling in the Pathogenesis of Influenza	1.42	0.203	1.897	1.897	CASP9,CCL5,CRK,IFNAR1,IFNB1,IFNG,KPNA3,MAP2K1,NFKB1,NFKBIB,NFKBID,PIK3R5,RELA
VEGF Signaling	1.34	0.182	1.897	1.897	EIF1,EIF1AX,EIF2B1,EIF2B4,EIF2B5,EIF2S1,EIF2S2,FLT1,GRB2,HIF1A,MAP2K1,MRAS,PIK3R5,PTK2B,PTPN11,RASD1,SHC1,SOS1
Unfolded protein response	4.25	0.321	1.886	1.886	ATF4,ATF6,CD82,CEBPA,CEBPB,CEBPZ,DNAJC3,HSP90B1,HSPA1L,HSPA5,HSPA8,HSPA9,MAP3K5,MAPK8,NFE2L2,TRAF2,UBXN4,XBP1
Induction of Apoptosis by HIV1	4.24	0.311	1.886	1.886	CASP9,CHUK,CYCS,DAXX,DFFA,FASLG,IKBKB,MAP3K5,MAPK8,NFKB1,NFKBIB,NFKBID,RELA,RIPK1,SLC25A13,TNFRSF1B,TRAF1,TRAF2,XIAP
Telomerase Signaling	3.15	0.234	1.886	1.886	ABL1,CDKN1A,DKC1,GRB2,HSP90AB1,HSP90B1,IL2RA,MAP2K1,MRAS,PIK3R5,PPM1J,PPP2CA,PPP2R1B,PPP2R2A,PPP2R3A,PPP2R5E,PTGES3,PTPA,RASD1,SHC1,SOS1,TEP1,TERF2IP,TINF2,TPP1
RhoA Signaling	2.27	0.203	1.877	1.877	ABL2,ACTR2,ACTR3,ANLN,ARHGAP1,ARHGAP35,ARHGAP5,ARPC3,ARPC5,BAIAP2,CDC42EP2,CDC42EP4,CFL1,CFL2,KTN1,LPAR1,MPRIP,MSN,MYL12A,PIKFYVE,PLD1,PPP1CB,PTK2B,RHPN2,RND3
TNFR1 Signaling	3.28	0.3	1.807	1.807	CASP9,CHUK,CYCS,FOS,IKBKB,MADD,MAPK8,NFKB1,NFKBIB,NFKBID,PAK4,RELA,RIPK1,TRAF2,XIAP
Tec Kinase Signaling	3.04	0.207	1.732	1.732	BMX,FASLG,FOS,FYN,GNA15,GNB1,GNB4,GNG10,JAK2,JAK3,LYN,MAPK8,MRAS,MS4A2,NFKB1,PAK4,PIK3R5,PRKCD,PTK2B,RELA,RHOC,RHOQ,RHOT1,RND1,RND3,STAT1,STAT2,STAT3,STAT4,STAT5A,TLR4,TNFRSF21,TNFSF12,VAV3
Myc Mediated Apoptosis Signaling	1.88	0.24	-1.732	1.732	ADRB2,CASP9,CFLAR,CHUK,CYCS,FASLG,IKBKB,MDM2,NFKB1,PRKAR2A,TNFRSF1B,TRAF2
SAPK/JNK Signaling	2.73	0.225	1.706	1.706	CRK,DAXX,DUSP4,GAB1,GNB1,GRB2,IRS1,MAP3K20,MAP3K3,MAP3K5,MAP3K7,MAP4K3,MAP4K4,MAP4K5,MAPK8,MRAS,PIK3R5,RASD1,RIPK1,SHC1,SOS1,TAB1,TRAF2
Antioxidant Action of Vitamin C	2.03	0.202	-1.698	1.698	CHUK,CSF2RB,GSTO1,IKBKB,JAK2,MAPK8,NFKB1,NFKBIB,NFKBID,PLA2G2D,PLA2G4D,PLA2G7,PLAAT3,PLCB3,PLCD4,PLD1,RELA,SLC2A5,SLC2A8,STAT5A,TXNRD1,TXNRD2
BMP signaling pathway	1.97	0.212	1.698	1.698	BMP2,BMPR1A,GRB2,MAP2K1,MAP3K7,MAPK8,MRAS,NFKB1,PRKAR2A,RASD1,RELA,RUNX2,SMAD4,SMAD6,SMURF1,SOS1,TAB1,XIAP
Salvage Pathways of Pyrimidine Ribonucleotides	1.38	0.184	1.698	1.698	AK4,AK7,ARAF,BRAF,CDK18,CDK4,CMPK2,CSNK1A1,EIF2AK2,GRK4,MAP2K1,MAP3K8,MAPK6,MAPK8,NME6,PIM1,PRKCD,UCK2
Glutaryl-CoA Degradation	2.83	0.438	-1.633	1.633	ACAA2,ACAT2,CDYL,EHHADH,GCDH,HADH,L3HYPDH
Mitotic Roles of Polo-Like Kinase	2	0.227	-1.633	1.633	ANAPC13,ANAPC5,CDC25A,CDC26,HSP90AB1,HSP90B1,PLK2,PPM1J,PPP2CA,PPP2R1B,PPP2R2A,PPP2R3A,PPP2R5E,PTPA,WEE1
Putrescine Degradation III	1.49	0.286	-1.633	1.633	ALDH1B1,ALDH2,ALDH4A1,ALDH7A1,IL4I1,SAT2
Ethanol Degradation IV	1.31	0.261	-1.633	1.633	ACSL1,ALDH1B1,ALDH2,ALDH4A1,ALDH7A1,CAT
STAT3 Pathway	1.77	0.185	1.606	1.606	BMPR1A,CDC25A,CDKN1A,CISH,CSF2RB,FLT1,IFNAR1,IFNLR1,IGF2R,IL18RAP,IL21R,IL27RA,IL2RA,IL31RA,IL4R,JAK2,MAP2K1,MAP3K20,MAPK8,MRAS,PIM1,RASD1,SOCS7,STAT3,TGFBR1
Rac Signaling	1.37	0.179	1.606	1.606	ACTR2,ACTR3,ARPC3,ARPC5,BAIAP2,CFL1,CFL2,MAP2K1,MAPK8,MCF2L,MRAS,NCF2,NFKB1,PAK4,PIK3R5,PIKFYVE,PLD1,PTK2B,RASD1,RELA
IL-1 Signaling	1.98	0.209	1.604	1.604	ADCY9,CHUK,FOS,GNA15,GNB1,GNB4,GNG10,IKBKB,IRAK3,MAP3K7,MAPK8,MRAS,NFKB1,NFKBIB,NFKBID,PRKAR2A,RELA,TAB1,TRAF6
Death Receptor Signaling	5.32	0.297	1.569	1.569	CASP9,CFLAR,CHUK,CYCS,DAXX,DFFA,FASLG,IKBKB,MAP3K5,MAP4K4,MAPK8,NFKB1,NFKBIB,NFKBID,PARP11,PARP12,PARP2,PARP4,PARP9,RELA,RIPK1,TBK1,TNFRSF1B,TNFRSF21,TNFSF12,TRAF2,XIAP
Insulin Receptor Signaling	2.68	0.207	1.569	1.569	CRK,EIF2B1,EIF2B4,EIF2B5,EIF4E,EIF4EBP1,FYN,GAB1,GRB2,GYS1,IRS1,JAK2,MAP2K1,MAPK8,MRAS,MTOR,OCRL,PIK3R5,PPP1CB,PPP1R10,PPP1R3D,PRKAR2A,PTPN11,RASD1,RHOQ,SCNN1A,SHC1,SOS1,STX4
Role of PKR in Interferon Induction and Antiviral Response	7.85	0.316	1.521	1.521	CASP9,CHUK,COLEC12,CYCS,DDX58,DNAJC3,EIF2AK2,EIF2S1,FASLG,FOS,HSP90AB1,HSP90B1,HSPA1L,HSPA5,HSPA8,HSPA9,IFNAR1,IFNB1,IFNG,IFNGR2,IKBKB,IRF9,MAP3K7,MAPK8,MSR1,NFKB1,NFKBIB,NFKBID,NPM1,RELA,STAT1,STAT2,STAT3,TARBP2,TLR3,TLR4,TRAF6
FAT10 Cancer Signaling Pathway	1.75	0.239	1.508	1.508	ACVR2B,CHUK,IFNG,IKBKB,MAD2L2,NFKB1,RELA,SMAD4,STAT3,TGFBR1,TNFRSF1B
Actin Nucleation by ARP-WASP Complex	1.66	0.208	1.508	1.508	ACTR2,ACTR3,ARPC3,ARPC5,BAIAP2,GRB2,MRAS,NCK2,RASD1,RHOC,RHOQ,RHOT1,RND1,RND3,SOS1
p70S6K Signaling	2.6	0.209	1.46	1.46	EEF2,EEF2K,GRB2,IL4R,IRS1,LYN,MAP2K1,MRAS,MTOR,PIK3R5,PLCB3,PLCD4,PLD1,PPM1J,PPP2CA,PPP2R1B,PPP2R2A,PPP2R3A,PPP2R5E,PRKCD,PTPA,RASD1,RPS6,SHC1,SOS1,YWHAG,YWHAH
T Cell Exhaustion Signaling Pathway	1.37	0.166	1.46	1.46	ACVR2B,CD86,CTLA4,FOS,IFNAR1,IFNG,IL12B,IRF4,IRF9,JAK2,JAK3,MAPK8,MRAS,MTOR,PIK3R5,PPM1J,PPP2CA,PPP2R1B,PPP2R2A,PPP2R3A,PPP2R5E,PTPA,PTPN11,RASD1,STAT1,STAT2,STAT3,STAT4,TGFBR1
Xenobiotic Metabolism AHR Signaling Pathway	1.97	0.212	-1.414	1.414	ALDH1B1,ALDH2,ALDH4A1,ALDH7A1,CYP1A1,GSTK1,GSTO1,GSTZ1,HSP90AB1,HSP90B1,MGST1,NFKB1,NQO1,NQO2,NRIP1,PTGES3,RELA,SENP1
PEDF Signaling	1.49	0.195	1.387	1.387	ARHGAP22,CFLAR,CHUK,FASLG,IKBKB,MRAS,NFKB1,NFKBIB,NFKBID,PIK3R5,PNPLA2,RASD1,RELA,SOD2,TCF12,TCF7L2
Heme Biosynthesis II	2.69	0.556	-1.342	1.342	ALAS1,CPOX,FECH,HMBS,PPOX
Prostanoid Biosynthesis	2.44	0.5	1.342	1.342	PTGES,PTGES2,PTGES3,PTGS1,TBXAS1
NAD Phosphorylation and Dephosphorylation	1.86	0.385	-1.342	1.342	ACP2,ACP3,ACP5,NADK2,PXYLP1
Huntington's Disease Signaling	1.81	0.169	-1.342	1.342	AP2A2,ATF4,ATP5F1A,CAPN2,CAPN3,CAPN7,CASP9,CLTA,CLTB,CYCS,DNM2,DYNC1I2,GLS,GNA15,GNB1,GNB4,GNG10,GRB2,HAP1,HSPA1L,HSPA5,HSPA8,HSPA9,MAPK8,MTOR,PIK3R5,PLCB3,POLR2H,POLR2K,PRKCD,PSME1,PSME3,PSME4,PSMF1,SDHB,SHC1,SOS1,TCERG1,UBE2S,YKT6
HIF1α Signaling	2.41	0.185	1.298	1.298	ARAF,BRAF,CAMK1,CDKN1A,EDN1,EIF4E,EIF4EBP1,ELOC,FLT1,GPI,HIF1A,HK2,HK3,HSPA1L,HSPA5,HSPA8,HSPA9,LDHA,MAP2K1,MDM2,MET,MKNK1,MMP12,MMP2,MMP3,MRAS,MTOR,NCF2,PIK3R5,PRKCD,RACK1,RASD1,RPS6,SAT2,SLC2A5,SLC2A8,STAT3,STUB1
Regulation of eIF4 and p70S6K Signaling	7.89	0.287	1.291	1.291	AGO2,AGO4,EIF1,EIF1AX,EIF2B1,EIF2B4,EIF2B5,EIF2S1,EIF2S2,EIF3H,EIF3J,EIF3L,EIF3M,EIF4A1,EIF4A3,EIF4E,EIF4EBP1,EIF4EBP2,EIF4G1,EIF4G2,GRB2,IRS1,MAP2K1,MKNK1,MRAS,MTOR,PIK3R5,PPM1J,PPP2CA,PPP2R1B,PPP2R2A,PPP2R3A,PPP2R5E,PTPA,RASD1,RPS12,RPS17,RPS18,RPS25,RPS27,RPS6,RPS8,RPSA,SHC1,SOS1
LPS-stimulated MAPK Signaling	1.8	0.207	1.291	1.291	ATF1,CHUK,FOS,IKBKB,MAP2K1,MAP3K5,MAP3K7,MAPK8,MRAS,NFKB1,NFKBIB,NFKBID,PIK3R5,PRKCD,RASD1,RELA,TLR4
Triacylglycerol Biosynthesis	1.63	0.238	-1.265	1.265	AGPAT2,AGPAT3,ELOVL1,GPAT3,GPAT4,LCLAT1,LIPT2,LPIN3,MBOAT7,PORCN
BEX2 Signaling Pathway	1.95	0.215	1.213	1.213	CDKN1A,HIF1A,MAPK8,MMP2,MTOR,NFKB1,PPM1J,PPP2CA,PPP2R1B,PPP2R2A,PPP2R3A,PPP2R5E,PTPA,RELA,STAT3,SWAP70,TCF7L2
April Mediated Signaling	2.84	0.308	1.155	1.155	CHUK,FOS,IKBKB,MAPK8,NFKB1,NFKBIB,NFKBID,RELA,TNFSF13,TRAF1,TRAF2,TRAF6
Cyclins and Cell Cycle Regulation	1.54	0.198	-1.155	1.155	ABL1,CCNE2,CDC25A,CDK4,CDKN1A,CUL1,E2F3,PPM1J,PPP2CA,PPP2R1B,PPP2R2A,PPP2R3A,PPP2R5E,PTPA,SUV39H1,WEE1
CDK5 Signaling	1.79	0.194	-1.147	1.147	ABL1,ADCY9,EGR1,FOSB,LAMC1,MAP2K1,MAPK6,MAPK8,MRAS,PPM1J,PPP1CB,PPP1R10,PPP1R3D,PPP2CA,PPP2R1B,PPP2R2A,PPP2R3A,PPP2R5E,PRKAR2A,PTPA,RASD1
FAT10 Signaling Pathway	3.22	0.444	1.134	1.134	IFNG,MAP1LC3B,PSMD4,PSME1,PSME3,PSME4,PSMF1,UBA1
Cardiac β-adrenergic Signaling	2.05	0.191	-1.091	1.091	ADCY9,AKAP11,FICD,GNB1,GNB4,GNG10,MPPE1,MRAS,PALM2AKAP2,PDE12,PDE4B,PDE5A,PDE7B,PKIA,PKIB,PPM1J,PPP1CB,PPP1R10,PPP1R3D,PPP2CA,PPP2R1B,PPP2R2A,PPP2R3A,PPP2R5E,PRKAR2A,PTPA,SMPDL3B
Pyridoxal 5'-phosphate Salvage Pathway	2	0.227	1.069	1.069	ARAF,BRAF,CDK18,CDK4,CSNK1A1,EIF2AK2,GRK4,MAP2K1,MAP3K8,MAPK6,MAPK8,PDXK,PIM1,PNPO,PRKCD
BAG2 Signaling Pathway	4.74	0.372	-1	1	BAG2,CDKN1A,HSPA1L,HSPA5,HSPA8,HSPA9,MAPKAPK2,MDM2,NFKB1,PINK1,PSME1,PSME3,PSME4,PSMF1,RELA,STUB1
Tryptophan Degradation III (Eukaryotic)	3.82	0.435	-1	1	ACAA2,ACAT2,CDYL,EHHADH,GCDH,HAAO,HADH,IDO1,KMO,L3HYPDH
IL-17A Signaling in Gastric Cells	2.16	0.32	1	1	CCL5,CXCL10,CXCL11,CXCL8,FOS,MAPK8,NFKB1,RELA
Cardiac Hypertrophy Signaling	1.73	0.167	1	1	ADCY9,ADRB2,ADSS2,CALM1 (includes others),EIF2B1,EIF2B4,EIF2B5,EIF4E,GNA15,GNB1,GNB4,GNG10,GRB2,IRS1,MAP2K1,MAP3K3,MAP3K5,MAP3K7,MAP3K8,MAPK8,MAPKAPK2,MAPKAPK3,MEF2A,MRAS,MTOR,MYL12A,PIK3R5,PLCB3,PLCD4,PRKAR2A,RASD1,RHOC,RHOQ,RHOT1,RND1,RND3,RPS6KA1,SOS1,TAB1,TGFBR1
Dopamine Receptor Signaling	1.73	0.208	-1	1	ADCY9,GCH1,IL4I1,NCS1,PPM1J,PPP1CB,PPP1R10,PPP1R3D,PPP2CA,PPP2R1B,PPP2R2A,PPP2R3A,PPP2R5E,PRKAR2A,PTPA,SLC18A1
Tumoricidal Function of Hepatic Natural Killer Cells	1.72	0.292	1	1	CASP9,CYCS,DFFA,ENDOG,FASLG,ICAM1,M6PR
Regulation Of The Epithelial Mesenchymal Transition In Development Pathway	1.7	0.202	1	1	ADAM17,APH1A,DVL3,FZD5,HIF1A,JAG1,NFKB1,PSEN1,PTCH1,RELA,SNAI1,SNAI2,SUFU,TCF7L2,WNT5A,WNT5B,WNT9A
Isoleucine Degradation I	1.46	0.312	1	1	ACAA2,ACAT2,DLD,EHHADH,SDS
Ceramide Signaling	2.87	0.239	0.943	0.943	CYCS,FOS,KSR1,MAP2K1,MAPK8,MRAS,NFKB1,PIK3R5,PPM1J,PPP2CA,PPP2R1B,PPP2R2A,PPP2R3A,PPP2R5E,PTPA,RASD1,RELA,SMPD2,SPHK1,SPHK2,TNFRSF1B
NRF2-mediated Oxidative Stress Response	2.01	0.18	0.943	0.943	AKR7A2,ATF4,CAT,CCT7,CDC34,CLPP,CUL3,DNAJB4,DNAJB6,DNAJC1,DNAJC15,DNAJC3,FOS,FTL,GSR,GSTK1,GSTO1,GSTZ1,HERPUD1,MAF,MAP2K1,MAP3K5,MAP3K7,MAPK8,MGST1,MRAS,NFE2L2,NQO1,NQO2,PIK3R5,PRKCD,RASD1,SOD2,TXNRD1
Kinetochore Metaphase Signaling Pathway	1.53	0.188	0.943	0.943	ANAPC13,ANAPC5,BUB3,CDC26,CENPL,ENSA,H2AZ1,INCENP,KAT5,MACROH2A1,MAD2L2,MIS12,MXD3,NSL1,PPP1CB,PPP1R10,PPP1R3D,PPP2R5E,REC8
Superpathway of Methionine Degradation	2.51	0.297	0.905	0.905	AHCY,CTH,DLD,EEF1AKMT3,FTSJ1,GOT2,MAT2A,MCEE,MMUT,PCCB,SUV39H2
Glioma Signaling	1.44	0.182	0.905	0.905	ABL1,CALM1 (includes others),CAMK1,CDK4,CDKN1A,E2F3,GRB2,IDH1,IDH3G,IGF2R,MAP2K1,MDM2,MRAS,MTOR,PIK3R5,PRKCD,RASD1,SHC1,SOS1,SUV39H1
Sumoylation Pathway	4.25	0.262	0.853	0.853	CEBPA,CTBP2,DAXX,FASLG,FOS,ISG20,MAP3K5,MAPK8,MDM2,NFKB1,PML,RANBP2,RHOC,RHOQ,RHOT1,RND1,RND3,SENP1,SENP2,SENP5,SERBP1,SIRT1,SMAD4,STUB1,SUMO2,TDG,XIAP
CDP-diacylglycerol Biosynthesis I	1.59	0.3	-0.816	0.816	AGPAT2,AGPAT3,GPAT3,GPAT4,LCLAT1,MBOAT7
Phosphatidylglycerol Biosynthesis II (Non-plastidic)	1.4	0.273	-0.816	0.816	AGPAT2,AGPAT3,GPAT3,GPAT4,LCLAT1,MBOAT7
Superpathway of Inositol Phosphate Compounds	3.48	0.206	0.801	0.801	ACP5,ATP1A1,CDC25A,DOT1L,DUSP12,DUSP16,DUSP23,DUSP28,DUSP5,FIG4,ILKAP,IPPK,MINPP1,MTMR8,MTMR9,NOCT,NUDT12,OCRL,PAWR,PGAM5,PI4K2B,PIK3R5,PIKFYVE,PLCB3,PLCD4,PPFIA3,PPM1H,PPM1K,PPP1R13B,PPP1R8,PPP2R3A,PPP2R5E,PPTC7,PTPA,PTPN11,PTPRC,PTPRJ,PTPRO,PXYLP1,TNS3,UBLCP1
UVA-Induced MAPK Signaling	1.95	0.204	0.707	0.707	CASP9,CYCS,FOS,MAPK8,MRAS,MTOR,PARP11,PARP12,PARP2,PARP4,PARP9,PIK3R5,PLCB3,PLCD4,RASD1,RPS6KA1,RPS6KA2,RPS6KA5,SMPD2,STAT1
Sirtuin Signaling Pathway	7.09	0.23	-0.687	0.687	ABCA1,ACADL,APP,ATG12,ATG2A,ATG4D,ATG7,ATP5F1A,CPT1B,CXCL8,DOT1L,EPAS1,GABPB1,GADD45G,GLS,GLUD1,GOT2,H1-0,H1-3,H3-3A/H3-3B,HIF1A,LDHA,MAP1LC3B,MAPK6,MLYCD,MT-ND2,MTOR,NAMPT,NDRG1,NDUFAF1,NDUFB10,NDUFB6,NDUFB9,NDUFS2,NDUFS3,NDUFS8,NDUFV2,NFE2L2,NFKB1,NQO1,NR1H3,PCK2,PGAM1,POLR1C,POLR3D,PPARA,PPIF,RELA,SCNN1A,SDHB,SIRT1,SIRT5,SMARCA5,SOD2,STAT3,SUV39H1,TIMM17A,TIMM17B,TIMM22,TIMM8B,TOMM40,TUBA8,UQC…
Inhibition of ARE-Mediated mRNA Degradation Pathway	6.8	0.295	0.667	0.667	AGO2,AGO4,CNOT11,CNOT4,CNOT7,CNOT8,CNOT9,DCP1A,DIS3L,EDC3,EXOSC3,FASLG,MAP3K7,MAPK6,MAPKAPK2,PABPN1,PAPOLA,PPM1J,PPP2CA,PPP2R1B,PPP2R2A,PPP2R3A,PPP2R5E,PRKAR2A,PSME1,PSME3,PSME4,PSMF1,PTPA,TNFRSF1B,TNFSF12,TNFSF13,TNFSF13B,YWHAG,YWHAH,ZNF331
3-phosphoinositide Biosynthesis	4.26	0.229	0.667	0.667	ACP5,ATP1A1,CDC25A,DOT1L,DUSP12,DUSP16,DUSP23,DUSP28,DUSP5,FIG4,ILKAP,MINPP1,MTMR8,MTMR9,NOCT,NUDT12,OCRL,PAWR,PGAM5,PI4K2B,PIK3R5,PIKFYVE,PPFIA3,PPM1H,PPM1K,PPP1R13B,PPP1R8,PPP2R3A,PPP2R5E,PPTC7,PTPA,PTPN11,PTPRC,PTPRJ,PTPRO,PXYLP1,TNS3,UBLCP1
Role of CHK Proteins in Cell Cycle Checkpoint Control	1.81	0.228	-0.632	0.632	CDC25A,CDKN1A,E2F3,MDC1,MRE11,PPM1J,PPP2CA,PPP2R1B,PPP2R2A,PPP2R3A,PPP2R5E,PTPA,TLK2
Pyrimidine Ribonucleotides Interconversion	1.63	0.238	0.632	0.632	AK4,AK7,CANT1,CMPK2,DHX9,ENTPD6,ENTPD7,NME6,SLC25A42,SMARCAL1
AMPK Signaling	2.57	0.187	-0.577	0.577	ACACA,ADRB2,AK4,AK7,ATF4,CDKN1A,CHRNA9,CHRNB1,CPT1B,CPT2,EEF2,EEF2K,EIF4EBP1,GYS1,ILKAP,IRS1,MAP3K7,MLYCD,MRAS,MTOR,PCK2,PHLPP2,PIK3R5,PPM1F,PPM1H,PPM1J,PPM1K,PPP2CA,PPP2R1B,PPP2R2A,PPP2R3A,PPP2R5E,PRKAB1,PRKAR2A,PTPA,RAB6A,RAB7A,SIRT1,SMARCA4,SMARCE1
Stearate Biosynthesis I (Animals)	2.03	0.25	-0.577	0.577	ACOT9,ACSL1,ACSL5,ELOVL1,LIPT2,MBOAT7,PORCN,PPT1,SLC27A1,SLC27A4,TBXAS1,ZADH2
Protein Kinase A Signaling	1.89	0.158	0.555	0.555	ADCY9,AKAP11,ANAPC13,ANAPC5,ATF1,ATF4,BRAF,CALM1 (includes others),CDC25A,CDC26,CHUK,CREM,DUSP12,DUSP16,DUSP18,DUSP4,DUSP5,EYA3,FICD,GNB1,GNB4,GNG10,GYS1,H1-0,H1-3,H3-3A/H3-3B,KDELR3,MAP2K1,MPPE1,MYL12A,NFKB1,NFKBIB,NFKBID,NTN1,PALM2AKAP2,PDE12,PDE4B,PDE5A,PDE7B,PGP,PHKA2,PLCB3,PLCD4,PPP1CB,PPP1R10,PPP1R3D,PRKAR2A,PRKCD,PTCH1,PTK2B,PTPN11,PTPRC,PTPRJ,PTPRO,PYGL,PYGM,RELA,SMAD4,SMPDL3B,TCF7L2,TGFB…
3-phosphoinositide Degradation	4.52	0.237	0.507	0.507	ACP5,ATP1A1,CDC25A,DOT1L,DUSP12,DUSP16,DUSP23,DUSP28,DUSP5,FIG4,ILKAP,MINPP1,MTMR1,MTMR8,MTMR9,NOCT,NUDT12,OCRL,PAWR,PGAM5,PIKFYVE,PPFIA3,PPM1H,PPM1K,PPP1R13B,PPP1R8,PPP2R3A,PPP2R5E,PPTC7,PTPA,PTPN11,PTPRC,PTPRJ,PTPRO,PXYLP1,TNS3,UBLCP1
Aryl Hydrocarbon Receptor Signaling	1.97	0.189	-0.5	0.5	ALDH1B1,ALDH2,ALDH4A1,ALDH7A1,CCNE2,CDK4,CDKN1A,CYP1A1,FASLG,FOS,GSTK1,GSTO1,GSTZ1,HSP90AB1,HSP90B1,MAPK8,MDM2,MED1,MGST1,NFE2L2,NFKB1,NQO1,NQO2,NRIP1,PTGES3,RELA,SMARCA4
TGF-β Signaling	3.51	0.25	0.471	0.471	ACVR2B,BMP2,BMPR1A,FOS,GRB2,INHBA,IRF7,MAP2K1,MAP3K7,MAPK8,MRAS,RASD1,RNF111,RUNX2,SMAD4,SMAD6,SMURF1,SOS1,TAB1,TFE3,TGFBR1,TRAF6,VDR,ZFYVE9
Sphingosine and Sphingosine-1-phosphate Metabolism	3	0.625	-0.447	0.447	ACER1,ACER2,ACER3,ASAH1,SGPP1
Granzyme B Signaling	1.46	0.312	0.447	0.447	CASP9,CYCS,DFFA,ENDOG,LMNB1
Chondroitin Sulfate Degradation (Metazoa)	1.46	0.312	0.447	0.447	CEMIP,GM2A,HEXB,HYAL1,HYAL2
RAN Signaling	1.36	0.294	0.447	0.447	KPNA3,KPNA4,KPNB1,RANBP2,XPO1
Apoptosis Signaling	3.3	0.242	-0.426	0.426	BCL2A1,CAPN2,CAPN3,CAPN7,CASP9,CHUK,CYCS,DFFA,ENDOG,FASLG,IKBKB,MAP2K1,MAP3K5,MAP4K4,MAPK8,MRAS,NFKB1,NFKBIB,NFKBID,RASD1,RELA,RPS6KA1,TNFRSF1B,XIAP
mTOR Signaling	3.27	0.2	0.408	0.408	EIF3H,EIF3J,EIF3L,EIF3M,EIF4A1,EIF4A3,EIF4E,EIF4EBP1,EIF4G1,EIF4G2,HIF1A,IRS1,MRAS,MTOR,PIK3R5,PLD1,PPM1J,PPP2CA,PPP2R1B,PPP2R2A,PPP2R3A,PPP2R5E,PRKAB1,PRKCD,PTPA,RASD1,RHOC,RHOQ,RHOT1,RND1,RND3,RPS12,RPS17,RPS18,RPS25,RPS27,RPS6,RPS6KA1,RPS6KA2,RPS6KA5,RPS8,RPSA
TCA Cycle II (Eukaryotic)	1.72	0.292	0.378	0.378	ACO1,CS,DLD,DLST,IDH3A,IDH3G,SDHB
D-myo-inositol (1,4,5,6)-Tetrakisphosphate Biosynthesis	5.09	0.254	0.343	0.343	ACP5,ATP1A1,CDC25A,DOT1L,DUSP12,DUSP16,DUSP23,DUSP28,DUSP5,FIG4,ILKAP,MINPP1,MTMR8,MTMR9,NOCT,NUDT12,OCRL,PAWR,PGAM5,PIKFYVE,PPFIA3,PPM1H,PPM1K,PPP1R13B,PPP1R8,PPP2R3A,PPP2R5E,PPTC7,PTPA,PTPN11,PTPRC,PTPRJ,PTPRO,PXYLP1,TNS3,UBLCP1
D-myo-inositol (3,4,5,6)-tetrakisphosphate Biosynthesis	5.09	0.254	0.343	0.343	ACP5,ATP1A1,CDC25A,DOT1L,DUSP12,DUSP16,DUSP23,DUSP28,DUSP5,FIG4,ILKAP,MINPP1,MTMR8,MTMR9,NOCT,NUDT12,OCRL,PAWR,PGAM5,PIKFYVE,PPFIA3,PPM1H,PPM1K,PPP1R13B,PPP1R8,PPP2R3A,PPP2R5E,PPTC7,PTPA,PTPN11,PTPRC,PTPRJ,PTPRO,PXYLP1,TNS3,UBLCP1
D-myo-inositol-5-phosphate Metabolism	4.83	0.242	0.333	0.333	ACP5,ATP1A1,CDC25A,DOT1L,DUSP12,DUSP16,DUSP23,DUSP28,DUSP5,FIG4,ILKAP,MINPP1,MTMR8,MTMR9,NOCT,NUDT12,OCRL,PAWR,PGAM5,PIKFYVE,PLCB3,PLCD4,PPFIA3,PPM1H,PPM1K,PPP1R13B,PPP1R8,PPP2R3A,PPP2R5E,PPTC7,PTPA,PTPN11,PTPRC,PTPRJ,PTPRO,PXYLP1,TNS3,UBLCP1
tRNA Charging	2.32	0.282	-0.302	0.302	CARS1,DARS2,EARS2,MARS1,NARS1,PARS2,RARS2,TARS1,VARS2,WARS1,WARS2
Pyrimidine Ribonucleotides De Novo Biosynthesis	1.9	0.25	0.302	0.302	AK4,AK7,CAD,CANT1,CMPK2,DHX9,ENTPD6,ENTPD7,NME6,SLC25A42,SMARCAL1
TWEAK Signaling	3.94	0.371	0.277	0.277	CASP9,CHUK,CYCS,IKBKB,NFKB1,NFKBIB,NFKBID,RELA,RIPK1,TNFSF12,TRAF1,TRAF2,XIAP
ERK5 Signaling	1.35	0.194	-0.277	0.277	ATF4,FOS,GAB1,MAP3K3,MAP3K8,MEF2A,MRAS,PTPN11,RASD1,RPS6KA1,RPS6KA2,RPS6KA5,YWHAG,YWHAH
Angiopoietin Signaling	2.57	0.24	0.258	0.258	CASP9,CHUK,CRK,DOK2,GRB2,IKBKB,MRAS,NFKB1,NFKBIB,NFKBID,PAK4,PIK3R5,PTPN11,RASD1,RELA,SOS1,STAT5A,TNIP1
ATM Signaling	3.04	0.237	0.229	0.229	ABL1,ATF1,ATF4,CBX1,CDC25A,CDKN1A,FANCD2,GADD45G,KAT5,MAPK8,MDC1,MDM2,MRE11,PPM1J,PPP2CA,PPP2R1B,PPP2R2A,PPP2R3A,PPP2R5E,PTPA,SUV39H1,TLK2,USP7
2-oxobutanoate Degradation I	3.03	0.8	0	0	DLD,MCEE,MMUT,PCCB
HIPPO signaling	2.68	0.235	0	0	CUL1,FRMD6,NF2,PPM1J,PPP1CB,PPP1R10,PPP1R3D,PPP2CA,PPP2R1B,PPP2R2A,PPP2R3A,PPP2R5E,PTPA,SMAD4,STK3,TEAD4,TP53BP2,YAP1,YWHAG,YWHAH
Ceramide Degradation	2.6	0.667	0	0	ACER1,ACER2,ACER3,ASAH1
Dermatan Sulfate Degradation (Metazoa)	1.95	0.353	0	0	CEMIP,FGFRL1,GM2A,HEXB,HYAL1,HYAL2
Mitochondrial L-carnitine Shuttle Pathway	1.95	0.353	0	0	ACSL1,ACSL5,CPT1B,CPT2,SLC27A1,SLC27A4
Fatty Acid β-oxidation I	1.5	0.25	0	0	ACAA2,ACSL1,ACSL5,EHHADH,HADH,SDS,SLC27A1,SLC27A4
Glycogen Degradation II	1.34	0.333	0	0	MTAP,PGM2,PYGL,PYGM
Protein Ubiquitination Pathway	8.25	0.245	#NUM!	#NUM!	ANAPC5,B2M,BAG1,CDC34,CUL1,DNAJB4,DNAJB6,DNAJC1,DNAJC15,DNAJC2,DNAJC24,DNAJC27,DNAJC28,DNAJC3,ELOC,HSP90AB1,HSP90B1,HSPA1L,HSPA5,HSPA8,HSPA9,HSPB11,IFNG,MDM2,MED20,NEDD4L,PSMA1,PSMA3,PSMA5,PSMB10,PSMB2,PSMB4,PSMB7,PSMB9,PSMC1,PSMC2,PSMC6,PSMD11,PSMD12,PSMD13,PSMD14,PSMD2,PSMD4,PSMD5,PSMD6,PSMD7,PSMD8,PSME1,SMURF1,STUB1,TRAF6,UBA1,UBE2B,UBE2D2,UBE2L6,UBE2Q1,UBE2S,UBE2V1,USP12,USP16,USP18,USP37,USP…
Molecular Mechanisms of Cancer	3.68	0.182	#NUM!	#NUM!	ABL1,ADCY9,APH1A,ARHGEF19,ARHGEF4,BMP2,BMPR1A,BRAF,CASP9,CCNE2,CDC25A,CDK12,CDK18,CDK4,CDKN1A,CFLAR,CRK,CYCS,DAXX,E2F3,FANCD2,FASLG,FOS,FYN,FZD5,GAB1,GNA15,GRB2,HIF1A,IRS1,JAK2,JAK3,LAMTOR3,LRP6,MAP2K1,MAP3K5,MAP3K7,MAPK8,MDM2,MRAS,NFKB1,NFKBIB,NFKBID,PAK4,PIK3R5,PLCB3,PRKAR2A,PRKCD,PSEN1,PTCH1,PTPN11,RASD1,RELA,RHOC,RHOQ,RHOT1,RND1,RND3,SHC1,SMAD4,SMAD6,SOS1,STK36,SUFU,SUV39H1,TAB1,TGFBR1,WNT5A,…
Mitochondrial Dysfunction	3.63	0.216	#NUM!	#NUM!	ACO1,APH1A,APP,ATP5F1A,ATPAF1,BACE1,CASP9,CAT,COX6B2,COX7A1,COX7A2,COX7B,CPT1B,CYCS,FURIN,GPD2,GSR,MAPK8,MT-CO1,MT-ND2,NDUFAF1,NDUFB10,NDUFB6,NDUFB9,NDUFS2,NDUFS3,NDUFS8,NDUFV2,PINK1,PSEN1,SDHB,SOD2,TRAK1,TXNRD2,UQCRFS1,VDAC1,VDAC2
Role of JAK1, JAK2 and TYK2 in Interferon Signaling	3.63	0.417	#NUM!	#NUM!	IFNAR1,IFNB1,IFNG,IFNGR2,JAK2,NFKB1,RELA,STAT1,STAT2,STAT3
CTLA4 Signaling in Cytotoxic T Lymphocytes	3.61	0.258	#NUM!	#NUM!	AP1S1,AP1S3,AP2A2,AP2M1,AP2S1,B2M,CD86,CLTA,CLTB,CTLA4,FYN,GRB2,JAK2,LCP2,PIK3R5,PPM1J,PPP2CA,PPP2R1B,PPP2R2A,PPP2R3A,PPP2R5E,PTPA,PTPN11
Cell Cycle Regulation by BTG Family Proteins	3.06	0.324	#NUM!	#NUM!	CCNE2,CDK4,CNOT7,E2F3,NOCT,PPM1J,PPP2CA,PPP2R1B,PPP2R2A,PPP2R3A,PPP2R5E,PTPA
Prostate Cancer Signaling	3.05	0.242	#NUM!	#NUM!	ABL1,ATF4,CASP9,CCNE2,CDKN1A,CHUK,GRB2,HSP90AB1,HSP90B1,MAP2K1,MDM2,MRAS,MTOR,NFKB1,NFKBIB,NFKBID,NKX3-1,PIK3R5,RASD1,RELA,SOS1,SUV39H1
Role of JAK1 and JAK3 in γc Cytokine Signaling	3.01	0.261	#NUM!	#NUM!	GRB2,IL15,IL21R,IL2RA,IL4R,IL7,IRS1,JAK2,JAK3,MRAS,PIK3R5,PTK2B,PTPN11,RASD1,SHC1,STAT1,STAT3,STAT5A
Role of Macrophages, Fibroblasts and Endothelial Cells in Rheumatoid Arthritis	2.91	0.179	#NUM!	#NUM!	ADAMTS4,ATF4,C5AR1,CALM1 (includes others),CCL5,CEBPA,CEBPB,CEBPZ,CHUK,CSNK1A1,CXCL8,FOS,FZD5,ICAM1,IKBKB,IL15,IL18RAP,IL33,IL7,IRAK3,JAK2,LRP6,LTBR,MAP2K1,MAP3K7,MAPKAPK2,MMP3,MRAS,NFKB1,NFKBIB,NFKBID,OSM,PIK3R5,PLCB3,PLCD4,PRKCD,RASD1,RELA,RIPK1,STAT3,TCF7L2,TLR2,TLR3,TLR4,TLR5,TLR8,TNFRSF1B,TNFSF13B,TRAF1,TRAF2,TRAF3IP2,TRAF6,VCAM1,WNT5A,WNT5B,WNT9A
Cleavage and Polyadenylation of Pre-mRNA	2.85	0.5	#NUM!	#NUM!	CPSF3,CSTF1,CSTF3,PABPN1,PAPOLA,WDR33
Iron homeostasis signaling pathway	2.83	0.212	#NUM!	#NUM!	ABCB10,ACO1,ATP6V0A1,ATP6V1C1,ATP6V1D,ATP6V1E1,ATP6V1G3,BMP2,BMPR1A,CIAO2A,CIAO2B,CUL1,CYBRD1,EPAS1,FECH,FLVCR1,FTL,GDF15,HFE,HIF1A,HSPA9,JAK2,JAK3,MCOLN1,SLC11A1,SMAD4,STAT3,STAT5A,TCIRG1
Glucocorticoid Receptor Signaling	2.8	0.176	#NUM!	#NUM!	ADRB2,ANXA1,BAG1,CCL5,CDKN1A,CEBPA,CEBPB,CHUK,CXCL8,FOS,GRB2,GTF2B,GTF2H1,HSP90AB1,HSP90B1,HSPA1L,HSPA5,HSPA8,HSPA9,ICAM1,IFNG,IKBKB,JAK2,JAK3,MAP2K1,MAP3K7,MAPK8,MED1,MRAS,NFKB1,NFKBIB,NFKBID,NRIP1,PCK2,PIK3R5,POLR2H,POLR2K,PRKAB1,PTGES3,RASD1,RELA,SHC1,SMAD4,SMARCA4,SMARCE1,SOS1,STAT1,STAT3,STAT5A,TAB1,TAF11,TAF4B,TAF5L,TAF9,TGFBR1,TRAF2,TRAF6,VCAM1,YWHAH
IL-17A Signaling in Fibroblasts	2.73	0.314	#NUM!	#NUM!	CEBPB,CHUK,FOS,IKBKB,MAP3K7,NFKB1,NFKBIB,NFKBID,RELA,TRAF3IP2,TRAF6
Regulation of the Epithelial-Mesenchymal Transition Pathway	2.65	0.193	#NUM!	#NUM!	ADAM17,APH1A,ARAF,BRAF,DVL3,EGR1,FGF18,FGFRL1,FRS2,FZD5,GAB1,GRB2,HIF1A,JAG1,JAK2,JAK3,MAP2K1,MET,MMP2,MRAS,NFKB1,PIK3R5,PSEN1,PTPN11,RASD1,RELA,SMAD4,SMURF1,SNAI1,SNAI2,SOS1,STAT3,TCF7L2,TGFBR1,WNT5A,WNT5B,WNT9A
IL-17 Signaling	2.62	0.237	#NUM!	#NUM!	CEBPB,CXCL10,CXCL11,CXCL8,IL19,JAK2,MAP2K1,MAP3K7,MAPK8,MAPKAPK2,MMP3,MRAS,NFKB1,PIK3R5,RASD1,RELA,TIMP1,TRAF3IP2,TRAF6
IL-10 Signaling	2.58	0.246	#NUM!	#NUM!	BLVRA,CHUK,FOS,IKBKB,IL18RAP,IL33,IL4R,MAP3K7,MAP4K4,MAPK8,NFKB1,NFKBIB,NFKBID,RELA,STAT3,TAB1,TRAF6
Role of Tissue Factor in Cancer	2.58	0.214	#NUM!	#NUM!	ARRB1,CFL1,CFL2,CXCL8,EGR1,EIF4E,F3,FYN,GNA15,HBEGF,ITGAV,ITGB3,JAK2,LYN,MRAS,MTOR,PIK3R5,PLAUR,PTK2B,PTPN11,RASD1,RPS6KA1,RPS6KA2,RPS6KA5,STAT5A
Role of Osteoblasts, Osteoclasts and Chondrocytes in Rheumatoid Arthritis	2.35	0.182	#NUM!	#NUM!	ACP5,ADAM17,ADAMTS4,BMP2,BMPR1A,CALM1 (includes others),CASP9,CHUK,CSNK1A1,FOS,FZD5,IFNG,IKBKB,IL18RAP,IL33,IL7,ITGB3,LRP6,MAP3K5,MAP3K7,MAPK8,MMP3,NFKB1,NFKBIB,NFKBID,PIK3R5,PTK2B,RELA,RUNX2,SMAD4,SMAD6,SMURF1,TCF7L2,TNFRSF1B,TRAF2,TRAF6,WNT5A,WNT5B,WNT9A,XIAP
Chronic Myeloid Leukemia Signaling	2.33	0.214	#NUM!	#NUM!	ABL1,CDK4,CDKN1A,CHUK,CRK,CTBP2,E2F3,GRB2,IKBKB,MAP2K1,MDM2,MRAS,NFKB1,PIK3R5,PTPN11,RASD1,RELA,SMAD4,SOS1,STAT5A,SUV39H1,TGFBR1
Heme Biosynthesis from Uroporphyrinogen-III I	2.21	0.75	#NUM!	#NUM!	CPOX,FECH,PPOX
Methylmalonyl Pathway	2.21	0.75	#NUM!	#NUM!	MCEE,MMUT,PCCB
Role of JAK family kinases in IL-6-type Cytokine Signaling	2.16	0.32	#NUM!	#NUM!	JAK2,MAPK8,OSM,OSMR,PTPN11,STAT1,STAT3,STAT5A
T Helper Cell Differentiation	1.95	0.219	#NUM!	#NUM!	CD40,CD86,CXCR5,ICOS,IFNG,IFNGR2,IL12B,IL21R,IL23R,IL2RA,IL4R,STAT1,STAT3,STAT4,TGFBR1,TNFRSF1B
Th1 and Th2 Activation Pathway	1.93	0.181	#NUM!	#NUM!	ACVR2B,APH1A,BHLHE41,CD40,CD86,DLL4,GRB2,ICAM1,ICOS,IFNAR1,IFNG,IFNGR2,IL12B,IL27,IL27RA,IL2RA,IL33,IL4R,JAG1,JAK2,JAK3,MAF,NFKB1,PIK3R5,PSEN1,STAT1,STAT3,STAT4,STAT5A,TGFBR1,TIMD4
Phagosome Maturation	1.92	0.185	#NUM!	#NUM!	ATP6V0A1,ATP6V1C1,ATP6V1D,ATP6V1E1,ATP6V1G3,B2M,CTSL,CTSZ,DYNC1H1,DYNC1I2,DYNC1LI1,DYNLRB1,LAMP2,M6PR,NCF2,PIKFYVE,PRDX2,RAB5A,RAB7A,RAB7B,TCIRG1,TUBA8,TUBG1,VPS11,VPS18,VPS37A,VPS37C,YKT6
IL-12 Signaling and Production in Macrophages	1.88	0.189	#NUM!	#NUM!	CD40,CEBPB,CHUK,FOS,IFNG,IKBKB,IL12B,IL23A,IL23R,MAF,MAP2K1,MAP3K8,MAPK8,NFKB1,NFKBIB,PIK3R5,PRKCD,RAB7A,RELA,S100A8,STAT1,STAT4,TLR2,TLR4,TRAF6
Pathogenesis of Multiple Sclerosis	1.81	0.444	#NUM!	#NUM!	CCL5,CXCL10,CXCL11,CXCL9
Role of JAK2 in Hormone-like Cytokine Signaling	1.8	0.265	#NUM!	#NUM!	IRS1,JAK2,PTPN11,SH2B1,SHC1,SOCS7,STAT1,STAT3,STAT5A
Regulation of IL-2 Expression in Activated and Anergic T Lymphocytes	1.77	0.202	#NUM!	#NUM!	CALM1 (includes others),CHUK,FOS,FYN,GRB2,IKBKB,MAP2K1,MAPK8,MRAS,NFKB1,NFKBIB,NFKBID,RASD1,RELA,SMAD4,SOS1,TGFBR1,VAV3
Communication between Innate and Adaptive Immune Cells	1.74	0.198	#NUM!	#NUM!	B2M,CCL5,CCR7,CD40,CD86,CXCL10,CXCL8,IFNB1,IFNG,IL12B,IL15,IL33,TLR2,TLR3,TLR4,TLR5,TLR8,TNFSF13,TNFSF13B
Altered T Cell and B Cell Signaling in Rheumatoid Arthritis	1.72	0.2	#NUM!	#NUM!	CD40,CD86,CHUK,FASLG,IFNG,IL12B,IL15,IL23A,IL33,NFKB1,RELA,TLR2,TLR3,TLR4,TLR5,TLR8,TNFSF13,TNFSF13B
Hepatic Cholestasis	1.69	0.173	#NUM!	#NUM!	ABCC3,ADCY9,CHUK,CXCL8,FASLG,HSD3B7,IFNG,IKBKB,IL12B,IL15,IL18RAP,IL33,IRAK3,MAP3K7,MAPK8,NFKB1,NFKBIB,NFKBID,NR1H3,OSM,PPARA,PPRC1,PRKAR2A,PRKCD,RELA,TLR4,TNFRSF1B,TNFSF12,TNFSF13,TNFSF13B,TRAF2,TRAF6
Xenobiotic Metabolism Signaling	1.63	0.16	#NUM!	#NUM!	ABCC3,ALDH1B1,ALDH2,ALDH4A1,ALDH7A1,CAMK1,CAT,CHST12,CHST4,CUL3,CYP1A1,FTL,GSTK1,GSTO1,GSTZ1,HSP90AB1,HSP90B1,IL4I1,MAF,MAP2K1,MAP3K3,MAP3K5,MAP3K7,MAP3K8,MAPK8,MED1,MGST1,MRAS,NDST1,NFE2L2,NFKB1,NQO1,NQO2,NRIP1,PIK3R5,PPM1J,PPP2CA,PPP2R1B,PPP2R2A,PPP2R3A,PPP2R5E,PRKCD,PTGES3,PTPA,RASD1,RELA
Tryptophan Degradation to 2-amino-3-carboxymuconate Semialdehyde	1.59	0.5	#NUM!	#NUM!	HAAO,IDO1,KMO
G Protein Signaling Mediated by Tubby	1.58	0.258	#NUM!	#NUM!	ABL1,GNB1,GNB4,GNG10,JAK2,MRAS,PLCB3,TUB
Telomere Extension by Telomerase	1.58	0.333	#NUM!	#NUM!	HNRNPA2B1,MRE11,PINX1,TERF2IP,TINF2
Erythropoietin Signaling	1.47	0.197	#NUM!	#NUM!	FOS,GRB2,JAK2,MAP2K1,MRAS,NFKB1,NFKBIB,NFKBID,PIK3R5,PRKCD,RASD1,RELA,SHC1,SOS1,STAT5A
G-Protein Coupled Receptor Signaling	1.47	0.158	#NUM!	#NUM!	ADCY9,ADORA2B,ADRB2,ATF4,BRAF,CHUK,DUSP4,FICD,FYN,GNA15,GRB2,GRK4,HRH1,HTR7,IKBKB,LAMTOR3,LPAR1,MAP2K1,MAP3K8,MPPE1,MRAS,NFKB1,NFKBIB,NFKBID,P2RY12,PDE12,PDE4B,PDE5A,PDE7B,PIK3R5,PLCB3,PRKAR2A,PTGIR,PTK2B,RASD1,RELA,RGS10,RPS6KA1,SHC1,SMPDL3B,SOS1,STAT3,XCR1
Coenzyme A Biosynthesis	1.4	0.667	#NUM!	#NUM!	PPCDC,PPCS
1,25-dihydroxyvitamin D3 Biosynthesis	1.4	0.667	#NUM!	#NUM!	CYP2R1,POR
Polyamine Regulation in Colon Cancer	1.4	0.273	#NUM!	#NUM!	OAZ2,PSME1,PSME3,PSME4,PSMF1,SAT2
Acetyl-CoA Biosynthesis I (Pyruvate Dehydrogenase Complex)	1.39	0.429	#NUM!	#NUM!	DLAT,DLD,PDHB
Purine Ribonucleosides Degradation to Ribose-1-phosphate	1.39	0.429	#NUM!	#NUM!	ADA,PGM2,PNP
Glycoaminoglycan-protein Linkage Region Biosynthesis	1.39	0.429	#NUM!	#NUM!	B4GALT7,XYLT1,XYLT2
T Cell Receptor Signaling	1.37	0.181	#NUM!	#NUM!	BMX,CALM1 (includes others),CHUK,CTLA4,FOS,FYN,GRB2,IKBKB,LCP2,MAP2K1,MAPK8,MRAS,NFKB1,PIK3R5,PTPRC,RASD1,RELA,SOS1,VAV3

## Sheet: M2
Ingenuity Canonical Pathways	-log(p-value)	Ratio	z-score	|z-score|	Molecules
Th1 Pathway	4.84	0.0909	-3	3	CD247,CD3D,CD3E,CD40LG,GATA3,IL10RA,IL6R,NFATC1,PIK3C2B,TBX21,VAV1
PKCθ Signaling in T Lymphocytes	2.1	0.0516	-2.828	2.828	CD247,CD3D,CD3E,LCK,MAP3K1,NFATC1,PIK3C2B,VAV1
Calcium-induced T Lymphocyte Apoptosis	2.88	0.0909	-2.449	2.449	CD247,CD3D,CD3E,ITPR3,LCK,MEF2D
Systemic Lupus Erythematosus in T Cell Signaling Pathway	1.68	0.0359	-2.333	2.333	CD247,CD3D,CD3E,CD40LG,GNA13,GNAI3,ITGAL,PIK3C2B,PPP2R5A,RHOF,RORC,VAV1
Senescence Pathway	2.29	0.0436	-2.309	2.309	CBX2,CDC25B,CDK6,DHCR24,ITPR3,NFATC1,PCGF2,PDK2,PIK3C2B,PPP2R5A,RASSF5,SMAD7
Cell Cycle Control of Chromosomal Replication	1.71	0.0714	2	2	CDK6,LIG1,MCM3,TOP2A
Natural Killer Cell Signaling	2.45	0.0508	-1.897	1.897	CD247,HSPA14,ITGAL,LCK,MAP3K1,NCK1,NFATC1,PIK3C2B,RASSF5,VAV1
Ephrin Receptor Signaling	2.73	0.0556	1.667	1.667	CXCR4,GNA13,GNAI3,GNAZ,ITGA2,ITGA4,NCK1,PDGFB,RGS3,SH2D3C
Nur77 Signaling in T Lymphocytes	2.81	0.0882	-1.633	1.633	CD247,CD3D,CD3E,HDAC7,MEF2D,NFATC1
SAPK/JNK Signaling	1.95	0.0588	-1.633	1.633	GNA13,LCK,MAP3K1,NFATC1,PIK3C2B,SH2D2A
PD-1, PD-L1 cancer immunotherapy pathway	1.87	0.0566	1.633	1.633	CBLB,CD247,CSK,LCK,PIK3C2B,RASGRP1
CD28 Signaling in T Helper Cells	4.87	0.0917	-1.414	1.414	CD247,CD3D,CD3E,CSK,ITK,ITPR3,LCK,MAP3K1,NFATC1,PIK3C2B,VAV1
Th17 Activation Pathway	1.58	0.0549	-1.342	1.342	CCR6,IL6R,NFATC1,RORA,RORC
Th2 Pathway	3.68	0.0735	-1.265	1.265	CCR4,CD247,CD3D,CD3E,CXCR4,GATA3,PIK3C2B,STAT6,TBX21,VAV1
iCOS-iCOSL Signaling in T Helper Cells	6.02	0.108	-1.134	1.134	CD247,CD3D,CD3E,CD40LG,CSK,ITK,ITPR3,LCK,NFATC1,PIK3C2B,PLEKHA1,VAV1
Ephrin B Signaling	3.45	0.0972	1.134	1.134	CAP1,CXCR4,GNA13,GNAI3,GNAZ,RGS3,VAV1
Sphingosine-1-phosphate Signaling	2.23	0.0598	-1.134	1.134	GNA13,GNAI3,PDGFB,PIK3C2B,PLCL2,RHOF,SMPD3
Gα12/13 Signaling	1.99	0.0538	-1.134	1.134	CDH1,GNA13,MAP3K1,MEF2C,MEF2D,PIK3C2B,VAV1
Paxillin Signaling	5.31	0.102	1	1	ARF6,CSK,GIT2,ITGA2,ITGA2B,ITGA4,ITGAL,NCK1,PIK3C2B,PTPN12,VCL
ERK5 Signaling	1.98	0.0694	1	1	GNA13,IL6ST,MEF2C,MEF2D,SH2D2A
Stearate Biosynthesis I (Animals)	1.94	0.0833	-1	1	ACSL3,DHCR24,ELOVL6,HNF4A
NER Pathway	1.38	0.0485	1	1	H3-3A/H3-3B,LIG1,POLD3,TOP2A,XPC
RhoGDI Signaling	1.31	0.0389	-1	1	CDH1,GNA13,GNAI3,GNAZ,ITGA2,ITGA4,RHOF
Systemic Lupus Erythematosus In B Cell Signaling Pathway	1.88	0.04	-0.905	0.905	CD40LG,CD5,CSK,IL6R,IL6ST,LCK,NFATC1,PIK3C2B,RASGRP1,RASGRP2,VAV1
Role of NFAT in Regulation of the Immune Response	5.17	0.0773	-0.832	0.832	CD247,CD3D,CD3E,GNA13,GNAI3,GNAZ,ITK,ITPR3,LCK,MEF2C,MEF2D,NFATC1,PIK3C2B,RCAN3
NF-κB Activation by Viruses	2.4	0.0732	-0.816	0.816	ITGA2,ITGA4,ITGAL,LCK,MAP3K1,PIK3C2B
Reelin Signaling in Neurons	2.01	0.0543	-0.816	0.816	ITGA2,ITGA4,ITGAL,LCK,PAFAH1B3,PDK2,PIK3C2B
CXCR4 Signaling	1.46	0.0419	-0.816	0.816	CXCR4,GNA13,GNAI3,GNAZ,ITPR3,PIK3C2B,RHOF
ERK/MAPK Signaling	2.02	0.0466	-0.707	0.707	DUSP2,H3-3A/H3-3B,ITGA2,ITGA4,NFATC1,PIK3C2B,PLA2G4A,PPARG,PPP2R5A
Cdc42 Signaling	1.91	0.0479	-0.707	0.707	CD247,CD3D,CD3E,DIAPH1,ITGA2,ITGA4,ITK,VAV1
Cardiac Hypertrophy Signaling	1.87	0.0417	-0.707	0.707	GNA13,GNAI3,GNAZ,IL6R,MAP3K1,MEF2C,MEF2D,PIK3C2B,PLCL2,RHOF
Integrin Signaling	3.22	0.0563	0.632	0.632	ARF6,ITGA2,ITGA2B,ITGA4,ITGAL,NCK1,NEDD9,PDGFB,PIK3C2B,RHOF,TSPAN6,VCL
Signaling by Rho Family GTPases	3.21	0.0533	0.632	0.632	CDH1,GNA13,GNAI3,GNAZ,ITGA2,ITGA4,PIK3C2B,RHOF,SEPTIN1,SEPTIN3,SEPTIN7,SLC9A1,STMN1
Leukocyte Extravasation Signaling	4.75	0.0711	-0.577	0.577	CLDN5,CXCR4,GNAI3,ITGA2,ITGA4,ITGAL,ITK,MMP17,PIK3C2B,RASGRP1,RASSF5,TXK,VAV1,VCL
Sperm Motility	3.05	0.0538	0.447	0.447	CLK2,CSK,FGFR3,ITK,ITPR3,KIT,LCK,PDE4D,PLA2G4A,PLCL2,SLC12A2,TXK
PAK Signaling	1.48	0.0515	0.447	0.447	ITGA2,ITGA4,NCK1,PDGFB,PIK3C2B
IL-15 Production	2.15	0.0579	0.378	0.378	CLK2,CSK,FGFR3,ITK,KIT,LCK,TXK
Thrombin Signaling	1.41	0.0385	-0.378	0.378	GATA3,GNA13,GNAI3,GNAZ,ITPR3,PIK3C2B,PLCL2,RHOF
Tec Kinase Signaling	4.28	0.0732	-0.333	0.333	GNA13,GNAI3,GNAZ,ITGA2,ITGA4,ITK,LCK,PIK3C2B,RHOF,STAT6,TXK,VAV1
Role of NFAT in Cardiac Hypertrophy	2.2	0.0467	0.333	0.333	GNAI3,HDAC7,IL6ST,ITPR3,MAP3K1,MEF2C,MEF2D,PIK3C2B,PLCL2,RCAN3
Actin Cytoskeleton Signaling	2.14	0.0459	0.333	0.333	CSK,DIAPH1,GNA13,ITGA2,ITGA4,PDGFB,PIK3C2B,SLC9A1,VAV1,VCL
Phospholipase C Signaling	4.06	0.0584	-0.302	0.302	CD247,CD3D,CD3E,GNA13,HDAC7,ITGA2,ITGA4,ITK,ITPR3,LCK,MEF2C,MEF2D,NFATC1,PLA2G4A,RHOF
Protein Kinase A Signaling	1.79	0.0351	0.277	0.277	CDC25B,DUSP2,GDE1,GNA13,GNAI3,H3-3A/H3-3B,ITPR3,MAP3K1,NFATC1,PDE4D,PLCL2,PTPN12,PTPN22,TNS2
Cardiac Hypertrophy Signaling (Enhanced)	3.13	0.0411	0.229	0.229	CD40LG,DIAPH1,FGFR3,GDE1,GNA13,GNAI3,HDAC7,IL10RA,IL6R,IL6ST,ITGA2,ITGA4,ITPR3,MAP3K1,MEF2C,MEF2D,NFATC1,PDE4D,PIK3C2B,PLCL2
Superpathway of Inositol Phosphate Compounds	1.51	0.0402	0	0	CDC25B,DUSP2,ITPKC,PIK3C2B,PIP4K2A,PPP2R5A,PTPN12,PTPN22
Semaphorin Neuronal Repulsive Signaling Pathway	1.48	0.0462	0	0	ITGA2,ITGA4,MICAL1,NRP1,PDE4D,PIK3C2B
Melatonin Signaling	1.36	0.0556	0	0	GNAI3,PLCL2,RORA,RORC
T Cell Receptor Signaling	6.28	0.114	#NUM!	#NUM!	CD247,CD3D,CD3E,CSK,ITK,LCK,MAP3K1,NFATC1,PIK3C2B,RASGRP1,TXK,VAV1
Th1 and Th2 Activation Pathway	5.46	0.0819	#NUM!	#NUM!	CCR4,CD247,CD3D,CD3E,CD40LG,CXCR4,GATA3,IL10RA,IL6R,NFATC1,PIK3C2B,STAT6,TBX21,VAV1
T Helper Cell Differentiation	4.25	0.11	#NUM!	#NUM!	CD40LG,GATA3,IL10RA,IL6R,IL6ST,RORC,STAT6,TBX21
Primary Immunodeficiency Signaling	3.53	0.12	#NUM!	#NUM!	AICDA,CD3D,CD3E,CD40LG,CIITA,LCK
CTLA4 Signaling in Cytotoxic T Lymphocytes	2.9	0.0787	#NUM!	#NUM!	CD247,CD3D,CD3E,LCK,PIK3C2B,PPP2R5A,PTPN22
Axonal Guidance Signaling	2.41	0.0372	#NUM!	#NUM!	CXCR4,GNA13,GNAI3,GNAZ,ITGA2,ITGA4,MICAL1,MMP17,NCK1,NFATC1,NRP1,PDGFB,PIK3C2B,PLCL2,RASSF5,RGS3,SEMA3G,UNC5B
Regulation of IL-2 Expression in Activated and Anergic T Lymphocytes	2.23	0.0674	#NUM!	#NUM!	CD247,CD3D,CD3E,MAP3K1,NFATC1,VAV1
Sertoli Cell-Sertoli Cell Junction Signaling	2.14	0.0486	#NUM!	#NUM!	CDH1,CLDN5,CLINT1,ITGA2,ITGA4,JUP,MAP3K1,SPTBN2,VCL
FAK Signaling	2.09	0.0632	#NUM!	#NUM!	CSK,GIT2,ITGA2,ITGA4,PIK3C2B,VCL
Salvage Pathways of Pyrimidine Deoxyribonucleotides	2.06	0.25	#NUM!	#NUM!	AICDA,APOBEC3B
Sphingomyelin Metabolism	2.06	0.25	#NUM!	#NUM!	SGMS1,SMPD3
Caveolar-mediated Endocytosis Signaling	1.96	0.0685	#NUM!	#NUM!	FLOT1,ITGA2,ITGA2B,ITGA4,ITGAL
Germ Cell-Sertoli Cell Junction Signaling	1.86	0.0468	#NUM!	#NUM!	CDH1,CLINT1,ITGA2,JUP,MAP3K1,PIK3C2B,RHOF,VCL
Sulfite Oxidation IV	1.74	1	#NUM!	#NUM!	SUOX
Relaxin Signaling	1.68	0.0467	#NUM!	#NUM!	GDE1,GNA13,GNAI3,GNAZ,PDE4D,PIK3C2B,RLN3
Cytotoxic T Lymphocyte-mediated Apoptosis of Target Cells	1.62	0.0882	#NUM!	#NUM!	CD247,CD3D,CD3E
Atherosclerosis Signaling	1.53	0.0472	#NUM!	#NUM!	CD40LG,CXCR4,ITGA4,LPL,PDGFB,PLA2G4A
Regulation of Cellular Mechanics by Calpain Protease	1.5	0.0615	#NUM!	#NUM!	CDK6,ITGA2,ITGA4,VCL
Antiproliferative Role of TOB in T Cell Signaling	1.46	0.0769	#NUM!	#NUM!	CD247,CD3D,CD3E
Ubiquinol-10 Biosynthesis (Eukaryotic)	1.42	0.118	#NUM!	#NUM!	COQ2,MICAL1
Mitochondrial L-carnitine Shuttle Pathway	1.42	0.118	#NUM!	#NUM!	ACSL3,CPT1A
Actin Nucleation by ARP-WASP Complex	1.36	0.0556	#NUM!	#NUM!	ITGA2,ITGA4,NCK1,RHOF
Non-Small Cell Lung Cancer Signaling	1.34	0.0548	#NUM!	#NUM!	CDK6,ITPR3,PIK3C2B,RASSF5
IL-23 Signaling Pathway	1.33	0.0682	#NUM!	#NUM!	PIK3C2B,RORA,RORC
Granulocyte Adhesion and Diapedesis	1.31	0.0389	#NUM!	#NUM!	CLDN5,CXCR4,GNAI3,ITGA2,ITGA4,ITGAL,MMP17

## Sheet: M3
Ingenuity Canonical Pathways	-log(p-value)	Ratio	z-score	|z-score|	Molecules
Systemic Lupus Erythematosus In B Cell Signaling Pathway	7.94	0.0909	-3.8	3.8	BCL10,BCL2L1,CALM1 (includes others),CCND2,CSF2,HCK,IFIH1,IL10,IL11,IL12A,IL6,INPP5D,LIF,LTA,NFATC2,PIK3CD,PIM2,RAF1,RALA,TGFB1,TNFSF11,TNFSF9,TRAF3,TRAF4,TRAF5
PI3K/AKT Signaling	6	0.0971	-3.5	3.5	BCL2L1,HSP90AA1,IKBKE,IL13RA1,ILK,INPP5D,ITGA5,ITGB1,NFKBIE,PIK3CD,PTGS2,RAF1,RALA,RHEB,TP53,YWHAQ,YWHAZ
HMGB1 Signaling	5.01	0.0909	-3.464	3.464	CSF2,FNBP1,HAT1,IL11,IL12A,IL6,LIF,LTA,PIK3CD,RALA,RHOBTB1,RHOH,TGFB1,TNFSF11,TNFSF9
PTEN Signaling	2.5	0.0714	3	3	BCL2L1,IKBKE,ILK,INPP5D,ITGA5,ITGB1,PIK3CD,RAF1,RALA
B Cell Receptor Signaling	4.42	0.0811	-2.84	2.84	BCL10,BCL2L1,BCL6,CALM1 (includes others),CREB1,CREB3,IKBKE,INPP5D,MAP3K6,NFATC2,NFKBIE,PIK3CD,POU2F2,RAF1,RALA
PPAR Signaling	2.47	0.0769	2.828	2.828	HSP90AA1,IKBKE,NFKBIE,PDGFA,PTGS2,RAF1,RALA,RXRA
Integrin Signaling	4.27	0.0751	-2.673	2.673	ACTN1,ARPC5L,FNBP1,GIT1,ILK,ITGA5,ITGB1,ITGB5,ITGB6,PFN1,PIK3CD,RAF1,RALA,RHOBTB1,RHOH,VASP
Signaling by Rho Family GTPases	3.59	0.0656	-2.673	2.673	ARHGEF11,ARHGEF2,ARHGEF6,ARPC5L,CDC42EP3,EZR,FNBP1,GNA12,ITGA5,ITGB1,PIK3CD,PIP5K1A,RAF1,RHOBTB1,RHOH,SEPTIN11
Small Cell Lung Cancer Signaling	7.96	0.183	-2.646	2.646	BCL2L1,IKBKE,MAX,NFKBIE,PIAS3,PIK3CD,PTGS2,RXRA,SIN3A,TP53,TRAF3,TRAF4,TRAF5
Regulation of Actin-based Motility by Rho	2.75	0.0851	-2.646	2.646	ARPC5L,FNBP1,ITGA5,ITGB1,PFN1,PIP5K1A,RHOBTB1,RHOH
Ephrin Receptor Signaling	2.89	0.0667	-2.53	2.53	ABI1,ARPC5L,CREB1,CREB3,DOK1,EPHB3,GNA12,ITGA5,ITGB1,PDGFA,RAF1,RALA
Phospholipase C Signaling	3.82	0.0661	-2.5	2.5	ARHGEF11,ARHGEF2,ARHGEF6,CALM1 (includes others),CREB1,CREB3,FNBP1,HDAC1,ITGA5,ITGB1,NFATC2,PLCD1,RAF1,RALA,RHOBTB1,RHOH,TGM2
ILK Signaling	3.72	0.0737	-2.496	2.496	ACTN1,ARHGEF6,CREB1,CREB3,FNBP1,ILK,IRS2,ITGB1,ITGB5,ITGB6,PIK3CD,PTGS2,RHOBTB1,RHOH
Regulation Of The Epithelial Mesenchymal Transition By Growth Factors Pathway	3.23	0.0691	-2.496	2.496	ID2,IKBKE,IL6,LATS2,LTA,PDGFA,PIK3CD,RAF1,RALA,SMAD3,TGFB1,TNFSF11,TNFSF9
Lymphotoxin β Receptor Signaling	4.48	0.151	-2.449	2.449	BCL2L1,IKBKE,LTA,PIK3CD,RELB,TRAF3,TRAF4,TRAF5
Pancreatic Adenocarcinoma Signaling	3.56	0.0917	-2.449	2.449	BCL2L1,E2F2,PIK3CD,PTGS2,RAF1,RALA,SIN3A,SMAD3,TGFB1,TP53
Paxillin Signaling	2.37	0.0741	-2.449	2.449	ACTN1,ARHGEF6,ITGA5,ITGB1,ITGB5,ITGB6,PIK3CD,RALA
GM-CSF Signaling	2.2	0.0857	-2.449	2.449	BCL2L1,CSF2,HCK,PIK3CD,RAF1,RALA
FLT3 Signaling in Hematopoietic Progenitor Cells	1.92	0.075	-2.449	2.449	CREB1,CREB3,INPP5D,PIK3CD,RAF1,RALA
JAK/Stat Signaling	1.92	0.075	-2.449	2.449	BCL2L1,IL6,PIAS3,PIK3CD,RAF1,RALA
LPS-stimulated MAPK Signaling	1.87	0.0732	-2.449	2.449	CREB1,IKBKE,NFKBIE,PIK3CD,RAF1,RALA
Gαs Signaling	1.37	0.0561	-2.449	2.449	CREB1,CREB3,HCK,PTGER4,RAPGEF2,RGS2
Tec Kinase Signaling	1.37	0.0488	-2.449	2.449	FNBP1,GNA12,HCK,ITGA5,ITGB1,PIK3CD,RHOBTB1,RHOH
ERK5 Signaling	4.29	0.125	-2.333	2.333	CREB1,CREB3,ELK4,FOSL1,GNA12,LIF,RALA,YWHAQ,YWHAZ
PAK Signaling	3.3	0.0928	-2.333	2.333	ARHGEF6,EPHB3,GIT1,ITGA5,ITGB1,PDGFA,PIK3CD,RAF1,RALA
Rac Signaling	2.85	0.0804	-2.333	2.333	ARPC5L,ELK4,ITGA5,ITGB1,PIK3CD,PIP5K1A,RAF1,RALA,TIAM1
Reelin Signaling in Neurons	2.43	0.0698	-2.333	2.333	ARHGEF11,ARHGEF2,ARHGEF6,ARPC5L,HCK,ITGA5,ITGB1,PAFAH1B1,PIK3CD
Colorectal Cancer Metastasis Signaling	2.11	0.0514	-2.333	2.333	BCL2L1,FNBP1,IL6,PIK3CD,PTGER4,PTGS2,RALA,RHOBTB1,RHOH,SMAD3,TCF7,TGFB1,TP53
PI3K Signaling in B Lymphocytes	4.58	0.0942	-2.309	2.309	ATF3,BCL10,CALM1 (includes others),CREB1,IKBKE,INPP5D,IRS2,NFATC2,NFKBIE,PIK3CD,PLCD1,RAF1,RALA
IL-8 Signaling	3.49	0.07	-2.309	2.309	BCL2L1,CCND2,FNBP1,GNA12,IKBKE,ITGB5,LASP1,PIK3CD,PTGS2,RAF1,RALA,RHOBTB1,RHOH,VASP
Dendritic Cell Maturation	2.83	0.0656	-2.309	2.309	CREB1,CREB3,CSF2,IKBKE,IL10,IL12A,IL6,LTA,NFKBIE,PIK3CD,PLCD1,RELB
Macropinocytosis Signaling	4.11	0.118	-2.236	2.236	ABI1,CSF1,ITGA5,ITGB1,ITGB5,ITGB6,PDGFA,PIK3CD,RALA
Role of IL-17F in Allergic Inflammatory Airway Diseases	3.35	0.143	-2.236	2.236	CREB1,CREB3,CSF2,IL11,IL6,RAF1
TREM1 Signaling	1.48	0.0667	-2.236	2.236	CSF2,IL10,IL6,ITGA5,ITGB1
IL-15 Signaling	1.48	0.0667	-2.236	2.236	BCL2L1,CSF2,PIK3CD,RAF1,RALA
Neurotrophin/TRK Signaling	1.46	0.0658	-2.236	2.236	CREB1,CREB3,PIK3CD,RAF1,RALA
Prolactin Signaling	1.36	0.0617	-2.236	2.236	IRF1,PIK3CD,RAF1,RALA,TCF7
Actin Cytoskeleton Signaling	3.62	0.0688	-2.138	2.138	ACTN1,ARHGEF6,ARPC5L,EZR,GIT1,GNA12,ITGA5,ITGB1,PDGFA,PFN1,PIK3CD,PIP5K1A,RAF1,RALA,TIAM1
Synaptogenesis Signaling Pathway	1.75	0.0449	-2.138	2.138	ARPC5L,CALM1 (includes others),CNTNAP1,CREB1,CREB3,EPHB3,HCK,ITSN2,PAFAH1B1,PIK3CD,RAF1,RALA,TIAM1,VTI1B
Actin Nucleation by ARP-WASP Complex	4.29	0.125	-2.121	2.121	ARPC5L,FNBP1,GNA12,ITGA5,ITGB1,RALA,RHOBTB1,RHOH,VASP
PEDF Signaling	3.85	0.11	-2.121	2.121	BCL2L1,CASP7,IKBKE,NFKBIE,PIK3CD,RAF1,RALA,TCF7,TP53
NF-κB Activation by Viruses	3.13	0.0976	-2.121	2.121	IKBKE,ITGA5,ITGB1,ITGB5,NFKBIE,PIK3CD,RAF1,RALA
NGF Signaling	2.79	0.0789	-2.121	2.121	CREB1,CREB3,IKBKE,MAP3K6,PIK3CD,RAF1,RALA,TP53,TRAF4
Gαq Signaling	2.34	0.0633	-2.121	2.121	CALM1 (includes others),FNBP1,IKBKE,NFATC2,NFKBIE,PIK3CD,RAF1,RGS2,RHOBTB1,RHOH
ERK/MAPK Signaling	1.76	0.0518	-2.121	2.121	CREB1,CREB3,DUSP6,ITGA5,ITGB1,PIK3CD,RAF1,RALA,YWHAQ,YWHAZ
Leukocyte Extravasation Signaling	1.33	0.0457	-2.121	2.121	ACTN1,EZR,ITGA5,ITGB1,PIK3CD,RHOH,SIPA1,TIMP4,VASP
RhoGDI Signaling	3.41	0.0722	2.111	2.111	ARHGEF11,ARHGEF2,ARHGEF6,ARPC5L,DGKZ,EZR,FNBP1,GNA12,ITGA5,ITGB1,PIP5K1A,RHOBTB1,RHOH
PPARα/RXRα Activation	3.19	0.0684	2.111	2.111	ACAA1,BCL3,HSP90AA1,IKBKE,IL6,ITGB5,NFKBIE,PLCD1,RAF1,RALA,RXRA,SMAD3,TGFB1
B Cell Activating Factor Signaling	2.56	0.122	-2	2	IKBKE,NFATC2,NFKBIE,TRAF3,TRAF5
Endometrial Cancer Signaling	1.86	0.0833	-2	2	ILK,PIK3CD,RAF1,RALA,TP53
Agrin Interactions at Neuromuscular Junction	1.42	0.0641	-2	2	ARHGEF6,ITGA5,ITGB1,PKLR,RALA
Type I Diabetes Mellitus Signaling	1.31	0.0541	-2	2	CD28,IKBKE,IL12A,IRF1,LTA,NFKBIE
Hepatic Fibrosis Signaling Pathway	3.67	0.0571	-1.964	1.964	CALM1 (includes others),CREB1,CREB3,FNBP1,GLIS2,IKBKE,IRS2,ITGA5,ITGB1,NFKBIE,PDGFA,PIK3CD,RAF1,RALA,RHOBTB1,RHOH,SMAD3,TCF7,TFRC,TGFB1,TIRAP
Role of PKR in Interferon Induction and Antiviral Response	3.32	0.0855	-1.897	1.897	ATF3,HSP90AA1,IFIH1,IKBKE,IRF1,NFKBIE,PDGFA,TIRAP,TP53,TRAF3
Activation of IRF by Cytosolic Pattern Recognition Receptors	3.14	0.111	-1.89	1.89	IFIH1,IKBKE,IL10,IL6,LTA,NFKBIE,TRAF3
HGF Signaling	2.3	0.0721	-1.89	1.89	IL6,ITGA5,ITGB1,MAP3K6,PIK3CD,PTGS2,RAF1,RALA
Fcγ Receptor-mediated Phagocytosis in Macrophages and Monocytes	2.15	0.0745	-1.89	1.89	ARPC5L,CSF2,EZR,HCK,INPP5D,PIP5K1A,VASP
TGF-β Signaling	2.1	0.0729	-1.89	1.89	HDAC1,RAF1,RALA,RUNX3,SMAD3,SMAD9,TGFB1
T Cell Exhaustion Signaling Pathway	3.53	0.0743	-1.732	1.732	BCL6,CD274,CD28,IL10,IL12A,IL6,LAG3,NFATC2,PIK3CD,RALA,SMAD3,TCF7,TGFB1
NF-κB Signaling	2.91	0.067	-1.732	1.732	BCL10,HDAC1,LTA,NFKBIE,PIK3CD,RAF1,RALA,RELB,TIRAP,TNFSF11,TRAF3,TRAF5
Cardiac Hypertrophy Signaling (Enhanced)	3.17	0.0493	-1.706	1.706	ADRA2C,CALM1 (includes others),CSF2,GNA12,HDAC1,IKBKE,IL11,IL12A,IL13RA1,IL6,ITGA5,ITGB1,LIF,LTA,MAP3K6,NFATC2,PIK3CD,PLCD1,PTGS2,RAF1,RALA,TGFB1,TNFSF11,TNFSF9
Role of NFAT in Cardiac Hypertrophy	1.49	0.0467	-1.667	1.667	CALM1 (includes others),HDAC1,IL11,IL6,LIF,PIK3CD,PLCD1,RAF1,RALA,TGFB1
Natural Killer Cell Signaling	1.33	0.0457	-1.667	1.667	CD48,IL12A,ITGB1,MAP3K6,NFATC2,PIK3CD,RAF1,RALA,ULBP1
Role of Pattern Recognition Receptors in Recognition of Bacteria and Viruses	5.37	0.0974	-1.633	1.633	CREB1,CSF2,IFIH1,IL10,IL11,IL12A,IL6,LIF,LTA,PIK3CD,RIPK2,RNASEL,TGFB1,TNFSF11,TNFSF9
Antiproliferative Role of TOB in T Cell Signaling	3.53	0.154	-1.633	1.633	CD28,PABPC1,SMAD3,TGFB1,TOB1,TWSG1
FAT10 Cancer Signaling Pathway	3.14	0.13	-1.633	1.633	IKBKE,IL6,SMAD3,TGFB1,TP53,UBD
CD40 Signaling	3.06	0.108	-1.633	1.633	IKBKE,LTA,NFKBIE,PIK3CD,PTGS2,TRAF3,TRAF5
Glioma Invasiveness Signaling	2.73	0.0946	-1.633	1.633	FNBP1,ITGB5,PIK3CD,RALA,RHOBTB1,RHOH,TIMP4
Nur77 Signaling in T Lymphocytes	2.26	0.0882	1.633	1.633	CALM1 (includes others),CD28,HDAC1,NR4A1,RXRA,SIN3A
Cholecystokinin/Gastrin-mediated Signaling	1.63	0.0588	-1.633	1.633	FNBP1,GNA12,PTGS2,RAF1,RALA,RHOBTB1,RHOH
CXCR4 Signaling	1.33	0.0479	-1.633	1.633	ARHGEF11,FNBP1,GNA12,PIK3CD,RAF1,RALA,RHOBTB1,RHOH
Neuroinflammation Signaling Pathway	2.26	0.0502	-1.604	1.604	BIRC3,CREB1,CREB3,IKBKE,IL10,IL12A,IL6,NFATC2,PIK3CD,PSEN2,PTGS2,SLC1A2,TGFB1,TIRAP,TRAF3
Thrombin Signaling	2.37	0.0577	-1.508	1.508	ARHGEF11,ARHGEF2,ARHGEF6,CREB1,FNBP1,GNA12,PIK3CD,PLCD1,RAF1,RALA,RHOBTB1,RHOH
Senescence Pathway	3.02	0.0582	-1.5	1.5	ATF3,CALM1 (includes others),E2F2,GADD45A,IKBKE,IL6,ITSN2,NBN,NFATC2,PIK3CD,RAF1,RALA,SMAD3,SMAD9,TGFB1,TP53
Glioblastoma Multiforme Signaling	2.21	0.0606	-1.414	1.414	E2F2,FNBP1,PDGFA,PIK3CD,PLCD1,RAF1,RALA,RHOBTB1,RHOH,TP53
Coronavirus Pathogenesis Pathway	2.01	0.06	-1.414	1.414	E2F2,IL6,NFKBIE,PTGS2,SIN3A,SMAD3,TGFB1,TP53,TRAF3
PKCθ Signaling in T Lymphocytes	1.49	0.0516	-1.414	1.414	BCL10,CD28,IKBKE,MAP3K6,NFATC2,NFKBIE,PIK3CD,RALA
April Mediated Signaling	2.66	0.128	-1.342	1.342	IKBKE,NFATC2,NFKBIE,TRAF3,TRAF5
Glioma Signaling	2.32	0.0727	-1.342	1.342	CALM1 (includes others),E2F2,PDGFA,PIK3CD,RAF1,RALA,SIN3A,TP53
TNFR1 Signaling	2.19	0.1	-1.342	1.342	BIRC3,CASP7,CRADD,IKBKE,NFKBIE
Thyroid Cancer Signaling	1.4	0.0633	-1.342	1.342	IRS2,PIK3CD,RALA,TCF7,TP53
Telomerase Signaling	1.37	0.0561	-1.342	1.342	HDAC1,HSP90AA1,PIK3CD,RAF1,RALA,TP53
Apoptosis Signaling	3.91	0.101	1.265	1.265	BCL2L1,BIRC3,CASP7,DFFB,HTRA2,IKBKE,NFKBIE,RAF1,RALA,TP53
Inhibition of ARE-Mediated mRNA Degradation Pathway	3.17	0.082	-1.265	1.265	DDX6,EXOSC5,LTA,PSME2,TNFSF11,TNFSF9,YWHAQ,YWHAZ,ZFP36,ZFP36L2
Cardiac Hypertrophy Signaling	2.72	0.0583	-1.155	1.155	ADRA2C,CALM1 (includes others),CREB1,FNBP1,GNA12,IL6,MAP3K6,PIK3CD,PLCD1,RAF1,RALA,RHOBTB1,RHOH,TGFB1
Induction of Apoptosis by HIV1	3.23	0.115	1.134	1.134	BCL2L1,BIRC3,DFFB,HTRA2,IKBKE,NFKBIE,TP53
Mouse Embryonic Stem Cell Pluripotency	2.5	0.0777	-1.134	1.134	ID2,LIF,PIK3CD,RAF1,RALA,SMAD9,TCF7,TP53
CD28 Signaling in T Helper Cells	2.1	0.0667	-1.134	1.134	ARPC5L,BCL10,CALM1 (includes others),CD28,IKBKE,NFATC2,NFKBIE,PIK3CD
fMLP Signaling in Neutrophils	1.68	0.0603	-1.134	1.134	ARPC5L,CALM1 (includes others),NFATC2,NFKBIE,PIK3CD,RAF1,RALA
Hypoxia Signaling in the Cardiovascular System	2.73	0.0946	-1	1	CREB1,CREB3,HSP90AA1,NFKBIE,TP53,UBE2D3,UBE2Z
RhoA Signaling	2.57	0.0732	-1	1	ARHGEF11,ARPC5L,CDC42EP3,EZR,GNA12,PFN1,PIP5K1A,RAPGEF2,SEPTIN11
Cell Cycle: G2/M DNA Damage Checkpoint Regulation	2.22	0.102	-1	1	BORA,GADD45A,TP53,YWHAQ,YWHAZ
CD27 Signaling in Lymphocytes	2.08	0.0943	-1	1	BCL2L1,IKBKE,MAP3K6,NFKBIE,TRAF5
Osteoarthritis Pathway	1.91	0.0521	-1	1	CASP7,CREB1,CREB3,GLIS2,ITGA5,ITGB1,PTGS2,SMAD3,SMAD9,TCF7,TGFB1
PFKFB4 Signaling Pathway	1.63	0.087	-1	1	CREB1,CREB3,TGFB1,TP53
Melanoma Signaling	1.51	0.08	-1	1	PIK3CD,RAF1,RALA,TP53
IGF-1 Signaling	1.42	0.0577	-1	1	IRS2,PIK3CD,RAF1,RALA,YWHAQ,YWHAZ
Adrenomedullin signaling pathway	1.33	0.0457	-1	1	ADM,CALM1 (includes others),LTA,MAX,PIK3CD,PLCD1,RAF1,RALA,RXRA
Superpathway of Inositol Phosphate Compounds	2.08	0.0553	-0.905	0.905	DUSP10,DUSP8,INPP5D,IPMK,PIK3CD,PIP4P1,PIP5K1A,PLCD1,PPP1R16B,PPP4R1,PTPN2
Cell Cycle: G1/S Checkpoint Regulation	3.74	0.119	0.816	0.816	CCND2,E2F2,HDAC1,MAX,SIN3A,SMAD3,TGFB1,TP53
GDNF Family Ligand-Receptor Interactions	2.03	0.0789	-0.816	0.816	CREB1,DOK1,IRS2,PIK3CD,RAF1,RALA
iCOS-iCOSL Signaling in T Helper Cells	1.77	0.0631	-0.816	0.816	CALM1 (includes others),CD28,IKBKE,INPP5D,NFATC2,NFKBIE,PIK3CD
Protein Kinase A Signaling	2.82	0.0501	-0.775	0.775	AKAP1,CALM1 (includes others),CREB1,CREB3,DUSP10,DUSP6,DUSP8,EBI3,NFATC2,NFKBIE,PLCD1,PTGS2,PTPN2,RAF1,SMAD3,TCF7,TGFB1,VASP,YWHAQ,YWHAZ
RANK Signaling in Osteoclasts	4.35	0.114	-0.707	0.707	BIRC3,CALM1 (includes others),IKBKE,MAP3K6,NFATC2,NFKBIE,PIK3CD,RAF1,TNFSF11,TRAF5
Th2 Pathway	2.28	0.0662	0.707	0.707	CD28,IL10,IL12A,NFATC2,PIK3CD,PSEN2,RUNX3,TGFB1,TNFRSF4
Role of NFAT in Regulation of the Immune Response	1.53	0.0497	-0.707	0.707	CALM1 (includes others),CD28,GNA12,IKBKE,NFATC2,NFKBIE,PIK3CD,RAF1,RALA
cAMP-mediated signaling	1.68	0.0482	-0.632	0.632	ADORA3,ADRA2C,AKAP1,CALM1 (includes others),CREB1,CREB3,DUSP6,P2RY13,PTGER4,RAF1,RGS2
VDR/RXR Activation	4.02	0.115	-0.447	0.447	CSF2,GADD45A,HR,IL12A,MXD1,PDGFA,RXRA,THBD,TNFSF11
Role of BRCA1 in DNA Damage Response	3.21	0.1	-0.447	0.447	ARID2,BRCC3,E2F2,GADD45A,NBN,RBBP8,SMARCD2,TP53
TWEAK Signaling	2.87	0.143	-0.447	0.447	BIRC3,CASP7,IKBKE,NFKBIE,TRAF3
Non-Small Cell Lung Cancer Signaling	2.76	0.0959	-0.447	0.447	PIK3CD,RAF1,RALA,RXRA,SIN3A,STK4,TP53
PD-1, PD-L1 cancer immunotherapy pathway	2.42	0.0755	-0.447	0.447	BCL2L1,CD274,CD28,IL12A,LATS2,PIK3CD,SMAD3,TGFB1
Myc Mediated Apoptosis Signaling	2.19	0.1	-0.447	0.447	BCL2L1,CRADD,IKBKE,MAX,TP53
ATM Signaling	1.55	0.0619	-0.447	0.447	CREB1,CREB3,GADD45A,NBN,RBBP8,TP53
Huntington's Disease Signaling	2.34	0.0549	0.378	0.378	BCL2L1,CASP7,CREB1,CREB3,HDAC1,IFT57,PIK3CD,PSME2,SIN3A,TGM2,TP53,UBD,VTI1B
Th17 Activation Pathway	2.22	0.0769	-0.378	0.378	CSF2,HSP90AA1,IL10,IL12A,IL6,NFATC2,PTGER4
Sphingosine-1-phosphate Signaling	2.16	0.0684	-0.378	0.378	CASP7,FNBP1,GNA12,PDGFA,PIK3CD,PLCD1,RHOBTB1,RHOH
SAPK/JNK Signaling	1.96	0.0686	0.378	0.378	DUSP10,DUSP8,GADD45A,GNA12,PIK3CD,RALA,TP53
Endocannabinoid Cancer Inhibition Pathway	1.68	0.0559	0.378	0.378	ATF3,CASP7,CCND2,CREB1,CREB3,PIK3CD,RAF1,TCF7
Th1 Pathway	4.5	0.0992	-0.302	0.302	CD274,CD28,IL10,IL12A,IL6,IRF1,LTA,NFATC2,PIK3CD,PSEN2,RUNX3,TNFSF11
Systemic Lupus Erythematosus In T Cell Signaling Pathway	2.55	0.0509	0.243	0.243	BCL6,CASP7,CD28,CREB1,CREB3,DNMT1,EZR,FNBP1,GADD45A,GNA12,IL10,IL6,NFATC2,PIK3CD,RALA,RHOBTB1,RHOH
Death Receptor Signaling	2.84	0.0879	0	0	BIRC3,CASP7,CRADD,DFFB,HTRA2,IKBKE,NFKBIE,PARP14
Cyclins and Cell Cycle Regulation	2.5	0.0864	0	0	CCND2,E2F2,HDAC1,RAF1,SIN3A,TGFB1,TP53
Sumoylation Pathway	1.94	0.068	0	0	DNMT3A,FNBP1,HDAC1,RHOBTB1,RHOH,SP3,TP53
Aryl Hydrocarbon Receptor Signaling	1.68	0.0559	0	0	CCND2,HSP90AA1,IL6,NCOA7,RXRA,TGFB1,TGM2,TP53
Amyotrophic Lateral Sclerosis Signaling	1.55	0.0619	0	0	BCL2L1,BIRC3,CASP7,PIK3CD,SLC1A2,TP53
Molecular Mechanisms of Cancer	7.13	0.0742	#NUM!	#NUM!	ARHGEF11,ARHGEF2,ARHGEF6,BCL2L1,BIRC3,CASP7,CCND2,CDK13,CDK17,E2F2,FNBP1,GNA12,HAT1,ITGA5,ITGB1,MAX,NBN,NFKBIE,PIK3CD,PSEN2,RAF1,RALA,RHOBTB1,RHOH,SIN3A,SMAD3,SMAD9,TGFB1,TP53
Role of Osteoblasts, Osteoclasts and Chondrocytes in Rheumatoid Arthritis	5.24	0.0818	#NUM!	#NUM!	BIRC3,CALM1 (includes others),CSF1,CSF2,IKBKE,IL10,IL11,IL6,ITGA5,ITGB1,NFATC2,NFKBIE,PIK3CD,SMAD9,TCF7,TGFB1,TNFSF11,TRAF5
Role of Macrophages, Fibroblasts and Endothelial Cells in Rheumatoid Arthritis	5.2	0.0705	#NUM!	#NUM!	CALM1 (includes others),CREB1,CREB3,CSF1,CSF2,IKBKE,IL10,IL6,LTA,NFATC2,NFKBIE,PDGFA,PIK3CD,PLCD1,RAF1,RALA,TCF7,TGFB1,TNFSF11,TRAF3,TRAF4,TRAF5
Regulation of IL-2 Expression in Activated and Anergic T Lymphocytes	5.08	0.124	#NUM!	#NUM!	BCL10,CALM1 (includes others),CD28,IKBKE,NFATC2,NFKBIE,RAF1,RALA,SMAD3,TGFB1,TOB1
Altered T Cell and B Cell Signaling in Rheumatoid Arthritis	5.03	0.122	#NUM!	#NUM!	CD28,CSF1,CSF2,IL10,IL12A,IL6,LTA,RELB,TGFB1,TNFSF11,TRAF3
Glucocorticoid Receptor Signaling	4.7	0.0655	#NUM!	#NUM!	ARID2,BCL2L1,CD163,CDKN1C,CREB1,CSF2,HSP90AA1,IKBKE,IL10,IL6,MED14,NFATC2,NFKBIE,PIK3CD,POU2F2,PTGS2,RAF1,RALA,SMAD3,SMARCD2,TGFB1,TSC22D3
Chronic Myeloid Leukemia Signaling	4.47	0.107	#NUM!	#NUM!	BCL2L1,E2F2,HDAC1,IKBKE,PIK3CD,RAF1,RALA,SIN3A,SMAD3,TGFB1,TP53
Th1 and Th2 Activation Pathway	4.21	0.0819	#NUM!	#NUM!	CD274,CD28,IL10,IL12A,IL6,IRF1,LTA,NFATC2,PIK3CD,PSEN2,RUNX3,TGFB1,TNFRSF4,TNFSF11
Adipogenesis pathway	4.06	0.0896	#NUM!	#NUM!	DGKD,EGR2,HAT1,HDAC1,SAP30,SIN3A,SMAD3,SMAD9,TCF7,TGFB1,TP53,TXNIP
Hematopoiesis from Pluripotent Stem Cells	3.83	0.143	#NUM!	#NUM!	CSF1,CSF2,IL10,IL11,IL12A,IL6,LIF
DNA Methylation and Transcriptional Repression Signaling	3.8	0.171	#NUM!	#NUM!	DNMT1,DNMT3A,HDAC1,MTA2,SAP30,SIN3A
Prostate Cancer Signaling	3.5	0.0989	#NUM!	#NUM!	CREB1,CREB3,HSP90AA1,NFKBIE,PIK3CD,RAF1,RALA,SIN3A,TP53
Role of Tissue Factor in Cancer	3.32	0.0855	#NUM!	#NUM!	BCL2L1,CSF1,CSF2,GNA12,HCK,ITGB1,ITGB5,PIK3CD,RALA,TP53
Hepatic Cholestasis	3.3	0.0703	#NUM!	#NUM!	CSF2,IKBKE,IL11,IL12A,IL6,LIF,LTA,NFKBIE,RXRA,TGFB1,TIRAP,TNFSF11,TNFSF9
Differential Regulation of Cytokine Production in Macrophages and T Helper Cells by IL-17A and IL-17F	3.13	0.222	#NUM!	#NUM!	CSF2,IL10,IL12A,IL6
FAT10 Signaling Pathway	3.13	0.222	#NUM!	#NUM!	NUB1,PSME2,UBD,UBE2Z
Iron homeostasis signaling pathway	2.79	0.073	#NUM!	#NUM!	CD163,HMOX2,IL6,MMS19,PCBP1,PDGFA,SLC46A1,SMAD3,TFRC,TWSG1
Airway Pathology in Chronic Obstructive Pulmonary Disease	2.69	0.0763	#NUM!	#NUM!	CSF2,IL11,IL12A,IL6,LIF,LTA,TGFB1,TNFSF11,TNFSF9
T Cell Receptor Signaling	2.45	0.0762	#NUM!	#NUM!	BCL10,CALM1 (includes others),CD28,IKBKE,NFATC2,PIK3CD,RAF1,RALA
TNFR2 Signaling	2.28	0.133	#NUM!	#NUM!	BIRC3,IKBKE,LTA,NFKBIE
Hereditary Breast Cancer Signaling	2.2	0.0643	#NUM!	#NUM!	ARID2,GADD45A,HDAC1,NBN,PIK3CD,RALA,SMARCD2,TP53,UBD
RAR Activation	2.16	0.0567	#NUM!	#NUM!	ARID2,DHRS9,PIK3CD,PRMT1,PRMT2,RELB,RXRA,SMAD3,SMAD9,SMARCD2,TGFB1
Circadian Rhythm Signaling	2.13	0.121	#NUM!	#NUM!	BHLHE40,CREB1,CREB3,CRY1
Caveolar-mediated Endocytosis Signaling	2.11	0.0822	#NUM!	#NUM!	CD48,DYRK3,ITGA5,ITGB1,ITGB5,ITGB6
T Helper Cell Differentiation	2.11	0.0822	#NUM!	#NUM!	BCL6,CD28,IL10,IL12A,IL6,TGFB1
Germ Cell-Sertoli Cell Junction Signaling	2.1	0.0585	#NUM!	#NUM!	ACTN1,FNBP1,ILK,ITGB1,MAP3K6,PIK3CD,RALA,RHOBTB1,RHOH,TGFB1
p53 Signaling	2.05	0.0714	#NUM!	#NUM!	BCL2L1,CCND2,GADD45A,HDAC1,PIK3CD,RRM2B,TP53
Role of Cytokines in Mediating Communication between Immune Cells	2.05	0.0926	#NUM!	#NUM!	CSF2,IL10,IL12A,IL6,TGFB1
GADD45 Signaling	2.01	0.158	#NUM!	#NUM!	CCND2,GADD45A,TP53
Cancer Drug Resistance By Drug Efflux	1.92	0.0862	#NUM!	#NUM!	PIK3CD,PTGS2,RAF1,RALA,TP53
G-Protein Coupled Receptor Signaling	1.86	0.0478	#NUM!	#NUM!	ADORA3,ADRA2C,CREB1,CREB3,DUSP6,IKBKE,NFKBIE,P2RY13,PIK3CD,PTGER4,RAF1,RALA,RGS2
Virus Entry via Endocytic Pathways	1.86	0.0654	#NUM!	#NUM!	ITGA5,ITGB1,ITGB5,ITGB6,PIK3CD,RALA,TFRC
Polyamine Regulation in Colon Cancer	1.83	0.136	#NUM!	#NUM!	MAX,MXD1,PSME2
HER-2 Signaling in Breast Cancer	1.83	0.0714	#NUM!	#NUM!	ITGB1,ITGB5,ITGB6,PIK3CD,RALA,TP53
Differential Regulation of Cytokine Production in Intestinal Epithelial Cells by IL-17A and IL-17F	1.78	0.13	#NUM!	#NUM!	CSF2,IL10,IL12A
Clathrin-mediated Endocytosis Signaling	1.76	0.0518	#NUM!	#NUM!	ARPC5L,ITGA5,ITGB1,ITGB5,ITGB6,PDGFA,PIK3CD,SH3GL1,TFRC,UBD
Regulation of Cellular Mechanics by Calpain Protease	1.72	0.0769	#NUM!	#NUM!	ACTN1,EZR,ITGA5,ITGB1,RALA
Role of RIG1-like Receptors in Antiviral Innate Immunity	1.69	0.0909	#NUM!	#NUM!	IFIH1,IKBKE,NFKBIE,TRAF3
iNOS Signaling	1.66	0.0889	#NUM!	#NUM!	CALM1 (includes others),IKBKE,IRF1,NFKBIE
Axonal Guidance Signaling	1.63	0.0393	#NUM!	#NUM!	ADAM19,ARHGEF11,ARHGEF6,ARPC5L,BRCC3,EPHB3,GIT1,GLIS2,GNA12,ITGA5,ITGB1,NFATC2,PDGFA,PFN1,PIK3CD,PLCD1,RAF1,RALA,VASP
FAK Signaling	1.59	0.0632	#NUM!	#NUM!	ARHGEF6,ITGA5,ITGB1,PIK3CD,RAF1,RALA
Neuregulin Signaling	1.57	0.0625	#NUM!	#NUM!	ERBIN,HSP90AA1,ITGA5,ITGB1,RAF1,RALA
UVA-Induced MAPK Signaling	1.53	0.0612	#NUM!	#NUM!	BCL2L1,PARP14,PIK3CD,PLCD1,RALA,TP53
Phagosome Formation	1.53	0.056	#NUM!	#NUM!	FNBP1,ITGA5,ITGB1,PIK3CD,PLCD1,RHOBTB1,RHOH
Superpathway of Cholesterol Biosynthesis	1.51	0.103	#NUM!	#NUM!	HMGCR,HMGCS1,SC5D
Hematopoiesis from Multipotent Stem Cells	1.5	0.167	#NUM!	#NUM!	CSF1,CSF2
IL-12 Signaling and Production in Macrophages	1.42	0.053	#NUM!	#NUM!	IKBKE,IL10,IL12A,IRF1,PIK3CD,RXRA,TGFB1
4-1BB Signaling in T Lymphocytes	1.4	0.0938	#NUM!	#NUM!	IKBKE,NFKBIE,TNFSF9
Renal Cell Carcinoma Signaling	1.38	0.0625	#NUM!	#NUM!	PIK3CD,RAF1,RALA,TGFB1,UBD
DNA Double-Strand Break Repair by Homologous Recombination	1.37	0.143	#NUM!	#NUM!	NBN,RAD52
Mevalonate Pathway I	1.37	0.143	#NUM!	#NUM!	HMGCR,HMGCS1
IL-9 Signaling	1.37	0.0909	#NUM!	#NUM!	BCL3,IRS2,PIK3CD
Inhibition of Angiogenesis by TSP1	1.33	0.0882	#NUM!	#NUM!	CD47,TGFB1,TP53
Uridine-5'-phosphate Biosynthesis	1.33	0.5	#NUM!	#NUM!	UMPS
Glycine Biosynthesis I	1.33	0.5	#NUM!	#NUM!	SHMT2
Systemic Lupus Erythematosus Signaling	1.32	0.0437	#NUM!	#NUM!	CD28,IL10,IL6,INPP5D,LSM14B,NFATC2,PIK3CD,PIM2,RALA,ZCRB1
Ovarian Cancer Signaling	1.32	0.0504	#NUM!	#NUM!	PIK3CD,PTGS2,RAF1,RALA,SIN3A,TCF7,TP53

## Sheet: M4
Ingenuity Canonical Pathways	-log(p-value)	Ratio	z-score	|z-score|	Molecules
Systemic Lupus Erythematosus In B Cell Signaling Pathway	5.03	0.04	2.714	2.714	FOXO3,IL18,IL1A,IRF3,MAP2K2,NFKB2,PIK3AP1,PIK3CG,SRC,TNF,TNFSF15
TREM1 Signaling	4.62	0.08	2.449	2.449	CCL2,IL18,NFKB2,NLRP12,NOD2,TNF
p38 MAPK Signaling	3.52	0.0508	2.449	2.449	CREB5,IL18,IL1A,MAP2K3,SRF,TNF
IL-6 Signaling	6.28	0.072	2.333	2.333	IL18,IL1A,MAP2K2,MAP2K3,NFKB2,PIK3CG,SRF,TNF,VEGFA
Role of IL-17F in Allergic Inflammatory Airway Diseases	4.77	0.119	2.236	2.236	CCL2,CCL4,CREB5,MAP2K2,NFKB2
Death Receptor Signaling	3.17	0.0549	2.236	2.236	ACTB,ACTG1,NFKB2,TNF,TNFSF15
PPAR Signaling	2.91	0.0481	-2.236	2.236	IL18,IL1A,MAP2K2,NFKB2,TNF
Role of PKR in Interferon Induction and Antiviral Response	2.68	0.0427	2.236	2.236	IL18,IRF3,MAP2K3,NFKB2,TNF
Cholecystokinin/Gastrin-mediated Signaling	5.42	0.0672	2.121	2.121	IL18,IL1A,MAP2K2,MAP2K3,RHOU,SRC,SRF,TNF
LXR/RXR Activation	5.36	0.0661	-2.121	2.121	ARG2,CCL2,CYP7A1,IL18,IL1A,IRF3,NFKB2,TNF
Xenobiotic Metabolism AHR Signaling Pathway	2.38	0.0471	2	2	CYP1B1,IL1A,NFKB2,TNF
Ceramide Signaling	2.33	0.0455	2	2	NFKB2,PIK3CG,S1PR2,TNF
Aryl Hydrocarbon Receptor Signaling	2.31	0.035	2	2	CYP1B1,IL1A,NFKB2,SRC,TNF
Gαs Signaling	2.03	0.0374	2	2	ADORA2A,CREB5,MAP2K2,SRC
IL-15 Production	1.85	0.0331	2	2	IRF3,MAP2K3,NFKB2,SRC
NRF2-mediated Oxidative Stress Response	6.62	0.0582	1.89	1.89	ABCC1,ACTB,ACTG1,DNAJB5,HACD3,JUNB,MAFF,MAP2K2,MAP2K3,PIK3CG,SQSTM1
Acute Phase Response Signaling	3.33	0.0391	1.89	1.89	IL18,IL1A,MAP2K2,MAP2K3,NFKB2,PIK3CG,TNF
Leukocyte Extravasation Signaling	3.08	0.0355	1.89	1.89	ACTB,ACTG1,MAP2K2,MMP14,NCF1,PIK3CG,SRC
Adrenomedullin signaling pathway	3.08	0.0355	1.89	1.89	IL18,IL1A,MAP2K2,MAP2K3,NFKB2,PIK3CG,TNF
Cardiac Hypertrophy Signaling (Enhanced)	1.89	0.0185	1.89	1.89	IL18,IL1A,MAP2K2,MAP2K3,NFKB2,PIK3CG,SRF,TNF,TNFSF15
HMGB1 Signaling	6.22	0.0606	1.667	1.667	CCL2,IL18,IL1A,MAP2K2,MAP2K3,NFKB2,PIK3CG,RHOU,TNF,TNFSF15
VEGF Signaling	4.95	0.0707	1.633	1.633	ACTB,ACTG1,FOXO3,MAP2K2,PIK3CG,SRC,VEGFA
Dendritic Cell Maturation	2.54	0.0328	1.633	1.633	CREB5,IL18,IL1A,NFKB2,PIK3CG,TNF
B Cell Receptor Signaling	2.51	0.0324	1.633	1.633	CREB5,MAP2K2,MAP2K3,NFKB2,PIK3AP1,PIK3CG
ERK/MAPK Signaling	2.42	0.0311	1.633	1.633	CREB5,ELK3,MAP2K2,PIK3CG,SRC,SRF
Systemic Lupus Erythematosus In T Cell Signaling Pathway	1.36	0.018	-1.633	1.633	CREB5,MAP2K2,MAP2K3,ORAI1,PIK3CG,RHOU
Estrogen Receptor Signaling	4.32	0.0335	1.508	1.508	ARG2,CREB5,FOXO3,MAP2K2,MMP14,NFKB2,PCNA,PIK3CG,SRC,TRIM63,VEGFA
ILK Signaling	3.95	0.0421	1.414	1.414	ACTB,ACTG1,CREB5,NFKB2,PIK3CG,RHOU,TNF,VEGFA
Colorectal Cancer Metastasis Signaling	3.12	0.0316	1.414	1.414	MAP2K2,MMP14,NFKB2,PIK3CG,RHOU,SRC,TNF,VEGFA
Hepatic Fibrosis Signaling Pathway	5.26	0.0353	1.387	1.387	CCL2,CREB5,IL18,IL1A,MAP2K2,MAP2K3,NCF1,NFKB2,PIK3CG,RHOU,SIRT3,TNF,VEGFA
Role of Pattern Recognition Receptors in Recognition of Bacteria and Viruses	4.6	0.0519	1.342	1.342	IL18,IL1A,IRF3,NFKB2,NOD2,PIK3CG,TNF,TNFSF15
Chemokine Signaling	3.43	0.0625	1.342	1.342	CCL2,CCL4,MAP2K2,PIK3CG,SRC
LPS-stimulated MAPK Signaling	3.38	0.061	1.342	1.342	MAP2K2,MAP2K3,NFKB2,PIK3CG,SRF
Fcγ Receptor-mediated Phagocytosis in Macrophages and Monocytes	3.11	0.0532	1.342	1.342	ACTB,ACTG1,NCF1,PIK3CG,SRC
Endocannabinoid Developing Neuron Pathway	2.71	0.0435	1.342	1.342	CREB5,MAP2K2,MAP2K3,PIK3CG,SRC
Renin-Angiotensin Signaling	2.67	0.0424	1.342	1.342	CCL2,MAP2K2,NFKB2,PIK3CG,TNF
STAT3 Pathway	2.41	0.037	1.342	1.342	HGF,IL1A,MAP2K2,SRC,VEGFA
cAMP-mediated signaling	2.08	0.0263	1.342	1.342	ADORA2A,AKAP8,CREB5,MAP2K2,NPY1R,SRC
GNRH Signaling	1.97	0.0289	1.342	1.342	CREB5,MAP2K2,MAP2K3,NFKB2,SRC
NF-κB Signaling	1.91	0.0279	1.342	1.342	IL18,IL1A,NFKB2,PIK3CG,TNF
Natural Killer Cell Signaling	1.74	0.0254	1.342	1.342	IL18,MAP2K2,MAP2K3,NFKB2,PIK3CG
Phospholipase C Signaling	1.32	0.0195	1.342	1.342	CREB5,MAP2K2,NFKB2,RHOU,SRC
Opioid Signaling Pathway	4.66	0.0405	1.265	1.265	AP1B1,CREB5,MAP2K2,MAP2K3,NFKB2,PIK3CG,RGS13,RGS16,SRC,SRF
Regulation Of The Epithelial Mesenchymal Transition By Growth Factors Pathway	3.2	0.0372	1.134	1.134	HGF,MAP2K2,MAP2K3,NFKB2,PIK3CG,TNF,TNFSF15
HIF1α Signaling	2.98	0.0341	1.134	1.134	HGF,MAP2K2,MAP2K3,MMP14,NCF1,PIK3CG,VEGFA
Neuroinflammation Signaling Pathway	2.66	0.0268	1.134	1.134	CCL2,CREB5,IL18,IRF3,NCF1,NFKB2,PIK3CG,TNF
PI3K Signaling in B Lymphocytes	3.16	0.0435	1	1	CD81,FOXO3,MAP2K2,NFKB2,PIK3AP1,PIK3CG
Role of PI3K/AKT Signaling in the Pathogenesis of Influenza	2.83	0.0625	1	1	IRF3,MAP2K2,NFKB2,PIK3CG
CD40 Signaling	2.81	0.0615	1	1	MAP2K2,MAP2K3,NFKB2,PIK3CG
Rac Signaling	2.76	0.0446	1	1	CDK5R1,MAP2K2,NCF1,NFKB2,PIK3CG
Estrogen-Dependent Breast Cancer Signaling	2.6	0.0541	1	1	CREB5,NFKB2,PIK3CG,SRC
Neurotrophin/TRK Signaling	2.56	0.0526	1	1	CREB5,MAP2K2,MAP2K3,PIK3CG
RANK Signaling in Osteoclasts	2.33	0.0455	1	1	MAP2K2,NFKB2,PIK3CG,SRC
Acute Myeloid Leukemia Signaling	2.31	0.0449	1	1	MAP2K2,MAP2K3,NFKB2,PIK3CG
Melanocyte Development and Pigmentation Signaling	2.23	0.0426	1	1	CREB5,MAP2K2,PIK3CG,SRC
Paxillin Signaling	2.02	0.037	1	1	ACTB,ACTG1,PIK3CG,SRC
Pancreatic Adenocarcinoma Signaling	2	0.0367	1	1	MAP2K2,NFKB2,PIK3CG,VEGFA
NGF Signaling	1.94	0.0351	1	1	CREB5,MAP2K2,NFKB2,PIK3CG
Apelin Endothelial Signaling Pathway	1.92	0.0348	1	1	CCL2,MAP2K2,NFKB2,PIK3CG
fMLP Signaling in Neutrophils	1.91	0.0345	1	1	MAP2K2,NCF1,NFKB2,PIK3CG
Ephrin Receptor Signaling	1.9	0.0278	1	1	CREB5,MAP2K2,PIK3CG,SRC,VEGFA
P2Y Purigenic Receptor Signaling Pathway	1.78	0.0315	1	1	CREB5,MAP2K2,NFKB2,PIK3CG
Gα12/13 Signaling	1.75	0.0308	1	1	MAP2K2,NFKB2,PIK3CG,SRC
Ovarian Cancer Signaling	1.65	0.0288	1	1	MAP2K2,PIK3CG,SRC,VEGFA
HOTAIR Regulatory Pathway	1.46	0.025	1	1	MMP14,NFKB2,PIK3CG,SRF
Senescence Pathway	5.03	0.04	0.905	0.905	ELK3,FOXO3,IL1A,IRF3,MAP2K2,MAP2K3,NFKB2,PHF1,PIK3CG,SMAD5,SQSTM1
Tec Kinase Signaling	3.56	0.0427	0.816	0.816	ACTB,ACTG1,NFKB2,PIK3CG,RHOU,SRC,TNF
Osteoarthritis Pathway	2.91	0.0332	0.816	0.816	CREB5,FOXO3,NFKB2,S1PR2,SMAD5,TNF,VEGFA
Signaling by Rho Family GTPases	2.55	0.0287	0.816	0.816	ACTB,ACTG1,MAP2K2,NCF1,NFKB2,PIK3CG,RHOU
Integrin Signaling	2.22	0.0282	0.816	0.816	ACTB,ACTG1,MAP2K2,PIK3CG,RHOU,SRC
Reelin Signaling in Neurons	2.5	0.0388	0.447	0.447	CDK5R1,MAP2K2,MAP2K3,PIK3CG,SRC
IL-8 Signaling	2.35	0.03	0.447	0.447	MAP2K2,NCF1,PIK3CG,RHOU,SRC,VEGFA
Gαq Signaling	2.13	0.0316	-0.447	0.447	MAP2K2,NFKB2,PIK3CG,RGS16,RHOU
Xenobiotic Metabolism CAR Signaling Pathway	1.82	0.0265	-0.447	0.447	ABCC1,CHST3,MAP2K2,MAP2K3,SRC
Thrombin Signaling	1.66	0.024	0.447	0.447	MAP2K2,NFKB2,PIK3CG,RHOU,SRC
Cardiac Hypertrophy Signaling	1.42	0.0208	0.447	0.447	MAP2K2,MAP2K3,PIK3CG,RHOU,SRF
Endocannabinoid Cancer Inhibition Pathway	3.08	0.042	0	0	CREB5,MAP2K2,MAP2K3,PIK3CG,SRC,VEGFA
Production of Nitric Oxide and Reactive Oxygen Species in Macrophages	2.48	0.0319	0	0	ARG2,NCF1,NFKB2,PIK3CG,RHOU,TNF
FGF Signaling	2.4	0.0476	0	0	CREB5,HGF,MAP2K3,PIK3CG
PDGF Signaling	2.36	0.0465	0	0	MAP2K2,PIK3CG,SRC,SRF
PTEN Signaling	1.79	0.0317	0	0	FOXO3,MAP2K2,NFKB2,PIK3CG
Glioblastoma Multiforme Signaling	1.42	0.0242	0	0	MAP2K2,PIK3CG,RHOU,SRC
CXCR4 Signaling	1.4	0.024	0	0	MAP2K2,PIK3CG,RHOU,SRC
Agranulocyte Adhesion and Diapedesis	5.61	0.0518	#NUM!	#NUM!	ACTB,ACTG1,CCL2,CCL3L1,CCL4,CCL8,IL18,IL1A,MMP14,TNF
IL-10 Signaling	4.83	0.087	#NUM!	#NUM!	ARG2,IL18,IL1A,MAP2K3,NFKB2,TNF
Role of Hypercytokinemia/hyperchemokinemia in the Pathogenesis of Influenza	4.73	0.116	#NUM!	#NUM!	CCL2,CCL4,IL18,IL1A,TNF
Differential Regulation of Cytokine Production in Intestinal Epithelial Cells by IL-17A and IL-17F	4.58	0.174	#NUM!	#NUM!	CCL2,CCL4,IL1A,TNF
Germ Cell-Sertoli Cell Junction Signaling	4.27	0.0468	#NUM!	#NUM!	ACTB,ACTG1,MAP2K2,MAP2K3,PIK3CG,RHOU,SRC,TNF
Role of IL-17A in Arthritis	4.24	0.0926	#NUM!	#NUM!	CCL2,MAP2K2,MAP2K3,NFKB2,PIK3CG
Granulocyte Adhesion and Diapedesis	4.12	0.0444	#NUM!	#NUM!	CCL2,CCL3L1,CCL4,CCL8,IL18,IL1A,MMP14,TNF
MSP-RON Signaling Pathway	4.09	0.0862	#NUM!	#NUM!	ACTB,ACTG1,CCL2,PIK3CG,TNF
Clathrin-mediated Endocytosis Signaling	3.91	0.0415	#NUM!	#NUM!	AAK1,ACTB,ACTG1,AP1B1,PIK3CG,SRC,STAM,VEGFA
Role of Macrophages, Fibroblasts and Endothelial Cells in Rheumatoid Arthritis	3.82	0.0321	#NUM!	#NUM!	CCL2,CREB5,IL18,IL1A,MAP2K2,MAP2K3,PIK3CG,SRC,TNF,VEGFA
Toll-like Receptor Signaling	3.53	0.0658	#NUM!	#NUM!	IL18,IL1A,MAP2K3,NFKB2,TNF
Role of Osteoblasts, Osteoclasts and Chondrocytes in Rheumatoid Arthritis	3.52	0.0364	#NUM!	#NUM!	IL18,IL1A,MAP2K3,MMP14,PIK3CG,SMAD5,SRC,TNF
Differential Regulation of Cytokine Production in Macrophages and T Helper Cells by IL-17A and IL-17F	3.48	0.167	#NUM!	#NUM!	CCL2,CCL4,TNF
Xenobiotic Metabolism Signaling	3.42	0.0314	#NUM!	#NUM!	CHST3,CYP1B1,IL1A,MAP2K2,MAP2K3,NFKB2,PIK3CG,SMOX,TNF
Inflammasome pathway	3.34	0.15	#NUM!	#NUM!	IL18,NFKB2,NOD2
Hepatic Cholestasis	3.24	0.0378	#NUM!	#NUM!	ABCC1,CYP7A1,IL18,IL1A,NFKB2,TNF,TNFSF15
Crosstalk between Dendritic Cells and Natural Killer Cells	3.21	0.0562	#NUM!	#NUM!	ACTB,ACTG1,IL18,NFKB2,TNF
FAK Signaling	3.08	0.0526	#NUM!	#NUM!	ACTB,ACTG1,MAP2K2,PIK3CG,SRC
Nitric Oxide Signaling in the Cardiovascular System	3	0.0505	#NUM!	#NUM!	ARG2,MAP2K2,PIK3CG,SLC7A1,VEGFA
Cancer Drug Resistance By Drug Efflux	2.99	0.069	#NUM!	#NUM!	ABCC1,FOXO3,MAP2K2,PIK3CG
Phosphatidylcholine Biosynthesis I	2.92	0.286	#NUM!	#NUM!	CHPT1,PHKA1
G-Protein Coupled Receptor Signaling	2.92	0.0294	#NUM!	#NUM!	ADORA2A,CREB5,MAP2K2,NFKB2,NPY1R,PIK3CG,RGS16,SRC
Virus Entry via Endocytic Pathways	2.85	0.0467	#NUM!	#NUM!	ACTB,ACTG1,AP1B1,PIK3CG,SRC
Remodeling of Epithelial Adherens Junctions	2.74	0.0588	#NUM!	#NUM!	ACTB,ACTG1,HGF,SRC
IL-9 Signaling	2.69	0.0909	#NUM!	#NUM!	NFKB2,PIK3CG,TNF
Airway Pathology in Chronic Obstructive Pulmonary Disease	2.67	0.0424	#NUM!	#NUM!	CCL2,IL18,IL1A,TNF,TNFSF15
Erythropoietin Signaling	2.56	0.0526	#NUM!	#NUM!	MAP2K2,NFKB2,PIK3CG,SRC
Atherosclerosis Signaling	2.53	0.0394	#NUM!	#NUM!	CCL2,IL18,IL1A,NFKB2,TNF
Sertoli Cell-Sertoli Cell Junction Signaling	2.51	0.0324	#NUM!	#NUM!	ACTB,ACTG1,MAP2K2,MAP2K3,SRC,TNF
Hepatic Fibrosis / Hepatic Stellate Cell Activation	2.5	0.0323	#NUM!	#NUM!	CCL2,HGF,IL1A,NFKB2,TNF,VEGFA
IL-17 Signaling	2.48	0.05	#NUM!	#NUM!	CCL2,MAP2K2,MAP2K3,PIK3CG
Renal Cell Carcinoma Signaling	2.48	0.05	#NUM!	#NUM!	HGF,MAP2K2,PIK3CG,VEGFA
Role of MAPK Signaling in the Pathogenesis of Influenza	2.48	0.05	#NUM!	#NUM!	CCL2,MAP2K2,MAP2K3,TNF
IL-12 Signaling and Production in Macrophages	2.45	0.0379	#NUM!	#NUM!	IL18,MAP2K2,NFKB2,PIK3CG,TNF
RAR Activation	2.41	0.0309	#NUM!	#NUM!	ACTB,NFKB2,PIK3CG,SMAD5,SRC,VEGFA
IL-23 Signaling Pathway	2.33	0.0682	#NUM!	#NUM!	NFKB2,PIK3CG,TNF
Altered T Cell and B Cell Signaling in Rheumatoid Arthritis	2.29	0.0444	#NUM!	#NUM!	IL18,IL1A,NFKB2,TNF
FAT10 Cancer Signaling Pathway	2.28	0.0652	#NUM!	#NUM!	NFKB2,PCNA,TNF
PFKFB4 Signaling Pathway	2.28	0.0652	#NUM!	#NUM!	CREB5,MAP2K2,MAP2K3
Prostate Cancer Signaling	2.28	0.044	#NUM!	#NUM!	CREB5,MAP2K2,NFKB2,PIK3CG
Choline Biosynthesis III	2.24	0.133	#NUM!	#NUM!	CHPT1,PHKA1
Graft-versus-Host Disease Signaling	2.23	0.0625	#NUM!	#NUM!	IL18,IL1A,TNF
AMPK Signaling	2.21	0.028	#NUM!	#NUM!	ACTB,CREB5,FOXO3,MAP2K3,ORAI1,PIK3CG
Communication between Innate and Adaptive Immune Cells	2.2	0.0417	#NUM!	#NUM!	CCL4,IL18,IL1A,TNF
Bladder Cancer Signaling	2.18	0.0412	#NUM!	#NUM!	MAP2K2,MMP14,THBS1,VEGFA
LPS/IL-1 Mediated Inhibition of RXR Function	2.11	0.0268	#NUM!	#NUM!	CHST3,CYP7A1,IL18,IL1A,SMOX,TNF
CD27 Signaling in Lymphocytes	2.11	0.0566	#NUM!	#NUM!	MAP2K2,MAP2K3,NFKB2
Role of Cytokines in Mediating Communication between Immune Cells	2.09	0.0556	#NUM!	#NUM!	IL18,IL1A,TNF
FAT10 Signaling Pathway	2.09	0.111	#NUM!	#NUM!	SQSTM1,TNF
IGF-1 Signaling	2.07	0.0385	#NUM!	#NUM!	FOXO3,MAP2K2,PIK3CG,SRF
EGF Signaling	2.06	0.0545	#NUM!	#NUM!	PIK3CG,SRC,SRF
HGF Signaling	1.98	0.036	#NUM!	#NUM!	ELK3,HGF,MAP2K2,PIK3CG
Endometrial Cancer Signaling	1.96	0.05	#NUM!	#NUM!	FOXO3,MAP2K2,PIK3CG
Activation of IRF by Cytosolic Pattern Recognition Receptors	1.9	0.0476	#NUM!	#NUM!	IRF3,NFKB2,TNF
Fc Epsilon RI Signaling	1.9	0.0342	#NUM!	#NUM!	MAP2K2,MAP2K3,PIK3CG,TNF
IL-17A Signaling in Airway Cells	1.89	0.0469	#NUM!	#NUM!	MAP2K2,NFKB2,PIK3CG
PXR/RXR Activation	1.87	0.0462	#NUM!	#NUM!	CYP7A1,FOXO3,TNF
Asparagine Degradation I	1.82	0.5	#NUM!	#NUM!	ASRGL1
Putrescine Biosynthesis III	1.82	0.5	#NUM!	#NUM!	ODC1
Breast Cancer Regulation by Stathmin1	1.8	0.0169	#NUM!	#NUM!	ADORA2A,CREB5,GPR34,HGF,MAP2K2,NFKB2,NPY1R,PIK3CG,S1PR2,VEGFA
FXR/RXR Activation	1.79	0.0317	#NUM!	#NUM!	CYP7A1,IL18,IL1A,TNF
Regulation of the Epithelial-Mesenchymal Transition Pathway	1.79	0.026	#NUM!	#NUM!	HGF,MAP2K2,MAP2K3,NFKB2,PIK3CG
14-3-3-mediated Signaling	1.78	0.0315	#NUM!	#NUM!	MAP2K2,PIK3CG,SRC,TNF
ERK5 Signaling	1.75	0.0417	#NUM!	#NUM!	CREB5,FOXO3,SRC
Gap Junction Signaling	1.74	0.0253	#NUM!	#NUM!	ACTB,ACTG1,MAP2K2,PIK3CG,SRC
Caveolar-mediated Endocytosis Signaling	1.73	0.0411	#NUM!	#NUM!	ACTB,ACTG1,SRC
Non-Small Cell Lung Cancer Signaling	1.73	0.0411	#NUM!	#NUM!	FOXO3,MAP2K2,PIK3CG
IL-15 Signaling	1.7	0.04	#NUM!	#NUM!	MAP2K2,NFKB2,PIK3CG
Macropinocytosis Signaling	1.69	0.0395	#NUM!	#NUM!	HGF,PIK3CG,SRC
Antiproliferative Role of Somatostatin Receptor 2	1.67	0.039	#NUM!	#NUM!	MAP2K2,PIK3CG,SRC
Agrin Interactions at Neuromuscular Junction	1.66	0.0385	#NUM!	#NUM!	ACTB,ACTG1,SRC
TNFR2 Signaling	1.66	0.0667	#NUM!	#NUM!	NFKB2,TNF
IL-7 Signaling Pathway	1.66	0.0385	#NUM!	#NUM!	FOXO3,HGF,PIK3CG
Inosine-5'-phosphate Biosynthesis II	1.64	0.333	#NUM!	#NUM!	PAICS
FLT3 Signaling in Hematopoietic Progenitor Cells	1.63	0.0375	#NUM!	#NUM!	CREB5,MAP2K2,PIK3CG
JAK/Stat Signaling	1.63	0.0375	#NUM!	#NUM!	MAP2K2,NFKB2,PIK3CG
4-1BB Signaling in T Lymphocytes	1.6	0.0625	#NUM!	#NUM!	MAP2K2,NFKB2
PEDF Signaling	1.6	0.0366	#NUM!	#NUM!	NFKB2,PIK3CG,SRF
VEGF Family Ligand-Receptor Interactions	1.57	0.0357	#NUM!	#NUM!	MAP2K2,PIK3CG,VEGFA
BMP signaling pathway	1.56	0.0353	#NUM!	#NUM!	MAP2K2,NFKB2,SMAD5
Inhibition of Angiogenesis by TSP1	1.56	0.0588	#NUM!	#NUM!	THBS1,VEGFA
IL-17A Signaling in Fibroblasts	1.53	0.0571	#NUM!	#NUM!	CCL2,NFKB2
Epithelial Adherens Junction Signaling	1.53	0.0263	#NUM!	#NUM!	ACTB,ACTG1,HGF,SRC
Airway Inflammation in Asthma	1.52	0.25	#NUM!	#NUM!	TNF
Spermine and Spermidine Degradation I	1.52	0.25	#NUM!	#NUM!	SMOX
Melatonin Degradation II	1.52	0.25	#NUM!	#NUM!	SMOX
Arginine Degradation I (Arginase Pathway)	1.52	0.25	#NUM!	#NUM!	ARG2
Molybdenum Cofactor Biosynthesis	1.52	0.25	#NUM!	#NUM!	MOCS2
Molecular Mechanisms of Cancer	1.5	0.0179	#NUM!	#NUM!	MAP2K2,MAP2K3,NFKB2,PIK3CG,RHOU,SMAD5,SRC
Systemic Lupus Erythematosus Signaling	1.5	0.0218	#NUM!	#NUM!	IL18,IL1A,PIK3CG,SNU13,TNF
IL-1 Signaling	1.48	0.033	#NUM!	#NUM!	IL1A,MAP2K3,NFKB2
ErbB Signaling	1.45	0.0319	#NUM!	#NUM!	MAP2K2,MAP2K3,PIK3CG
Neuregulin Signaling	1.43	0.0312	#NUM!	#NUM!	CDK5R1,MAP2K2,SRC
TGF-β Signaling	1.43	0.0312	#NUM!	#NUM!	MAP2K2,MAP2K3,SMAD5
PAK Signaling	1.41	0.0309	#NUM!	#NUM!	MAP2K2,PIK3CG,TNF
Mechanisms of Viral Exit from Host Cells	1.41	0.0488	#NUM!	#NUM!	ACTB,ACTG1
p53 Signaling	1.4	0.0306	#NUM!	#NUM!	PCNA,PIK3CG,THBS1
Salvage Pathways of Pyrimidine Ribonucleotides	1.4	0.0306	#NUM!	#NUM!	MAP2K2,MAP2K3,UPP1
Tight Junction Signaling	1.39	0.0238	#NUM!	#NUM!	ACTB,ACTG1,NFKB2,TNF
Apoptosis Signaling	1.39	0.0303	#NUM!	#NUM!	MAP2K2,NFKB2,TNF
BAG2 Signaling Pathway	1.37	0.0465	#NUM!	#NUM!	NFKB2,SIRT3
Role of RIG1-like Receptors in Antiviral Innate Immunity	1.35	0.0455	#NUM!	#NUM!	IRF3,NFKB2
Chronic Myeloid Leukemia Signaling	1.35	0.0291	#NUM!	#NUM!	MAP2K2,NFKB2,PIK3CG
Mouse Embryonic Stem Cell Pluripotency	1.35	0.0291	#NUM!	#NUM!	MAP2K2,PIK3CG,SMAD5
Sumoylation Pathway	1.35	0.0291	#NUM!	#NUM!	NFKB2,PCNA,RHOU
Apelin Pancreas Signaling Pathway	1.35	0.0455	#NUM!	#NUM!	NFKB2,PIK3CG
Glucocorticoid Receptor Signaling	1.35	0.0179	#NUM!	#NUM!	ACTB,CCL2,FOXO3,MAP2K2,PIK3CG,TNF
Urea Cycle	1.35	0.167	#NUM!	#NUM!	ARG2
Arginine Degradation VI (Arginase 2 Pathway)	1.35	0.167	#NUM!	#NUM!	ARG2
PI3K/AKT Signaling	1.34	0.0229	#NUM!	#NUM!	FOXO3,MAP2K2,NFKB2,PIK3CG
T Cell Receptor Signaling	1.33	0.0286	#NUM!	#NUM!	MAP2K2,NFKB2,PIK3CG
Telomerase Signaling	1.31	0.028	#NUM!	#NUM!	ELK3,MAP2K2,PIK3CG

## Sheet: M5
Ingenuity Canonical Pathways	-log(p-value)	Ratio	z-score	|z-score|	Molecules
iNOS Signaling	3.72	0.111	2.236	2.236	CD14,IFNGR1,IRAK2,JAK1,MYD88
Type I Diabetes Mellitus Signaling	2.67	0.0541	2.236	2.236	CD80,IFNGR1,IL1R1,IL1RAP,JAK1,MYD88
PPAR Signaling	2.09	0.0481	-2.236	2.236	CITED2,IL1R1,IL1RAP,PDGFRB,STAT5B
Hepatic Fibrosis Signaling Pathway	2.8	0.0326	2.111	2.111	FZD4,IL1R1,IL1RAP,IRAK2,JAK1,MYD88,PDGFRB,PRKACA,RAC1,SMAD2,SUCNR1,TGFBR2
Protein Kinase A Signaling	2.07	0.0276	-2.111	2.111	ADCY7,CAMK2G,CHP1,DUSP1,NAPEPLD,NFATC3,PRKACA,PTPN1,PTPRA,TGFBR2,UBASH3B
IL-7 Signaling Pathway	1.85	0.0513	2	2	CCND3,IL7R,JAK1,STAT5B
IL-3 Signaling	1.84	0.0506	2	2	CHP1,JAK1,RAC1,STAT5B
Systemic Lupus Erythematosus In B Cell Signaling Pathway	2.76	0.0364	1.897	1.897	CCND3,CHP1,IFNGR1,INPP5F,JAK1,MYD88,NFATC3,RAC1,TNFSF14,TNFSF8
Neuroinflammation Signaling Pathway	2.01	0.0301	1.667	1.667	CD80,CHP1,IFNGR1,IL1R1,IRAK2,JAK1,MYD88,NFATC3,TGFBR2
Th17 Activation Pathway	3.12	0.0659	1.633	1.633	IL1R1,IRAK2,JAK1,MYD88,NFATC3,PTGER2
IL-1 Signaling	3.12	0.0659	1.342	1.342	ADCY7,IL1R1,IL1RAP,IRAK2,MYD88,PRKACA
White Adipose Tissue Browning Pathway	1.72	0.0388	-1.342	1.342	ADCY7,GUCY1B1,PRKACA,RARG,THRA
Th2 Pathway	1.63	0.0368	1.342	1.342	CD80,JAK1,PTGDR2,STAT5B,TGFBR2
Insulin Receptor Signaling	1.59	0.0357	1.342	1.342	INPP5F,JAK1,PRKACA,PTPN1,SGK1
PPARα/RXRα Activation	2.69	0.0421	-1.134	1.134	ADCY7,CKAP5,IL1R1,IL1RAP,PRKACA,SMAD2,STAT5B,TGFBR2
STAT3 Pathway	2.25	0.0444	1	1	IL10RB,IL1R1,IL7R,PDGFRB,RAC1,TGFBR2
Toll-like Receptor Signaling	1.89	0.0526	1	1	CD14,IRAK2,MYD88,TNFAIP3
Endocannabinoid Neuronal Synapse Pathway	1.73	0.0391	1	1	ABHD6,ADCY7,CHP1,NAPEPLD,PRKACA
PDGF Signaling	1.71	0.0465	1	1	INPP5F,JAK1,PDGFRB,RASA1
PD-1, PD-L1 cancer immunotherapy pathway	1.42	0.0377	-1	1	CD80,IFNGR1,JAK1,STAT5B
3-phosphoinositide Degradation	1.96	0.0385	-0.816	0.816	DUSP1,INPP5F,MTM1,PDXP,PTPN1,RASA1
3-phosphoinositide Biosynthesis	1.84	0.0361	-0.816	0.816	DUSP1,INPP5F,PDXP,PIP4K2B,PTPN1,RASA1
Superpathway of Inositol Phosphate Compounds	1.5	0.0302	-0.816	0.816	DUSP1,INPP5F,PDXP,PIP4K2B,PTPN1,RASA1
iCOS-iCOSL Signaling in T Helper Cells	1.98	0.045	0.447	0.447	CAMK2G,CD80,CHP1,NFATC3,RAC1
D-myo-inositol (1,4,5,6)-Tetrakisphosphate Biosynthesis	1.56	0.0352	-0.447	0.447	DUSP1,INPP5F,PDXP,PTPN1,RASA1
D-myo-inositol (3,4,5,6)-tetrakisphosphate Biosynthesis	1.56	0.0352	-0.447	0.447	DUSP1,INPP5F,PDXP,PTPN1,RASA1
Endocannabinoid Cancer Inhibition Pathway	1.55	0.035	-0.447	0.447	ADCY7,CCND3,DDIT3,PRKACA,SPTLC2
Factors Promoting Cardiogenesis in Vertebrates	1.47	0.0333	-0.447	0.447	BMP1,CAMK2G,FZD4,SMAD2,TGFBR2
PKCθ Signaling in T Lymphocytes	1.42	0.0323	0.447	0.447	CAMK2G,CD80,CHP1,NFATC3,RAC1
D-myo-inositol-5-phosphate Metabolism	1.4	0.0318	-0.447	0.447	DUSP1,INPP5F,PDXP,PTPN1,RASA1
Colorectal Cancer Metastasis Signaling	2.47	0.0356	0.378	0.378	ADCY7,FZD4,IFNGR1,JAK1,PRKACA,PTGER2,RAC1,SMAD2,TGFBR2
T Cell Exhaustion Signaling Pathway	2.3	0.04	0.378	0.378	CD80,FOXP1,IL10RB,JAK1,NFATC3,SMAD2,TGFBR2
Cardiac Hypertrophy Signaling (Enhanced)	3.11	0.0308	-0.277	0.277	ADCY7,ATP2A2,CAMK2G,CHP1,FZD4,IL10RB,IL1R1,IL7R,INPP5F,NAPEPLD,NFATC3,PRKACA,TGFBR2,TNFSF14,TNFSF8
p38 MAPK Signaling	3.28	0.0593	0	0	DDIT3,DUSP1,IL1R1,IL1RAP,IRAK2,RPS6KA3,TGFBR2
Regulation Of The Epithelial Mesenchymal Transition By Growth Factors Pathway	2.72	0.0426	0	0	JAK1,PDGFRB,RAC1,SMAD2,TGFBR2,TNFSF14,TNFSF8,ZEB2
Osteoarthritis Pathway	2.42	0.0379	0	0	DDIT4,FZD4,HES1,IL1R1,IL1RAP,RAC1,SMAD2,TGFBR2
Netrin Signaling	2.13	0.0615	0	0	CHP1,NFATC3,PRKACA,RAC1
Senescence Pathway	1.76	0.0291	0	0	CHP1,ELF1,GADD45B,NFATC3,SMAD2,TGFBR2,YPEL3,ZFP36L1
NF-κB Signaling	1.69	0.0335	0	0	IL1R1,MYD88,PDGFRB,PRKACA,TGFBR2,TNFAIP3
Dopamine-DARPP32 Feedback in cAMP Signaling	1.34	0.0307	0	0	ADCY7,ATP2A2,CHP1,GUCY1B1,PRKACA
Hepatic Cholestasis	3.42	0.0486	#NUM!	#NUM!	ADCY7,CD14,IL1R1,IL1RAP,IRAK2,MYD88,PRKACA,TNFSF14,TNFSF8
Regulation of IL-2 Expression in Activated and Anergic T Lymphocytes	3.17	0.0674	#NUM!	#NUM!	CD80,CHP1,NFATC3,RAC1,SMAD2,TGFBR2
Th1 and Th2 Activation Pathway	2.98	0.0468	#NUM!	#NUM!	CD80,IFNGR1,IL10RB,JAK1,NFATC3,PTGDR2,STAT5B,TGFBR2
Iron homeostasis signaling pathway	2.89	0.0511	#NUM!	#NUM!	ATP6V1B2,BMP1,JAK1,PDGFRB,SLC11A2,SMAD2,STAT5B
IL-10 Signaling	2.86	0.0725	#NUM!	#NUM!	CD14,IL10RB,IL1R1,IL1RAP,JAK1
Breast Cancer Regulation by Stathmin1	2.7	0.0271	#NUM!	#NUM!	CALCRL,CAMK2G,CCND3,FZD4,GPR171,GPR68,LPAR3,P2RY10,PRKACA,PTGDR2,PTGER2,RAC1,RPS6KA3,S1PR5,SUCNR1,TUBB4A
Ceramide Biosynthesis	2.69	0.333	#NUM!	#NUM!	KDSR,SPTLC2
RAR Activation	2.64	0.0412	#NUM!	#NUM!	ADCY7,CITED2,DUSP1,PRKACA,RAC1,RARG,SMAD2,STAT5B
Glucocorticoid Receptor Signaling	2.62	0.0327	#NUM!	#NUM!	CHP1,DUSP1,JAK1,NFATC3,PLAU,PRKACA,RAC1,SGK1,SMAD2,STAT5B,TGFBR2
IL-22 Signaling	2.55	0.125	#NUM!	#NUM!	IL10RB,JAK1,STAT5B
Human Embryonic Stem Cell Pluripotency	2.25	0.0444	#NUM!	#NUM!	BMP1,FZD4,PDGFRB,S1PR5,SMAD2,TGFBR2
Hepatic Fibrosis / Hepatic Stellate Cell Activation	2.16	0.0376	#NUM!	#NUM!	CD14,IFNGR1,IL1R1,IL1RAP,PDGFRB,SMAD2,TGFBR2
Molecular Mechanisms of Cancer	2.13	0.0281	#NUM!	#NUM!	ADCY7,BMP1,CAMK2G,CCND3,FZD4,JAK1,PRKACA,RAC1,RASA1,SMAD2,TGFBR2
Role of JAK2 in Hormone-like Cytokine Signaling	2.12	0.0882	#NUM!	#NUM!	JAK1,PTPN1,STAT5B
Interferon Signaling	2.05	0.0833	#NUM!	#NUM!	IFNGR1,JAK1,PSMB8
Pancreatic Adenocarcinoma Signaling	2.01	0.0459	#NUM!	#NUM!	JAK1,NAPEPLD,RAC1,SMAD2,TGFBR2
Antiproliferative Role of TOB in T Cell Signaling	1.96	0.0769	#NUM!	#NUM!	PABPC4,SMAD2,TGFBR2
T Helper Cell Differentiation	1.95	0.0548	#NUM!	#NUM!	CD80,IFNGR1,IL10RB,TGFBR2
Role of Macrophages, Fibroblasts and Endothelial Cells in Rheumatoid Arthritis	1.9	0.0288	#NUM!	#NUM!	CAMK2G,CHP1,FZD4,IL1R1,IL1RAP,IRAK2,MYD88,NFATC3,RAC1
Role of Tissue Factor in Cancer	1.89	0.0427	#NUM!	#NUM!	ARRB2,PDXP,RAC1,RPS6KA3,STAT5B
Oncostatin M Signaling	1.84	0.0698	#NUM!	#NUM!	JAK1,PLAU,STAT5B
Th1 Pathway	1.83	0.0413	#NUM!	#NUM!	CD80,IFNGR1,IL10RB,JAK1,NFATC3
GADD45 Signaling	1.68	0.105	#NUM!	#NUM!	CCND3,GADD45B
Endoplasmic Reticulum Stress Pathway	1.6	0.0952	#NUM!	#NUM!	DDIT3,TAOK3
Regulation of the Epithelial-Mesenchymal Transition Pathway	1.56	0.0312	#NUM!	#NUM!	FZD4,JAK1,PDGFRB,SMAD2,TGFBR2,ZEB2
Axonal Guidance Signaling	1.51	0.0227	#NUM!	#NUM!	BMP1,CHP1,EPHA1,FZD4,NFATC3,PLXNA1,PRKACA,RAC1,RASA1,SEMA4B,TUBB4A
Role of JAK1, JAK2 and TYK2 in Interferon Signaling	1.49	0.0833	#NUM!	#NUM!	IFNGR1,JAK1
Vitamin-C Transport	1.49	0.0833	#NUM!	#NUM!	SELENOT,STOM
Sumoylation Pathway	1.46	0.0388	#NUM!	#NUM!	RAC1,RPA1,SENP7,ZNF217
Role of JAK family kinases in IL-6-type Cytokine Signaling	1.45	0.08	#NUM!	#NUM!	JAK1,STAT5B
S-adenosyl-L-methionine Biosynthesis	1.45	0.333	#NUM!	#NUM!	MAT2B
Gustation Pathway	1.43	0.0325	#NUM!	#NUM!	ADCY7,NAPEPLD,P2RY10,P2RY8,PRKACA
G-Protein Coupled Receptor Signaling	1.35	0.0257	#NUM!	#NUM!	ADCY7,CAMK2G,DUSP1,NAPEPLD,PRKACA,PTGER2,RASA1
Role of p14/p19ARF in Tumor Suppression	1.34	0.069	#NUM!	#NUM!	RAC1,UBTF
Sonic Hedgehog Signaling	1.34	0.069	#NUM!	#NUM!	ARRB2,PRKACA
Acetate Conversion to Acetyl-CoA	1.33	0.25	#NUM!	#NUM!	ACSS2
Nur77 Signaling in T Lymphocytes	1.33	0.0441	#NUM!	#NUM!	CD80,CHP1,RPS6KA3
HMGB1 Signaling	1.32	0.0303	#NUM!	#NUM!	IFNGR1,IL1R1,RAC1,TNFSF14,TNFSF8
Role of Osteoblasts, Osteoclasts and Chondrocytes in Rheumatoid Arthritis	1.32	0.0273	#NUM!	#NUM!	BMP1,CHP1,FZD4,IL1R1,IL1RAP,NFATC3
Role of JAK1 and JAK3 in γc Cytokine Signaling	1.31	0.0435	#NUM!	#NUM!	IL7R,JAK1,STAT5B
