# Supplementary material for: Transcriptome analysis of porcine PBMCs reveals lipopolysaccharide-induced immunomodulatory responses and crosstalk of immune and glucocorticoid receptor signaling
Source: Virulence. 2021 Jul 21;12(1):1808–24. doi: 10.1080/21505594.2021.1948276 (PMC8296968; doi:10.1080/21505594.2021.1948276)
Supplement: Supplemental Material [file KVIR_A_1948276_SM5938.zip › supplementary/Supplementary_Table_4.xlsx]

## Sheet: M1
Supplementary Table 4. GO biological processes enriched for functional modules.
GO	Category	Description	Count	%	Log10(P)	Log10(q)
GO:0044257	GO Biological Processes	cellular protein catabolic process	200	7.27	-36.14	-31.95
GO:0046700	GO Biological Processes	heterocycle catabolic process	171	6.21	-27.19	-23.84
GO:0009615	GO Biological Processes	response to virus	107	3.89	-26.7	-23.56
GO:0002274	GO Biological Processes	myeloid leukocyte activation	160	5.81	-26.67	-23.56
GO:0045088	GO Biological Processes	regulation of innate immune response	125	4.54	-26.01	-22.99
GO:0072594	GO Biological Processes	establishment of protein localization to organelle	139	5.05	-24.3	-21.31
GO:0006412	GO Biological Processes	translation	164	5.96	-23.17	-20.32
GO:0080135	GO Biological Processes	regulation of cellular response to stress	157	5.7	-17.95	-15.33
GO:1903827	GO Biological Processes	regulation of cellular protein localization	123	4.47	-17.9	-15.3
GO:0006914	GO Biological Processes	autophagy	121	4.4	-17.62	-15.05
GO:1903706	GO Biological Processes	regulation of hemopoiesis	115	4.18	-17.62	-15.05
GO:0034660	GO Biological Processes	ncRNA metabolic process	127	4.61	-17.53	-14.99
GO:0051186	GO Biological Processes	cofactor metabolic process	130	4.72	-17.35	-14.81
GO:0010942	GO Biological Processes	positive regulation of cell death	151	5.49	-17.24	-14.71
GO:1901137	GO Biological Processes	carbohydrate derivative biosynthetic process	155	5.63	-17.19	-14.67
GO:0097190	GO Biological Processes	apoptotic signaling pathway	129	4.69	-16.39	-13.93
GO:0006979	GO Biological Processes	response to oxidative stress	106	3.85	-16.28	-13.83
GO:0006397	GO Biological Processes	mRNA processing	120	4.36	-16.22	-13.79
GO:0019882	GO Biological Processes	antigen processing and presentation	68	2.47	-16.22	-13.79
GO:0006520	GO Biological Processes	cellular amino acid metabolic process	90	3.27	-16.05	-13.64

## Sheet: M2
GO	Category	Description	Count	%	Log10(P)	Log10(q)
GO:0042110	GO Biological Processes	T cell activation	30	7.06	-10.01	-6.07
GO:0006665	GO Biological Processes	sphingolipid metabolic process	17	4	-9.21	-5.62
GO:0050851	GO Biological Processes	antigen receptor-mediated signaling pathway	21	4.94	-7.49	-4.24
GO:0006644	GO Biological Processes	phospholipid metabolic process	24	5.65	-6.78	-3.62
GO:0007596	GO Biological Processes	blood coagulation	20	4.71	-6.42	-3.34
GO:0050900	GO Biological Processes	leukocyte migration	24	5.65	-5.79	-2.98
GO:0030036	GO Biological Processes	actin cytoskeleton organization	29	6.82	-5.79	-2.98
GO:0046631	GO Biological Processes	alpha-beta T cell activation	12	2.82	-5.6	-2.81
GO:0018108	GO Biological Processes	peptidyl-tyrosine phosphorylation	19	4.47	-5.25	-2.59
GO:0007229	GO Biological Processes	integrin-mediated signaling pathway	10	2.35	-5.15	-2.54
GO:0019722	GO Biological Processes	calcium-mediated signaling	14	3.29	-5.07	-2.47
GO:0034332	GO Biological Processes	adherens junction organization	11	2.59	-4.74	-2.23
GO:0045834	GO Biological Processes	positive regulation of lipid metabolic process	11	2.59	-4.63	-2.13
GO:0072657	GO Biological Processes	protein localization to membrane	25	5.88	-4.57	-2.1
GO:0051345	GO Biological Processes	positive regulation of hydrolase activity	28	6.59	-4.53	-2.09
GO:0048008	GO Biological Processes	platelet-derived growth factor receptor signaling pathway	7	1.65	-4.51	-2.08
GO:0097190	GO Biological Processes	apoptotic signaling pathway	23	5.41	-4.14	-1.84
GO:0046777	GO Biological Processes	protein autophosphorylation	13	3.06	-4.12	-1.83
GO:0072676	GO Biological Processes	lymphocyte migration	9	2.12	-4.12	-1.83
GO:0051271	GO Biological Processes	negative regulation of cellular component movement	17	4	-3.82	-1.6

## Sheet: M3
GO	Category	Description	Count	%	Log10(P)	Log10(q)
GO:0002521	GO Biological Processes	leukocyte differentiation	51	9.41	-20.05	-15.85
GO:0043065	GO Biological Processes	positive regulation of apoptotic process	51	9.41	-15.58	-11.71
GO:0030099	GO Biological Processes	myeloid cell differentiation	35	6.46	-11.87	-8.71
GO:0045786	GO Biological Processes	negative regulation of cell cycle	43	7.93	-11.77	-8.66
GO:0080135	GO Biological Processes	regulation of cellular response to stress	47	8.67	-11.15	-8.07
GO:0007264	GO Biological Processes	small GTPase mediated signal transduction	37	6.83	-11.12	-8.07
GO:0016569	GO Biological Processes	covalent chromatin modification	34	6.27	-9.89	-6.95
GO:0042113	GO Biological Processes	B cell activation	26	4.8	-8.79	-6
GO:0046631	GO Biological Processes	alpha-beta T cell activation	17	3.14	-8.41	-5.69
GO:0009615	GO Biological Processes	response to virus	26	4.8	-8.17	-5.5
GO:0045596	GO Biological Processes	negative regulation of cell differentiation	41	7.56	-8.15	-5.49
GO:0048872	GO Biological Processes	homeostasis of number of cells	22	4.06	-8.14	-5.49
GO:0002683	GO Biological Processes	negative regulation of immune system process	31	5.72	-7.95	-5.39
GO:1902532	GO Biological Processes	negative regulation of intracellular signal transduction	34	6.27	-7.86	-5.35
GO:0097190	GO Biological Processes	apoptotic signaling pathway	35	6.46	-7.82	-5.33
GO:0045444	GO Biological Processes	fat cell differentiation	20	3.69	-7.38	-4.96
GO:0051090	GO Biological Processes	regulation of DNA-binding transcription factor activity	28	5.17	-7.02	-4.65
GO:0001819	GO Biological Processes	positive regulation of cytokine production	28	5.17	-6.87	-4.53
GO:0032479	GO Biological Processes	regulation of type I interferon production	14	2.58	-6.82	-4.49
GO:0030036	GO Biological Processes	actin cytoskeleton organization	36	6.64	-6.76	-4.43

## Sheet: M4
GO	Category	Description	Count	%	Log10(P)	Log10(q)
GO:0043410	GO Biological Processes	positive regulation of MAPK cascade	19	10.67	-8.5	-4.57
GO:0071222	GO Biological Processes	cellular response to lipopolysaccharide	12	6.74	-7.99	-4.27
GO:0007249	GO Biological Processes	I-kappaB kinase/NF-kappaB signaling	13	7.3	-7.38	-4.03
GO:0070555	GO Biological Processes	response to interleukin-1	11	6.18	-6.92	-3.73
GO:0030155	GO Biological Processes	regulation of cell adhesion	19	10.67	-6.56	-3.44
GO:0031349	GO Biological Processes	positive regulation of defense response	16	8.99	-6.52	-3.44
GO:0048514	GO Biological Processes	blood vessel morphogenesis	18	10.11	-6.17	-3.23
GO:0001819	GO Biological Processes	positive regulation of cytokine production	14	7.87	-5.76	-2.96
GO:0043068	GO Biological Processes	positive regulation of programmed cell death	17	9.55	-5.61	-2.9
GO:0071356	GO Biological Processes	cellular response to tumor necrosis factor	11	6.18	-5.46	-2.83
GO:0042107	GO Biological Processes	cytokine metabolic process	6	3.37	-5.14	-2.65
GO:1903392	GO Biological Processes	negative regulation of adherens junction organization	4	2.25	-5.06	-2.59
GO:0034614	GO Biological Processes	cellular response to reactive oxygen species	8	4.49	-4.86	-2.43
GO:0019216	GO Biological Processes	regulation of lipid metabolic process	12	6.74	-4.66	-2.3
GO:0008347	GO Biological Processes	glial cell migration	5	2.81	-4.58	-2.23
GO:0038061	GO Biological Processes	NIK/NF-kappaB signaling	8	4.49	-4.56	-2.22
GO:0045833	GO Biological Processes	negative regulation of lipid metabolic process	6	3.37	-4.4	-2.15
GO:1902475	GO Biological Processes	L-alpha-amino acid transmembrane transport	5	2.81	-4.32	-2.1
GO:1903829	GO Biological Processes	positive regulation of cellular protein localization	10	5.62	-4.18	-2.01
GO:0048871	GO Biological Processes	multicellular organismal homeostasis	12	6.74	-4.09	-1.94

## Sheet: M5
GO	Category	Description	Count	%	Log10(P)	Log10(q)
GO:0002683	GO Biological Processes	negative regulation of immune system process	20	7.35	-7.05	-2.85
GO:0030155	GO Biological Processes	regulation of cell adhesion	23	8.46	-5.97	-2.25
GO:0048871	GO Biological Processes	multicellular organismal homeostasis	18	6.62	-5.72	-2.12
GO:0016236	GO Biological Processes	macroautophagy	14	5.15	-5.54	-2.04
GO:0098771	GO Biological Processes	inorganic ion homeostasis	22	8.09	-5.32	-2.03
GO:0045786	GO Biological Processes	negative regulation of cell cycle	20	7.35	-5.3	-2.03
GO:0042326	GO Biological Processes	negative regulation of phosphorylation	17	6.25	-5.22	-2.03
GO:0036066	GO Biological Processes	protein O-linked fucosylation	3	1.1	-5.05	-2.03
GO:0045088	GO Biological Processes	regulation of innate immune response	16	5.88	-4.9	-2.02
GO:0032870	GO Biological Processes	cellular response to hormone stimulus	20	7.35	-4.89	-2.02
GO:0071322	GO Biological Processes	cellular response to carbohydrate stimulus	9	3.31	-4.86	-2.02
GO:0009266	GO Biological Processes	response to temperature stimulus	11	4.04	-4.7	-1.91
GO:0048589	GO Biological Processes	developmental growth	19	6.99	-4.46	-1.81
GO:0030325	GO Biological Processes	adrenal gland development	4	1.47	-4.1	-1.51
GO:0001959	GO Biological Processes	regulation of cytokine-mediated signaling pathway	9	3.31	-4.09	-1.51
GO:0048732	GO Biological Processes	gland development	14	5.15	-3.9	-1.4
GO:0090087	GO Biological Processes	regulation of peptide transport	18	6.62	-3.89	-1.4
GO:0060485	GO Biological Processes	mesenchyme development	11	4.04	-3.86	-1.4
GO:0001570	GO Biological Processes	vasculogenesis	6	2.21	-3.79	-1.36
GO:0045661	GO Biological Processes	regulation of myoblast differentiation	5	1.84	-3.79	-1.36
