# Supplementary material for: Transcriptome analysis of porcine PBMCs reveals lipopolysaccharide-induced immunomodulatory responses and crosstalk of immune and glucocorticoid receptor signaling
Source: Virulence. 2021 Jul 21;12(1):1808–24. doi: 10.1080/21505594.2021.1948276 (PMC8296968; doi:10.1080/21505594.2021.1948276)
Supplement: Supplemental Material [file KVIR_A_1948276_SM5938.zip › supplementary/Supplementary_Table_5.xlsx]

## Sheet: M1
Supplementary Table 5. Diseases and biological functions enriched for functional modules.
Categories	Diseases or Functions Annotation	p-value	Predicted Activation State	Activation z-score	|z-score|	Molecules	# Molecules
Cell Death and Survival	Cell survival	1.35e-21	Increased	5.549	5.549	ABCA1,ABCB6,ABCC3,ABL1,ABL2,ACACA,ACER2,ACHE,ACSL5,ACVR2B,ACVRL1,ADAM17,ADAMTS1,ADAR,ADORA2B,AGA,AGO2,ANLN,ANTXR2,APP,APPL1,ARRB1,ASAH1,ASF1A,ASNS,ATF1,ATF4,ATF5,ATF6,ATG12,ATG7,ATP5MD,AURKAIP1,B2M,B4GALT5,BAG1,BCKDK,BCL2A1,BCLAF1,BMP2,BMPR1A,BMX,BNIP3,BRAF,BRD4,BUD31,C3,C5AR2,CAPN2,CAPN3,CARS1,CASP9,CAT,CC2D1A,CCDC117,CCL5,CCNI,CCNK,CCR2,CCR7,CD40,CD82,CD86,CDC40,CDC42BPA,CDK4,CDKN1A,CEBPB,CFLAR…	438
Cell Death and Survival	Cell viability	8.12e-21	Increased	5.4	5.4	ABCA1,ABCB6,ABCC3,ABL1,ABL2,ACACA,ACER2,ACHE,ACSL5,ACVR2B,ACVRL1,ADAM17,ADAMTS1,ADAR,AGA,AGO2,ANLN,ANTXR2,APP,APPL1,ARRB1,ASAH1,ASF1A,ASNS,ATF1,ATF5,ATF6,ATG12,ATG7,ATP5MD,AURKAIP1,B2M,B4GALT5,BAG1,BCKDK,BCL2A1,BCLAF1,BMP2,BMPR1A,BMX,BNIP3,BRAF,BRD4,BUD31,C3,C5AR2,CAPN2,CAPN3,CARS1,CASP9,CAT,CC2D1A,CCDC117,CCL5,CCNI,CCNK,CCR2,CCR7,CD40,CD82,CD86,CDC40,CDC42BPA,CDKN1A,CEBPB,CFLAR,CHFR,CHUK,CISH,CL…	416
Cellular Development,Cellular Growth and Proliferation,Hematological System Development and Function,Hematopoiesis,Lymphoid Tissue Structure and Development,Tissue Development	Leukopoiesis	9.8e-10	Increased	5.062	5.062	ABCA1,ABCG1,ABL1,ABL2,ACHE,ADA,ADAM17,ADORA2B,ANXA1,AP3B1,APP,ARG1,ARID4B,ARRB1,ASXL1,ATP11C,AZI2,B2M,BATF2,BATF3,BCL2A1,BMP2,BMPR1A,BRAF,C5AR1,CARD9,CBFB,CCL5,CCR2,CCR7,CD40,CD86,CDKN1A,CEBPA,CEBPB,CFLAR,CFP,CHUK,CISH,CRK,CRTAM,CSF2RB,CSF3,CTLA4,CTR9,CXCL10,CXCL11,CXCL8,CXCR5,DCBLD2,DCSTAMP,DDX58,DEK,DGCR8,DLL4,DMTF1,DOK2,DUSP5,EFNB1,EFNB2,EGR1,EIF2AK1,EIF4E,EIF6,EMP1,EVI2B,EZH2,FASLG,FLT1,FOS,F…	221
Cellular Development	Maturation of blood cells	3.56e-06	Increased	5.015	5.015	ABCG1,ACHE,ADAM17,APP,CCL5,CCR2,CD40,CD86,CDKN1A,CEBPA,CHUK,CSF3,DDX58,DLL4,EGR1,EIF2AK1,EZH2,FASLG,FOS,FYN,HIF1A,HSP90B1,HSPA9,ICAM1,ICOS,IFNAR1,IFNB1,IFNG,IKBKB,IL12B,IL15,IL21R,IL23A,IL27,IL2RA,IL33,IL7,INHBA,IRF4,JAK2,LCP1,LYN,MED1,PRNP,PTPRC,RNASE1,RPS6,RUNX1,SHC1,SIRT1,STAT1,STAT3,STAT5A,SWAP70,TAF4B,TGFBR1,TICAM1,TLR2,TLR3,TLR4,TLR5,TLR8,TNFRSF1B,TNFSF13,TNFSF13B,TRAF6,TREM2,XBP1,XIAP	69
Cellular Development,Cellular Growth and Proliferation,Hematological System Development and Function,Hematopoiesis,Lymphoid Tissue Structure and Development,Tissue Development	Differentiation of mononuclear leukocytes	1.21e-07	Increased	4.825	4.825	ABCG1,ABL1,ABL2,ACHE,ADA,ADAM17,ADORA2B,ANXA1,AP3B1,APP,ARG1,ARRB1,ASXL1,ATP11C,B2M,BCL2A1,BMP2,BRAF,C5AR1,CARD9,CBFB,CCL5,CCR2,CCR7,CD40,CD86,CDKN1A,CEBPA,CEBPB,CFLAR,CHUK,CISH,CRTAM,CSF2RB,CSF3,CTLA4,CTR9,CXCL10,CXCL11,CXCL8,CXCR5,DCSTAMP,DDX58,DLL4,DOK2,DUSP5,EFNB1,EFNB2,EGR1,EIF4E,EZH2,FASLG,FLT1,FOS,FURIN,FYN,FZD5,GADD45G,GMPR2,GRB2,HECTD1,HIF1A,HNRNPL,HRH1,HS1BP3,HSP90B1,HSPA9,ICAM1,ICOS,ID…	186
Cellular Development,Cellular Growth and Proliferation,Hematological System Development and Function,Hematopoiesis,Lymphoid Tissue Structure and Development,Tissue Development	Hematopoiesis of mononuclear leukocytes	1.38e-07	Increased	4.757	4.757	ABCG1,ABL1,ABL2,ACHE,ADA,ADAM17,ADORA2B,ANXA1,AP3B1,APP,ARG1,ARRB1,ASXL1,ATP11C,B2M,BCL2A1,BMP2,BRAF,C5AR1,CARD9,CBFB,CCL5,CCR2,CCR7,CD40,CD86,CDKN1A,CEBPA,CEBPB,CFLAR,CHUK,CISH,CRTAM,CSF2RB,CSF3,CTLA4,CTR9,CXCL10,CXCL11,CXCR5,DCSTAMP,DDX58,DLL4,DOK2,DUSP5,EFNB1,EFNB2,EGR1,EIF4E,EZH2,FASLG,FLT1,FOS,FURIN,FYN,FZD5,GADD45G,GMPR2,GRB2,HECTD1,HIF1A,HNRNPL,HRH1,HS1BP3,HSP90B1,HSPA9,ICAM1,ICOS,IDO1,IFN…	185
Cellular Development,Cellular Growth and Proliferation	Proliferation of blood cells	3.63e-07	Increased	4.716	4.716	ABCG1,ABL1,ACHE,ACKR4,ACP3,ADA,ADAM17,ADRB2,ANPEP,ANXA1,APPL1,ARG1,ARIH2,ATG7,B2M,B3GNT2,BCL2A1,BCLAF1,BMP2,BRAF,C3,C5AR1,CAT,CBFB,CCL22,CCL5,CCR2,CCR7,CD276,CD40,CD86,CDC25A,CDKN1A,CEBPA,CEBPB,CFLAR,CFP,CHUK,CISH,CRTAM,CSF2RB,CSF3,CSNK1A1,CTH,CTLA4,CTSZ,CUL1,CXCL10,CXCL14,CXCL2,CXCL8,CYSLTR2,DAB2,DGCR8,DLL4,DMTF1,DNM2,DOK2,DUSP5,EFNB1,EFNB2,EGR1,EHD4,EIF2AK2,EIF4E,EPAS1,ERG,EZH2,FASLG,FBXO4,FOS,…	221
Cellular Development,Cellular Growth and Proliferation,Embryonic Development,Hematological System Development and Function,Hematopoiesis,Lymphoid Tissue Structure and Development,Organ Development,Organismal Development,Tissue Development	Lymphopoiesis	1.18e-07	Increased	4.603	4.603	ABCG1,ABL1,ABL2,ACHE,ADA,ADAM17,ADORA2B,ANXA1,AP3B1,ARG1,ARRB1,ASXL1,ATP11C,B2M,BCL2A1,BMP2,BRAF,C5AR1,CARD9,CBFB,CCL5,CCR2,CCR7,CD40,CD86,CDKN1A,CEBPA,CEBPB,CFLAR,CHUK,CISH,CRTAM,CSF3,CTLA4,CTR9,CXCL10,CXCR5,DDX58,DLL4,DOK2,DUSP5,EFNB1,EFNB2,EGR1,EIF4E,EZH2,FASLG,FLT1,FOS,FURIN,FYN,FZD5,GADD45G,GRB2,HECTD1,HIF1A,HNRNPL,HRH1,HS1BP3,HSP90B1,HSPA9,ICAM1,ICOS,IDO1,IFNAR1,IFNB1,IFNG,IFNGR2,IGF2R,IKBK…	175
Cellular Development,Hematological System Development and Function,Lymphoid Tissue Structure and Development	Maturation of leukocytes	1.38e-07	Increased	4.589	4.589	ABCG1,ACHE,ADAM17,APP,CCL5,CCR2,CD40,CD86,CEBPA,CHUK,CSF3,DDX58,DLL4,EGR1,EIF2AK1,EZH2,FASLG,FOS,FYN,HIF1A,HSP90B1,ICAM1,ICOS,IFNAR1,IFNB1,IFNG,IKBKB,IL12B,IL15,IL21R,IL23A,IL27,IL2RA,IL33,IL7,INHBA,IRF4,LCP1,LYN,MED1,PRNP,PTPRC,RNASE1,RUNX1,SHC1,SIRT1,STAT1,STAT3,STAT5A,SWAP70,TAF4B,TGFBR1,TICAM1,TLR2,TLR3,TLR4,TLR5,TLR8,TNFRSF1B,TNFSF13,TNFSF13B,TRAF6,TREM2,XBP1,XIAP	65
Lymphoid Tissue Structure and Development,Tissue Morphology	Quantity of lymphatic system cells	6.57e-10	Increased	4.571	4.571	ABCG1,ABL1,ACACA,ACKR4,ADA,AGK,ANPEP,AP3B1,APEX2,APP,ARHGAP1,ARID4B,ARID5A,ASXL1,ATG7,ATP11C,B2M,BATF3,BCL2A1,BCLAF1,BNIP3L,C3,C5AR1,CBFB,CCL5,CCR2,CCR7,CD40,CD86,CDKN1A,CEBPB,CFLAR,CHST4,CHUK,CISH,CMKLR1,CRTAM,CSF2RB,CSF3,CTLA4,CXCL10,CXCL14,CXCR5,CYP1A1,DDX58,DKC1,DLL4,DMTF1,DOK2,DUSP5,EFNB1,EFNB2,EGR1,ENTPD7,EZH2,F3,FASLG,FBXO11,FLT1,FOS,FOSB,FOSL2,FUBP1,FYN,GADD45G,GBA,GLS,GPR18,HCLS1,HESX1,H…	216
Hematological System Development and Function,Lymphoid Tissue Structure and Development,Tissue Morphology	Quantity of lymphocytes	2.32e-09	Increased	4.546	4.546	ABCG1,ABL1,ACACA,ACKR4,ADA,ANPEP,AP3B1,APEX2,APP,ARID4B,ARID5A,ASXL1,ATG7,ATP11C,B2M,BATF3,BCL2A1,BCLAF1,C3,C5AR1,CBFB,CCL5,CCR2,CCR7,CD40,CD86,CDKN1A,CEBPB,CFLAR,CHST4,CHUK,CISH,CMKLR1,CRTAM,CSF2RB,CSF3,CTLA4,CXCL10,CXCL14,CXCR5,CYP1A1,DDX58,DKC1,DLL4,DMTF1,DOK2,DUSP5,EFNB1,EFNB2,EGR1,ENTPD7,EZH2,F3,FASLG,FBXO11,FLT1,FOS,FOSB,FUBP1,FYN,GADD45G,GLS,GPR18,HCLS1,HESX1,HEXB,HIF1A,HRH1,HSP90B1,ICAM1,…	200
Cellular Development,Cellular Growth and Proliferation	Cell proliferation of tumor cell lines	8.68e-13	Increased	4.532	4.532	AAGAB,AASDHPPT,ABCB10,ABCB6,ABL1,ABL2,ACACA,ACER3,ACHE,ACP3,ACSL5,ADAM15,ADAM17,ADAMTS1,ADAMTS4,ADIPOR2,ADORA2B,AGA,AGK,AHCY,AMBN,ANKHD1/ANKHD1-EIF4EBP3,ANXA1,APIP,APP,ARAF,ARG1,ARID4B,ARIH2,ARL11,ARL2BP,ARL4C,ASAH1,ASNS,ASPH,ATF4,ATF5,ATG7,ATP5MD,ATP6V0A1,BAG1,BATF2,BDKRB1,BMP2,BMPR1A,BMX,BNIP3,BRAF,BRD4,BUB3,CAMK1,CAPN3,CASP9,CASZ1,CAT,CBLL1,CBX1,CCDC88A,CCL22,CCNE2,CCNK,CD276,CD40,CDC25A,CDK4,…	464
Hematological System Development and Function,Tissue Morphology	Quantity of mononuclear leukocytes	7.12e-09	Increased	4.447	4.447	ABCG1,ABL1,ACACA,ACKR4,ADA,ANPEP,AP3B1,APEX2,APP,ARID4B,ARID5A,ASXL1,ATG7,ATP11C,B2M,BATF3,BCL2A1,BCLAF1,C3,C5AR1,CBFB,CCL5,CCR2,CCR7,CD40,CD86,CDKN1A,CEBPA,CEBPB,CFLAR,CHST4,CHUK,CISH,CMKLR1,CRTAM,CSF2RB,CSF3,CTLA4,CXCL10,CXCL14,CXCL8,CXCR5,CYP1A1,DDX58,DKC1,DLL4,DMTF1,DOK2,DUSP5,EFNB1,EFNB2,EGR1,ENTPD7,EZH2,F3,FASLG,FBXO11,FLT1,FOS,FOSB,FUBP1,FYN,GADD45G,GLS,GPR18,HCLS1,HESX1,HEXB,HIF1A,HRH1,HS…	205
Cell Death and Survival	Cell viability of tumor cell lines	1.05e-17	Increased	4.413	4.413	ABCA1,ABCB6,ABCC3,ABL1,ABL2,ACACA,ACER2,ACHE,ACSL5,ACVR2B,ACVRL1,ADAM17,ADAMTS1,AGA,AGO2,ANLN,ANTXR2,APP,ARRB1,ASAH1,ASF1A,ASNS,ATF1,ATF5,ATF6,ATG7,ATP5MD,AURKAIP1,B2M,BAG1,BCKDK,BCL2A1,BCLAF1,BMP2,BMPR1A,BMX,BNIP3,BRAF,BRD4,BUD31,C5AR2,CAPN2,CAPN3,CARS1,CASP9,CAT,CC2D1A,CCDC117,CCNK,CCR2,CD40,CD82,CDC42BPA,CDKN1A,CEBPB,CFLAR,CHFR,CLCN4,COP1,CRK,CSNK1A1,CTDSPL,CXCL2,CXCL8,CXCL9,DAXX,DCUN1D5,DHX38…	289
Cellular Movement	Homing of cells	1.19e-06	Increased	4.413	4.413	ACKR4,ACTR2,ADAM17,AKIRIN1,ANXA1,APP,ARRB1,BMP2,C3,C5AR1,C5AR2,CAPN2,CCDC88A,CCL22,CCL5,CCR2,CCR7,CD40,CD82,CDKN1A,CERT1,CHST4,CHUK,CMKLR1,CORO1B,CRK,CSF3,CXCL10,CXCL11,CXCL14,CXCL2,CXCL8,CXCL9,CXCR5,DEK,EDN1,EDNRB,EFNB1,EFNB2,ERBB3,FASLG,FLT1,FRS2,FSCN1,FYN,G6PC3,GAB1,GNB1,GPR18,GRB2,HBEGF,HCLS1,HMGB2,HRH1,HSD3B7,ICAM1,IFNB1,IFNG,IGF2R,IKBKB,IL12B,IL15,IL19,IL23A,IL33,IL4R,IL7,INHBA,ITGAV,ITGB3,…	151
Organismal Survival	Organismal death	3.91e-28	Decreased	-4.405	4.405	ABCA1,ABCB10,ABCB6,ABL1,ABL2,ACACA,ACADL,ACHE,ACVR2B,ACVRL1,ADA,ADAM15,ADAM17,ADAMTS1,ADAMTS4,ADAR,ADORA2B,ADRB2,AFF4,AGA,AGO2,AGPAT2,AHCTF1,AHI1,AKNA,ANKH,ANTXR2,ANXA1,AP2M1,APBA1,APH1A,APP,ARAF,ARF4,ARG1,ARHGAP1,ARHGAP31,ARHGAP35,ARHGAP5,ARID3B,ARID4B,ARID5A,ARIH2,ARRB1,ASAH1,ASPH,ASXL1,ATAD1,ATF1,ATF4,ATF6,ATG12,ATG7,ATP1A1,ATP1B1,ATP2B1,ATXN2,B2M,BACE1,BAG1,BCAS3,BCL2A1,BCL7A,BCLAF1,BCS1L,BDK…	683
Cellular Function and Maintenance	Homeostasis of blood cells	3.72e-08	Increased	4.361	4.361	ABCG1,ABL1,ABL2,ACHE,ADA,ADAM17,ADORA2B,ANXA1,AP3B1,ARG1,ARRB1,B2M,BCL2A1,BMP2,BRAF,C5AR1,CARD9,CBFB,CCL5,CCR2,CCR7,CD40,CD86,CDKN1A,CEBPA,CEBPB,CFLAR,CHUK,CISH,CRTAM,CSF2RB,CTLA4,CTR9,CXCL10,CXCR5,CYCS,DDX58,DLL4,DOK2,EFNB1,EFNB2,EGR1,EIF4E,EPAS1,EZH2,FLT1,FURIN,FYN,FZD5,GADD45G,GPI,GRB2,HECTD1,HIF1A,HNRNPL,HRH1,HS1BP3,HSP90B1,ICAM1,ICOS,IDO1,IFNAR1,IFNB1,IFNG,IFNGR2,IGF2R,IKBKB,IL12B,IL15,IL21R…	161
Organismal Survival	Morbidity or mortality	6.54e-27	Decreased	-4.296	4.296	ABCA1,ABCB10,ABCB6,ABL1,ABL2,ACACA,ACADL,ACHE,ACVR2B,ACVRL1,ADA,ADAM15,ADAM17,ADAMTS1,ADAMTS4,ADAR,ADORA2B,ADRB2,AFF4,AGA,AGO2,AGPAT2,AHCTF1,AHI1,AKNA,ANKH,ANTXR2,ANXA1,AP2M1,APBA1,APH1A,APP,ARAF,ARF4,ARG1,ARHGAP1,ARHGAP31,ARHGAP35,ARHGAP5,ARID3B,ARID4B,ARID5A,ARIH2,ARRB1,ASAH1,ASPH,ASXL1,ATAD1,ATF1,ATF4,ATF6,ATG12,ATG7,ATP1A1,ATP1B1,ATP2B1,ATXN2,B2M,BACE1,BAG1,BATF2,BCAS3,BCL2A1,BCL7A,BCLAF1,BCS…	685
Cellular Development,Cellular Growth and Proliferation,Hematological System Development and Function,Lymphoid Tissue Structure and Development	Proliferation of immune cells	2.14e-06	Increased	4.289	4.289	ABCG1,ABL1,ACKR4,ACP3,ADA,ADAM17,ADRB2,ANPEP,ANXA1,APPL1,ARG1,B2M,B3GNT2,BCL2A1,BCLAF1,BRAF,C3,C5AR1,CAT,CBFB,CCL22,CCL5,CCR2,CCR7,CD276,CD40,CD86,CDC25A,CDKN1A,CEBPA,CEBPB,CFLAR,CFP,CHUK,CISH,CRTAM,CSF2RB,CSF3,CSNK1A1,CTH,CTLA4,CTSZ,CUL1,CXCL14,CXCL2,CYSLTR2,DGCR8,DLL4,DMTF1,DNM2,DOK2,DUSP5,EFNB1,EFNB2,EGR1,EHD4,EIF2AK2,EIF4E,FASLG,FOS,FTL,FYN,GCH1,GPI,HCLS1,HECTD1,HIF1A,HNRNPA2B1,HNRNPL,HRH1,HS…	197
Cellular Function and Maintenance	Homeostasis of leukocytes	4.84e-08	Increased	4.281	4.281	ABCG1,ABL1,ABL2,ACHE,ADA,ADAM17,ADORA2B,ANXA1,AP3B1,ARG1,ARRB1,B2M,BCL2A1,BMP2,BRAF,C5AR1,CARD9,CBFB,CCL5,CCR2,CCR7,CD40,CD86,CDKN1A,CEBPA,CEBPB,CFLAR,CHUK,CISH,CRTAM,CSF2RB,CTLA4,CTR9,CXCL10,CXCR5,CYCS,DDX58,DLL4,DOK2,EFNB1,EFNB2,EGR1,EIF4E,EZH2,FLT1,FURIN,FYN,FZD5,GADD45G,GRB2,HECTD1,HIF1A,HNRNPL,HRH1,HS1BP3,HSP90B1,ICAM1,ICOS,IDO1,IFNAR1,IFNB1,IFNG,IFNGR2,IGF2R,IKBKB,IL12B,IL15,IL21R,IL23A,IL2…	158
Cellular Movement	Invasion of tumor cell lines	1.21e-06	Increased	4.238	4.238	ABL1,ABL2,ADAM15,ADAM17,ADAMTS1,ADRB2,AGO2,ANTXR2,ANXA1,APP,ARG1,ASH2L,ASPH,ATF1,ATP6V0A1,B4GAT1,BATF2,BATF3,BDKRB1,BHLHE41,BMP2,BRAF,CAPN2,CAT,CCDC88A,CCR7,CD82,CDC42BPA,CDC42BPB,CDK5RAP3,CDKN1A,CEBPA,CEBPB,CHUK,CLCN4,CRK,CRTAP,CSF3,CTBP2,CTSZ,CXCL11,CXCL8,DAB2,DDB2,DDX58,DNAJB4,DNAJB6,DNMBP,ECE1,EDN1,EGR1,EIF2AK2,EIF4A1,EIF4E,EIF4EBP1,EMP1,EPAS1,EPS8,EPSTI1,ERBB3,EREG,ERG,ETV1,EYA3,EZH2,FASLG,F…	218
Cell-mediated Immune Response,Cellular Function and Maintenance,Hematological System Development and Function	T cell homeostasis	1.18e-07	Increased	4.224	4.224	ABCG1,ABL1,ABL2,ACHE,ADA,ADAM17,ADORA2B,ANXA1,AP3B1,ARG1,ARRB1,B2M,BCL2A1,BMP2,BRAF,C5AR1,CARD9,CBFB,CCL5,CCR2,CCR7,CD40,CD86,CDKN1A,CEBPA,CEBPB,CFLAR,CHUK,CISH,CRTAM,CTLA4,CTR9,CXCL10,CXCR5,DDX58,DLL4,DOK2,EFNB1,EFNB2,EGR1,EIF4E,EZH2,FLT1,FURIN,FYN,FZD5,GADD45G,GRB2,HIF1A,HNRNPL,HRH1,HS1BP3,HSP90B1,ICAM1,ICOS,IDO1,IFNAR1,IFNB1,IFNG,IFNGR2,IGF2R,IKBKB,IL12B,IL15,IL21R,IL23A,IL23R,IL27,IL27RA,IL2R…	146
Cellular Function and Maintenance	Lymphocyte homeostasis	4.61e-08	Increased	4.18	4.18	ABCG1,ABL1,ABL2,ACHE,ADA,ADAM17,ADORA2B,ANXA1,AP3B1,ARG1,ARRB1,B2M,BCL2A1,BMP2,BRAF,C5AR1,CARD9,CBFB,CCL5,CCR2,CCR7,CD40,CD86,CDKN1A,CEBPA,CEBPB,CFLAR,CHUK,CISH,CRTAM,CTLA4,CTR9,CXCL10,CXCR5,CYCS,DDX58,DLL4,DOK2,EFNB1,EFNB2,EGR1,EIF4E,EZH2,FLT1,FURIN,FYN,FZD5,GADD45G,GRB2,HECTD1,HIF1A,HNRNPL,HRH1,HS1BP3,HSP90B1,ICAM1,ICOS,IDO1,IFNAR1,IFNB1,IFNG,IFNGR2,IGF2R,IKBKB,IL12B,IL15,IL21R,IL23A,IL23R,IL27…	155
Gene Expression	Transactivation	6.15e-08	Increased	4.173	4.173	ACVR2B,ACVRL1,ADAR,APBA1,APP,APPL1,ARRB1,ASXL1,ATF1,ATF6,BAG1,BMP2,CCNT1,CD300LB,CD40,CD86,CEBPA,CEBPB,CHUK,CREM,CUL1,CXCL8,CYP1A1,DAB2,DAXX,DDX58,DHX9,DMTF1,DOK2,E2F3,EDN1,EGR1,EHF,EIF2AK2,ELL,EPAS1,EPN2,ERG,EWSR1,FOS,FOSB,FOSL2,FUS,GAB1,GABPB1,GADD45G,HBP1,HERC5,HERPUD1,HIF1A,HSPA9,HTATIP2,IFNG,IKBKB,IL33,INHBA,IRF4,IRF7,IRF9,ISG20L2,ITSN1,KAT5,KDM5A,KLF6,LCP2,LEMD3,MAD2L2,MAF,MAP2K1,MAP3K3,MAP…	145
Hematological System Development and Function,Hematopoiesis	Development of hematopoietic system	7.24e-06	Increased	4.156	4.156	ABCA1,ACHE,ACTR2,ADAM17,ADAR,AGO2,AGO4,ARID4B,ASH2L,ASXL1,ATF4,B2M,BAIAP2,BATF3,BNIP3L,CAT,CBFB,CD40,CDKN1A,CEBPA,CHUK,CNOT4,CSF2RB,CSF3,DOK2,DOT1L,EFNB1,EGR1,EIF2AK2,EIF6,ERG,EZH2,FASLG,FNDC5,FOS,FYN,H3-3A/H3-3B,HIF1A,HMGB2,HSPA9,ICOS,IFNAR1,IFNB1,IFNG,IKBKB,IL15,IL27,IL2RA,IL33,IL4R,IL7,INHBA,JAG1,JAK2,JAK3,KDM6A,LCP2,LGMN,LPAR1,LYN,MAP2K1,MAP3K7,MAP3K8,MDM2,MED1,MKNK1,MOV10,MTOR,MTURN,MZF1,NFK…	101
Cellular Development,Cellular Growth and Proliferation,Hematological System Development and Function,Lymphoid Tissue Structure and Development	Proliferation of mononuclear leukocytes	1.84e-06	Increased	4.155	4.155	ABCG1,ABL1,ACKR4,ACP3,ADA,ADRB2,ANPEP,ANXA1,APPL1,ARG1,B2M,B3GNT2,BCL2A1,BCLAF1,BRAF,C3,C5AR1,CBFB,CCL22,CCL5,CCR2,CCR7,CD276,CD40,CD86,CDC25A,CDKN1A,CEBPA,CEBPB,CFLAR,CFP,CHUK,CISH,CRTAM,CSF2RB,CSF3,CSNK1A1,CTH,CTLA4,CTSZ,CUL1,CXCL14,CXCL2,DGCR8,DLL4,DMTF1,DNM2,DOK2,DUSP5,EFNB1,EFNB2,EGR1,EHD4,EIF2AK2,EIF4E,FASLG,FOS,FTL,FYN,GCH1,GPI,HCLS1,HECTD1,HIF1A,HNRNPA2B1,HNRNPL,HRH1,HSP90B1,HSPA5,HSPA8,I…	189
Hematological System Development and Function,Lymphoid Tissue Structure and Development,Tissue Morphology	Quantity of T lymphocytes	1.78e-09	Increased	4.109	4.109	ABL1,ACKR4,ADA,ANPEP,AP3B1,APEX2,APP,ARID4B,ARID5A,ASXL1,B2M,BATF3,BCL2A1,BCLAF1,C5AR1,CBFB,CCL5,CCR2,CCR7,CD40,CD86,CDKN1A,CFLAR,CHST4,CHUK,CISH,CMKLR1,CRTAM,CSF2RB,CSF3,CTLA4,CXCL10,CXCL14,CYP1A1,DDX58,DKC1,DLL4,DMTF1,DUSP5,EFNB1,EFNB2,ENTPD7,EZH2,FASLG,FOS,FOSB,FYN,GADD45G,GPR18,HESX1,HEXB,HIF1A,HRH1,HSP90B1,ICAM1,ICOS,IFNAR1,IFNB1,IFNG,IGF2R,IKBKB,IKZF4,IL12B,IL15,IL21R,IL23A,IL23R,IL27,IL27R…	155
Cell-mediated Immune Response,Cellular Development,Cellular Function and Maintenance,Cellular Growth and Proliferation,Embryonic Development,Hematological System Development and Function,Hematopoiesis,Lymphoid Tissue Structure and Development,Organ Development,Organismal Development,Tissue Development	T cell development	7.66e-08	Increased	4.089	4.089	ABCG1,ABL1,ABL2,ACHE,ADA,ADAM17,ADORA2B,ANXA1,AP3B1,ARG1,ARRB1,B2M,BCL2A1,BMP2,BRAF,C5AR1,CARD9,CBFB,CCL5,CCR2,CCR7,CD40,CD86,CDKN1A,CEBPA,CEBPB,CFLAR,CHUK,CISH,CRTAM,CTLA4,CTR9,CXCL10,CXCR5,DDX58,DLL4,DOK2,EFNB1,EFNB2,EGR1,EIF4E,EZH2,FLT1,FURIN,FYN,FZD5,GADD45G,GRB2,HIF1A,HNRNPL,HRH1,HS1BP3,HSP90B1,ICAM1,ICOS,IDO1,IFNAR1,IFNB1,IFNG,IFNGR2,IGF2R,IKBKB,IL12B,IL15,IL21R,IL23A,IL23R,IL27,IL27RA,IL2R…	144
Hematological System Development and Function,Tissue Morphology	Quantity of blood cells	3.58e-11	Increased	4.088	4.088	ABCA1,ABCG1,ABL1,ACACA,ACHE,ACKR4,ADA,ADAM17,AGK,ALDH2,ANPEP,ANXA1,AP3B1,APEX2,APP,ARG1,ARID4B,ARID5A,ASXL1,ATF4,ATG7,ATP11C,B2M,BATF3,BCL2A1,BCLAF1,BNIP3L,C3,C5AR1,C5AR2,CBFB,CBR3,CCL22,CCL5,CCR2,CCR7,CD40,CD86,CDK4,CDKN1A,CEBPA,CEBPB,CFLAR,CFP,CHST4,CHUK,CISH,CMKLR1,CRTAM,CSF2RB,CSF3,CTLA4,CXCL10,CXCL14,CXCL2,CXCL8,CXCR5,CYP1A1,DDX58,DKC1,DLL4,DMTF1,DOK2,DUSP5,EFNB1,EFNB2,EGR1,EIF2AK1,EIF2AK2,E…	284
Gene Expression	Transcription	4.9e-13	Increased	4.06	4.06	ABL1,ACO1,ACTR2,ACTR3,ACVR2B,ACVRL1,ADRB2,AEBP2,AFF4,AGO2,AHCTF1,AHI1,AKNA,AP2A2,AP3B1,APBA1,APP,ARF4,ARID3B,ARID4B,ARID5A,ARMCX3,ARRB1,ASH2L,ASPH,ASXL1,ATF1,ATF4,ATF5,ATF6,ATOH8,ATP1B1,AUTS2,AZI2,BAG1,BATF3,BCAS3,BCLAF1,BHLHE41,BMP2,BMPR1A,BMX,BRAF,BRD4,BST2,BTAF1,BTF3,C3,CAMK1,CAMTA2,CAPN3,CASZ1,CBFA2T2,CBFB,CBX1,CC2D1A,CC2D1B,CCL5,CCNK,CCNT1,CCPG1,CD3EAP,CD40,CD82,CDK4,CDK5RAP3,CDKN1A,CEBPA,CE…	546
Cellular Movement	Cell movement	3.31e-09	Increased	3.984	3.984	ABCA1,ABCG1,ABHD2,ABL1,ABL2,ACACA,ACKR4,ACP5,ACTR2,ACTR3,ACVRL1,ADA,ADAM15,ADAM17,ADAMTS1,ADORA2B,ADRB2,AGK,AGO2,AHCY,AKAP11,AKIRIN1,AKR1B1,ALDH2,ANKRD28,ANPEP,ANXA1,AP2M1,APBA1,APP,APPL1,ARAP1,ARF4,ARG1,ARHGAP1,ARHGAP18,ARHGAP21,ARHGAP22,ARHGAP31,ARHGAP35,ARHGAP5,ARHGEF4,ARL4C,ARPC3,ARRB1,ASH2L,ASNS,ASPH,ATG12,ATG7,ATOH8,ATP1B1,ATP5F1A,ATP6V1C1,ATRN,AUTS2,B4GAT1,BAG1,BAIAP2,BCAS3,BDKRB1,BHLHE41,…	572
Cellular Development,Cellular Growth and Proliferation,Hematological System Development and Function,Lymphoid Tissue Structure and Development	Proliferation of lymphocytes	3.79e-06	Increased	3.935	3.935	ABCG1,ABL1,ACKR4,ACP3,ADA,ADRB2,ANXA1,APPL1,ARG1,B2M,B3GNT2,BCL2A1,BCLAF1,BRAF,C3,C5AR1,CBFB,CCL22,CCL5,CCR2,CCR7,CD276,CD40,CD86,CDC25A,CDKN1A,CEBPA,CEBPB,CFLAR,CFP,CHUK,CISH,CRTAM,CSF2RB,CSNK1A1,CTH,CTLA4,CTSZ,CUL1,CXCL14,DGCR8,DLL4,DMTF1,DNM2,DOK2,DUSP5,EFNB1,EFNB2,EGR1,EHD4,EIF2AK2,EIF4E,FASLG,FOS,FTL,FYN,GCH1,GPI,HCLS1,HECTD1,HIF1A,HNRNPA2B1,HNRNPL,HRH1,HSP90B1,HSPA5,HSPA8,ICAM1,ICOS,IDO1,IF…	185
Hematological System Development and Function,Tissue Morphology	Quantity of leukocytes	3.84e-12	Increased	3.934	3.934	ABCA1,ABCG1,ABL1,ACACA,ACHE,ACKR4,ADA,ADAM17,ALDH2,ANPEP,ANXA1,AP3B1,APEX2,APP,ARG1,ARID4B,ARID5A,ASXL1,ATG7,ATP11C,B2M,BATF3,BCL2A1,BCLAF1,C3,C5AR1,C5AR2,CBFB,CBR3,CCL22,CCL5,CCR2,CCR7,CD40,CD86,CDKN1A,CEBPA,CEBPB,CFLAR,CFP,CHST4,CHUK,CISH,CMKLR1,CRTAM,CSF2RB,CSF3,CTLA4,CXCL10,CXCL14,CXCL2,CXCL8,CXCR5,CYP1A1,DDX58,DKC1,DLL4,DMTF1,DOK2,DUSP5,EFNB1,EFNB2,EGR1,ENTPD7,EPAS1,EZH2,F13A1,F3,FANCD2,FASL…	262
Cellular Movement	Invasion of cells	4.43e-09	Increased	3.934	3.934	ABL1,ABL2,ADAM15,ADAM17,ADAMTS1,ADRB2,AGO2,AHCY,ANPEP,ANTXR2,ANXA1,APP,ARF4,ARG1,ASH2L,ASPH,ATF1,ATG7,ATP6V0A1,B4GALT5,B4GAT1,BATF2,BATF3,BDKRB1,BHLHE41,BMP2,BRAF,CAPN2,CAT,CCDC88A,CCR2,CCR7,CD53,CD82,CDC42BPA,CDC42BPB,CDK5RAP3,CDKN1A,CEBPA,CEBPB,CHFR,CHUK,CLCN4,CREB3L2,CRK,CRTAP,CSF3,CTBP2,CTSL,CTSZ,CXCL10,CXCL11,CXCL14,CXCL2,CXCL8,CYP1A1,DAB2,DDB2,DDX58,DNAJB4,DNAJB6,DNM2,DNMBP,ECE1,EDN1,EDNRB,…	277
Cellular Development,Cellular Growth and Proliferation,Hematological System Development and Function,Lymphoid Tissue Structure and Development	Cell proliferation of T lymphocytes	4.06e-09	Increased	3.925	3.925	ABCG1,ABL1,ACKR4,ACP3,ADRB2,ANXA1,APPL1,ARG1,B2M,B3GNT2,BCLAF1,BRAF,C3,C5AR1,CBFB,CCL22,CCL5,CCR2,CCR7,CD276,CD40,CD86,CDC25A,CDKN1A,CEBPA,CEBPB,CFLAR,CFP,CHUK,CISH,CRTAM,CSF2RB,CSNK1A1,CTH,CTLA4,CTSZ,CUL1,CXCL14,DLL4,DNM2,DOK2,DUSP5,EFNB1,EFNB2,EGR1,EHD4,EIF2AK2,EIF4E,FASLG,FOS,FTL,FYN,GCH1,GPI,HCLS1,HIF1A,HNRNPA2B1,HNRNPL,HRH1,HSP90B1,HSPA5,HSPA8,ICAM1,ICOS,IDO1,IFNAR1,IFNB1,IFNG,IKBKB,IKZF4,IL…	166
Antimicrobial Response,Inflammatory Response	Antiviral response	2.31e-16	Increased	3.907	3.907	ADAR,AP1S1,ATG7,BATF3,BNIP3,BNIP3L,BST2,CARD9,CC2D1A,CCL22,CCL5,CCR7,CCT5,CD40,CD86,CFL1,CGAS,CHUK,CNOT7,CXCL10,DDX41,DDX58,DDX60,DHX36,DHX58,DHX9,EEF1G,EIF2AK2,G3BP1,HSPA8,HYAL1,HYAL2,IFI44,IFI44L,IFI6,IFIT1,IFIT2,IFIT5,IFITM3,IFNAR1,IFNB1,IFNG,IFNGR2,IFNLR1,IKBKB,IL12B,IL15,IL23A,IL23R,IL27,IL33,IRF5,IRF7,ISG15,ISG20,IVNS1ABP,LAMTOR5,MAPKAPK2,MFN1,MMP12,MOV10,MSR1,MX1,MX2,NLRX1,OAS1,OAS2,OSM,PA…	89
Cardiovascular System Development and Function,Organismal Development	Vasculogenesis	1.09e-08	Increased	3.865	3.865	ACVR2B,ACVRL1,ADA,ADAM15,ADAM17,ADAMTS1,ADIPOR2,ADORA2B,AKR1B1,ANPEP,ANTXR2,ANXA1,APH1A,APP,ARG1,ARHGAP22,ARID4B,ATG7,ATOH8,ATP5F1A,BACE1,BCAS3,BCLAF1,BMP2,BMPR1A,BMX,BRAF,C3,C5AR1,CAT,CBLL1,CCDC88A,CCNE2,CCR2,CCR7,CD276,CD40,CD82,CDK4,CDKN1A,CSF2RB,CSF3,CSNK1A1,CTBP2,CTH,CXCL10,CXCL14,CXCL2,CXCL8,CXCR5,CYCS,CYP51A1,DAB2,DCTN5,DGCR8,DLL4,DNM2,E2F3,ECE1,EDN1,EDNRB,EFNB1,EFNB2,EGR1,EHD4,EIF4A3,EMP1…	222
Cellular Movement	Migration of cells	1.54e-09	Increased	3.859	3.859	ABCA1,ABCG1,ABHD2,ABL1,ABL2,ACACA,ACP5,ACTR3,ACVRL1,ADA,ADAM15,ADAM17,ADAMTS1,ADORA2B,ADRB2,AGK,AGO2,AHCY,AKAP11,AKIRIN1,ANKRD28,ANPEP,ANXA1,AP2M1,APBA1,APP,APPL1,ARF4,ARG1,ARHGAP1,ARHGAP18,ARHGAP21,ARHGAP31,ARHGAP35,ARHGAP5,ARHGEF4,ARL4C,ARRB1,ASH2L,ASNS,ASPH,ATG12,ATG7,ATOH8,ATP1B1,ATP5F1A,ATP6V1C1,ATRN,AUTS2,B4GAT1,BAG1,BCAS3,BDKRB1,BHLHE41,BMP2,BMPR1A,BMX,BRAF,BRD4,BST2,C3,C5AR1,C5AR2,CALU,CA…	521
Antimicrobial Response,Inflammatory Response	Antimicrobial response	5.56e-10	Increased	3.827	3.827	ADAMTS4,ADAR,AP1S1,APP,ATG7,B2M,BATF3,BNIP3,BNIP3L,BST2,CARD9,CC2D1A,CCL22,CCL5,CCR7,CCT5,CD40,CD86,CEBPB,CFL1,CFP,CGAS,CHUK,CNOT7,COLEC12,CXCL10,DDX41,DDX58,DDX60,DHX36,DHX58,DHX9,EEF1G,EIF2AK2,G3BP1,H2BC21,HSPA8,HYAL1,HYAL2,IFI44,IFI44L,IFI6,IFIT1,IFIT2,IFIT5,IFITM3,IFNAR1,IFNB1,IFNG,IFNGR2,IFNLR1,IKBKB,IL12B,IL15,IL23A,IL23R,IL27,IL27RA,IL33,IRF5,IRF7,ISG15,ISG20,IVNS1ABP,LAMTOR5,LYG2,MAPKAPK2…	111
Cellular Growth and Proliferation,Lymphoid Tissue Structure and Development	Proliferation of lymphatic system cells	1.25e-08	Increased	3.815	3.815	ABCG1,ABL1,ACHE,ACKR4,ACP3,ADA,ADAR,ADRB2,ANXA1,APEX2,APP,APPL1,ARG1,B2M,B3GNT2,BCL2A1,BCLAF1,BMP2,BRAF,C3,C5AR1,CBFB,CCL22,CCL5,CCR2,CCR7,CD276,CD40,CD86,CDC25A,CDKN1A,CEBPA,CEBPB,CFLAR,CFP,CHUK,CISH,CMKLR1,CRTAM,CSF2RB,CSF3,CSNK1A1,CTH,CTLA4,CTSZ,CUL1,CXCL10,CXCL14,CXCL8,CYSLTR2,DGCR8,DLL4,DMTF1,DNM2,DOK2,DUSP5,EDN1,EDNRB,EFNB1,EFNB2,EGR1,EHD4,EIF2AK2,EIF4E,ERG,FASLG,FBXO4,FOS,FRS2,FTL,FYN,GCH1…	213
Infectious Diseases	Infection of epithelial cell lines	1.59e-06	Increased	3.784	3.784	AEBP2,AHCTF1,ARID5A,ATXN2,CAD,CANT1,CHORDC1,CLIP3,CLTA,COX6B2,DDX23,DHX15,DNM2,DUSP12,DUSP16,EIF2B5,ELOC,EPAS1,FBLIM1,FOXJ2,FXR1,HID1,HSPA5,IDH1,IFITM3,INTS6,ISG20,KPNB1,MAT2A,MRE11,MYO1F,MYOF,NECAB3,NLRX1,NTN1,PARP9,PPM1K,PPP2R5E,PRPF38A,PSMA1,PSMA3,PSMA5,PSMD12,PSMD6,PTDSS1,PTGES3,PTPRJ,RANBP2,RELA,REPIN1,RHOC,RPL5,RPS6,RSAD2,SAFB,SAP30BP,SLC31A1,SNRPA,SNRPC,SPEN,SPHK1,STXBP1,SUMO2,TIMM17B,TMEM…	70
Lipid Metabolism,Small Molecule Biochemistry	Synthesis of prostaglandin	1.68e-06	Increased	3.768	3.768	ACACA,AKR1B1,ANXA1,APP,BMP2,CD40,CEBPB,CSF3,CXCL8,EDN1,EDNRB,EIF4EBP1,EIF4EBP2,EREG,HIF1A,HRH1,IFNG,IGFBP7,IL15,IL18RAP,IL27,IL33,JAK2,LYN,MAP2K1,MAP3K5,MAP3K8,MAPK8,MKNK1,NFE2L2,NFKB1,NPC1,NTN1,OSM,P2RX7,P2RY12,PLA2G2D,PLAA,PRNP,PTAFR,PTGES,PTGES2,PTGES3,PTGS1,PTK2B,RELA,SGPP1,SPHK1,STAT3,TBXAS1,TLR3,TLR4	52
Lipid Metabolism,Small Molecule Biochemistry	Metabolism of prostaglandin	2.95e-06	Increased	3.768	3.768	ABHD16A,ACACA,ACOX1,AKR1B1,ANXA1,APP,BMP2,CD40,CEBPB,CSF3,CXCL8,EDN1,EDNRB,EIF4EBP1,EIF4EBP2,EREG,HIF1A,HRH1,IFNG,IGFBP7,IL15,IL18RAP,IL27,IL33,JAK2,LYN,MAP2K1,MAP3K5,MAP3K8,MAPK8,MKNK1,NFE2L2,NFKB1,NPC1,NTN1,OSM,P2RX7,P2RY12,PLA2G2D,PLAA,PRNP,PTAFR,PTGES,PTGES2,PTGES3,PTGS1,PTK2B,RELA,SGPP1,SPHK1,STAT3,TBXAS1,TLR3,TLR4	54
Cardiovascular System Development and Function,Cellular Movement	Cell movement of endothelial cells	1.37e-06	Increased	3.717	3.717	ABL1,ACACA,ACVRL1,ADAM15,ADAM17,ADAMTS1,ADORA2B,ANPEP,ANXA1,ARHGEF4,ATOH8,ATP5F1A,BCAS3,BDKRB1,BMP2,BMX,CCL5,CD40,CD82,CRK,CSF3,CXCL14,CXCL8,DLL4,EDN1,EFNB1,EFNB2,EGR1,EIF4A3,ERG,EYA3,F3,FGF18,FLT1,FRS2,FUT1,GAB1,GIPC1,GPI,HEY1,HIF1A,HLX,HRH1,HSP90AB1,HSPA5,HSPG2,HTR7,ICAM1,IGF2R,IL33,ITGAV,ITGB3,KLHL20,MAP2K1,MAP3K7,MAPK8,MAPKAPK2,MARCKS,MDM2,MET,MMP2,MTOR,MTSS1,NCL,NDST1,NEU1,NFE2L2,NTN1,OLR1,O…	104
Gene Expression	Expression of RNA	1.04e-14	Increased	3.699	3.699	ABL1,ACO1,ACTR2,ACTR3,ACVR2B,ACVRL1,ADA,ADRB2,AEBP2,AFF4,AGO2,AGO4,AHCTF1,AHI1,AKNA,AP2A2,AP3B1,APBA1,APP,ARF4,ARID3B,ARID4B,ARID5A,ARMCX3,ARRB1,ASH2L,ASPH,ASXL1,ATF1,ATF4,ATF5,ATF6,ATOH8,ATP1B1,AUTS2,AZI2,BAG1,BATF3,BCAS3,BCLAF1,BHLHE41,BMP2,BMPR1A,BMX,BRAF,BRD4,BST2,BTAF1,BTF3,CAMK1,CAMTA2,CAPN3,CASZ1,CBFA2T2,CBFB,CBX1,CC2D1A,CC2D1B,CCL5,CCNK,CCNT1,CCPG1,CD3EAP,CD40,CD82,CD86,CDK4,CDK5RAP3,CDKN…	586
Gene Expression	Activation of DNA endogenous promoter	2.26e-08	Increased	3.663	3.663	ABL1,ACTR2,ACTR3,ACVR2B,ACVRL1,ADRB2,AEBP2,AGO2,AHI1,AKNA,AP3B1,APP,ARF4,ARID3B,ARID4B,ARID5A,ARMCX3,ARRB1,ASH2L,ASXL1,ATF1,ATF4,ATF5,ATF6,AUTS2,BAG1,BATF3,BCAS3,BHLHE41,BMP2,BMPR1A,BRD4,BTF3,CAMK1,CAMTA2,CBFA2T2,CBFB,CC2D1A,CC2D1B,CCNT1,CCPG1,CD40,CDK5RAP3,CEBPA,CEBPB,CEBPZ,CHUK,CNBP,CNOT7,COPS2,CRCP,CREB3L2,CREM,CRK,CRY2,CSF3,CSRNP1,CTBP2,CTR9,CUL3,CXCL10,DAXX,DDX41,DDX5,DDX58,DEK,DHX36,DHX9,DL…	306
Cardiovascular System Development and Function	Development of vasculature	1.89e-09	Increased	3.657	3.657	ABL1,ABL2,ACVR2B,ACVRL1,ADA,ADAM15,ADAM17,ADAMTS1,ADIPOR2,ADORA2B,ADRB2,AGO2,AKR1B1,ANPEP,ANTXR2,ANXA1,APH1A,APP,ARG1,ARHGAP22,ARHGEF4,ARID3B,ARID4B,ATG7,ATOH8,ATP5F1A,BACE1,BCAS3,BCLAF1,BMP2,BMPR1A,BMX,BRAF,C3,C5AR1,CAPN2,CAT,CBFB,CBLL1,CC2D1A,CCDC88A,CCL5,CCNE2,CCR2,CCR7,CD276,CD40,CD82,CDK4,CDKN1A,CLEC14A,CRK,CSF2RB,CSF3,CSNK1A1,CTBP2,CTH,CXCL10,CXCL14,CXCL2,CXCL8,CXCL9,CXCR5,CYCS,CYP51A1,CYSL…	296
Cardiovascular System Development and Function,Organismal Development	Angiogenesis	2.16e-09	Increased	3.615	3.615	ACVR2B,ACVRL1,ADA,ADAM15,ADAM17,ADAMTS1,ADIPOR2,ADORA2B,ADRB2,AGO2,AKR1B1,ANPEP,ANTXR2,ANXA1,APH1A,APP,ARG1,ARHGAP22,ARHGEF4,ARID4B,ATG7,ATOH8,ATP5F1A,BACE1,BCAS3,BCLAF1,BMP2,BMPR1A,BMX,BRAF,C3,C5AR1,CAT,CBLL1,CCDC88A,CCL5,CCNE2,CCR2,CCR7,CD276,CD40,CD82,CDK4,CDKN1A,CLEC14A,CSF2RB,CSF3,CSNK1A1,CTBP2,CTH,CXCL10,CXCL14,CXCL2,CXCL8,CXCL9,CXCR5,CYCS,CYP51A1,CYSLTR2,DAB2,DCBLD2,DCTN5,DGCR8,DLL4,DNM2,E…	269
Infectious Diseases	Infection of cells	3.11e-17	Increased	3.606	3.606	ACOD1,ACP3,ACTR2,ACTR3,AEBP2,AHCTF1,ALG14,AP2M1,APP,ARHGEF19,ARID5A,ARPC3,ARPC5,ARRB1,ATG12,ATG7,ATP6V0A1,ATXN2,B2M,BCLAF1,BMP2K,C3,C4orf33,CAD,CAMK1,CANT1,CCL5,CCNT1,CCR2,CD40,CD86,CDC40,CHORDC1,CLIP3,CLTA,CLTB,CMKLR1,CNOT7,COG4,COX6B2,CTSL,CTSZ,CXCL8,CYCS,DAG1,DCAF13,DCP1A,DDX23,DDX55,DDX58,DHX15,DHX9,DIMT1,DLST,DNM2,DUSP12,DUSP16,EFNB2,EIF2AK2,EIF2B5,EIF3H,ELOA,ELOC,EPAS1,EPN2,EPS8,ETF1,ETHE1,…	228
Infectious Diseases	Infection by HIV-1	1.61e-09	Increased	3.601	3.601	ACP3,ACTR3,AEBP2,AHCTF1,ALG14,AP2M1,APP,ARHGEF19,ARID5A,ATG12,ATG7,ATP6V0A1,ATXN2,BCLAF1,BMP2K,C4orf33,CAD,CANT1,CCL5,CCNT1,CCR2,CDC40,CHORDC1,CLIP3,CLTA,CMKLR1,COG4,COX6B2,CTSZ,CXCL8,CYCS,DDX23,DDX55,DHX15,DHX9,DIMT1,DLST,DNM2,DUSP12,DUSP16,EIF2B5,EIF3H,ELOA,ELOC,EPAS1,EPS8,ETF1,ETHE1,ETV3,EXOSC3,FBH1,FBLIM1,FBXW11,FNTA,FOXJ2,FURIN,FXR1,GABPB1,GAPVD1,GM2A,GPD2,GTF2H1,H3-3A/H3-3B,HEATR1,HID1,HIP1…	160
Infectious Diseases	HIV infection	4.15e-09	Increased	3.548	3.548	ACP3,ACTR3,ADA,AEBP2,AHCTF1,ALG14,AP2M1,APP,ARHGEF19,ARID5A,ATG12,ATG7,ATP6V0A1,ATXN2,B2M,BCLAF1,BMP2K,C3,C4orf33,CAD,CANT1,CCL5,CCNT1,CCR2,CD86,CDC40,CHORDC1,CLIP3,CLTA,CMKLR1,COG4,COX6B2,CSF2RB,CTSZ,CXCL10,CXCL8,CXCL9,CYCS,CYP51A1,DDX23,DDX55,DHX15,DHX9,DIMT1,DLST,DNM2,DUSP12,DUSP16,EIF2B5,EIF3H,ELOA,ELOC,EPAS1,EPS8,ETF1,ETHE1,ETV3,EXOSC3,FASLG,FBH1,FBLIM1,FBXW11,FNTA,FOXJ2,FURIN,FXR1,GABPB1,GA…	185
Gene Expression	Transactivation of RNA	5.21e-08	Increased	3.542	3.542	ACVR2B,ACVRL1,ADAR,APBA1,APP,APPL1,ARRB1,ASXL1,ATF1,ATF6,BAG1,BMP2,CCNT1,CD300LB,CD40,CD86,CEBPA,CEBPB,CHUK,CREM,CUL1,CXCL8,CYP1A1,DAB2,DAXX,DDX58,DHX9,DMTF1,E2F3,EGR1,EHF,EIF2AK2,ELL,EPAS1,EPN2,ERG,EWSR1,FOS,FOSB,FOSL2,FUS,GABPB1,GADD45G,HBP1,HERC5,HERPUD1,HIF1A,HSPA9,HTATIP2,IFNG,IKBKB,IL33,INHBA,IRF4,IRF7,IRF9,ISG20L2,ITSN1,KAT5,KLF6,LEMD3,MAD2L2,MAF,MAP2K1,MAP3K7,MAP3K8,MAPKAPK2,MAPKAPK3,MDM2…	138
Infectious Diseases	Infection of kidney cell lines	3.18e-07	Increased	3.539	3.539	AEBP2,AHCTF1,ARID5A,ATXN2,CAD,CANT1,CCL5,CHORDC1,CLIP3,CLTA,COX6B2,CTSL,DDX23,DHX15,DNM2,DUSP12,DUSP16,EFNB2,EIF2B5,ELOC,EPAS1,FBLIM1,FOXJ2,FXR1,HID1,HSPA5,IDH1,IFITM3,INTS6,ISG20,KPNB1,MAT2A,MRE11,MYO1F,MYOF,NECAB3,NLRX1,NTN1,PARP9,PML,PPM1K,PPP2R5E,PRPF38A,PSMA1,PSMA3,PSMA5,PSMD12,PSMD6,PTDSS1,PTGES3,PTPRJ,RANBP2,RELA,REPIN1,RHOC,RPL5,RPS6,RSAD2,SAFB,SAP30BP,SLC31A1,SNRPA,SNRPC,SPEN,SPHK1,STXBP…	74
Inflammatory Response	Inflammatory response	2.34e-07	Increased	3.517	3.517	ABCD1,ABHD12,ACER3,ACHE,ACOD1,ACP5,ADA,ADAM17,ADORA2B,ADRB2,AKIRIN1,AKNA,ALDH2,ANXA1,AP3B1,APP,ARIH2,ATG7,BCL2A1,BDKRB1,BMP2,BRD4,C3,C5AR1,C5AR2,CCDC88A,CCL22,CCL5,CCR2,CCR7,CD276,CD40,CDKN1A,CEBPA,CEBPB,CHUK,CMKLR1,CSF3,CXCL10,CXCL11,CXCL14,CXCL2,CXCL8,CXCL9,CXCR5,CYP4F3,DEK,DHX9,EDN1,EDNRB,EFNB1,EGR1,EIF2AK1,EPAS1,FANCD2,FASLG,FLT1,FOS,FYN,G6PC3,GPR137B,GPR18,GPRC5B,HPS1,HRH1,HSD3B7,HSPG2,HYAL1…	211
Infectious Diseases,Organismal Injury and Abnormalities	Infection of embryonic cell lines	4.03e-07	Increased	3.504	3.504	AEBP2,AHCTF1,ARID5A,ATXN2,CAD,CANT1,CHORDC1,CLIP3,CLTA,COX6B2,DAG1,DDX23,DHX15,DNM2,DUSP12,DUSP16,EIF2B5,ELOC,EPAS1,FBLIM1,FOXJ2,FXR1,HID1,HSPA5,IDH1,IFITM3,IFNAR1,INTS6,ISG20,KPNB1,MAT2A,MRE11,MYO1F,MYOF,NECAB3,NLRX1,NTN1,PARP9,PPM1K,PPP2R5E,PRPF38A,PSMA1,PSMA3,PSMA5,PSMD12,PSMD6,PTDSS1,PTGES3,PTPRJ,RANBP2,RELA,REPIN1,RHOC,RPL5,RPS6,RSAD2,SAFB,SAP30BP,SLC31A1,SNRPA,SNRPC,SPEN,SPHK1,STXBP1,SUMO2,…	74
Cell-To-Cell Signaling and Interaction,Cellular Movement	Recruitment of cells	6.1e-08	Increased	3.503	3.503	ACVRL1,ADAM17,ADORA2B,ADRB2,ANXA1,APP,ATG7,BRAF,C3,C5AR1,CAMK1,CARD9,CAT,CCL22,CCL5,CCR2,CCR7,CD300LB,CD40,CMKLR1,CSF2RB,CSF3,CXCL10,CXCL11,CXCL2,CXCL8,CXCL9,CXCR5,CYP1A1,DDX58,EDN1,EFNB2,EGR1,EPAS1,F13A1,F3,FASLG,FLT1,FOS,FOSL2,GDF15,GLCE,HBEGF,HIF1A,HRH1,ICAM1,IDO1,IFNAR1,IFNG,IKBKB,IL15,IL21R,IL23A,IL2RA,IL33,IL7,IRF5,IRF7,KDM6B,LYN,MAP3K8,MAPK8,MMP12,MMP2,MTOR,NDST1,NFE2L2,NFKBIB,NINJ1,NTN1,O…	102
Infectious Diseases	Infection by Retroviridae	6.85e-10	Increased	3.477	3.477	ACP3,ACTR3,ADA,AEBP2,AHCTF1,ALG14,AP2M1,APP,ARHGEF19,ARID5A,ATG12,ATG7,ATP6V0A1,ATXN2,B2M,BCLAF1,BMP2K,C3,C4orf33,CAD,CANT1,CCL5,CCNT1,CCR2,CD86,CDC40,CHORDC1,CLIP3,CLTA,CMKLR1,COG4,COX6B2,CSF2RB,CTSZ,CXCL10,CXCL8,CXCL9,CYCS,CYP51A1,DDX23,DDX55,DHX15,DHX9,DIMT1,DLST,DNM2,DUSP12,DUSP16,EIF2B5,EIF3H,ELOA,ELOC,EPAS1,EPS8,ETF1,ETHE1,ETV3,EXOSC3,FASLG,FBH1,FBLIM1,FBXW11,FNTA,FOXJ2,FURIN,FXR1,GABPB1,GA…	190
Infectious Diseases	Infection by lentivirus	3.1e-09	Increased	3.477	3.477	ACP3,ACTR3,ADA,AEBP2,AHCTF1,ALG14,AP2M1,APP,ARHGEF19,ARID5A,ATG12,ATG7,ATP6V0A1,ATXN2,B2M,BCLAF1,BMP2K,C3,C4orf33,CAD,CANT1,CCL5,CCNT1,CCR2,CD86,CDC40,CHORDC1,CLIP3,CLTA,CMKLR1,COG4,COX6B2,CSF2RB,CTSZ,CXCL10,CXCL8,CXCL9,CYCS,CYP51A1,DDX23,DDX55,DHX15,DHX9,DIMT1,DLST,DNM2,DUSP12,DUSP16,EIF2B5,EIF3H,ELOA,ELOC,EPAS1,EPS8,ETF1,ETHE1,ETV3,EXOSC3,FASLG,FBH1,FBLIM1,FBXW11,FNTA,FOXJ2,FURIN,FXR1,GABPB1,GA…	186
Cell-To-Cell Signaling and Interaction,Cellular Movement,Hematological System Development and Function,Immune Cell Trafficking	Recruitment of leukocytes	3.83e-08	Increased	3.46	3.46	ACVRL1,ADAM17,ADORA2B,ADRB2,ANXA1,APP,ATG7,BRAF,C3,C5AR1,CAMK1,CARD9,CAT,CCL22,CCL5,CCR2,CCR7,CD300LB,CD40,CMKLR1,CSF2RB,CSF3,CXCL10,CXCL11,CXCL2,CXCL8,CXCL9,CXCR5,CYP1A1,DDX58,EDN1,EGR1,EPAS1,F13A1,F3,FASLG,FLT1,FOS,FOSL2,GDF15,HBEGF,HIF1A,ICAM1,IDO1,IFNAR1,IFNG,IKBKB,IL15,IL21R,IL23A,IL2RA,IL33,IL7,IRF5,IRF7,KDM6B,LYN,MAP3K8,MAPK8,MMP12,MMP2,NDST1,NFE2L2,NINJ1,NTN1,OLR1,OSM,P2RX1,P2RY2,PDE4B,PE…	94
Gene Expression	Transcription of RNA	5.61e-16	Increased	3.435	3.435	ABL1,ACTR2,ACTR3,ACVR2B,ACVRL1,ADRB2,AEBP2,AFF4,AGO2,AHCTF1,AHI1,AKNA,AP2A2,AP3B1,APP,ARF4,ARID3B,ARID4B,ARID5A,ARMCX3,ARRB1,ASH2L,ASPH,ASXL1,ATF1,ATF4,ATF5,ATF6,ATOH8,AUTS2,AZI2,BAG1,BATF3,BCAS3,BCLAF1,BHLHE41,BMP2,BMPR1A,BMX,BRAF,BRD4,BST2,BTAF1,BTF3,CAMK1,CAMTA2,CAPN3,CASZ1,CBFA2T2,CBFB,CBX1,CC2D1A,CC2D1B,CCNK,CCNT1,CCPG1,CD3EAP,CD40,CD82,CDK4,CDK5RAP3,CDKN1A,CEBPA,CEBPB,CEBPZ,CFLAR,CHUK,CISH,…	484
Lipid Metabolism,Small Molecule Biochemistry	Metabolism of polyunsaturated fatty acids	3.57e-06	Increased	3.372	3.372	ABCD1,ABHD16A,ACACA,ACOX1,ACSL1,ADA,AKR1B1,ANXA1,APP,BMP2,C5AR1,CCL5,CD40,CEBPB,CSF3,CXCL8,CYP1A1,CYP4F22,CYP4F3,DAGLA,DPEP2,EDN1,EDNRB,EIF4EBP1,EIF4EBP2,ELOVL1,EREG,FYN,HIF1A,HRH1,IFNG,IGFBP7,IL15,IL18RAP,IL27,IL33,JAK2,LYN,MAP2K1,MAP3K5,MAP3K8,MAPK8,MAPKAPK2,MKNK1,NFE2L2,NFKB1,NPC1,NTN1,OLR1,OSM,P2RX7,P2RY12,PLA2G2D,PLAA,PRNP,PTAFR,PTGES,PTGES2,PTGES3,PTGS1,PTK2B,RELA,RUNX1,SGPP1,SPHK1,SPHK2,ST…	72
Cell-To-Cell Signaling and Interaction,Hematological System Development and Function	T cell response	5.6e-07	Increased	3.312	3.312	ADA,C5AR1,CD276,CD86,CHUK,CISH,CSF2RB,CTLA4,CXCL11,CXCL8,CXCL9,FURIN,FYN,HSDL1,HSP90B1,ICAM1,ICOS,IFNAR1,IFNB1,IFNG,IKBKB,IL12B,IL15,IL21R,IL23A,IL23R,IL27,IL27RA,IL2RA,IL33,IL7,KLRC4-KLRK1/KLRK1,MAF,MAPK8,MTOR,NAMPT,P2RX7,PLAUR,PLD1,PSMB10,PTPRC,STAT3,STAT4,STAT5A,TIMD4,TLR3,TNFRSF1B,TRAF2,TRAF3IP2,TRAF6	50
Infectious Diseases	Replication of Flaviviridae	1.79e-06	Decreased	-3.284	3.284	ADAR,AGO2,AGO4,ATG12,ATG7,BST2,CD40,CXCL10,CYP1A1,DDB1,DDX58,DGCR8,EIF2AK2,G3BP1,IFI6,IFIT1,IFITM3,IFNAR1,IFNB1,IFNG,ISG15,MAP2K1,MSR1,MTOR,PINK1,RPS6,RSAD2,UBE2L6,VAPB,YBX1	30
Inflammatory Response	Immune response of cells	3.08e-09	Increased	3.252	3.252	ABCA1,ABL1,ABL2,ACTR2,ACTR3,ADORA2B,ANPEP,ANXA1,ANXA11,APP,ARAF,ARPC3,ATG7,BATF3,BRAF,C1orf43,C3,C5AR1,CARD9,CASP9,CAT,CC2D1A,CCL22,CCR2,CCR7,CD40,CD68,CD86,CDKN1A,CEBPB,COLEC12,CRK,CSF2RB,CSF3,CTLA4,CXCL10,CXCL8,DDX58,DHX58,DNM2,DNTTIP1,EIF2AK1,EIF2AK2,EIF4EBP1,EIF4EBP2,ELOVL1,ERBB3,ERP44,F3,FASLG,FURIN,FYN,FZD5,G6PC3,GPR18,GRB2,HBEGF,HIF1A,HRH1,HSDL1,HSP90B1,HSPA8,ICAM1,ICAM5,ICOS,IDH1,IFNAR1,I…	172
Cancer,Organismal Injury and Abnormalities	Advanced malignant tumor	2.76e-06	Increased	3.163	3.163	ABCA1,ABCC3,ABL1,ABL2,ACP5,ACTR10,ADAM15,ADAM17,ADAMTS1,ADAR,ADORA2B,AHI1,ANPEP,ANTXR2,ANXA1,ARAF,ARF4,ARG1,ARHGAP31,ARL4C,ASAH1,ASH2L,ASXL1,ATIC,B2M,B4GAT1,BHLHE41,BMP2,BMPR1A,BRAF,BUD31,C3,C5AR1,CALU,CAPN2,CAT,CCDC88A,CCL5,CCR2,CCR7,CD40,CD82,CD86,CDC25A,CDK12,CDK4,CDK5RAP3,CDKN1A,CEBPA,CEMIP,CEP43,CFLAR,CHUK,COLEC12,COP1,CPEB1,CSF2RB,CSF3,CSNK1A1,CTLA4,CTSZ,CXCL2,CXCL8,CXCL9,CYP51A1,DAB2,DAXX,…	274
Cell-To-Cell Signaling and Interaction,Hematological System Development and Function,Immune Cell Trafficking,Inflammatory Response	Activation of leukocytes	1.95e-08	Increased	3.121	3.121	ABHD12,ACHE,ADA,ADORA2B,ANXA1,AP3B1,APP,ATG7,AZI2,B2M,BCLAF1,BLOC1S6,BMP2K,BMPR1A,C3,C5AR1,CARD9,CCL22,CCL5,CCR2,CCR7,CD276,CD300LB,CD40,CD86,CDKN1A,CEBPA,CEBPB,CGAS,CHUK,CISH,CRTAM,CRY2,CSF2RB,CSF3,CTLA4,CTSL,CXCL10,CXCL8,CXCL9,CXCR5,DDX58,DLL4,EDN1,EFNB2,FASLG,FOS,FYN,GPR137B,GZMA,HBP1,HIF1A,HPS1,HRH1,HSP90B1,HYAL2,HYOU1,ICAM1,ICOS,IDO1,IFNAR1,IFNB1,IFNG,IFNLR1,IGF2R,IKBKB,IL12B,IL15,IL18RAP,IL…	183
Organismal Development	Growth of organism	4.92e-07	Increased	3.095	3.095	ABCA1,ABL2,ACACA,ACOX1,ACSL5,ACVR2B,ACVRL1,ADAMTS1,ADAR,AGO2,AGO4,ALG14,APBA1,APH1A,APP,ARG1,ARHGAP1,ARHGAP5,ATF5,ATXN2,BCL2A1,BCS1L,BMP2,BMPR1A,BRAF,BYSL,CASP9,CCR2,CDK4,CDKN1A,CFL1,CMKLR1,CRCP,CSF3,CTR9,CUL1,CXCL14,CXCL2,DAG1,DAGLA,DAXX,DHX15,DLD,DLL4,DNAJC3,DOLPP1,DUSP12,E2F3,EDN1,EFNB1,EFNB2,EHHADH,EIF2AK2,EIF4A1,EIF4EBP1,ELOA,EPAS1,EPN2,ERBB3,EZH2,F3,FANCD2,FBXW4,FGF18,FLT1,FLVCR1,FOSL2,FRS2…	207
Cellular Development,Cellular Growth and Proliferation,Hematological System Development and Function,Hematopoiesis,Lymphoid Tissue Structure and Development,Tissue Development	Dendropoiesis	1.15e-06	Increased	3.086	3.086	AZI2,BATF2,BATF3,CBFB,CD40,CDKN1A,CEBPA,CSF3,DCBLD2,DCSTAMP,DEK,EIF6,EMP1,HRH1,IFNAR1,IFNB1,IFNG,IL15,IL2RA,IL33,IL7,IRF4,JAG1,JAK2,JAK3,LTBR,LYN,MTOR,NFKB1,P2RX7,PSEN1,RELA,SBDS,STAT1,STAT3,STAT5A,TET3,TLR2,TLR4,TLR5,TRAF6,TREM2,USP18,VDR,XBP1	45
Cancer,Organismal Injury and Abnormalities	Invasive tumor	2.19e-06	Increased	3.076	3.076	ABCA1,ABCC3,ABL1,ABL2,ACP5,ACTR10,ADAM15,ADAM17,ADAMTS1,ADAMTS4,ADAR,ADORA2B,ANPEP,ANTXR2,ANXA1,ARAF,ARF4,ARG1,ARHGAP31,ARRB1,ASAH1,ASH2L,ASXL1,ATIC,B2M,B4GAT1,BHLHE41,BMP2,BMPR1A,BRAF,BUD31,C3,C5AR1,CALM1 (includes others),CALU,CAPN2,CAT,CCDC88A,CCL5,CCNE2,CCR2,CCR7,CD40,CD82,CD86,CDC25A,CDK12,CDK4,CDK5RAP3,CDKN1A,CEBPA,CEBPB,CEMIP,CFLAR,CHUK,COLEC12,COP1,COX7A1,CPEB1,CSF2RB,CSF3,CSNK1A1,CTLA4,C…	297
Cancer,Organismal Injury and Abnormalities	Secondary tumor	1.08e-07	Increased	3.072	3.072	ABCA1,ABCC3,ABL1,ABL2,ACP5,ACTR10,ADAM15,ADAM17,ADAMTS1,ADAR,ADORA2B,ANPEP,ANTXR2,ANXA1,ARAF,ARF4,ARG1,ARHGAP31,ASAH1,ASH2L,ASXL1,ATIC,B2M,B4GAT1,BHLHE41,BMP2,BMPR1A,BRAF,BUD31,C3,C5AR1,CALU,CAPN2,CAT,CCDC88A,CCL5,CCR2,CCR7,CD40,CD82,CD86,CDC25A,CDK12,CDK4,CDK5RAP3,CDKN1A,CEBPA,CEMIP,CFLAR,CHUK,COLEC12,COP1,CPEB1,CSF2RB,CSF3,CSNK1A1,CTLA4,CTSZ,CXCL2,CXCL8,CXCL9,CYP51A1,DAXX,DDX58,DNAJB6,DOT1L,DUS…	262
Infectious Diseases	Infection by RNA virus	5.62e-14	Increased	3.045	3.045	ACP3,ACTR2,ACTR3,ADA,AEBP2,AHCTF1,ALG14,AP2M1,APP,ARHGEF19,ARID5A,ARPC3,ARPC5,ARRB1,ATG12,ATG7,ATP6V0A1,ATXN2,B2M,BCLAF1,BMP2K,C3,C4orf33,CAD,CAMK1,CANT1,CCL5,CCNT1,CCR2,CCR7,CD86,CDC40,CHORDC1,CLIP3,CLTA,CLTB,CMKLR1,CNOT7,COG4,COX6B2,CSF2RB,CTLA4,CTSL,CTSZ,CXCL10,CXCL11,CXCL8,CXCL9,CYCS,CYP51A1,DAG1,DCAF13,DCP1A,DDX23,DDX5,DDX55,DDX58,DHX15,DHX9,DIMT1,DLST,DNM2,DUSP12,DUSP16,EFNB2,EIF2B5,EIF3H,E…	249
Cell Signaling	Protein kinase cascade	7.39e-16	Increased	3.019	3.019	ABL1,ABL2,ADORA2B,ADRB2,ALPK1,APP,ARAF,AZI2,BMP2,BRAF,BRAP,BRD4,CALM1 (includes others),CAPN3,CARD9,CCL5,CCR2,CD40,CFLAR,CHUK,CSF2RB,CTH,CTR9,CUL3,DAG1,DHX36,DNAJC27,DOK2,DOT1L,DUSP16,DUSP5,EIF2AK2,ERBB3,EREG,FASLG,FGF18,FLT1,FRS2,FYN,GAB1,GADD45G,GDF15,GPRC5B,GRB2,GSDME,HBEGF,IFIT5,IFNAR1,IFNG,IKBKB,IL23R,IL2RA,IL31RA,IRS1,JAK2,JAK3,JMJD8,KSR1,LAMTOR1,LAMTOR3,LAMTOR5,LEPROT,LPAR1,LTBR,MAP2K1,MAP…	166
Cancer,Organismal Injury and Abnormalities	Growth of tumor	7.94e-09	Increased	3.019	3.019	ABL1,ACKR4,ACVRL1,ADAM15,ADAMTS1,ADRB2,AHCY,AKR1B1,ANPEP,ANXA1,APCDD1,ARHGAP31,ARHGEF4,ATG7,BAG1,BATF2,BMP2,BMX,BNIP3,BRAF,BST2,CAPN2,CASP9,CBLL1,CBX1,CC2D1A,CCDC88A,CCL5,CCR2,CD276,CD40,CD82,CDK4,CDKN1A,CFLAR,CGAS,CHUK,CREM,CSF3,CTLA4,CTSZ,CUL1,CXCL11,CXCL14,CXCL8,CXCL9,CYSLTR2,DGCR8,DLL4,DNAJB6,DNM2,EDN1,EFNB2,EGR1,EHF,EIF2B1,EIF4EBP1,EPAS1,EPSTI1,ERBB3,EZH2,F3,FASLG,FBXW11,FGF18,FHL1,FLT1,FOS,…	251
Infectious Diseases	Infection of mammalia	1.08e-08	Decreased	-3.016	3.016	ABL1,AKNA,ANTXR2,B2M,BATF3,BCL2A1,C3,C5AR1,CARD9,CCR2,CCR7,CD40,CEBPB,CGAS,CRTAM,CSF2RB,CSF3,CXCL10,DCLRE1A,DDX58,DHX58,DUSP4,EBAG9,EIF2AK2,EIF4EBP1,EIF4EBP2,ENTPD7,FOS,G6PC3,GBP2,GPR18,GRB2,GZMA,HNRNPD,ICOS,IFIT2,IFNAR1,IFNB1,IFNG,IFNGR2,IFNLR1,IKBKB,IL12B,IL15,IL21R,IL23A,IL27RA,IL31RA,IL33,IL4R,IRF4,IRF5,IRF7,IRF9,ISG15,LCP1,MAPK8,MAPKAPK2,MMP12,MMP2,MMP3,MSR1,NFKB1,NLRX1,NR1H3,OPTN,PLA2G7,PLA…	94
Cell-To-Cell Signaling and Interaction	Response of lymphatic system cells	4.04e-08	Increased	3.01	3.01	ADA,APP,C5AR1,CARD9,CASP9,CCR7,CD276,CD40,CD86,CHUK,CISH,CSF2RB,CTLA4,CXCL11,CXCL8,CXCL9,EPAS1,FASLG,FURIN,FYN,HIF1A,HSD3B7,HSDL1,HSP90B1,ICAM1,ICOS,IFNAR1,IFNB1,IFNG,IKBKB,IL12B,IL15,IL21R,IL23A,IL23R,IL27,IL27RA,IL2RA,IL33,IL7,KLRC4-KLRK1/KLRK1,LCP2,LYN,MAF,MAPK8,MLANA,MSR1,MTOR,NAMPT,P2RX7,PLAUR,PLD1,PNP,PRNP,PSMB10,PTPRC,STAT3,STAT4,STAT5A,TICAM1,TIMD4,TLR2,TLR3,TNFRSF1B,TNFSF13,TRAF2,TRAF3IP…	68
Cellular Development,Cellular Growth and Proliferation,Hematological System Development and Function,Hematopoiesis,Lymphoid Tissue Structure and Development,Tissue Development	Differentiation of antigen presenting cells	4.61e-09	Increased	3.009	3.009	ACHE,APP,AZI2,BATF2,BATF3,BMP2,BMPR1A,CBFB,CCR2,CD40,CDKN1A,CEBPA,CRK,CSF2RB,CSF3,CXCL10,DCBLD2,DCSTAMP,DEK,DMTF1,DUSP5,EGR1,EIF2AK1,EIF6,EMP1,FOS,HCLS1,HRH1,IFNAR1,IFNB1,IFNG,IL15,IL2RA,IL33,IL7,INHBA,IRF4,IRF7,JAG1,JAK2,JAK3,LTBR,LYN,MTOR,NFKB1,OSTM1,P2RX7,PSEN1,PTPN11,RELA,RGS10,RIPK1,RUNX1,SBDS,SHC1,SIRT1,STAT1,STAT3,STAT5A,TET3,TIMP1,TLR2,TLR4,TLR5,TRAF6,TREM2,TRIB1,USP18,VDR,XBP1	70
Cardiovascular Disease,Hematological Disease,Organismal Injury and Abnormalities	Anemia	2.55e-08	Decreased	-2.96	2.96	ACHE,ADRB2,AGO2,ALDH2,ANXA1,ARHGAP1,ARHGAP33,ASXL1,ATF4,ATG7,ATP1B1,ATP6V1E1,BNIP3L,C3,CAT,CBFB,CCR7,CDK4,CPOX,CSF2RB,CTLA4,CYP51A1,DOT1L,EDN1,EDNRB,EGR1,EIF2AK1,EIF2AK2,EZH2,F3,FANCD2,FGFRL1,FLT1,FLVCR1,FUBP1,GLMP,GLRX5,GPI,GSR,HFE,HIF1A,HLX,HSPA5,HSPA9,HYAL2,ICAM1,IDH1,IFITM3,IFNAR1,IFNG,IL2RA,IL33,IRF7,ITGB3,JAK2,KDM6A,LGMN,LYN,MAD2L2,MDM2,MFSD11,MGAT2,MMUT,MT-CO1,MTHFD1,MTOR,NCOA4,NFE2L2,NFKB…	127
Lipid Metabolism,Small Molecule Biochemistry	Synthesis of fatty acid	2.54e-07	Increased	2.949	2.949	ABCA1,ACACA,ACADL,ACSL1,ADA,ADIPOR2,AKR1B1,ANXA1,APP,ASAH1,BMP2,C5AR1,CCL5,CD40,CEBPB,CSF3,CXCL8,CYP1A1,DECR1,DLAT,DLD,EDN1,EDNRB,EGR1,EIF4EBP1,EIF4EBP2,EIF6,ELOVL1,EREG,FYN,GCDH,HACD4,HIF1A,HRH1,IFNG,IGFBP7,IL15,IL18RAP,IL27,IL33,JAK2,LPGAT1,LYN,MAP2K1,MAP3K5,MAP3K8,MAPK8,MCAT,MKNK1,MLYCD,MTOR,NFE2L2,NFKB1,NPC1,NR1H3,NTN1,OLR1,OSM,OXSM,P2RX7,P2RY12,PDHB,PDK4,PLA2G2D,PLAA,PPCS,PPT1,PRNP,PTAFR,PTG…	92
Gene Expression	Transcription of DNA	1.68e-10	Increased	2.945	2.945	ABL1,ACTR2,ACTR3,ACVR2B,ACVRL1,ADRB2,AEBP2,AGO2,AHCTF1,AHI1,AKNA,AP3B1,APP,ARF4,ARID3B,ARID4B,ARID5A,ARMCX3,ARRB1,ASH2L,ASPH,ASXL1,ATF1,ATF4,ATF5,ATF6,ATOH8,AUTS2,BAG1,BATF3,BCAS3,BCLAF1,BHLHE41,BMP2,BMPR1A,BRD4,BTAF1,BTF3,CAMK1,CAMTA2,CAPN3,CASZ1,CBFA2T2,CBFB,CBX1,CC2D1A,CC2D1B,CCNT1,CCPG1,CD3EAP,CD40,CDK5RAP3,CEBPA,CEBPB,CEBPZ,CHUK,CNBP,CNOT7,COPS2,CRCP,CREB3L2,CREBL2,CREM,CRK,CRY2,CSF3,CSRNP1,…	388
Cellular Development,Cellular Growth and Proliferation,Hematological System Development and Function,Hematopoiesis,Lymphoid Tissue Structure and Development,Tissue Development	Hematopoiesis of antigen presenting cells	5.33e-07	Increased	2.922	2.922	ACHE,AZI2,BATF2,BATF3,CBFB,CD40,CDKN1A,CEBPA,CSF3,DCBLD2,DCSTAMP,DEK,EIF6,EMP1,HRH1,IFNAR1,IFNB1,IFNG,IL15,IL2RA,IL33,IL7,IRF4,JAG1,JAK2,JAK3,LTBR,LYN,MTOR,NFKB1,P2RX7,PSEN1,RELA,SBDS,STAT1,STAT3,STAT5A,TET3,TLR2,TLR4,TLR5,TRAF6,TREM2,USP18,VDR,XBP1	46
Infectious Diseases	Replication of Hepatitis C virus	1.13e-06	Decreased	-2.921	2.921	ADAR,AGO2,AGO4,ATG12,ATG7,BST2,CD40,CYP1A1,DDB1,DDX58,DGCR8,EIF2AK2,G3BP1,IFI6,IFIT1,IFITM3,IFNAR1,IFNG,ISG15,MAP2K1,MSR1,MTOR,PINK1,RPS6,RSAD2,UBE2L6,VAPB,YBX1	28
Cell-To-Cell Signaling and Interaction,Cellular Movement	Recruitment of myeloid cells	4.1e-07	Increased	2.914	2.914	ACVRL1,ADAM17,ADORA2B,ADRB2,ANXA1,APP,ATG7,BRAF,C3,C5AR1,CAMK1,CARD9,CAT,CCL22,CCL5,CCR2,CCR7,CD300LB,CD40,CMKLR1,CSF2RB,CXCL10,CXCL2,CXCL8,CXCL9,CYP1A1,EDN1,EPAS1,F3,FASLG,FLT1,FOSL2,GDF15,HBEGF,ICAM1,IDO1,IFNAR1,IFNG,IKBKB,IL21R,IL2RA,IL33,IL7,IRF7,KDM6B,LYN,MAP3K8,MAPK8,MMP12,MMP2,NDST1,NFE2L2,NTN1,OLR1,P2RX1,P2RY2,PDE4B,PECAM1,PIK3R5,RCAN1,S100A8,SNAI1,SOD2,STAT3,STAT5A,SWAP70,TAX1BP1,TICAM1,…	78
Cell-To-Cell Signaling and Interaction,Hematological System Development and Function,Immune Cell Trafficking,Inflammatory Response	Activation of phagocytes	3.26e-07	Increased	2.897	2.897	ABHD12,ACHE,ADORA2B,ANXA1,APP,ATG7,BMPR1A,C3,C5AR1,CARD9,CCL22,CCL5,CCR2,CCR7,CD300LB,CD40,CD86,CEBPA,CEBPB,CHUK,CSF3,CXCL10,CXCL8,CXCR5,EDN1,FASLG,GPR137B,GZMA,HRH1,HSP90B1,HYAL2,ICAM1,IDO1,IFNAR1,IFNB1,IFNG,IL15,IL18RAP,IL19,IL23A,IL27,IL27RA,IL33,IL4R,IL7,INHBA,ITGAV,JAK2,LCP2,LGALS3BP,LTBR,LYN,MAF,MAP2K1,MET,MFSD2A,MSR1,MT-CO1,MT-ND2,NDRG1,NPC1,NR1H3,OSM,OSTM1,P2RX7,PDK4,PLA2G2D,PLSCR1,PPARA,…	102
Cellular Function and Maintenance	Cellular homeostasis	5.42e-14	Increased	2.89	2.89	ABCA1,ABCC3,ABCG1,ABL1,ABL2,ACER2,ACHE,ACO1,ACP2,ACSL1,ADA,ADAM17,ADAMTS1,ADIPOR2,ADORA2B,ADRB2,AGA,AGPAT2,AKR1B1,ANXA1,AP2A2,AP3B1,APP,ARG1,ARHGAP35,ARRB1,ASPH,ATF4,ATG12,ATG2A,ATG7,ATP1A1,ATP1B1,ATP2B1,B2M,B3GNT2,BAIAP2,BCL2A1,BDKRB1,BMP2,BNIP3,BNIP3L,BRAF,BST2,C19orf12,C3,C5AR1,CAMK1,CAPN3,CARD9,CASP9,CAT,CBFB,CCDC47,CCL22,CCL5,CCNT1,CCR2,CCR7,CD40,CD86,CDKN1A,CEBPA,CEBPB,CFL2,CFLAR,CHERP,CHMP…	433
Cancer,Organismal Injury and Abnormalities	Cancer	1.04e-137	Increased	2.889	2.889	AAGAB,AASDHPPT,ABCA1,ABCB10,ABCB6,ABCC3,ABCC5,ABCD1,ABCG1,ABCG4,ABHD10,ABHD12,ABHD16A,ABHD2,ABL1,ABL2,ABTB2,ACAA2,ACAD9,ACADL,ACAT2,ACBD3,ACCS,ACCSL,ACER1,ACER2,ACER3,ACHE,ACKR4,ACO1,ACOT9,ACOX1,ACP2,ACP3,ACP5,ACSF2,ACSL1,ACSL5,ACTR10,ACTR2,ACTR3,ACTR5,ACVR2B,ACVRL1,ADA,ADAM15,ADAM17,ADAMTS1,ADAMTS4,ADAP1,ADAP2,ADAR,ADCK2,ADCY9,ADGRL2,ADIPOR2,ADNP2,ADO,ADORA2B,ADPRS,ADRB2,AEBP2,AFF4,AGA,AGBL2,AGK…	2611
Cancer,Organismal Injury and Abnormalities	Extracranial solid tumor	1.33e-128	Increased	2.878	2.878	AAGAB,AASDHPPT,ABCA1,ABCB10,ABCB6,ABCC3,ABCC5,ABCD1,ABCG1,ABCG4,ABHD10,ABHD12,ABHD16A,ABHD2,ABL1,ABL2,ABTB2,ACAA2,ACAD9,ACADL,ACAT2,ACBD3,ACCS,ACCSL,ACER1,ACER2,ACER3,ACHE,ACKR4,ACO1,ACOT9,ACOX1,ACP2,ACP3,ACP5,ACSF2,ACSL1,ACSL5,ACTR10,ACTR2,ACTR3,ACTR5,ACVR2B,ACVRL1,ADA,ADAM15,ADAM17,ADAMTS1,ADAMTS4,ADAP1,ADAP2,ADAR,ADCK2,ADCY9,ADGRL2,ADIPOR2,ADNP2,ADO,ADORA2B,ADPRS,ADRB2,AEBP2,AFF4,AGA,AGBL2,AGK…	2591
Cellular Development,Cellular Growth and Proliferation,Hematological System Development and Function,Hematopoiesis,Lymphoid Tissue Structure and Development,Tissue Development	Development of antigen presenting cells	1.38e-07	Increased	2.871	2.871	ABCA1,ACHE,ADAM17,AZI2,BATF2,BATF3,CBFB,CD40,CDKN1A,CEBPA,CSF3,DCBLD2,DCSTAMP,DEK,DGCR8,EGR1,EIF6,EMP1,FASLG,FOS,HRH1,IFNAR1,IFNB1,IFNG,IKBKB,IL15,IL2RA,IL33,IL7,IRF4,JAG1,JAK2,JAK3,LTBR,LYN,MAP3K8,MAPKAPK2,MTOR,NFE2L2,NFKB1,P2RX7,PSEN1,RELA,SBDS,SIRT1,STAT1,STAT3,STAT5A,TET3,TLR2,TLR4,TLR5,TRAF6,TREM2,USP18,VAV3,VDR,XBP1	58
Cell-To-Cell Signaling and Interaction,Hematological System Development and Function	Activation of myeloid cells	2.36e-06	Increased	2.868	2.868	ABHD12,ACHE,ADORA2B,ANXA1,APP,ATG7,C3,C5AR1,CCL22,CCL5,CCR2,CD300LB,CD40,CD86,CEBPA,CEBPB,CSF3,CXCL10,CXCL8,CXCL9,CXCR5,EDN1,FASLG,GPR137B,GZMA,HYAL2,ICAM1,IFNB1,IFNG,IL15,IL18RAP,IL19,IL23A,IL27,IL27RA,IL33,IL4R,IL7,INHBA,ITGAV,JAK2,LCP2,LGALS3BP,LYN,MAF,MAP2K1,MET,MFSD2A,MSR1,MT-CO1,MT-ND2,NDRG1,NPC1,NR1H3,OSTM1,P2RX7,PDK4,PLSCR1,PPARA,PPT1,PRKCD,PRNP,PSEN1,PTGES,PTGS1,PTPN11,S100A12,S100A8,SER…	92
Cellular Development,Cellular Growth and Proliferation,Hematological System Development and Function,Hematopoiesis,Lymphoid Tissue Structure and Development,Tissue Development	Development of phagocytes	1.2e-06	Increased	2.854	2.854	ABCA1,ACHE,ADAM17,APP,AZI2,BATF2,BATF3,CBFB,CD40,CDKN1A,CEBPA,CSF2RB,CSF3,CXCL11,DCBLD2,DCSTAMP,DEK,DGCR8,EGR1,EIF4E,EIF6,EMP1,FASLG,FOS,GMPR2,HRH1,IFNAR1,IFNB1,IFNG,IKBKB,IL15,IL27,IL2RA,IL31RA,IL33,IL7,INHBA,IRF4,IRF7,ITGB3,JAG1,JAK2,JAK3,LTBR,LYN,MAP3K8,MAPKAPK2,MED1,MTOR,NFE2L2,NFKB1,P2RX7,PSEN1,RELA,RUNX1,SBDS,SENP1,SIRT1,STAT1,STAT3,STAT5A,TET3,THNSL2,TLR2,TLR4,TLR5,TRAF6,TREM2,USP18,VAV3,V…	72
Cellular Function and Maintenance	Engulfment of blood cells	3.83e-06	Increased	2.832	2.832	ABCA1,ACTR2,ACTR3,ANXA1,APP,ARAF,ARPC3,ATG7,BRAF,C3,CCL5,CCR2,CCR7,CEBPB,CRK,CSF2RB,CSF3,CXCL10,EIF2AK1,ELOVL1,ERP44,FYN,G6PC3,GPR18,HIF1A,HYOU1,ICAM1,ICOS,IFNAR1,IFNG,IL12B,IL15,IL33,ISG15,LYN,M6PR,MAP1S,MAPKAPK2,MBNL1,MLLT1,MSR1,NPM1,P2RX7,PIK3R5,PLAUR,PRKCD,PRNP,PSEN1,PTPRC,PTPRJ,RPS6KA1,RRAGA,SCARF1,SHOC2,SIGLEC1,SPRED2,STUB1,SWAP70,TICAM1,TIMD4,TLR2,TLR3,TLR4,TMEM165,TREM2,TRPV2,TYRO3,XBP1,X…	70
Connective Tissue Development and Function,Tissue Development	Growth of connective tissue	3.02e-07	Increased	2.795	2.795	ABL1,ACACA,ADAR,AMBN,ANPEP,ARAF,ARHGAP1,ATF1,ATF4,B4GALT7,BMP2,BMPR1A,BMX,BRAF,CASC3,CD40,CDK4,CDKN1A,CEBPA,CEBPB,CHUK,CNOT7,CREB3L2,CRK,CSF3,CSNK1A1,CTLA4,CXCL8,DDX5,DHX9,DKC1,DUSP4,EDN1,EDNRB,EFNB2,EIF2AK2,EIF4EBP1,EREG,ERRFI1,EZH2,FANCD2,FBXO4,FGF18,FNDC3B,FOS,FOSB,FOSL2,FRMD6,FRS2,FYN,GPI,GRB2,HBEGF,HIF1A,HINT1,HNRNPA2B1,HUWE1,IDH1,IDO1,IFNAR1,IFNG,IGFBP7,IKBKB,IL15,IL2RA,IL4I1,IL4R,IL7,INHBA…	171
Cell-To-Cell Signaling and Interaction,Hematological System Development and Function	Response of lymphocytes	6.85e-07	Increased	2.792	2.792	ADA,C5AR1,CASP9,CD276,CD40,CD86,CHUK,CISH,CSF2RB,CTLA4,CXCL11,CXCL8,CXCL9,EPAS1,FURIN,FYN,HIF1A,HSD3B7,HSDL1,HSP90B1,ICAM1,ICOS,IFNAR1,IFNB1,IFNG,IKBKB,IL12B,IL15,IL21R,IL23A,IL23R,IL27,IL27RA,IL2RA,IL33,IL7,KLRC4-KLRK1/KLRK1,LCP2,LYN,MAF,MAPK8,MSR1,MTOR,NAMPT,P2RX7,PLAUR,PLD1,PNP,PRNP,PSMB10,PTPRC,STAT3,STAT4,STAT5A,TIMD4,TLR3,TNFRSF1B,TNFSF13,TRAF2,TRAF3IP2,TRAF6	61
Embryonic Development,Organismal Development	Development of body trunk	4.2e-06	Increased	2.781	2.781	ABCA1,ABL1,ACVR2B,ACVRL1,ADA,ADAM17,ADAMTS1,ADAP2,ADAR,ADRB2,AFF4,AGPAT2,AHI1,AKIP1,AKR1B1,ANPEP,ANXA1,AP3B1,APH1A,ARHGAP1,ARHGAP35,ARHGAP5,ARID3B,ARID4B,ARRB1,ASAH1,ASXL1,ATF4,ATG7,B2M,BCLAF1,BMP2,BMPR1A,BRAF,C2CD3,CAPN3,CASP9,CASZ1,CAT,CBFB,CCL5,CCNE2,CCR2,CCR7,CD40,CD86,CDC25A,CDK4,CDKN1A,CEBPA,CEBPB,CERT1,CFL2,CFLAR,CHUK,CISH,CMKLR1,CNOT9,COP1,CPEB1,CRK,CSF2RB,CSF3,CTBP2,CXCL10,CXCL14,CXCR5,C…	295
Cell-To-Cell Signaling and Interaction,Hematological System Development and Function	Activation of blood cells	6.22e-08	Increased	2.76	2.76	ABHD12,ACHE,ADA,ADORA2B,ANXA1,AP3B1,APP,ARRB1,ATG7,AZI2,B2M,BCLAF1,BLOC1S6,BMP2K,BMPR1A,C3,C5AR1,CARD9,CCL22,CCL5,CCR2,CCR7,CD276,CD300LB,CD40,CD86,CDKN1A,CEBPA,CEBPB,CGAS,CHUK,CISH,CRTAM,CRY2,CSF2RB,CSF3,CTLA4,CTSL,CXCL10,CXCL8,CXCL9,CXCR5,CYSLTR2,DDX58,DLL4,EDN1,EFNB2,F3,FASLG,FOS,FYN,GNA15,GNB1,GPR137B,GZMA,HBP1,HIF1A,HPS1,HRH1,HSP90B1,HSPG2,HYAL2,HYOU1,ICAM1,ICOS,IDO1,IFNAR1,IFNB1,IFNG,IFNLR1…	197
Cell Death and Survival	Apoptosis	4.62e-20	Decreased	-2.752	2.752	ABCA1,ABCG1,ABL1,ABL2,ACACA,ACER2,ACER3,ACHE,ACSL1,ACVR2B,ACVRL1,ADA,ADAM15,ADAM17,ADAMTS1,ADAR,ADGRL2,ADORA2B,ADRB2,AGA,AGO2,AGO4,AGPAT2,AHCTF1,AHI1,AIFM2,AKIP1,AKR1B1,ALDH2,ANKLE2,ANKZF1,ANPEP,ANTXR2,ANXA1,ANXA11,AOPEP,AP2A2,AP2M1,APH1A,APIP,APP,APPL1,ARAF,ARF4,ARG1,ARHGAP1,ARHGAP18,ARHGAP35,ARHGEF19,ARHGEF4,ARID3B,ARIH2,ARL11,ARMC10,ARRB1,ASAH1,ASNS,ATF1,ATF4,ATF5,ATF6,ATG12,ATG7,ATP11C,ATP1A1…	698
Cell-To-Cell Signaling and Interaction,Inflammatory Response	Immune response of leukocytes	4.15e-08	Increased	2.7	2.7	ABCA1,ABL1,ANPEP,ANXA1,APP,ATG7,BATF3,BRAF,C3,C5AR1,CASP9,CCL22,CCR2,CCR7,CD40,CD68,CD86,CEBPB,CSF2RB,CSF3,CTLA4,CXCL10,CXCL8,DDX58,EIF2AK1,ELOVL1,F3,FASLG,FURIN,FYN,G6PC3,GPR18,HIF1A,HSDL1,ICAM1,ICOS,IFNAR1,IFNB1,IFNG,IKBKB,IL12B,IL15,IL23A,IL23R,IL27,IL27RA,IL2RA,IL33,IL7,ISG15,ITGB3,KLRC4-KLRK1/KLRK1,LCP2,LYN,MAP1S,MAP3K8,MAPKAPK2,MLANA,MSR1,MTOR,NAMPT,NPM1,NTN1,OSM,P2RX7,PLAUR,PNP,PRNP,PSEN1,…	95
Cellular Movement,Immune Cell Trafficking	Leukocyte migration	1.38e-09	Increased	2.645	2.645	ABCA1,ABCG1,ABL1,ACVRL1,ADA,ADAM15,ADAM17,ADORA2B,ADRB2,AKIRIN1,ANXA1,APP,ARG1,ARHGAP1,ARHGAP18,ARRB1,ATG7,ATP1B1,ATRN,B4GAT1,BDKRB1,BMP2,BMPR1A,BRAF,C3,C5AR1,C5AR2,CAMK1,CARD9,CAT,CBFB,CCDC88A,CCL22,CCL5,CCNT1,CCR2,CCR7,CD276,CD300LB,CD40,CD86,CDKN1A,CEBPA,CHRNA9,CHST4,CHUK,CMKLR1,COMMD5,CRTAM,CSF2RB,CSF3,CTLA4,CTSZ,CXCL10,CXCL11,CXCL14,CXCL2,CXCL8,CXCL9,CXCR5,CYP1A1,CYSLTR2,DCTN2,DDX58,DEK,DGCR…	260
Cellular Development,Cellular Growth and Proliferation,Hematological System Development and Function,Hematopoiesis,Lymphoid Tissue Structure and Development,Tissue Development	Hematopoiesis of phagocytes	1.91e-06	Increased	2.633	2.633	ACHE,ADAM17,APP,AZI2,BATF2,BATF3,CBFB,CD40,CDKN1A,CEBPA,CSF2RB,CSF3,CXCL11,DCBLD2,DCSTAMP,DEK,EIF4E,EIF6,EMP1,GMPR2,HRH1,IFNAR1,IFNB1,IFNG,IL15,IL27,IL2RA,IL31RA,IL33,IL7,INHBA,IRF4,IRF7,ITGB3,JAG1,JAK2,JAK3,LTBR,LYN,MED1,MTOR,NFKB1,P2RX7,PSEN1,RELA,RUNX1,SBDS,SENP1,STAT1,STAT3,STAT5A,TET3,THNSL2,TLR2,TLR4,TLR5,TRAF6,TREM2,USP18,VDR,XBP1	61
Cancer,Organismal Injury and Abnormalities,Reproductive System Disease	Prostatic carcinoma	1.57e-07	Increased	2.63	2.63	ABCA1,ABCC5,ABL1,ABL2,ACOX1,ACP3,ACP5,ACSF2,ACVRL1,ADAM17,ADAMTS4,ADAP2,ADAR,ADCY9,ADNP2,ADPRS,ADRB2,AGO2,AHCTF1,AK7,AKAP11,AKNA,AKR1B1,ALDH2,ALDH4A1,ALDH7A1,ANAPC5,ANGEL1,ANKFY1,ANKHD1/ANKHD1-EIF4EBP3,ANKRD42,ANLN,ANTXR2,ANXA11,AP2A2,APBA1,APPL1,ARAF,ARAP1,ARHGAP18,ARHGAP20,ARHGAP22,ARHGAP29,ARHGAP31,ARHGAP35,ARHGAP5,ARHGEF19,ARID3B,ARID4B,ARIH2,ARMCX1,ARMT1,ARRDC2,ARVCF,ASAP3,ASH2L,ASNS,ASPH,AS…	670
Cell-To-Cell Signaling and Interaction	Response of mononuclear leukocytes	5.52e-08	Increased	2.624	2.624	ABL1,ADA,APP,C5AR1,CASP9,CCR2,CCR7,CD276,CD40,CD86,CHUK,CISH,CSF2RB,CTLA4,CXCL11,CXCL8,CXCL9,EPAS1,FASLG,FURIN,FYN,HIF1A,HSD3B7,HSDL1,HSP90B1,ICAM1,ICOS,IFNAR1,IFNB1,IFNG,IKBKB,IL12B,IL15,IL21R,IL23A,IL23R,IL27,IL27RA,IL2RA,IL33,IL7,KLRC4-KLRK1/KLRK1,LCP2,LYN,MAF,MAPK8,MLANA,MSR1,MTOR,NAMPT,OSM,P2RX7,PLAUR,PLD1,PNP,PRNP,PSMB10,PTAFR,PTPRC,STAT3,STAT4,STAT5A,TIMD4,TLR2,TLR3,TLR4,TNFRSF1B,TNFSF13,T…	72
Cell-To-Cell Signaling and Interaction,Hematological System Development and Function,Immune Cell Trafficking,Inflammatory Response	Activation of antigen presenting cells	8.27e-07	Increased	2.618	2.618	ABHD12,ACHE,ADORA2B,AP3B1,APP,ATG7,BMPR1A,C3,CARD9,CCL22,CCL5,CCR2,CCR7,CD40,CD86,CEBPA,CEBPB,CHUK,CSF3,CTSL,CXCL10,CXCL8,CXCR5,EDN1,FASLG,GPR137B,HBP1,HRH1,HSP90B1,ICAM1,IDO1,IFNAR1,IFNB1,IFNG,IL15,IL23A,IL33,IL4R,IL7,INHBA,IRF4,ITGAV,JAK2,LTBR,LYN,MAF,MAP2K1,MFSD2A,MSR1,NPC1,NR1H3,OSM,OSTM1,P2RX7,PDK4,PLA2G2D,PPARA,PPT1,PRKCD,PRNP,PSEN1,PSMB9,PSME1,PTGES,PTGS1,RAB10,RAB32,RAB6A,RAB8B,SERPING1,S…	88
Cellular Movement	Cell movement of blood cells	5.82e-10	Increased	2.611	2.611	ABCA1,ABCG1,ABL1,ACVRL1,ADA,ADAM15,ADAM17,ADORA2B,ADRB2,AKIRIN1,AKR1B1,ANXA1,APP,ARG1,ARHGAP1,ARHGAP18,ARRB1,ATG7,ATP1B1,ATRN,B4GAT1,BDKRB1,BMP2,BMPR1A,BRAF,C3,C5AR1,C5AR2,CAMK1,CARD9,CAT,CBFB,CCDC88A,CCL22,CCL5,CCNT1,CCR2,CCR7,CD276,CD300LB,CD40,CD86,CDKN1A,CEBPA,CHRNA9,CHST4,CHUK,CMKLR1,COMMD5,CRTAM,CSF2RB,CSF3,CTLA4,CTSZ,CXCL10,CXCL11,CXCL14,CXCL2,CXCL8,CXCL9,CXCR5,CYP1A1,CYSLTR2,DCTN2,DDX58,D…	264
Cellular Development,Cellular Growth and Proliferation	Expansion of blood cells	1.07e-07	Increased	2.61	2.61	ACHE,ATG7,B2M,BMP2,BRAF,C3,C5AR1,CCR7,CD40,CD86,CEBPA,CISH,CSF2RB,CSF3,CTLA4,DGCR8,DLL4,DNM2,EGR1,EPAS1,ERG,EZH2,HIF1A,HSPA8,ICOS,IFNAR1,IFNG,IKBKB,IL15,IL21R,IL23A,IL23R,IL27,IL27RA,IL2RA,IL33,IL4R,IL7,INHBA,JAK2,JAK3,LCP1,LCP2,LRRC32,LTBR,LYN,MAPK8,MET,MLANA,MTOR,PIM1,PLD1,PORCN,PTPRC,RUNX1,SBDS,SMAD4,SNAI2,STAT1,STAT3,STAT4,STAT5A,TCF12,TGFBR1,TICAM1,TLR2,TLR3,TLR4,TNFRSF1B,TNFSF13B,TRAF2	71
Cell-To-Cell Signaling and Interaction,Cellular Movement,Immune Cell Trafficking	Attraction of natural killer cells	3.47e-07	Increased	2.602	2.602	CCL22,CCL5,CXCL10,CXCL11,CXCL9,DEK,XCL1	7
Cellular Development,Cellular Growth and Proliferation,Hematological System Development and Function,Hematopoiesis,Lymphoid Tissue Structure and Development,Tissue Development	Differentiation of phagocytes	7.32e-08	Increased	2.6	2.6	ACHE,ADAM17,APP,AZI2,BATF2,BATF3,BMP2,BMPR1A,CBFB,CCR2,CD40,CDKN1A,CEBPA,CRK,CSF2RB,CSF3,CXCL10,CXCL11,DCBLD2,DCSTAMP,DEK,DMTF1,DUSP5,EGR1,EIF2AK1,EIF4E,EIF6,EMP1,FOS,GMPR2,HCLS1,HRH1,IFNAR1,IFNB1,IFNG,IL15,IL27,IL2RA,IL31RA,IL33,IL7,INHBA,IRF4,IRF7,ITGB3,JAG1,JAK2,JAK3,LTBR,LYN,MAPK8,MED1,MTOR,NFKB1,OSTM1,P2RX7,PLSCR1,PSEN1,PTPN11,RELA,RGS10,RIPK1,RUNX1,SBDS,SENP1,SHC1,SIRT1,STAT1,STAT3,STAT5A,T…	82
Cellular Development,Cellular Growth and Proliferation,Hematological System Development and Function,Lymphoid Tissue Structure and Development	Expansion of mononuclear leukocytes	3.81e-06	Increased	2.588	2.588	B2M,BRAF,C3,C5AR1,CCR7,CD40,CD86,CEBPA,CISH,CSF3,CTLA4,DGCR8,DLL4,DNM2,EGR1,HIF1A,HSPA8,ICOS,IFNAR1,IFNG,IKBKB,IL15,IL21R,IL23A,IL23R,IL27,IL27RA,IL2RA,IL33,IL4R,IL7,JAK3,LCP1,LCP2,LRRC32,LTBR,MAPK8,MLANA,MTOR,PIM1,PLD1,PORCN,PTPRC,SMAD4,STAT1,STAT3,STAT4,STAT5A,TCF12,TGFBR1,TLR2,TLR3,TNFRSF1B,TNFSF13B,TRAF2	55
Cellular Development,Cellular Growth and Proliferation,Hematological System Development and Function,Lymphoid Tissue Structure and Development	Proliferation of CD8+ T lymphocyte	7.3e-10	Increased	2.58	2.58	ABCG1,ARG1,CD40,CD86,CISH,DNM2,EFNB1,EFNB2,FASLG,HSPA8,IFNAR1,IFNB1,IFNG,IL15,IL23A,IL23R,IL27,IL27RA,IL7,JAG1,JAK3,LTBR,MTOR,PLD1,PTPRC,SMAD4,STAT1,STAT4,STAT5A,TLR3,TRAF6,XIAP	32
Post-Translational Modification	Ubiquitination	4.36e-19	Increased	2.533	2.533	ADRB2,ARIH2,ARRB1,ATG7,BAG2,BAG5,BRAP,CBFB,CBLL1,CD40,CD86,CDC34,CDK5RAP3,CHFR,CNOT4,CTR9,CUL1,CUL3,DAXX,DDB1,DDB2,ELOC,EPAS1,FBH1,FBXL19,FBXL20,FBXL4,FBXO11,FBXO4,FBXO45,FBXW11,FBXW4,FBXW9,FYN,HECTD1,HERC5,HERC6,HERPUD1,HIF1A,HSP90AB1,HSPA5,HUWE1,ISG15,IVNS1ABP,KLHL18,KLHL20,KLHL24,KLHL3,KLHL42,KLHL7,LRSAM1,LTN1,MAGEF1,MAPK8,MARCHF6,MARCHF8,MDM2,MED1,MED11,MED12,MED18,MED20,MTOR,NEDD4L,NEURL1,NE…	156
Cancer,Organismal Injury and Abnormalities	Metastatic solid tumor	1.53e-06	Increased	2.525	2.525	ABCA1,ABCC3,ABL1,ABL2,ACP5,ACTR10,ADAM15,ADAMTS1,ADAR,ANPEP,ANXA1,ARAF,ARG1,ATIC,B2M,BRAF,C3,C5AR1,CALU,CAT,CCL5,CCR2,CCR7,CDK12,CDK4,CEMIP,COLEC12,COP1,CPEB1,CSF2RB,CSF3,CSNK1A1,CTLA4,CTSZ,CXCL8,CXCL9,CYP51A1,DAXX,DNAJB6,DOT1L,DUSP4,DYNLRB1,E2F3,EDN1,EDNRB,EIF4A1,EIF4E,EIF4EBP1,EMP1,EPAS1,EPB41L3,EPSTI1,ERBB3,ETV1,EZH1,EZH2,FASLG,FLT1,FSTL3,FTL,FYN,GCH1,GDF15,GSR,GYG2,HCLS1,HELB,HIF1A,HMGB2,HSP9…	170
Cancer,Organismal Injury and Abnormalities	Solid tumor	2.05e-133	Increased	2.482	2.482	AAGAB,AASDHPPT,ABCA1,ABCB10,ABCB6,ABCC3,ABCC5,ABCD1,ABCG1,ABCG4,ABHD10,ABHD12,ABHD16A,ABHD2,ABL1,ABL2,ABTB2,ACAA2,ACAD9,ACADL,ACAT2,ACBD3,ACCS,ACCSL,ACER1,ACER2,ACER3,ACHE,ACKR4,ACO1,ACOT9,ACOX1,ACP2,ACP3,ACP5,ACSF2,ACSL1,ACSL5,ACTR10,ACTR2,ACTR3,ACTR5,ACVR2B,ACVRL1,ADA,ADAM15,ADAM17,ADAMTS1,ADAMTS4,ADAP1,ADAP2,ADAR,ADCK2,ADCY9,ADGRL2,ADIPOR2,ADNP2,ADO,ADORA2B,ADPRS,ADRB2,AEBP2,AFF4,AGA,AGBL2,AGK…	2607
Developmental Disorder	Growth failure or short stature	5.41e-07	Decreased	-2.475	2.475	ABCA1,ACACA,ACVRL1,ADAR,AFF4,AGK,AGO2,ANKH,APEX2,ARHGAP1,ARID3B,ARSL,ATF4,B4GALT7,BACE1,BBS10,BCAS3,BMP2,BNIP3L,BPNT2,BRAF,C2CD3,CANT1,CCDC8,CCNE2,CDC25A,CDKN1A,CEBPA,CFAP410,CFL2,CFLAR,CHSY1,CNPY3,CREB3L2,CRTAP,CYCS,DAXX,DLD,DLL4,DMTF1,DOT1L,E2F3,EDNRB,EFNB2,EGR1,EHHADH,EIF4G2,ELOA,ETHE1,EZH2,F3,FAM20C,FAM98C,FANCD2,FGFRL1,FLT1,FLVCR1,FOSL2,FRS2,FUBP1,G6PC3,GORAB,GPD2,H1-3,H3-3A/H3-3B,HAP1,HEXB,…	181
Cellular Development,Cellular Growth and Proliferation,Hematological System Development and Function,Lymphoid Tissue Structure and Development	Expansion of lymphocytes	3.83e-06	Increased	2.462	2.462	B2M,BRAF,C3,C5AR1,CCR7,CD40,CD86,CEBPA,CISH,CTLA4,DGCR8,DLL4,DNM2,EGR1,HIF1A,HSPA8,ICOS,IFNAR1,IFNG,IKBKB,IL15,IL21R,IL23A,IL23R,IL27,IL27RA,IL2RA,IL33,IL4R,IL7,JAK3,LCP1,LCP2,LRRC32,LTBR,MAPK8,MLANA,MTOR,PIM1,PLD1,PORCN,PTPRC,SMAD4,STAT1,STAT3,STAT4,STAT5A,TCF12,TGFBR1,TLR2,TLR3,TNFRSF1B,TNFSF13B,TRAF2	54
Cell-To-Cell Signaling and Interaction,Cellular Movement,Hematological System Development and Function,Immune Cell Trafficking,Inflammatory Response	Recruitment of phagocytes	3.83e-06	Increased	2.412	2.412	ACVRL1,ADAM17,ADRB2,ANXA1,APP,ATG7,BRAF,C5AR1,CAMK1,CAT,CCL22,CCL5,CCR2,CCR7,CD300LB,CD40,CMKLR1,CXCL10,CXCL2,CXCL8,CYP1A1,EDN1,EPAS1,F13A1,F3,FASLG,FLT1,FOSL2,HBEGF,ICAM1,IDO1,IFNAR1,IFNG,IKBKB,IL2RA,IL33,IL7,IRF5,LYN,MAP3K8,MAPK8,MMP12,MMP2,NDST1,NFE2L2,NTN1,OLR1,OSM,P2RX1,P2RY2,PDE4B,PECAM1,PIK3R5,RCAN1,S100A8,SNAI1,SOD2,STAT3,STAT5A,TAX1BP1,TICAM1,TLR2,TLR4,TLR5,TNFRSF1B,TRAF3IP2,VAV3,VCAM1,V…	70
Cellular Development,Cellular Growth and Proliferation,Hematological System Development and Function,Lymphoid Tissue Structure and Development	Expansion of leukocytes	1.72e-06	Increased	2.396	2.396	B2M,BRAF,C3,C5AR1,CCR7,CD40,CD86,CEBPA,CISH,CSF2RB,CSF3,CTLA4,DGCR8,DLL4,DNM2,EGR1,HIF1A,HSPA8,ICOS,IFNAR1,IFNG,IKBKB,IL15,IL21R,IL23A,IL23R,IL27,IL27RA,IL2RA,IL33,IL4R,IL7,JAK3,LCP1,LCP2,LRRC32,LTBR,LYN,MAPK8,MET,MLANA,MTOR,PIM1,PLD1,PORCN,PTPRC,RUNX1,SMAD4,STAT1,STAT3,STAT4,STAT5A,TCF12,TGFBR1,TLR2,TLR3,TNFRSF1B,TNFSF13B,TRAF2	59
Cell Death and Survival,Organismal Injury and Abnormalities	Apoptosis of epithelial cells	1.7e-10	Decreased	-2.381	2.381	ADAR,ALDH2,APP,BCL2A1,BRAF,CASP9,CAT,CCR2,CD40,CDKN1A,CEBPA,CEBPB,CFLAR,CHUK,CXCL10,CXCL8,DAXX,DDB2,EDN1,EFNB2,EGR1,EIF3H,EIF4E,ENDOG,ERBB3,F3,FASLG,GDF15,IFNB1,IFNG,IKBKB,IL15,IL2RA,INHBA,IRAK3,IRF5,ITIH4,KSR1,LRRC32,MAP2K1,MAP3K5,MAPK8,MAPKAPK2,MAPKAPK3,MDM2,MET,MMP2,MMP3,MTOR,NCL,NCOA5,NDRG1,NFE2L2,NFKB1,NFKBIB,NPM1,NQO2,NTN1,OSM,P2RX7,PLAUR,PPARA,PRKCD,PTAFR,PTGS1,PTPN11,RELA,RIPK1,RND3,SCD,S…	91
Cellular Growth and Proliferation	Expansion of cells	8.17e-08	Increased	2.358	2.358	ACHE,ATG7,B2M,BMP2,BMPR1A,BRAF,C3,C5AR1,CAT,CCR7,CD40,CD86,CDKN1A,CEBPA,CEBPB,CHUK,CISH,CMKLR1,CSF2RB,CSF3,CTLA4,CUL3,DGCR8,DLL4,DNM2,DOK2,EGR1,EPAS1,EREG,ERG,EZH2,FASLG,HIF1A,HSPA8,ICOS,IFNAR1,IFNG,IKBKB,IL15,IL21R,IL23A,IL23R,IL27,IL27RA,IL2RA,IL33,IL4R,IL7,INHBA,JAK2,JAK3,LCP1,LCP2,LRRC32,LTBR,LYN,MAPK8,MBD3,MET,MLANA,MTOR,OSM,PALM,PIM1,PLD1,PMP22,PORCN,PTPRC,RUNX1,RUNX2,SBDS,SH2B1,SIRT1,SMAD4…	91
Cellular Development,Cellular Growth and Proliferation,Lymphoid Tissue Structure and Development	Expansion of lymphoid cells	2.58e-06	Increased	2.331	2.331	B2M,BRAF,C3,C5AR1,CCR7,CD40,CD86,CEBPA,CISH,CTLA4,DGCR8,DLL4,DNM2,EGR1,FASLG,HIF1A,HSPA8,ICOS,IFNAR1,IFNG,IKBKB,IL15,IL21R,IL23A,IL23R,IL27,IL27RA,IL2RA,IL33,IL4R,IL7,JAK3,LCP1,LCP2,LRRC32,LTBR,MAPK8,MLANA,MTOR,PIM1,PLD1,PORCN,PTPRC,SMAD4,STAT1,STAT3,STAT4,STAT5A,TCF12,TGFBR1,TLR2,TLR3,TNFRSF1B,TNFSF13B,TRAF2	55
Cell-To-Cell Signaling and Interaction	Activation of cells	2.27e-07	Increased	2.315	2.315	ABHD12,ACHE,ACSL5,ACVRL1,ADA,ADORA2B,ANXA1,AP3B1,APP,ARHGAP5,ARRB1,ATF6,ATG7,AZI2,B2M,BCL2A1,BCLAF1,BLOC1S6,BMP2,BMP2K,BMPR1A,BNIP3,C3,C5AR1,CARD9,CAT,CC2D1A,CCL22,CCL5,CCR2,CCR7,CD276,CD300LB,CD40,CD86,CDK4,CDK5RAP3,CDKN1A,CEBPA,CEBPB,CFL1,CGAS,CHUK,CISH,CRTAM,CRY2,CSF2RB,CSF3,CTLA4,CTSL,CXCL10,CXCL2,CXCL8,CXCL9,CXCR5,CYSLTR2,DDX58,DLL4,EDN1,EFNB2,EIF2AK2,F13A1,F3,FASLG,FNTA,FOS,FYN,FZD5,G3BP1,G…	251
Post-Translational Modification	Ubiquitination of protein	2.58e-19	Increased	2.313	2.313	ADRB2,ARIH2,ARRB1,ATG7,BAG2,BAG5,BRAP,CBFB,CBLL1,CD40,CDC34,CDK5RAP3,CHFR,CNOT4,CTR9,CUL1,CUL3,DAXX,DDB1,DDB2,ELOC,EPAS1,FBH1,FBXL19,FBXL20,FBXL4,FBXO11,FBXO4,FBXO45,FBXW11,FBXW4,FBXW9,FYN,HECTD1,HERC5,HERC6,HERPUD1,HIF1A,HSP90AB1,HSPA5,HUWE1,ISG15,IVNS1ABP,KLHL18,KLHL20,KLHL24,KLHL3,KLHL42,KLHL7,LRSAM1,LTN1,MAGEF1,MAPK8,MARCHF6,MARCHF8,MDM2,MED1,MED11,MED12,MED18,MED20,MTOR,NEDD4L,NEURL1,NEURL3,…	155
Cellular Movement	Cell movement of myeloid cells	2.69e-08	Increased	2.267	2.267	ABCA1,ABL1,ADAM15,ADAM17,AKIRIN1,ANXA1,APP,ARG1,ARHGAP1,ARHGAP18,ARRB1,ATRN,BRAF,C3,C5AR1,C5AR2,CBFB,CCDC88A,CCL22,CCL5,CCR2,CCR7,CDKN1A,CHRNA9,CHUK,CMKLR1,COMMD5,CSF3,CXCL10,CXCL11,CXCL14,CXCL2,CXCL8,CXCL9,CXCR5,CYSLTR2,DCTN2,DEK,DGCR8,EDN1,EDNRB,EFNB1,EPAS1,F3,FASLG,FLT1,FOS,FYN,G6PC3,GBA,GDF15,GPR18,HIF1A,HSPA5,HYAL1,ICAM1,ICOS,IFNB1,IFNG,IKBKB,IL12B,IL15,IL23A,IL27RA,IL2RA,IL33,IL4R,INHBA,IRF…	160
Cellular Development,Cellular Growth and Proliferation,Hematological System Development and Function,Lymphoid Tissue Structure and Development	Expansion of T lymphocytes	1.17e-06	Increased	2.245	2.245	B2M,BRAF,C3,C5AR1,CCR7,CD40,CD86,CEBPA,CISH,CTLA4,DLL4,DNM2,EGR1,HIF1A,HSPA8,ICOS,IFNAR1,IFNG,IKBKB,IL15,IL21R,IL23A,IL23R,IL27,IL27RA,IL2RA,IL4R,IL7,JAK3,LCP1,LCP2,LRRC32,LTBR,MAPK8,MLANA,MTOR,PIM1,PLD1,PORCN,STAT1,STAT3,STAT4,TCF12,TGFBR1,TLR2,TLR3,TNFRSF1B,TNFSF13B,TRAF2	49
Cellular Function and Maintenance	Engulfment of cells	3.14e-10	Increased	2.227	2.227	ABCA1,ABL1,ABL2,ACTR2,ACTR3,ADORA2B,ANKFY1,ANPEP,ANXA1,ANXA11,AP2A2,AP2M1,AP2S1,APP,ARAF,ARHGAP21,ARPC3,ARRB1,ATG7,ATP6V1D,ATP6V1E1,BMX,BRAF,C1orf43,C3,CAT,CBLL1,CCL5,CCNT1,CCR2,CCR7,CDC40,CEBPB,CLCN5,CLIP3,COLEC12,CRK,CSF2RB,CSF3,CXCL10,DAB2,DNM2,DNTTIP1,EEF2K,EGR1,EHD4,EIF2AK1,ELOVL1,EPB41L2,EPN2,EPS8,ERP44,FCHO2,FRS2,FYN,FZD5,G6PC3,GAPVD1,GPR18,GRB2,HBEGF,HIF1A,HIP1R,HSPA5,HSPA8,HYAL2,HYOU1,IC…	149
Cell Death and Survival	Cell death of immune cells	1.61e-08	Increased	2.212	2.212	ABCG1,ABL1,ADA,ADAM17,AGA,ANKZF1,ANPEP,ANTXR2,ANXA1,AOPEP,APP,ARRB1,BAG1,BAG2,BCL2A1,BMP2,C3,CASP9,CAT,CCL5,CCR7,CD40,CD86,CDKN1A,CEBPA,CEBPB,CFLAR,CGAS,CHUK,CISH,CSF2RB,CSF3,CSNK1A1,CTLA4,CXCL10,CXCL2,CXCL8,DAXX,DEK,DFFA,DGCR8,DHX58,DLL4,DUSP4,DUSP5,EFNB1,EGR1,EIF2AK2,EIF4E,EIF4EBP1,FASLG,FOS,FUS,FYN,G6PC3,GLS,GZMA,HCLS1,HIF1A,HSP90AB1,HSPA5,ICAM1,ICOS,IDO1,IFNAR1,IFNB1,IFNG,IKBKB,IL15,IL19,IL21…	172
Tissue Development	Growth of epithelial tissue	1.76e-08	Increased	2.212	2.212	ACVRL1,ADAM15,ADAM17,ADAMTS1,ADORA2B,AMBN,ANTXR2,APP,ARG1,ATOH8,ATP5F1A,B2M,BCL2A1,BCLAF1,BMP2,BMPR1A,BMX,BRAF,C3,C5AR1,C6orf89,CBLL1,CCL5,CCR2,CCR7,CD276,CDC25A,CDK4,CDKN1A,CEBPA,CEBPB,CFLAR,CHUK,CSF2RB,CSNK1A1,CUL3,CXCL10,CXCL14,CXCL8,DAB2,DDB1,DDX5,DLL4,DOCK7,DOK2,EDN1,EDNRB,EFNB2,EGR1,EIF3H,EIF4A3,EIF4E,EPAS1,ERBB3,EREG,ERRFI1,EZH2,F3,FASLG,FGF18,FLT1,FOS,FRS2,FUT1,FYN,FZD5,GADD45G,GDF15,HBEG…	189
Gastrointestinal Disease,Hepatic System Disease,Metabolic Disease,Organismal Injury and Abnormalities	Hepatic steatosis	1.89e-06	Increased	2.203	2.203	ABCA1,ABCG1,ACAA2,ACACA,ACADL,ACOX1,ACSL1,ACVR2B,ADIPOR2,ADRB2,AGPAT2,ATF4,ATF6,ATP5F1A,ATXN2,BLVRA,C3,CAT,CCR2,CD40,CDKN1A,CLPP,CPT2,DECR1,EHHADH,EPAS1,FDXR,FSTL3,G0S2,GBP2,GPD2,GPT,GSTZ1,HBEGF,IFNAR1,IKBKB,JAK2,LRP6,MACROH2A1,MAP3K5,MAPK8,MARK3,MFSD2A,MMUT,MTHFR,NCOA5,NOCT,NR1H3,NRIP1,OSM,OSMR,PANK2,PC,PCYT1A,PDE4B,PDE5A,PDE7B,PDHB,PEX13,PHYH,PLAAT3,PNPLA2,PNRC2,POR,PPARA,PRKAB1,PSME3,PTPN11,S1…	87
Cellular Compromise,Inflammatory Response	Degranulation of phagocytes	5.78e-13	Increased	2.169	2.169	ACP3,ACTR10,ACTR2,ADORA2B,AGA,AGPAT2,ANPEP,ANXA1,AP2A2,APEH,APP,ARG1,ARPC5,ASAH1,ATG7,ATP6V0A1,ATP6V1D,ATP8B4,B2M,BRI3,BST2,C3,C5AR1,C6orf120,CANT1,CAT,CCR2,CCT8,CD53,CD68,CFP,COMMD9,CORO1B,CTLA4,CTSZ,CXCL8,DNAJC3,DYNC1H1,DYNC1LI1,EEF2,EHF,ENPP4,ERP44,FAF2,FOS,FTL,FUCA1,FUCA2,FYN,GM2A,GPI,HEXB,HK3,HSP90AB1,HSPA8,HUWE1,IDH1,IGF2R,IL23A,IL33,IL4R,ILF2,ITGAV,KCMF1,KPNB1,LAMP2,LAMTOR1,LAMTOR3,LCP2,LP…	141
Cellular Function and Maintenance,Hematological System Development and Function	Function of myeloid cells	5.08e-08	Increased	2.159	2.159	ADORA2B,ANPEP,CARD9,CCL5,CCR2,CEBPB,CNPY3,CSF2RB,CSF3,CXCL10,CXCL8,DDX58,DOK2,DUSP4,DUSP5,EGR1,F3,FOS,FYN,GDF15,HNRNPD,ICAM1,IFNAR1,IFNB1,IFNG,IL12B,IL23A,IL27,IL31RA,IL4R,ITGB3,LCP1,LGMN,LYN,MCOLN1,MMP12,MSR1,MTOR,NCEH1,NFKB1,NLRX1,P2RX7,PLAUR,PTK2B,SCARF1,SIGMAR1,STAT1,STAT3,TCIRG1,TICAM1,TIMD4,TLR2,TLR3,TLR4,TLR5,TNIP2,TPCN1,TRAF6,TREM2,TYRO3	60
Inflammatory Disease	Chronic inflammatory disorder	6.29e-08	Decreased	-2.153	2.153	ABCA1,ABCB10,ABCG1,ACHE,ACO1,ACSL1,ADA,ADAM15,ADAM17,ADAMTS4,ADORA2B,ADRB2,ADSS2,AHI1,AKR1D1,ANXA1,APEH,APP,ARG1,ARHGAP33,ARRB1,ATF4,ATIC,ATP1B1,ATP2B1,B2M,B3GALT4,BCAS3,BORCS6,BRAF,C3,C5AR1,C9orf78,CASC3,CCDC59,CCL22,CCL5,CCR2,CCR7,CD276,CD40,CD53,CD68,CD86,CDC42BPA,CDKN1A,CEBPB,CEMIP,CEP41,CEP43,CHUK,CLIC2,CNEP1R1,CSF2RB,CSF3,CSTF1,CTLA4,CTSL,CXCL10,CXCL14,CXCL2,CXCL8,CXCL9,CXCR5,CYP1A1,CYP4F3,…	288
Cell-To-Cell Signaling and Interaction,Cellular Movement,Hematological System Development and Function,Immune Cell Trafficking,Inflammatory Response	Recruitment of macrophages	5.79e-06	Increased	2.141	2.141	ADRB2,ANXA1,APP,BRAF,C5AR1,CCL22,CCL5,CCR2,CD40,CMKLR1,CXCL10,CXCL8,F3,FLT1,HBEGF,ICAM1,IDO1,IFNG,LYN,MAP3K8,MAPK8,MMP12,NDST1,NFE2L2,P2RY2,PECAM1,SNAI1,STAT5A,TAX1BP1,TLR2,TLR4,VCAM1,VDR,YAP1	34
Cellular Growth and Proliferation,Lymphoid Tissue Structure and Development	Expansion of lymphatic system cells	1.55e-07	Increased	2.108	2.108	B2M,BMP2,BRAF,C3,C5AR1,CCR7,CD40,CD86,CEBPA,CISH,CMKLR1,CSF3,CTLA4,DGCR8,DLL4,DNM2,EGR1,ERG,FASLG,HIF1A,HSPA8,ICOS,IFNAR1,IFNG,IKBKB,IL15,IL21R,IL23A,IL23R,IL27,IL27RA,IL2RA,IL33,IL4R,IL7,JAK2,JAK3,LCP1,LCP2,LRRC32,LTBR,LYN,MAPK8,MLANA,MTOR,PIM1,PLD1,PORCN,PTPRC,RUNX1,SMAD4,STAT1,STAT3,STAT4,STAT5A,TCF12,TGFBR1,TICAM1,TLR2,TLR3,TNFRSF1B,TNFSF13B,TRAF2	63
Cellular Movement,Hematological System Development and Function,Immune Cell Trafficking,Inflammatory Response	Cell movement of phagocytes	3.77e-07	Increased	2.098	2.098	ABCA1,ABL1,ADAM15,ADAM17,AKIRIN1,ANXA1,APP,ARG1,ARHGAP1,ARHGAP18,ARRB1,ATRN,BRAF,C3,C5AR1,C5AR2,CCDC88A,CCL22,CCL5,CCR2,CCR7,CD40,CD86,CDKN1A,CHRNA9,CHUK,CMKLR1,COMMD5,CSF2RB,CSF3,CTSZ,CXCL10,CXCL11,CXCL14,CXCL2,CXCL8,CXCL9,CYSLTR2,DCTN2,DEK,DGCR8,EDN1,EDNRB,EFNB1,EPAS1,EPS8,FASLG,FLT1,FYN,G6PC3,GBA,GPR18,HCLS1,HIF1A,HRH1,HSPA5,HYAL1,ICAM1,IFNB1,IFNG,IKBKB,IL12B,IL15,IL21R,IL23A,IL2RA,IL33,IL4R,I…	157
Cellular Function and Maintenance	Endocytosis	4.08e-08	Increased	2.095	2.095	ABCA1,ABL1,ABL2,ACTR2,ACTR3,ADRB2,ANKFY1,ANXA1,AP1S1,AP2A2,AP2M1,AP2S1,APP,ARAF,ARHGAP21,ARPC3,ARRB1,ATG2A,ATG7,ATP6V1D,ATP6V1E1,B2M,BMX,BRAF,C3,CARMIL1,CBLL1,CCL5,CCNT1,CCR2,CCR7,CD82,CDC40,CEBPB,CLCN5,CLIP3,COLEC12,CSF2RB,CSF3,CXCL10,DAB2,DNM2,EEF2K,EGR1,EHD4,EIF2AK1,EIF2AK2,ELOVL1,EPB41L2,EPN2,EPS8,ERP44,FCHO2,FNBP1L,FRS2,FYN,FZD5,G6PC3,GAPVD1,GPR18,GRB2,HBEGF,HFE,HIF1A,HIP1R,HSP90B1,HSPA5,HSP…	162
Inflammatory Response	Degranulation	1.18e-10	Increased	2.088	2.088	ACP3,ACTR10,ACTR2,ADORA2B,AGA,AGPAT2,ANPEP,ANXA1,AP2A2,APEH,APP,ARG1,ARPC5,ASAH1,ATG7,ATP6V0A1,ATP6V1D,ATP8B4,B2M,BRI3,BRPF3,BST2,C3,C5AR1,C5AR2,C6orf120,CALM1 (includes others),CANT1,CAT,CCR2,CCT8,CD53,CD68,CFP,COMMD9,CORO1B,CTLA4,CTSZ,CXCL8,CYB5R1,DNAJC3,DUSP5,DYNC1H1,DYNC1LI1,EEF2,EHF,ENPP4,ERP44,F13A1,FAF2,FOS,FTL,FUCA1,FUCA2,FYN,GM2A,GNA15,GPI,GTPBP2,HEXB,HK3,HSP90AB1,HSPA8,HUWE1,IDH1,IGF2R,…	163
Cellular Function and Maintenance,Inflammatory Response	Phagocytosis	3.98e-08	Increased	2.082	2.082	ABCA1,ABL1,ABL2,ACTR2,ACTR3,ADORA2B,ANPEP,ANXA1,ANXA11,APP,ARAF,ARPC3,ATG2A,ATG7,BRAF,C1orf43,C3,CAT,CCR2,CEBPB,COLEC12,CRK,CSF2RB,CSF3,CXCL10,DNM2,DNTTIP1,EIF2AK1,EIF2AK2,ELOVL1,ERP44,FYN,FZD5,G6PC3,GPR18,GRB2,HIF1A,HSPA8,ICAM1,ICAM5,ICOS,IDH1,IFNAR1,IFNG,IKBKB,IL15,IL33,IRF7,ISG15,ITGAV,ITGB3,LAMP2,LYN,MAP1LC3B,MAP1S,MAPK8,MAPKAPK2,MBNL1,MESD,MLLT1,MSN,MSR1,NPM1,NR1H3,OCRL,OSTM1,P2RX7,PECAM1,PI…	112
Cell Death and Survival	Cell death of antigen presenting cells	2.88e-06	Increased	2.075	2.075	ABCG1,APP,CASP9,CCL5,CCR7,CD40,CDKN1A,CEBPB,CFLAR,CGAS,CSF3,DAXX,DFFA,EIF2AK2,FASLG,FOS,HIF1A,HSP90AB1,IFNAR1,IFNB1,IFNG,IKBKB,IL15,IRF5,ISG15,MAP3K5,MAPK8,MSR1,MTOR,NAMPT,NCEH1,NFE2L2,NFKB1,NPC1,NR4A3,OSCAR,P2RX7,RIPK1,SLC7A11,SOD2,SPATA2,STAT1,STAT3,TICAM1,TLR2,TLR3,TLR4,TNFRSF1B,TREM2,XIAP	50
Cell-To-Cell Signaling and Interaction,Cellular Movement,Hematological System Development and Function,Immune Cell Trafficking	Recruitment of antigen presenting cells	6.54e-07	Increased	2.073	2.073	ADRB2,ANXA1,APP,BRAF,C5AR1,CCL22,CCL5,CCR2,CD40,CMKLR1,CXCL10,CXCL8,F3,FLT1,HBEGF,ICAM1,IDO1,IFNG,IKBKB,IL33,IRF5,IRF7,LYN,MAP3K8,MAPK8,MMP12,NDST1,NFE2L2,OSM,P2RY2,PECAM1,SNAI1,STAT5A,TAX1BP1,TLR2,TLR4,TLR5,VCAM1,VDR,YAP1	40
Cancer,Organismal Injury and Abnormalities	Genitourinary tumor	6.7e-23	Increased	2.069	2.069	AASDHPPT,ABCA1,ABCC3,ABCC5,ABCD1,ABCG4,ABHD10,ABHD2,ABL1,ABL2,ACBD3,ACHE,ACO1,ACOT9,ACOX1,ACP2,ACP3,ACP5,ACSF2,ACSL1,ACTR2,ACTR3,ACVRL1,ADAM15,ADAM17,ADAMTS1,ADAMTS4,ADAP2,ADAR,ADCY9,ADIPOR2,ADNP2,ADORA2B,ADPRS,ADRB2,AEBP2,AFF4,AGK,AGO2,AGO4,AGPAT2,AHCTF1,AK7,AKAP11,AKNA,AKR1B1,AKR7A2,ALAS1,ALDH1B1,ALDH2,ALDH4A1,ALDH7A1,ALG5,ALPK1,AMBN,AMOTL2,ANAPC13,ANAPC5,ANGEL1,ANKFY1,ANKH,ANKHD1/ANKHD1-EIF4EB…	1598
Hematological System Development and Function,Lymphoid Tissue Structure and Development,Tissue Development	Growth of lymphoid tissue	5.74e-07	Increased	2.068	2.068	ABCG1,APEX2,APP,CBFB,CCR2,CCR7,CD40,CD86,CDKN1A,CISH,CSF3,CTLA4,CXCL10,CXCL8,EDN1,EDNRB,EFNB1,EGR1,FRS2,FYN,HNRNPL,IFNG,IKBKB,IL15,IL18RAP,IL27,IL2RA,IL4R,IL7,INHBA,JAK2,JAK3,LCP2,MAP3K3,MCF2L,MTOR,NFE2L2,NFKB1,NFKBID,NTAN1,PIM1,PTGES2,RFNG,SMARCA4,STAT4,STAT5A,TCF12,TICAM1,TIMD4,TLR2,TLR3,TLR4,TNFRSF1B,TRAF6,TYRO3,VDR	56
Developmental Disorder	Growth Failure	3.21e-06	Decreased	-2.063	2.063	ABCA1,ACACA,ACVRL1,ADAR,AFF4,AGK,AGO2,APEX2,ARHGAP1,ARID3B,ATF4,BACE1,BCAS3,BNIP3L,BRAF,CCNE2,CDC25A,CDKN1A,CEBPA,CFL2,CFLAR,CHSY1,CNPY3,CRTAP,CYCS,DAXX,DLD,DLL4,DMTF1,DOT1L,E2F3,EDNRB,EFNB2,EGR1,EHHADH,EIF4G2,ELOA,ETHE1,EZH2,F3,FAM20C,FANCD2,FGFRL1,FLT1,FOSL2,FRS2,FUBP1,G6PC3,GPD2,H1-3,H3-3A/H3-3B,HAP1,HEXB,HFE,HIF1A,HK2,HNRNPD,HSD3B7,HUWE1,IFNAR1,IFT46,INO80,IRS1,ITGAV,ITSN1,KCTD10,KDM6A,LPAR1,…	151
Cell Cycle	Mitosis	1.58e-06	Increased	2.056	2.056	ABL1,ADGRL2,ADORA2B,ANLN,ARRB1,AZI2,BAZ1A,BMP2,BRAF,BRAP,BUB3,CAPN2,CCDC8,CCT4,CD40,CDC25A,CDKN1A,CEBPA,CEBPB,CEP250,CHFR,CRK,CSNK1A1,CUL3,CXCL10,DCTN2,DHX9,DOT1L,DYNC1H1,DYNC1LI1,DYNLT3,E2F3,EDN1,EGR1,EIF6,ELOA,ELOC,EPS8,ERBB3,EREG,ERRFI1,EWSR1,FLT1,FOS,FYN,GADD45G,GORASP1,GRB2,GRK4,HBEGF,HYAL1,IFNB1,IKBKB,IL7,INCENP,INHBA,INO80,INVS,IRS1,JAK2,JAK3,KAT5,KAT8,KATNA1,KPNB1,LAMTOR5,MAD2L1BP,MAD2L2,…	131
Cancer	Cell transformation	1.15e-08	Increased	2.047	2.047	ABL1,ACOX1,ARAF,ASPH,ATG12,ATG7,BATF2,BCL2A1,BMP2,BRAF,CAT,CCNE2,CDC25A,CDK4,CDKN1A,CEBPA,CEBPB,CHRNA9,CRK,CSF2RB,DCUN1D5,DGCR8,DMTF1,DNAJC3,DOT1L,EFNB1,EGR1,EIF2AK2,EIF2B1,EIF2S1,EIF3H,EIF4E,EIF4EBP1,EIF4EBP2,EIF4G1,EPS8,ERBB3,ERG,ERRFI1,ETV1,EWSR1,EYA3,FBH1,FBXO4,FLT1,FOS,FOSB,FRS2,FYN,G0S2,GAB1,GPI,GPR4,GRB2,HBP1,HCLS1,HEY1,HNRNPA2B1,HTATIP2,HYAL2,IKBKB,IL15,IL27RA,IL33,IL7,INCENP,IRF4,IRF5,IR…	137
Cell Morphology,Cellular Function and Maintenance	Autophagy of tumor cell lines	7.37e-07	Increased	2.032	2.032	APP,ATF4,ATG7,BAIAP2,BNIP3,BNIP3L,BST2,CAMK1,CEBPB,CFLAR,CHUK,EEF2,EEF2K,FBXL20,GAB1,GPR18,HIF1A,HK2,HSPA5,IFNG,IKBKB,IRF5,MAP1LC3B,MAP2K1,MAP3K7,MAPK8,MCOLN1,MDM2,MTOR,MYOF,NDRG1,NEDD4L,NFE2L2,NQO1,NUPR1,PDK4,PGAM5,PINK1,PRNP,RACK1,RELA,RIPK1,SDHB,SIRT1,SMAD4,SNAI1,SPHK1,TFE3,TICAM1,TLR3,TLR4,TLR5,TP63,XBP1	54
Cell-To-Cell Signaling and Interaction,Hematological System Development and Function,Immune Cell Trafficking,Inflammatory Response	Activation of T lymphocytes	3.51e-08	Increased	2.028	2.028	ADA,ANXA1,AZI2,B2M,BCLAF1,C3,CCL22,CCL5,CCR2,CD276,CD40,CD86,CDKN1A,CGAS,CISH,CRTAM,CRY2,CSF2RB,CTLA4,CXCL10,CXCL8,DDX58,DLL4,EFNB2,FASLG,FOS,FYN,GZMA,HSP90B1,HYOU1,ICAM1,ICOS,IFNAR1,IFNB1,IFNG,IFNLR1,IGF2R,IKBKB,IL12B,IL15,IL19,IL21R,IL23A,IL27,IL27RA,IL2RA,IL33,IL7,IRAK3,IRF4,IRF5,ITGAV,JAK3,KLRC4-KLRK1/KLRK1,KSR1,LRRC32,LYN,MAGT1,MAP3K7,MAP3K8,MAPK8,MGST1,MLANA,NFE2L2,NFKB1,NFKBID,NR4A3,OSM,P2…	100
Cellular Movement,Hematological System Development and Function,Immune Cell Trafficking	Cell movement of leukocytes	1.34e-08	Increased	2.027	2.027	ABCA1,ABCG1,ABL1,ADA,ADAM15,ADAM17,ADRB2,AKIRIN1,ANXA1,APP,ARG1,ARHGAP1,ARHGAP18,ARRB1,ATG7,ATRN,BDKRB1,BMPR1A,BRAF,C3,C5AR1,C5AR2,CBFB,CCDC88A,CCL22,CCL5,CCNT1,CCR2,CCR7,CD276,CD40,CD86,CDKN1A,CEBPA,CHRNA9,CHST4,CHUK,CMKLR1,COMMD5,CRTAM,CSF2RB,CSF3,CTLA4,CTSZ,CXCL10,CXCL11,CXCL14,CXCL2,CXCL8,CXCL9,CXCR5,CYSLTR2,DCTN2,DDX58,DEK,DGCR8,EDN1,EDNRB,EFNB1,EFNB2,EPAS1,EPS8,F3,FASLG,FLT1,FOS,FYN,G6PC3,G…	217
Cellular Growth and Proliferation,Connective Tissue Development and Function,Tissue Development	Proliferation of connective tissue cells	1.37e-06	Increased	2.017	2.017	ABL1,ACACA,ADAR,AMBN,ARHGAP1,ATF1,ATF4,B4GALT7,BMP2,BMPR1A,BMX,BRAF,CASC3,CD40,CDK4,CDKN1A,CEBPA,CEBPB,CHUK,CNOT7,CREB3L2,CRK,CSF3,CXCL8,DDX5,DHX9,DKC1,DUSP4,EDN1,EDNRB,EFNB2,EIF2AK2,EIF4EBP1,EREG,ERRFI1,EZH2,FANCD2,FBXO4,FGF18,FNDC3B,FOS,FOSB,FOSL2,FRMD6,FRS2,FYN,GPI,GRB2,HBEGF,HIF1A,HINT1,HUWE1,IDH1,IDO1,IFNAR1,IFNG,IGFBP7,IKBKB,IL15,IL4R,INHBA,INTU,IRS1,ITGAV,ITGB3,ITSN1,KDM5A,KSR1,LEPROT,LIMA…	155
Cellular Development,Cellular Growth and Proliferation,Embryonic Development,Hematological System Development and Function,Hematopoiesis,Lymphoid Tissue Structure and Development,Organ Development,Organismal Development,Tissue Development	Differentiation of naive lymphocytes	3.32e-06	Increased	2.004	2.004	BMP2,CD40,CD86,CTLA4,EFNB1,EFNB2,ICOS,IFNAR1,IFNG,IL15,IL21R,IL23A,IL27,MAF,MTOR,PIMREG,PRELID1,RUNX1,STAT3,STAT4,TLR5,TNFSF13	22
Molecular Transport	Transport of molecule	5.68e-11		1.997	1.997	ABCA1,ABCB10,ABCB6,ABCC3,ABCC5,ABCD1,ABCG1,ABCG4,ACACA,ACADL,ACAT2,ACBD3,ACHE,ACO1,ACSL1,ACSL5,ADA,ADAR,ADGRL2,ADIPOR2,ADORA2B,ADRB2,AGK,AHI1,ANKH,ANKRD54,ANO10,ANO8,ANXA1,AP1S1,AP2A2,AP2M1,AP3B1,APBA1,APP,APPL1,ARFIP1,ARG1,ARRB1,ASAH1,ASPH,ATF4,ATP10D,ATP11C,ATP1A1,ATP1B1,ATP2B1,ATP6V0A1,ATP6V1C1,ATP6V1D,ATP6V1E1,ATP6V1G3,ATXN2,B2M,BLZF1,BMP2,BRAF,C3,C5AR2,CAMK1,CASC3,CASP9,CAT,CCDC93,CCL5,CCR2,…	423
Protein Synthesis	Metabolism of protein	1.14e-26		1.985	1.985	ABCA1,ACHE,ACO1,ADAM15,ADAM17,ADAMTS4,ADORA2B,AGO2,AKIP1,AMBN,ANAPC5,ANO8,ANPEP,ANXA1,APEH,APH1A,APP,ARIH2,ARRB1,ASPH,ATF4,ATF5,ATF6,ATG7,ATP1B1,AURKAIP1,B2M,B4GALT5,BACE1,BAG1,BAG2,BAG5,BMP2,BUB3,C2CD3,C3,CALU,CAPN2,CAPN3,CAPN7,CASC3,CASP9,CAT,CCDC47,CCDC59,CCT4,CCT5,CCT7,CCT8,CDC26,CDK4,CDKN1A,CFL1,CHFR,CNBP,CNOT4,CNOT7,CNOT8,CPEB1,CPEB4,CREBL2,CRK,CRTAP,CSF2RB,CSF3,CTSL,CTSZ,CUL3,CYP1A1,CYP51A…	374
Hematological System Development and Function,Lymphoid Tissue Structure and Development,Organ Development,Tissue Development	Growth of lymphoid organ	5.66e-06		1.979	1.979	ABCG1,APEX2,APP,CBFB,CCR2,CD86,CDKN1A,CISH,CTLA4,CXCL10,EFNB1,EGR1,FYN,HNRNPL,IFNG,IKBKB,IL15,IL18RAP,IL27,IL4R,IL7,INHBA,JAK2,JAK3,LCP2,MAP3K3,MCF2L,MTOR,NFE2L2,NFKB1,NFKBID,NTAN1,PIM1,PTGES2,RFNG,SMARCA4,STAT4,STAT5A,TCF12,TICAM1,TIMD4,TLR2,TLR3,TLR4,TNFRSF1B,TRAF6,TYRO3,VDR	48
Cancer,Organismal Injury and Abnormalities	Cancer of head	8.45e-07		1.968	1.968	ABCA1,ABCC5,ABL1,ADAMTS4,ADCY9,AKAP11,AKNA,AMMECR1,ANKRD39,ANKZF1,ANXA1,APEX2,ARAF,ARHGAP18,ARHGAP5,ARID4B,ARVCF,ASPH,ATIC,ATP13A3,ATP6V1E1,ATP8B4,ATXN2,AUTS2,BAG1,BDKRB1,BRAF,BRD4,BRPF3,BTF3L4,C16orf72,C2CD2,C2CD3,C2orf69,CAD,CALHM2,CASC3,CASP8AP2,CBFA2T2,CBFB,CBLL1,CCDC88A,CD276,CDK12,CDKN1A,CEBPA,CEBPZ,CEMIP,CEP250,CEP83,CFL2,CHMP5,CHSY1,CIZ1,CLTB,CNBP,CNOT4,COQ9,CREM,CSF2RB,CSNK1A1,CSTF3,CTBP…	302
Cell Death and Survival,Gastrointestinal Disease,Hepatic System Disease,Organismal Injury and Abnormalities	Cell death of liver cells	2.4e-10		-1.96	1.96	ADAR,ALDH2,CASP9,CAT,CCR2,CD40,CDKN1A,CEBPB,CFLAR,CHUK,CTH,CXCL10,DAXX,DUSP4,ENDOG,FASLG,FOS,HBEGF,HK2,IFNG,IKBKB,IL15,IL27RA,IL33,INHBA,IRF5,ITGAV,ITGB3,ITIH4,JAK2,LAMP2,MAP2K1,MAPK8,MED1,MET,MTOR,NCL,NCOA5,NFE2L2,NFKB1,NFKBIB,NPC1,OSM,PPARA,PTPRC,RELA,RIPK1,SCD,SH3BP5,SHC1,SIRT1,SLC20A1,SOD2,SPHK1,STAT1,STAT3,STK3,TBK1,TIMP1,TLR4,TMBIM6,TNFRSF1B,TNFSF12,TNIP1,UGCG,XBP1,XIAP,YAP1	68
Cellular Compromise,Inflammatory Response	Degranulation of cells	1.24e-10		1.944	1.944	ACP3,ACTR10,ACTR2,ADORA2B,AGA,AGPAT2,ANPEP,ANXA1,AP2A2,APEH,APP,ARG1,ARPC5,ASAH1,ATG7,ATP6V0A1,ATP6V1D,ATP8B4,B2M,BRI3,BRPF3,BST2,C3,C5AR1,C5AR2,C6orf120,CALM1 (includes others),CANT1,CAT,CCR2,CCT8,CD53,CD68,CFP,COMMD9,CORO1B,CTLA4,CTSZ,CXCL8,CYB5R1,DNAJC3,DUSP5,DYNC1H1,DYNC1LI1,EEF2,EHF,ENPP4,ERP44,F13A1,FAF2,FOS,FTL,FUCA1,FUCA2,FYN,GM2A,GNA15,GPI,GTPBP2,HEXB,HK3,HSP90AB1,HSPA8,HUWE1,IDH1,IGF2R,…	162
Infectious Diseases	Replication of virus	5.07e-17		-1.936	1.936	ABL1,ADAR,AGO2,AGO4,ANPEP,AP2M1,ARAF,ARHGAP21,ATF4,ATG12,ATG7,B2M,BMP2,BST2,BTF3,CAD,CANT1,CAPN3,CAT,CBLL1,CCL22,CCL5,CCNK,CCNT1,CD40,CDC42BPA,CDC42BPB,CDK4,CFLAR,CNNM1,CNOT7,CTBP2,CXCL10,CXCL8,CYP1A1,DAG1,DAXX,DCLK2,DDB1,DDX5,DDX58,DEK,DGCR8,DHX9,EFNB2,EGR1,EIF2AK2,EIF2S1,EIF3L,EIF4A3,EIF4EBP1,EIF4EBP2,EPAS1,EZH2,F13A1,FASLG,FCHO2,FICD,FSCN1,FUBP1,G3BP1,GAB1,HECTD1,HERC5,HERPUD1,HIPK3,HNRNPM,HSP…	173
Cell Death and Survival	Apoptosis of hematopoietic progenitor cells	3.17e-06		-1.936	1.936	ABL1,ADA,BCL2A1,BNIP3L,CASP9,CCL5,CDKN1A,CFLAR,CHUK,CSF3,DFFA,DOT1L,DUSP4,EBAG9,EFNB1,EGR1,EIF2AK2,EIF4E,EPAS1,FASLG,FOS,FYN,GZMA,HIF1A,HSPA9,IFNG,IKBKB,IL7,JAK3,MAPK8,MCF2L,MDM2,MTOR,NFE2L2,NFKBIB,NFKBID,NFYA,NQO1,NQO2,OSM,PNP,PTPRC,RIPK1,RUNX1,SBDS,SHC1,SMAD4,SMARCAL1,SNAI2,SPHK1,STAT5A,STUB1,TET3,TMEM109,TNFRSF1B,TRAF2,VAV3,WNT5A,XIAP,XKR8	60
Cell Death and Survival	Apoptosis of hematopoietic cells	7.07e-06		-1.923	1.923	ABL1,ADA,BCL2A1,BNIP3L,CASP9,CCL5,CDKN1A,CFLAR,CHUK,CSF3,DFFA,DOT1L,DUSP4,EBAG9,EFNB1,EGR1,EIF2AK2,EIF4E,EPAS1,FASLG,FOS,FYN,GZMA,HIF1A,HSPA9,IFNG,IKBKB,IL7,JAK3,MAPK8,MCF2L,MDM2,MTOR,NFE2L2,NFKBIB,NFKBID,NFYA,NQO1,NQO2,OSM,PIM1,PNP,PTPRC,RIPK1,RUNX1,SBDS,SHC1,SMAD4,SMARCAL1,SNAI2,SPHK1,STAT5A,STUB1,TET3,TMEM109,TNFRSF1B,TRAF2,VAV3,WNT5A,XIAP,XKR8	61
Cellular Function and Maintenance	Function of leukocytes	5.56e-10		1.92	1.92	ACKR4,ADA,ADORA2B,ADRB2,ANPEP,ARIH2,AZI2,B2M,BATF3,BCL2A1,C3,C5AR2,CARD9,CASP9,CCL5,CCR2,CCR7,CD276,CD40,CD86,CEBPB,CMKLR1,CNPY3,CRTAM,CSF2RB,CSF3,CTLA4,CTSZ,CXCL10,CXCL8,DDX58,DMTF1,DOK2,DUSP4,DUSP5,EBAG9,EGR1,F3,FLT1,FOS,FYN,GADD45G,GDF15,GZMA,HNRNPD,ICAM1,ICOS,IDO1,IFNAR1,IFNB1,IFNG,IFNGR2,IL12B,IL15,IL18RAP,IL21R,IL23A,IL23R,IL27,IL27RA,IL2RA,IL31RA,IL33,IL4R,IL7,IRAK3,IRF5,IRF7,ITGB3,JAK3,KL…	134
Cellular Function and Maintenance	Endocytosis by eukaryotic cells	4.29e-07		1.895	1.895	ABCA1,ACTR2,ACTR3,ANXA1,AP2M1,APP,ARAF,ARPC3,ARRB1,ATG7,ATP6V1D,ATP6V1E1,BMX,BRAF,C3,CCL5,CCNT1,CCR2,CCR7,CDC40,CEBPB,CLCN5,CSF2RB,CSF3,CXCL10,DAB2,DNM2,EGR1,EIF2AK1,ELOVL1,EPB41L2,ERP44,FCHO2,FRS2,FYN,FZD5,G6PC3,GAPVD1,GPR18,GRB2,HBEGF,HIF1A,HSPA5,HYAL2,HYOU1,ICAM1,ICOS,IDH1,IFNAR1,IFNG,IL15,IL33,IL7,ISG15,KAT5,M6PR,MAP1S,MAPKAPK2,MBNL1,MET,MLLT1,MSR1,NAA60,NPM1,OCRL,P2RX7,PIK3R5,PLAUR,PLD1,PLEK…	104
Cancer,Organismal Injury and Abnormalities,Respiratory Disease	Advanced lung cancer	9.08e-08		1.892	1.892	ABL1,ACTR10,ADAMTS1,ANPEP,ANXA1,ARAF,ATIC,B2M,BRAF,C5AR1,CALU,CCL5,CCR2,CDK4,CPEB1,CSF3,CTLA4,CTSZ,EDNRB,EIF4A1,EIF4E,EIF4EBP1,EPAS1,EPSTI1,ERBB3,FLT1,FTL,HIF1A,HSP90AB1,HSP90B1,IDO1,IL15,IL4R,ITGB3,IVNS1ABP,JAK2,KLF6,LTB4R2,LYN,MAP2K1,MAP4K5,MDM2,MET,MKNK1,MMP2,MMP3,MTOR,MYL12A,NFKB1,PARP2,PML,POR,PRDX2,PTGS1,PTK2B,PTPRJ,RELA,RHOC,RNASE1,RPL27,RPS6,SEC61G,SMARCA4,SOD2,SSBP1,SSR2,STAT3,TMBIM6,TMS…	76
Cell Signaling	I-kappaB kinase/NF-kappaB cascade	1.38e-07		1.886	1.886	ABL1,ABL2,ALPK1,AZI2,BRD4,CAPN3,CARD9,CD40,CFLAR,CHUK,CTH,DHX36,FASLG,FYN,GPRC5B,IFIT5,IKBKB,JMJD8,LAMTOR5,LPAR1,LTBR,MAP3K3,MAP3K7,NFKBID,NLRX1,OPTN,PINK1,RELA,RIPK1,S100A12,SIRT1,SNIP1,SPHK2,STAT1,TAB1,TBK1,TERF2IP,TICAM1,TIFA,TLR3,TLR4,TLR8,TMEM106A,TNIP1,TNIP2,TRAF2,TRAF3IP2,TRAF6,TRIM13,TRIM25,TRIM39,UBE2V1,WNT5A,ZFAND6	54
Cell Death and Survival	Cell death of liver	8.56e-11		-1.882	1.882	ABL1,ABL2,ADA,ADAR,AGA,ALDH2,APP,C3,CASP9,CAT,CCR2,CD40,CDKN1A,CEBPB,CFLAR,CHUK,CTH,CXCL10,DAXX,DUSP4,ENDOG,F3,FASLG,FOS,GSTZ1,HBEGF,HK2,IFNG,IKBKB,IL15,IL27RA,IL33,INHBA,IRF5,ITGAV,ITGB3,ITIH4,JAK2,LAMP2,MAP2K1,MAP3K8,MAPK8,MED1,MET,MTF1,MTOR,NCL,NCOA5,NFE2L2,NFKB1,NFKBIB,NPC1,OSM,PPARA,PTPRC,RELA,RHBDD3,RIPK1,SCD,SH3BP5,SHC1,SIRT1,SLC20A1,SOD2,SPHK1,STAT1,STAT3,STK3,TBK1,TIMP1,TLR4,TMBIM6,TNFRS…	80
Cell Death and Survival,Gastrointestinal Disease,Hepatic System Disease,Organismal Injury and Abnormalities	Necrosis of liver	1.32e-10		-1.882	1.882	ABL1,ABL2,ADA,ADAR,AGA,ALDH2,C3,CASP9,CAT,CCR2,CD40,CDKN1A,CEBPB,CFLAR,CHUK,CTH,CXCL10,DAXX,DUSP4,ENDOG,F3,FASLG,FOS,GSTZ1,HBEGF,HK2,IFNG,IKBKB,IL15,IL27RA,IL33,INHBA,IRF5,ITGAV,ITGB3,ITIH4,JAK2,LAMP2,MAP2K1,MAP3K8,MAPK8,MED1,MET,MTF1,MTOR,NCL,NCOA5,NFE2L2,NFKB1,NFKBIB,NPC1,OSM,PPARA,PTPRC,RELA,RHBDD3,RIPK1,SCD,SH3BP5,SHC1,SIRT1,SLC20A1,SOD2,SPHK1,STAT1,STAT3,STK3,TBK1,TIMP1,TLR4,TMBIM6,TNFRSF1B,…	79
Cancer,Organismal Injury and Abnormalities	Malignant solid tumor	2.19e-134		1.871	1.871	AAGAB,AASDHPPT,ABCA1,ABCB10,ABCB6,ABCC3,ABCC5,ABCD1,ABCG1,ABCG4,ABHD10,ABHD12,ABHD16A,ABHD2,ABL1,ABL2,ABTB2,ACAA2,ACAD9,ACADL,ACAT2,ACBD3,ACCS,ACCSL,ACER1,ACER2,ACER3,ACHE,ACKR4,ACO1,ACOT9,ACOX1,ACP2,ACP3,ACP5,ACSF2,ACSL1,ACSL5,ACTR10,ACTR2,ACTR3,ACTR5,ACVR2B,ACVRL1,ADA,ADAM15,ADAM17,ADAMTS1,ADAMTS4,ADAP1,ADAP2,ADAR,ADCK2,ADCY9,ADGRL2,ADIPOR2,ADNP2,ADO,ADORA2B,ADPRS,ADRB2,AEBP2,AFF4,AGA,AGBL2,AGK…	2600
Cell Death and Survival	Cell death of blood cells	5.16e-09		1.851	1.851	ABCG1,ABL1,ADA,ADAM17,AGA,ANKZF1,ANPEP,ANTXR2,ANXA1,AOPEP,APP,ARRB1,ASAH1,ATG7,BAG1,BAG2,BCL2A1,BMP2,BNIP3L,C3,CASP9,CAT,CCL5,CCR7,CD40,CD86,CDKN1A,CEBPA,CEBPB,CFLAR,CGAS,CHUK,CISH,CSF2RB,CSF3,CSNK1A1,CTLA4,CXCL10,CXCL2,CXCL8,DAXX,DEK,DFFA,DGCR8,DHX58,DLL4,DOT1L,DUSP4,DUSP5,EBAG9,EDNRB,EFNB1,EGR1,EIF2AK2,EIF4E,EIF4EBP1,EPAS1,FASLG,FOS,FUS,FYN,G6PC3,GLS,GZMA,HCLS1,HIF1A,HSP90AB1,HSPA5,HSPA9,ICAM1,…	184
Cancer,Cell Death and Survival,Organismal Injury and Abnormalities	Cell death of tumor	2.46e-09		-1.839	1.839	ABL1,ANPEP,ANXA1,APP,ATG7,ATXN2,B2M,B4GALT5,BAG1,BMP2,BNIP3,BRAF,CASP9,CAT,CD40,CDKN1A,CFLAR,CXCL11,CXCL8,CYCS,DAXX,DLL4,EIF2AK2,EIF3L,EMP2,EYA3,EZH2,FASLG,FGF18,FLT1,FOS,GCH1,GDF15,GPN1,GZMA,HBEGF,HIF1A,HSP90AB1,HSPA9,ICOS,IFNB1,IFNG,IKBKB,IL15,IL33,IL7,INHBA,IRF4,IRF5,IRF7,ITGAV,JAG1,JAK2,KPNB1,KSR1,LPAR1,LTBR,LYPLA1,MAD2L2,MAPK8,MDM2,MET,MTOR,NAMPT,NDRG1,NEK4,NFE2L2,NFKB1,NOLC1,NUAK1,NUP188,PA…	130
Cancer,Cell Death and Survival,Organismal Injury and Abnormalities,Tumor Morphology	Necrosis of tumor	5.9e-09		-1.839	1.839	ABL1,ANPEP,ANXA1,APP,ATG7,ATXN2,B2M,B4GALT5,BAG1,BMP2,BNIP3,BRAF,CASP9,CAT,CD40,CDKN1A,CFLAR,CXCL11,CXCL8,CYCS,DAXX,DLL4,EIF2AK2,EIF3L,EMP2,EYA3,EZH2,FASLG,FGF18,FLT1,FOS,GCH1,GDF15,GPN1,GZMA,HBEGF,HIF1A,HSP90AB1,HSPA9,ICOS,IFNB1,IFNG,IKBKB,IL15,IL33,IL7,INHBA,IRF4,IRF5,IRF7,ITGAV,JAG1,JAK2,KPNB1,KSR1,LPAR1,LTBR,LYPLA1,MAD2L2,MAPK8,MDM2,MET,MTOR,NAMPT,NDRG1,NEK4,NFE2L2,NFKB1,NOLC1,NUAK1,NUP188,PA…	128
Cell-To-Cell Signaling and Interaction,Cellular Movement,Hematological System Development and Function,Immune Cell Trafficking	Recruitment of granulocytes	3.58e-06		1.838	1.838	ACVRL1,ADAM17,ADORA2B,ADRB2,ANXA1,ATG7,C3,C5AR1,CAMK1,CARD9,CAT,CCL22,CCL5,CCR2,CCR7,CD300LB,CSF2RB,CXCL10,CXCL2,CXCL8,CXCL9,CYP1A1,EDN1,EPAS1,FASLG,FOSL2,GDF15,ICAM1,IFNAR1,IFNG,IKBKB,IL21R,IL33,IL7,KDM6B,LYN,MAP3K8,MMP12,MMP2,NDST1,NTN1,OLR1,P2RX1,P2RY2,PDE4B,PIK3R5,RCAN1,S100A8,SOD2,STAT3,STAT5A,SWAP70,TICAM1,TLR2,TLR4,TLR5,TPT1,TRAF3IP2,VAV3,VCAM1	60
Cancer,Cell Death and Survival,Organismal Injury and Abnormalities,Tumor Morphology	Cell death of tumor cells	9.09e-09		-1.833	1.833	ABL1,ANPEP,ANXA1,APP,ATG7,ATXN2,B2M,B4GALT5,BAG1,BMP2,BNIP3,BRAF,CASP9,CAT,CD40,CDKN1A,CFLAR,CXCL11,CXCL8,CYCS,DAXX,DLL4,EIF2AK2,EIF3L,EMP2,EYA3,EZH2,FASLG,FGF18,FLT1,FOS,GCH1,GDF15,GPN1,GZMA,HBEGF,HIF1A,HSP90AB1,HSPA9,IFNB1,IFNG,IKBKB,IL15,IL33,IL7,INHBA,IRF4,IRF5,IRF7,ITGAV,JAG1,JAK2,KPNB1,KSR1,LPAR1,LYPLA1,MAD2L2,MAPK8,MDM2,MET,MTOR,NAMPT,NDRG1,NEK4,NFE2L2,NFKB1,NOLC1,NUP188,PAWR,PHF5A,PLAUR,P…	125
Cellular Assembly and Organization,Cellular Function and Maintenance	Organization of cytoplasm	1.41e-09		1.827	1.827	ABCA1,ABCD1,ABL1,ABL2,ACACA,ACHE,ACP2,ACTR2,ACTR3,ACVRL1,ADAMTS4,ADAP1,AHI1,AKAP11,AKIRIN1,ALAS1,ANPEP,ANXA1,AP3B1,APBA1,APP,ARAP1,ARHGAP1,ARHGAP18,ARHGAP20,ARHGAP21,ARHGAP33,ARHGAP35,ARHGAP5,ARHGEF19,ARHGEF4,ARL11,ARPC3,ARPC5,ARRB1,ASB7,ATF6,ATG7,ATP2B1,ATP6V1D,ATRN,ATXN2,AUTS2,B4GALT5,B4GAT1,B9D2,BACE1,BAG5,BAIAP2,BBS10,BCAS3,BCS1L,BLOC1S6,BLZF1,BMP2,BMP2K,BMX,BNIP3,BRAF,BST2,C2CD3,C3,CALU,CAMS…	399
Cancer,Cell Death and Survival,Organismal Injury and Abnormalities	Cell death of malignant tumor	8.06e-08		-1.825	1.825	ABL1,ANPEP,ANXA1,APP,ATG7,ATXN2,B2M,B4GALT5,BMP2,BNIP3,BRAF,CASP9,CAT,CD40,CDKN1A,CFLAR,CXCL11,CXCL8,DAXX,DLL4,EIF2AK2,EIF3L,EMP2,EYA3,FASLG,FGF18,FOS,GCH1,GDF15,GPN1,GZMA,HIF1A,HSP90AB1,HSPA9,IFNB1,IFNG,IKBKB,IL15,IL7,INHBA,IRF4,IRF5,ITGAV,JAK2,KPNB1,LPAR1,LYPLA1,MAD2L2,MAPK8,MET,MTOR,NAMPT,NDRG1,NEK4,NFE2L2,NFKB1,NUP188,PAWR,PHF5A,PNP,POLR2H,PRKAB1,PRKCD,PRNP,PSMA3,PSMA5,PSMC1,PSMC2,PSMC6,PSMD1…	105
Cancer,Cell Death and Survival,Organismal Injury and Abnormalities,Tumor Morphology	Cell death of cancer cells	1.93e-07		-1.825	1.825	ABL1,ANPEP,ANXA1,APP,ATG7,ATXN2,B2M,B4GALT5,BMP2,BNIP3,BRAF,CASP9,CAT,CD40,CDKN1A,CFLAR,CXCL11,CXCL8,DAXX,DLL4,EIF2AK2,EIF3L,EMP2,EYA3,FASLG,FGF18,FOS,GCH1,GDF15,GPN1,GZMA,HIF1A,HSP90AB1,HSPA9,IFNB1,IFNG,IKBKB,IL15,IL7,INHBA,IRF4,IRF5,ITGAV,JAK2,KPNB1,LPAR1,LYPLA1,MAD2L2,MAPK8,MET,MTOR,NAMPT,NDRG1,NEK4,NFE2L2,NFKB1,NUP188,PAWR,PHF5A,PNP,POLR2H,PRKAB1,PRKCD,PRNP,PSMA3,PSMA5,PSMC1,PSMC2,PSMC6,PSMD1…	103
Cancer,Organismal Injury and Abnormalities	Cancer of secretory structure	2.08e-83		1.808	1.808	AAGAB,AASDHPPT,ABCA1,ABCB10,ABCB6,ABCC3,ABCC5,ABCD1,ABCG1,ABCG4,ABHD12,ABHD16A,ABHD2,ABL1,ABL2,ABTB2,ACAA2,ACAD9,ACADL,ACAT2,ACBD3,ACCS,ACCSL,ACER1,ACER2,ACER3,ACHE,ACO1,ACOT9,ACOX1,ACP2,ACP3,ACP5,ACSF2,ACSL1,ACSL5,ACTR10,ACTR2,ACTR3,ACTR5,ACVR2B,ACVRL1,ADA,ADAM15,ADAM17,ADAMTS1,ADAMTS4,ADAP1,ADAP2,ADAR,ADCK2,ADCY9,ADGRL2,ADIPOR2,ADNP2,ADO,ADORA2B,ADPRS,ADRB2,AEBP2,AFF4,AGA,AGBL2,AGK,AGO2,AGO4,AG…	2186
Cellular Function and Maintenance	Function of blood cells	1.82e-10		1.808	1.808	ABCA1,ABCB6,ACKR4,ADA,ADORA2B,ADRB2,ANPEP,ARIH2,ATG7,AZI2,B2M,BATF3,BCL2A1,C3,C5AR2,CARD9,CASP9,CCL5,CCR2,CCR7,CD276,CD40,CD86,CDKN1A,CEBPB,CMKLR1,CNPY3,CRTAM,CSF2RB,CSF3,CTLA4,CTSZ,CXCL10,CXCL8,DDX58,DMTF1,DOK2,DUSP4,DUSP5,EBAG9,EGR1,EIF2AK1,ERG,F3,FLT1,FOS,FUBP1,FYN,GADD45G,GDF15,GZMA,HNRNPD,ICAM1,ICOS,IDO1,IFNAR1,IFNB1,IFNG,IFNGR2,IL12B,IL15,IL18RAP,IL21R,IL23A,IL23R,IL27,IL27RA,IL2RA,IL31RA,I…	148
Infectious Diseases	Replication of RNA virus	6.65e-15		-1.801	1.801	ABL1,ADAR,AGO2,AGO4,ANPEP,AP2M1,ARAF,ARHGAP21,ATF4,ATG12,ATG7,B2M,BST2,BTF3,CAD,CANT1,CAPN3,CBLL1,CCL22,CCL5,CCNK,CCNT1,CD40,CDC42BPA,CDC42BPB,CDK4,CFLAR,CNNM1,CNOT7,CXCL10,CXCL8,CYP1A1,DAG1,DCLK2,DDB1,DDX5,DDX58,DGCR8,DHX9,EFNB2,EIF2AK2,EIF2S1,EIF3L,EIF4A3,EIF4EBP1,EIF4EBP2,EPAS1,EZH2,F13A1,FASLG,FCHO2,FICD,FSCN1,G3BP1,GAB1,HECTD1,HERC5,HERPUD1,HIPK3,HNRNPM,HSP90AB1,IFI6,IFIT1,IFITM3,IFNAR1,IFNB…	153
Cell Death and Survival	Apoptosis of antigen presenting cells	4.22e-06		1.791	1.791	ABCG1,APP,CASP9,CCL5,CCR7,CD40,CDKN1A,CEBPB,CFLAR,CSF3,DFFA,EIF2AK2,FASLG,FOS,HIF1A,HSP90AB1,IFNB1,IFNG,IL15,IRF5,ISG15,MSR1,MTOR,NAMPT,NCEH1,NFE2L2,NFKB1,NPC1,NR4A3,OSCAR,P2RX7,RIPK1,SOD2,STAT1,STAT3,TICAM1,TLR2,TLR3,TLR4,TNFRSF1B,TREM2,XIAP	42
Cancer,Organismal Injury and Abnormalities	Neoplasia of cells	9.57e-10		1.775	1.775	ABCA1,ABCB6,ABCC3,ABCC5,ABCD1,ABCG1,ABL1,ABL2,ABTB2,ACADL,ACHE,ACOT9,ACOX1,ACP5,ACSL1,ACTR10,ACVRL1,ADA,ADAM17,ADAMTS1,ADAR,ADCK2,ADCY9,ADGRL2,ADRB2,AGO2,AHI1,AKAP11,ALAS1,ALDH4A1,AMMECR1,ANKFY1,ANKH,ANKHD1/ANKHD1-EIF4EBP3,ANKIB1,ANKLE2,ANKRD22,ANKRD33B,ANKRD39,ANKRD40,ANKRD50,ANKRD52,ANKZF1,ANLN,ANO8,ANPEP,ANTXR2,ANXA1,ANXA11,APBA1,APCDD1,APEX2,APH1A,APP,ARAF,ARAP1,ARF4,ARHGAP1,ARHGAP15,ARHGAP18…	1084
Cellular Development,Cellular Growth and Proliferation,Hematological System Development and Function,Lymphoid Tissue Structure and Development	Expansion of CD8+ T lymphocyte	6.49e-06		1.772	1.772	CISH,HSPA8,IFNAR1,IFNG,IL15,IL23A,IL23R,IL27RA,IL7,LTBR,PLD1,STAT1,STAT4	13
Cellular Development,Cellular Growth and Proliferation,Connective Tissue Development and Function	Proliferation of fibroblast cell lines	7.6e-07		1.76	1.76	AKR1B1,ARRB1,ATG12,BMP2,CAT,CDC25A,CDK4,CDKN1A,CEBPA,CEBPB,CIZ1,CRK,CSF2RB,CUL1,CXCL10,CXCL14,DGCR8,DHX9,DMTF1,E2F3,EGR1,EHF,EIF2AK1,EIF2AK2,EIF3H,EIF4E,EIF6,ERBB3,EREG,ERG,ERRFI1,ETV1,EZH2,FBXO4,FGF18,FOS,GAB1,GADD45G,GBP2,GLCE,GRB2,HBEGF,HINT1,IFNB1,IFNG,IKBKB,IRS1,ITSN1,IVNS1ABP,JAG1,KLF6,KSR1,LMNB1,LPAR1,LZTS2,MAD2L2,MAPK8,MAPKAPK2,MDM2,MET,MINPP1,MTOR,NF2,NFKBIB,NOP58,NPM1,OSM,PAK4,PCBP4,PIM…	110
Connective Tissue Disorders,Hereditary Disorder,Organismal Injury and Abnormalities	Hereditary connective tissue disorder	5.86e-07		-1.747	1.747	ABL1,ACP5,ACVRL1,ADAMTS4,ADRB2,AGK,AGPAT2,ANKH,ANKLE2,ANTXR2,ARHGAP29,ARL4C,ARRDC2,ARSL,ASAH1,ASPH,ATP6V1E1,B4GALT7,BBS10,BMP2,BPNT2,BRAF,C2CD3,C3,CANT1,CCL5,CEBPA,CFAP410,CHSY1,CHUK,CLCN5,COG4,COX7B,CREB3L2,CRTAP,CSF3,CTLA4,CTNS,CXCL9,CYP2R1,DCSTAMP,DDX58,DNM2,ECE1,EDN1,EDNRB,EGR1,EIF4A3,ERBB3,EXT1,F13A1,FAM111A,FAM20C,FAM98C,FBXO11,FHL1,FIG4,FKBP14,FLVCR1,FOS,FRMD4A,G0S2,GADD45G,GGCX,GLE1,GORAB…	166
Protein Synthesis	Synthesis of protein	3.21e-14		1.744	1.744	ACO1,AGO2,AKIP1,ANXA1,APEH,APP,ARRB1,ATF4,ATF5,AURKAIP1,BMP2,C3,CASC3,CDK4,CNBP,CNOT7,CNOT8,CPEB1,CPEB4,CRK,CSF3,CYP1A1,DCTN2,DHX36,DHX9,DKC1,DNAJC1,EDN1,EEF1G,EEF2,EEF2K,EIF1,EIF1AX,EIF2AK1,EIF2AK2,EIF2B1,EIF2B4,EIF2B5,EIF2S1,EIF2S2,EIF3H,EIF3J,EIF3L,EIF3M,EIF4A1,EIF4A3,EIF4E,EIF4EBP1,EIF4EBP2,EIF4G1,EIF4G2,EIF4H,EIF6,ERRFI1,ETF1,FOS,FUS,FXR1,GAL3ST4,GIGYF2,GRSF1,H2AZ1,HELZ,HNRNPD,HNRNPL,HSPA5,I…	168
Infectious Diseases	Viral Infection	1.72e-23		1.736	1.736	ABL1,ACP3,ACSL1,ACTR2,ACTR3,ADA,ADAR,ADORA2B,ADRB2,AEBP2,AGO2,AGO4,AHCTF1,ALG14,ANPEP,ANXA1,AP1S1,AP2M1,APP,ARAF,ARHGAP21,ARHGEF19,ARID5A,ARL4C,ARPC3,ARPC5,ARRB1,ARRDC2,ASF1A,ATF4,ATF5,ATG12,ATG7,ATP6V0A1,ATXN2,B2M,BCLAF1,BMP2,BMP2K,BST2,BTF3,C3,C4orf33,CAD,CAMK1,CANT1,CAPN3,CAT,CBLL1,CCDC9B,CCL22,CCL5,CCNK,CCNT1,CCR2,CCR7,CCT8,CD40,CD86,CDC40,CDC42BPA,CDC42BPB,CDK4,CERT1,CFLAR,CGAS,CHMP4A,CHMP5,…	452
Carbohydrate Metabolism	Synthesis of carbohydrate	3.12e-08		1.732	1.732	ABCC5,ACHE,ADORA2B,ADRB2,AFF4,AGK,AGPAT2,AGPAT3,AKR1B1,ALG14,ANXA1,APPL1,ATF4,ATF6,B3GNT2,B4GALT2,B4GALT5,B4GALT7,B4GAT1,BMP2,BMX,CANT1,CCL5,CD40,CEBPA,CEBPB,CEMIP,CHST12,CHSY1,CTBP2,CXCL10,CXCL8,DPAGT1,EDN1,EXT1,EXTL2,FIG4,FITM2,GAPVD1,GCNT3,GFPT2,GLCE,GNA15,GNB1,GPAT3,GPAT4,GPR35,GSTO1,GYG2,GYS1,H6PD,HRH1,HSPA5,HSPG2,HYAL1,ICAM1,IDH1,IKBKB,IRS1,ITGAV,JAK2,LCLAT1,LPCAT1,LPIN3,LRP6,LYN,MAP2K1,MFS…	144
Cellular Assembly and Organization,Cellular Function and Maintenance	Microtubule dynamics	5.78e-06		1.725	1.725	ABL1,ABL2,ACACA,ACHE,ACTR2,ACTR3,ADAMTS4,ADAP1,AHI1,AKAP11,AKIRIN1,ANPEP,APBA1,APP,ARAP1,ARHGAP1,ARHGAP20,ARHGAP33,ARHGAP35,ARHGAP5,ARHGEF4,ARL11,ARPC3,ARRB1,ASB7,ATF6,ATG7,ATP2B1,ATP6V1D,ATRN,ATXN2,AUTS2,B4GALT5,B4GAT1,B9D2,BACE1,BAIAP2,BBS10,BCAS3,BLOC1S6,BMP2,BMP2K,BMX,BRAF,BST2,C2CD3,C3,CALU,CAMSAP1,CAPN2,CARMIL1,CC2D1A,CCDC8,CCDC88A,CCL5,CCR2,CCR7,CD82,CDC42BPA,CDC42BPB,CDC42EP2,CDC42EP4,CDK…	296
Cancer,Organismal Injury and Abnormalities,Reproductive System Disease	Malignant neoplasm of male genital organ	1.37e-07		1.706	1.706	ABCA1,ABCC5,ABCG4,ABL1,ABL2,ACHE,ACO1,ACOX1,ACP3,ACP5,ACSF2,ACVRL1,ADAM15,ADAM17,ADAMTS4,ADAP2,ADAR,ADCY9,ADNP2,ADORA2B,ADPRS,ADRB2,AGO2,AGPAT2,AHCTF1,AK7,AKAP11,AKNA,AKR1B1,ALDH2,ALDH4A1,ALDH7A1,ANAPC5,ANGEL1,ANKFY1,ANKHD1/ANKHD1-EIF4EBP3,ANKRD42,ANLN,ANTXR2,ANXA1,ANXA11,AP2A2,AP3B1,APBA1,APPL1,ARAF,ARAP1,ARHGAP18,ARHGAP20,ARHGAP22,ARHGAP29,ARHGAP31,ARHGAP35,ARHGAP5,ARHGEF19,ARID3B,ARID4B,ARIH2,…	770
Cancer,Organismal Injury and Abnormalities,Reproductive System Disease	Prostate cancer	1.96e-07		1.706	1.706	ABCA1,ABCC5,ABCG4,ABL1,ABL2,ACO1,ACOX1,ACP3,ACP5,ACSF2,ACVRL1,ADAM15,ADAM17,ADAMTS4,ADAP2,ADAR,ADCY9,ADNP2,ADPRS,ADRB2,AGO2,AGPAT2,AHCTF1,AK7,AKAP11,AKNA,AKR1B1,ALDH2,ALDH4A1,ALDH7A1,ANAPC5,ANGEL1,ANKFY1,ANKHD1/ANKHD1-EIF4EBP3,ANKRD42,ANLN,ANTXR2,ANXA1,ANXA11,AP2A2,AP3B1,APBA1,APPL1,ARAF,ARAP1,ARHGAP18,ARHGAP20,ARHGAP22,ARHGAP29,ARHGAP31,ARHGAP35,ARHGAP5,ARHGEF19,ARID3B,ARID4B,ARIH2,ARMCX1,ARMT1,…	761
RNA Damage and Repair	Decay of mRNA	7.96e-07		1.706	1.706	CASC3,CNOT8,DCP1A,EIF4A3,EIF4G1,ETF1,HNRNPD,MAGOH,NCBP2,NCL,PNRC2,PPP2CA,PPP2R2A,RBM8A,RPL11,RPL19,RPL21,RPL23,RPL23A,RPL24,RPL27,RPL4,RPL5,RPS12,RPS17,RPS18,RPS25,RPS27,RPS6,RPS8,RPSA,SMG7,TOE1,UPF2	34
Cell Morphology,Cellular Assembly and Organization,Cellular Function and Maintenance	Formation of cellular protrusions	4.61e-06		1.69	1.69	ABL1,ABL2,ACACA,ACHE,ACTR2,ACTR3,ADAMTS4,ADAP1,AHI1,AKIRIN1,ANPEP,APBA1,APP,ARAP1,ARHGAP1,ARHGAP33,ARHGAP35,ARHGAP5,ARHGEF4,ARL11,ARPC3,ARRB1,ATF6,ATG7,ATP6V1D,ATRN,ATXN2,AUTS2,B4GALT5,B4GAT1,B9D2,BACE1,BAIAP2,BBS10,BCAS3,BLOC1S6,BMP2,BRAF,C2CD3,C3,CALU,CAMSAP1,CAPN2,CARMIL1,CC2D1A,CCDC88A,CCL5,CCR2,CCR7,CD82,CDC42BPA,CDC42BPB,CDC42EP2,CDC42EP4,CDK18,CDKN1A,CEP164,CEP250,CEP41,CEP43,CEP83,CEP89,C…	235
Cell-mediated Immune Response,Cellular Development,Cellular Function and Maintenance,Cellular Growth and Proliferation,Embryonic Development,Hematological System Development and Function,Hematopoiesis,Lymphoid Tissue Structure and Development,Organ Development,Organismal Development,Tissue Development	Differentiation of helper T lymphocytes	1.79e-08		1.683	1.683	ABL1,ADORA2B,ANXA1,ARRB1,C5AR1,CARD9,CCL5,CD86,CEBPB,CFLAR,CISH,CTLA4,CTR9,CXCR5,DDX58,DLL4,EFNB1,EFNB2,EZH2,GADD45G,HIF1A,HSP90B1,ICAM1,ICOS,IFNAR1,IFNB1,IFNG,IFNGR2,IL12B,IL15,IL21R,IL23A,IL23R,IL27,IL27RA,IL2RA,IL4R,IL7,IRF4,IRF5,JAK3,MAF,MAPK8,MBD2,MTOR,NLRX1,P2RX7,PIMREG,PRELID1,RC3H1,RELA,RSAD2,RUNX1,SMARCA4,SMARCE1,STAT1,STAT3,STAT4,STAT5A,TGFBR1,TLR5,TNFSF13B,TRAF6,USP18,USP38	65
Cell Death and Survival	Apoptosis of lymphatic system cells	2.54e-06		-1.681	1.681	ABL1,ACHE,ACVRL1,ADA,ADORA2B,ANKZF1,ARRB1,BCL2A1,BNIP3L,C5AR1,CASP9,CCL5,CD40,CDKN1A,CFLAR,CHUK,CSF3,DFFA,DHX58,DLL4,DUSP4,DUSP5,EEF2K,EFNB1,EGR1,EIF2AK2,EIF4E,FASLG,FOS,FYN,GZMA,HIF1A,HSPA5,ICOS,IDO1,IFNB1,IFNG,IKBKB,IL15,IL27,IL2RA,IL7,IRF4,JAK3,LYN,MAP2K1,MAPK8,MCF2L,MDM2,MTOR,NFE2L2,NFKB1,NFKBIB,NFKBID,NQO1,NQO2,NR4A3,PAWR,PECAM1,PIM1,PML,PNP,PPARA,PRELID1,PRKCD,PTK2B,PTPRC,RCAN1,RELA,RIPK1,R…	99
Energy Production,Lipid Metabolism,Small Molecule Biochemistry	Beta-oxidation of fatty acid	1.45e-06		-1.678	1.678	ABCA1,ABCD1,ACAA2,ACADL,ACOX1,ACSL5,ADRB2,ATG7,CPT2,DECR1,EHHADH,EPAS1,HADH,HIF1A,IRS1,LONP2,MCAT,MLYCD,MTOR,PEX5,PLIN5,PNPLA2,PPARA,SCD,SLC25A17,TK2,TYSND1,VDR,YAP1	29
Cancer,Organismal Injury and Abnormalities	Cancer of cells	3.75e-07		1.67	1.67	ABCA1,ABCB6,ABCC3,ABCC5,ABCD1,ABCG1,ABL1,ABL2,ABTB2,ACADL,ACHE,ACOT9,ACOX1,ACP5,ACTR10,ACVRL1,ADA,ADAM17,ADAMTS1,ADAR,ADCK2,ADCY9,ADGRL2,ADRB2,AGO2,AHI1,AKAP11,ALAS1,AMMECR1,ANKH,ANKIB1,ANKLE2,ANKRD33B,ANKRD39,ANKRD40,ANKRD50,ANKRD52,ANKZF1,ANLN,ANO8,ANPEP,ANTXR2,ANXA1,ANXA11,APBA1,APCDD1,APEX2,APP,ARAF,ARAP1,ARF4,ARHGAP1,ARHGAP15,ARHGAP18,ARHGAP31,ARHGAP33,ARHGAP35,ARHGAP5,ARID4B,ARL11,ARMC10,AR…	928
Cell-To-Cell Signaling and Interaction,Cellular Function and Maintenance,Inflammatory Response	Phagocytosis of cells	4.46e-06		1.657	1.657	ABCA1,ABL1,ABL2,ACTR2,ACTR3,ADORA2B,ANPEP,ANXA1,ANXA11,APP,ARAF,ARPC3,ATG7,BRAF,C1orf43,C3,CAT,CCR2,CEBPB,COLEC12,CRK,CSF2RB,CSF3,CXCL10,DNM2,DNTTIP1,EIF2AK1,ELOVL1,ERP44,FYN,FZD5,G6PC3,GPR18,GRB2,HIF1A,HSPA8,ICAM1,ICAM5,ICOS,IDH1,IFNAR1,IFNG,IL15,IL33,IRF7,ISG15,ITGAV,LYN,MAP1S,MAPK8,MAPKAPK2,MBNL1,MESD,MLLT1,MSR1,NPM1,OCRL,P2RX7,PECAM1,PIK3R5,PLAUR,PLD1,PRKCD,PRNP,PSEN1,PSMD4,PTPRC,PTPRJ,RACK1,…	95
Lipid Metabolism,Molecular Transport,Small Molecule Biochemistry	Transport of lipid	3.39e-06		-1.657	1.657	ABCA1,ABCC3,ABCD1,ABCG1,ABCG4,ACBD3,ACSL1,ACSL5,APP,ATP10D,ATP11C,CCR2,CERT1,CPT1B,CPT2,CRAT,CUL3,EEPD1,GDF15,GM2A,GOT2,HBP1,HSPA8,IFNG,IL33,ITGAV,ITGB3,JAK2,LAMTOR1,LIPG,MFSD2A,MLANA,MMP12,MMP3,MSN,MSR1,NCEH1,NPC1,NR1H3,OSBPL2,OSM,P2RX7,PCYT1A,PITPNB,PLSCR1,PMP22,PPARA,PRKCD,PTCH1,S100A12,S100A8,SAR1A,SCARB2,SCD,SEC13,SIRT1,SLC16A1,SLC25A13,SLC25A17,SLC27A1,SLC27A4,SLC36A1,SLC36A2,SLC38A2,SLC6A6…	67
Cancer,Hematological Disease,Immunological Disease,Organismal Injury and Abnormalities	Non-Hodgkin lymphoma	1.18e-06		-1.655	1.655	ABCG1,ABL1,ABL2,ACVRL1,ADA,ADAR,ALAS1,ANKIB1,ANKLE2,ANKRD40,ANKRD50,ANPEP,ANXA1,ANXA11,APBA1,APP,ARHGAP1,ARHGAP15,ARL11,ASXL1,ATRN,B2M,BCL7A,BCLAF1,BRAF,BRD4,C3,CARMIL1,CCL22,CCR7,CD40,CD68,CD86,CDC34,CDKN1A,CEBPA,CEBPB,CEP250,CFLAR,CFP,CHRNB1,CHUK,CLCA4,CREM,CSDE1,CSF2RB,CSNK1A1,CSTF3,CTBP2,CTSL,CUL1,CXCL10,CXCL11,CXCL14,CXCL8,CXCL9,CXCR5,CYP4F22,DCLRE1A,DDB1,DDB2,DDX58,DENND6A,DMTF1,DOP1B,DUSP4…	272
Cancer,Hematological Disease,Immunological Disease,Organismal Injury and Abnormalities	T-cell malignant neoplasm	1.92e-07		-1.629	1.629	ABL1,ABL2,ACHE,ACOT9,ADA,ADAR,ANKIB1,ANPEP,ANXA1,ARHGAP15,ARHGAP33,ASXL1,ATP1B1,B2M,B3GALT4,BRAF,C3,CBFB,CCL22,CCR7,CD40,CD86,CDK4,CDKN1A,CEBPA,CEBPB,CEP41,CFLAR,CREM,CSNK1A1,CUL1,CXCL10,CXCL11,CXCL14,CXCL8,CXCL9,DCLRE1A,DDB2,DNM2,DUSP4,DUSP5,EFNB2,EGR1,EPAS1,ERG,EZH2,FNDC3B,FYN,GBP2,GNB1,GSR,HECTD1,HELB,HNRNPA2B1,HOMEZ,HSP90AB1,HSP90B1,HSPA8,IDH1,IDO1,IFI35,IFI44,IFI44L,IFI6,IFIT2,IFNAR1,IFNG,IG…	162
Organismal Development	Size of animal	6.54e-06		1.608	1.608	ARHGAP1,ATF4,BACE1,BRAF,CASP9,CDK4,CDKN1A,CISH,CTBP2,EGR1,EIF4EBP1,F13A1,FOS,FOSB,FUBP1,GLG1,HLX,HSPG2,IFNG,IRS1,KDM6B,LAMC1,LMNB1,MAD2L2,MAP2K1,MDM2,MET,MGAT2,MSR1,MTHFD2,MTOR,NR4A3,P4HA1,PHC2,POGZ,POMGNT2,PSEN1,REC8,RPL24,RUNX2,SAFB,SIRT1,SNAI2,SOCS7,SOD2,STAT5A,TNIP1,TRPM6,YBX1	49
Cell Death and Survival	Cell death of tumor cell lines	1.4e-17		-1.607	1.607	ABL1,ABL2,ACACA,ACER2,ACER3,ACHE,ACVR2B,ADAM17,ADAR,ADGRL2,ADORA2B,AGA,AGPAT2,AKIP1,AKR1B1,ANTXR2,AP2A2,AP2M1,APP,ARAF,ARG1,ARID3B,ARL11,ARMC10,ASAH1,ASNS,ATF1,ATF4,ATF5,ATF6,ATG12,ATG7,ATP1A1,ATP2B1,ATP5F1A,AVPI1,B2M,BAG1,BAZ1A,BCL2A1,BCL2L14,BCLAF1,BMP2,BMX,BNIP3,BNIP3L,BRAF,BRD4,BUB3,BUD31,C3,C5AR1,CAMK1,CAPN2,CAPN3,CARD9,CASP8AP2,CASP9,CAT,CCDC8,CCT4,CCT5,CCT7,CCT8,CD40,CD82,CDC25A,CDC34,CDKN…	447
Gene Expression	Replication of RNA	5.62e-06		1.605	1.605	G3BP1,HSPA5,NPM1,PPARA,STAT3,TLR3,USP18,VAPA,YBX1	9
Cancer,Organismal Injury and Abnormalities	Non-hematological solid tumor	9.4e-143		1.586	1.586	AAGAB,AASDHPPT,ABCA1,ABCB10,ABCB6,ABCC3,ABCC5,ABCD1,ABCG1,ABCG4,ABHD10,ABHD12,ABHD16A,ABHD2,ABL1,ABL2,ABTB2,ACAA2,ACAD9,ACADL,ACAT2,ACBD3,ACCS,ACCSL,ACER1,ACER2,ACER3,ACHE,ACKR4,ACO1,ACOT9,ACOX1,ACP2,ACP3,ACP5,ACSF2,ACSL1,ACSL5,ACTR10,ACTR2,ACTR3,ACTR5,ACVR2B,ACVRL1,ADA,ADAM15,ADAM17,ADAMTS1,ADAMTS4,ADAP1,ADAP2,ADAR,ADCK2,ADCY9,ADGRL2,ADIPOR2,ADNP2,ADO,ADORA2B,ADPRS,ADRB2,AEBP2,AFF4,AGA,AGBL2,AGK…	2586
Cell-To-Cell Signaling and Interaction,Inflammatory Response	Immune response of T lymphocytes	3.23e-06		1.573	1.573	ABL1,APP,C5AR1,CASP9,CCR7,CD40,CD86,CSF2RB,CTLA4,CXCL8,FASLG,FURIN,HSDL1,ICAM1,ICOS,IFNG,IKBKB,IL12B,IL15,IL23A,IL23R,IL27RA,IL2RA,IL33,IL7,KLRC4-KLRK1/KLRK1,LCP2,MLANA,MSR1,MTOR,NAMPT,P2RX7,PLAUR,PNP,PRNP,PTPRC,STAT3,TIMD4,TNFRSF1B,TRAF3IP2	40
Cellular Development,Connective Tissue Development and Function,Tissue Development	Differentiation of bone cells	9.65e-07		1.553	1.553	ABL1,ACVR2B,ADAM17,ADAR,ADRB2,AMBN,ASF1A,ATF4,BMP2,BMPR1A,C3,C5AR1,CBFB,CCL5,CCR2,CD276,CEBPA,CEBPB,CHUK,CRK,CXCL8,DCSTAMP,DDX5,EDN1,EFNA2,EFNB1,EFNB2,EIF2AK2,ERBB3,EZH2,FAM20C,FASLG,FBLIM1,FGF18,FNDC3B,FOS,FOSL2,FSTL3,GPR137B,GPR55,GRB2,H3-3A/H3-3B,HEY1,HIF1A,IFNB1,IFNG,IKZF4,IL12B,IL23A,IL27,IL33,IL7,INHBA,IRAK3,IRS1,JAG1,KDM6B,LPAR1,LRP4,MAP2K1,MDM2,MTOR,NAMPT,NFKB1,NOCT,OCSTAMP,OSCAR,OSM,OSTM…	104
Cellular Movement	Cellular infiltration by myeloid cells	4.48e-10		1.524	1.524	ABL1,ADAM17,ANXA1,APP,ARG1,ARRB1,BRAF,C3,C5AR1,CBFB,CCL5,CCR2,CCR7,CDKN1A,CHRNA9,CMKLR1,COMMD5,CSF3,CXCL10,CXCL2,CXCL8,CXCR5,CYSLTR2,DGCR8,EDN1,EPAS1,FASLG,FLT1,FOS,GBA,GPR18,HIF1A,HSPA5,HYAL1,ICAM1,ICOS,IFNG,IKBKB,IL12B,IL15,IL27RA,IL2RA,IL33,IRF5,ITGB3,JAK3,KPNA4,LMNB1,MAP3K5,MAP3K8,MAPKAPK2,MET,MMP12,MSR1,NAAA,NDRG1,NDST1,NFE2L2,NINJ1,NPC1,NQO1,NQO2,NTN1,OSM,P2RX7,PDK4,PIKFYVE,PLA2G7,PLCB3,PRC…	102
Cancer,Organismal Injury and Abnormalities,Skeletal and Muscular Disorders	Muscle tumor	2.9e-08		1.522	1.522	ABCC5,ACHE,ADAP1,ADRB2,AHCTF1,AHI1,ALDH1B1,AP2S1,ARHGEF4,ARIH2,ARSL,ASH2L,ATRN,BRAF,BTF3,C11orf52,CCT8,CDK4,CDKN1A,CEMIP,CGRRF1,CHERP,CLCN5,CLPP,CRY2,CSF2RB,CTSL,CXCL14,DHX9,DNAJC28,DNAJC3,DNTTIP2,DOCK6,DOP1B,ECM2,EDN1,EDNRB,EIF4EBP1,EIF4G1,ERBB3,ETV1,EZH1,FAM20C,FBXW4,FLT1,FOS,GALK2,GEMIN7,GGN,GRB2,HIF1A,HNMT,HSP90AB1,HSPG2,HYAL1,HYOU1,IFI35,IFI44L,IFIT1,IFNAR1,ISOC1,KBTBD6,KDM6B,KIAA0319L,KPNA3…	171
Cellular Function and Maintenance	Function of phagocytes	1.16e-10		1.51	1.51	ADA,ADORA2B,ANPEP,ARIH2,AZI2,BATF3,BCL2A1,C3,CARD9,CCL5,CCR2,CCR7,CD40,CEBPB,CMKLR1,CNPY3,CSF2RB,CSF3,CTSZ,CXCL10,CXCL8,DDX58,DOK2,DUSP4,EGR1,F3,FLT1,FOS,FYN,GDF15,HNRNPD,ICAM1,IDO1,IFNAR1,IFNB1,IFNG,IL12B,IL15,IL21R,IL23A,IL27,IL31RA,IL4R,IRAK3,ITGB3,JAK3,LCP1,LGMN,LYN,MCOLN1,MMP12,MS4A2,MSR1,MTOR,NCEH1,NFKB1,NLRX1,P2RX7,PIM1,PLA2G2D,PLAUR,PTK2B,RHBDD3,SCARF1,SIGMAR1,STAT1,STAT2,STAT3,STAT5A,TCI…	83
Hematological System Development and Function,Immune Cell Trafficking,Inflammatory Response,Tissue Development	Accumulation of lymphocytes	3.21e-06		1.475	1.475	B2M,BRAF,CARD9,CCL22,CCL5,CCR7,CD40,CD86,CTLA4,CXCL10,EZH2,FASLG,ICAM1,ICOS,IFNAR1,IFNB1,IFNG,IKBKB,IL12B,IL15,IL21R,IL23A,IL2RA,IL33,IL4I1,IL4R,IL7,LTBR,LYN,MAP3K8,MAPK8,NFKB1,P2RX7,SHC1,SOS1,SPPL2A,STAT3,STAT5A,TNFRSF1B,TNFRSF21,TNFSF13,TRAF2,VCAM1	43
Cell Death and Survival	Cell death of myeloma cell lines	2.04e-07		-1.465	1.465	ATF4,B2M,BMP2,CASP9,CD40,DHX9,GLS,IFI6,IFNB1,IFNG,IKBKB,INHBA,IRF4,KCNRG,MAF,MAP2K1,MAP3K7,MAPK8,MDM2,MTOR,NFKB1,PAK4,PRKCD,PTK2B,PTPN11,PTPRC,RELA,SMAD6,STAT3,TNFSF13,TNFSF13B,UBA1,VDAC1,XPO1,YBX1	35
Cell Cycle	Cell cycle progression	2.79e-09		1.439	1.439	ABL1,ACVRL1,ADGRL2,ADORA2B,ANLN,APP,ARAF,ARG1,ARPC5,ARRB1,ASNS,AZI2,BAZ1A,BCL2A1,BMP2,BMPR1A,BRAF,BRAP,BRD4,BUB3,C6orf89,CAPN2,CC2D1A,CCDC8,CCNE2,CCNI,CCNK,CCNT1,CCPG1,CCT4,CD40,CDC25A,CDK4,CDK5RAP3,CDKN1A,CEBPA,CEBPB,CEP250,CHFR,CHUK,COMMD5,CRK,CSF3,CSNK1A1,CTH,CTLA4,CUL1,CUL3,CXCL10,CXCL14,CXCL8,DCTN2,DDB2,DDX58,DHX9,DMTF1,DNAJB4,DOT1L,DYNC1H1,DYNC1LI1,DYNLT3,E2F3,EDN1,EGR1,EHF,EIF2AK2,EIF3M,EI…	275
Hematological System Development and Function,Tissue Morphology	Quantity of antigen presenting cells	2.7e-08		1.437	1.437	ABCA1,ACKR4,ADA,APP,ARG1,B2M,BATF3,BCL2A1,C5AR1,CCL22,CCR2,CCR7,CD40,CD86,CDKN1A,CEBPA,CFLAR,CHUK,CSF3,CTLA4,CXCL10,CXCL14,F3,FASLG,FOSL2,GBA,GDF15,HBEGF,HIF1A,HINT1,IDO1,IFNAR1,IFNB1,IFNG,IKBKB,IL12B,IL15,IL19,IL23A,IL2RA,IL33,IL4R,IRAK3,IRF4,ITGAV,ITGB3,JAK2,JAK3,KPNA4,LIPG,LITAF,LTBR,MAPKAPK2,MMP12,MMP3,MTOR,NFE2L2,NFKB1,NFKBIB,NFYA,NPC1,PIKFYVE,PLA2G2D,PRKCD,PSEN1,RELA,RGS10,RPS6KA1,SIRT1,SNA…	90
Cancer,Organismal Injury and Abnormalities,Reproductive System Disease	Prostatic tumor	1.45e-07		1.424	1.424	ABCA1,ABCC5,ABCG4,ABL1,ABL2,ACO1,ACOX1,ACP3,ACP5,ACSF2,ACVRL1,ADAM15,ADAM17,ADAMTS4,ADAP2,ADAR,ADCY9,ADNP2,ADPRS,ADRB2,AGO2,AGPAT2,AHCTF1,AK7,AKAP11,AKNA,AKR1B1,ALDH2,ALDH4A1,ALDH7A1,ANAPC5,ANGEL1,ANKFY1,ANKHD1/ANKHD1-EIF4EBP3,ANKRD42,ANLN,ANTXR2,ANXA1,ANXA11,AP2A2,AP3B1,APBA1,APPL1,ARAF,ARAP1,ARHGAP18,ARHGAP20,ARHGAP22,ARHGAP29,ARHGAP31,ARHGAP35,ARHGAP5,ARHGEF19,ARID3B,ARID4B,ARIH2,ARMCX1,ARMT1,…	766
Cancer,Organismal Injury and Abnormalities,Reproductive System Disease	Mammary tumor	9.54e-11		1.422	1.422	ABCA1,ABCC5,ABHD10,ABL1,ABL2,ACBD3,ACOT9,ACP2,ACP5,ADAM15,ADAM17,ADAMTS1,ADAMTS4,ADRB2,AGO2,AGPAT2,AKR1B1,AKR7A2,ALDH1B1,AMOTL2,ANAPC13,ANKRD42,ANKRD52,ANLN,ANO10,ANPEP,ANXA1,ANXA11,AOPEP,AP3B1,APP,ARAF,ARF4,ARHGAP20,ARHGAP22,ARHGAP31,ARHGAP35,ARMT1,ARRB1,ASH2L,ASXL1,ATAD1,ATG2A,ATG7,ATP10D,ATP1A1,ATP5F1A,ATXN2,B3GNT2,BAG1,BCL2A1,BLVRA,BMP2,BMPR1A,BMX,BRAF,BTF3,C19orf53,C1orf198,C3,C3orf70,CALM1 …	568
Cell Signaling	MAPKKK cascade	5.3e-10		1.42	1.42	ADRB2,APP,ARAF,BMP2,BRAF,BRAP,CALM1 (includes others),CCL5,CSF2RB,CUL3,DAG1,DNAJC27,DOK2,DUSP16,DUSP5,EIF2AK2,ERBB3,EREG,FGF18,FLT1,FRS2,FYN,GAB1,GADD45G,GDF15,GRB2,GSDME,HBEGF,IL2RA,IRS1,JAK2,JAK3,KSR1,LAMTOR1,LAMTOR3,LPAR1,MAP2K1,MAP3K20,MAP3K3,MAP3K5,MAP3K7,MAPKAPK2,MARK3,MEF2A,MET,NDST1,NENF,NF2,OSM,P2RX7,PABPN1,PPEF2,PRDM15,PRKCD,PSEN1,PSMA1,PSMA3,PSMA5,PSMB10,PSMB2,PSMB4,PSMB7,PSMB9,PSMC1,P…	96
Cell Death and Survival,Organismal Injury and Abnormalities	Cell death of epithelial cells	9.99e-15		-1.414	1.414	ABCC3,ADAR,ALDH2,APP,ATG7,BAG1,BCL2A1,BNIP3,BNIP3L,BRAF,CASP9,CAT,CCR2,CD40,CDKN1A,CEBPA,CEBPB,CFLAR,CHMP5,CHUK,CTH,CXCL10,CXCL8,CYCS,CYP4V2,DAB2,DAXX,DCTN2,DDB2,DECR1,DFFA,DLST,EDN1,EEF2K,EFNB2,EGR1,EIF2AK2,EIF2B5,EIF3H,EIF4E,EMP1,EMP2,ENDOG,ERBB3,F3,FASLG,FOS,FYN,GDF15,HK2,HSPA5,ICAM1,IFNB1,IFNG,IKBKB,IL15,IL2RA,IL33,INHBA,IPPK,IRAK3,IRF4,IRF5,IRS1,ITGAV,ITIH4,JAK2,KSR1,LDHA,LRRC32,LYN,MAP2K1,M…	161
Cancer,Hematological Disease,Immunological Disease,Organismal Injury and Abnormalities	T-cell non-Hodgkin lymphoma	2.62e-06		-1.414	1.414	ABL1,ABL2,ADA,ADAR,ANKIB1,ANXA1,ARHGAP15,B2M,BRAF,C3,CCL22,CCR7,CD40,CD86,CDKN1A,CEBPA,CEBPB,CFLAR,CREM,CSNK1A1,CUL1,CXCL10,CXCL11,CXCL14,CXCL8,CXCL9,DCLRE1A,DDB2,DUSP4,DUSP5,EFNB2,EGR1,EPAS1,EZH2,FYN,GSR,HELB,HNRNPA2B1,HSP90AB1,HSP90B1,IDH1,IDO1,IFI35,IFI44,IFI44L,IFI6,IFIT2,IFNAR1,IFNG,IGFBP7,IKBKB,IL15,IL2RA,IL33,IL4I1,INO80,IRF4,IRF7,ISG15,ISG20,ITM2C,JAK2,JAK3,JMJD1C,KCNRG,KDM6A,KLF6,KLHL42,…	131
Carbohydrate Metabolism	Metabolism of carbohydrate	2.51e-10		1.411	1.411	ABCC5,ABHD12,ABHD16A,ACHE,ADORA2B,ADRB2,AFF4,AGK,AGPAT2,AGPAT3,AKR1B1,AKR7A2,ALDH2,ALG14,ANXA1,AP3B1,APP,APPL1,ATF4,ATF6,ATG7,B3GNT2,B4GALT2,B4GALT5,B4GALT7,B4GAT1,BMP2,BMX,BPNT2,CALM1 (includes others),CANT1,CBR3,CCL5,CD40,CEBPA,CEBPB,CEMIP,CHST12,CHST4,CHSY1,CS,CTBP2,CXCL10,CXCL8,DCXR,DHDH,DPAGT1,EDN1,EXT1,EXTL2,FIG4,FITM2,FPGT,FUCA1,FUCA2,FUT1,G6PC3,GALK2,GALM,GAPVD1,GCNT3,GFPT2,GLCE,GM2A,GNA1…	201
Cancer,Hematological Disease,Immunological Disease,Organismal Injury and Abnormalities	B cell cancer	5.62e-07		-1.4	1.4	ABCG1,ABL1,ABL2,ACP5,ACVRL1,ADA,ADRB2,AKAP11,ALAS1,ANKLE2,ANKRD40,ANKRD50,ANPEP,ANXA1,ANXA11,APBA1,APP,ARHGAP1,ARHGAP33,ARL11,ASXL1,ATF6,ATP1B1,ATP6V1E1,ATRN,B2M,BCL7A,BCLAF1,BRAF,BRD4,BUB3,CARMIL1,CASP9,CAT,CCL5,CCR7,CD40,CD68,CD86,CDC34,CDK4,CDKN1A,CEBPA,CEP250,CEP41,CFLAR,CFP,CHRNB1,CHUK,CLCA4,CRK,CSDE1,CSF2RB,CSTF3,CTBP2,CTSL,CXCL10,CXCL11,CXCL2,CXCL8,CXCL9,CXCR5,CYP4F22,DDB1,DDX58,DEK,DENND6…	289
Cancer,Hematological Disease,Immunological Disease,Organismal Injury and Abnormalities	B-cell neoplasm	2.64e-06		-1.4	1.4	ABCC3,ABCG1,ABL1,ABL2,ACP5,ACVRL1,ADA,ADGRL2,ADRB2,AKAP11,ALAS1,ANKH,ANKLE2,ANKRD40,ANKRD50,ANPEP,ANXA1,ANXA11,APBA1,APP,ARAF,ARHGAP1,ARHGAP33,ARL11,ASXL1,ATF6,ATP1B1,ATP6V1E1,ATRN,B2M,BCL7A,BCLAF1,BRAF,BRD4,BUB3,CARMIL1,CASP9,CAT,CCL5,CCPG1,CCR7,CD40,CD68,CD86,CDC34,CDC42EP2,CDK4,CDKN1A,CEBPA,CEMIP,CEP250,CEP41,CFL1,CFLAR,CFP,CHRNB1,CHUK,CLCA4,CRK,CSDE1,CSF2RB,CSTF3,CTBP2,CTSL,CXCL10,CXCL11,CXCL…	321
Organismal Survival	Survival of organism	1.56e-10		1.386	1.386	ABL1,ACHE,ACSL1,ADAM15,ADORA2B,ADRB2,AGPAT2,ALDH2,ANTXR2,ANXA1,APP,ARG1,ASAH1,ASXL1,ATF6,ATG7,B2M,BCL2A1,BCS1L,BRAF,C3,C5AR1,CARD9,CCNK,CCR2,CD40,CDC25A,CDKN1A,CEBPA,CEBPB,CGAS,CNPY3,CPT2,CSF2RB,CSF3,CTBP2,CTH,CTLA4,CXCL10,CXCL11,CXCL2,CXCL9,CYCS,DCLRE1A,DDX58,DHX58,DOK2,DOT1L,DUSP4,E2F3,EEF2K,EIF3M,EIF4EBP1,EPAS1,EPN2,ERBB3,EREG,ERG,ETHE1,EZH2,F3,FAM168A,FANCD2,FASLG,FBXO11,FDXR,FLT1,FOS,FTL,FUR…	216
Cellular Growth and Proliferation,Tissue Development	Proliferation of epithelial cells	9.3e-08		1.378	1.378	AMBN,B2M,BCL2A1,BMPR1A,BMX,BRAF,C3,C5AR1,C6orf89,CCL5,CDC25A,CDK4,CDKN1A,CEBPA,CEBPB,CFLAR,CHUK,CSF2RB,CUL3,CXCL14,CXCL8,DAB2,DDB1,DDX5,DOCK7,DOK2,EDN1,EDNRB,EFNB2,EIF3H,EIF4E,EPAS1,ERBB3,EREG,ERRFI1,EZH2,FASLG,FGF18,FLT1,FOS,FRS2,FYN,GADD45G,GDF15,HBEGF,HEY1,HIF1A,HSPA5,HUWE1,HYAL1,IFNG,IFT172,IGFBP7,IKBKB,IL4R,INHBA,INTU,ITGB3,ITGB8,ITIH4,JAK2,JAML,LAMC1,LMNB1,LRP6,LTBR,MAP2K1,MAP3K3,MAP3K5,MAP…	138
Cell Morphology,Cellular Function and Maintenance	Autophagy	3.69e-13		1.376	1.376	ABL1,ABL2,ACER2,ACP2,ACSL1,APP,ATF4,ATG12,ATG2A,ATG7,BAIAP2,BNIP3,BNIP3L,BST2,C19orf12,CAMK1,CASP9,CAT,CDKN1A,CEBPB,CFLAR,CHMP4A,CHUK,CTSL,DUSP4,EDN1,EEF2,EEF2K,EI24,EIF2AK2,EIF2B1,EIF2S1,EIF4EBP1,EIF4G1,EIF4G2,FBXL20,FYN,GAB1,GBA,GPR137B,GPR18,HIF1A,HK2,HSPA5,HSPA8,HSPG2,IDO1,IFNG,IKBKB,IL33,IRF5,KAT5,KAT8,LAMP2,LARP1,MAP1LC3B,MAP1S,MAP2K1,MAP3K7,MAPK8,MCOLN1,MDM2,MET,MFN1,MTMR9,MTOR,MTSS1,MYOF,…	151
Cancer,Organismal Injury and Abnormalities	Pelvic tumor	1.53e-18		1.373	1.373	AASDHPPT,ABCA1,ABCC3,ABCC5,ABCD1,ABCG4,ABHD2,ABL1,ABL2,ACO1,ACOX1,ACP3,ACP5,ACSF2,ACSL1,ACTR2,ACTR3,ACVRL1,ADAM15,ADAM17,ADAMTS4,ADAP2,ADAR,ADCY9,ADIPOR2,ADNP2,ADPRS,ADRB2,AFF4,AGK,AGO2,AGO4,AGPAT2,AHCTF1,AK7,AKAP11,AKNA,AKR1B1,AKR7A2,ALAS1,ALDH1B1,ALDH2,ALDH4A1,ALDH7A1,ALG5,ALPK1,AMBN,ANAPC5,ANGEL1,ANKFY1,ANKH,ANKHD1/ANKHD1-EIF4EBP3,ANKIB1,ANKLE2,ANKRD28,ANKRD40,ANKRD42,ANKRD50,ANKRD52,ANLN,ANO8…	1401
Hematological System Development and Function,Immune Cell Trafficking,Inflammatory Response,Tissue Development	Accumulation of mononuclear leukocytes	1.73e-06		1.334	1.334	B2M,BRAF,CARD9,CCL22,CCL5,CCR2,CCR7,CD40,CD86,CMKLR1,CTLA4,CXCL10,CXCL2,EDN1,EZH2,FASLG,ICAM1,ICOS,IFNAR1,IFNB1,IFNG,IKBKB,IL12B,IL15,IL21R,IL23A,IL2RA,IL33,IL4I1,IL4R,IL7,LTBR,LYN,MAP3K8,MAPK8,NFKB1,P2RX7,SHC1,SOS1,SPPL2A,STAT3,STAT5A,TNFRSF1B,TNFRSF21,TNFSF13,TRAF2,VCAM1	47
Cell Death and Survival	Necroptosis	4.81e-06		1.327	1.327	CFLAR,CGAS,CREBL2,FASLG,GRB2,HSP90AB1,HSPBAP1,IFNAR1,IFNB1,IFNG,IKBKB,MLKL,MTOR,NUDT13,PARP2,PGAM5,PPIF,PSMD6,PYGL,RAI14,RELA,RIPK1,SF3B6,SMPD2,SOD2,SPATA2,STAT1,STUB1,SYCP2,TICAM1,TLR3,TLR4,TNFRSF21,ZBP1	34
Cancer,Organismal Injury and Abnormalities	Adenocarcinoma	9.51e-70		1.318	1.318	AAGAB,AASDHPPT,ABCA1,ABCB10,ABCB6,ABCC3,ABCC5,ABCD1,ABCG1,ABCG4,ABHD12,ABHD16A,ABHD2,ABL1,ABL2,ABTB2,ACAA2,ACAD9,ACAT2,ACBD3,ACCS,ACCSL,ACER3,ACHE,ACKR4,ACO1,ACOT9,ACOX1,ACP2,ACP3,ACP5,ACSF2,ACSL1,ACTR2,ACTR3,ACTR5,ACVR2B,ACVRL1,ADA,ADAM15,ADAM17,ADAMTS1,ADAMTS4,ADAP1,ADAP2,ADAR,ADCY9,ADGRL2,ADIPOR2,ADNP2,ADORA2B,ADPRS,ADRB2,AEBP2,AFF4,AGA,AGBL2,AGK,AGO2,AGO4,AGPAT2,AHCTF1,AHCY,AHI1,AK7,AKAP11,AK…	2191
Cell Death and Survival	Apoptosis of tumor cell lines	1.25e-12		-1.313	1.313	ABL1,ABL2,ACACA,ACER3,ACVR2B,ADAM17,ADGRL2,ADORA2B,AGA,AGPAT2,AKIP1,AKR1B1,AP2A2,AP2M1,APP,ARAF,ARG1,ARID3B,ARL11,ARMC10,ASNS,ATF1,ATF4,ATF5,ATF6,ATG7,ATP1A1,B2M,BAG1,BAZ1A,BCL2A1,BCL2L14,BCLAF1,BMP2,BMX,BNIP3,BNIP3L,BRAF,BRD4,BUB3,BUD31,C3,C5AR1,CAMK1,CAPN2,CARD9,CASP8AP2,CASP9,CAT,CCDC8,CCT4,CD40,CD82,CDC25A,CDKN1A,CEBPA,CEBPB,CFLAR,CHMP5,CHUK,CIBAR1,COP1,CREM,CS,CSF2RB,CSNK1A1,CTBP2,CTH,CXCL8,…	348
Cancer,Organismal Injury and Abnormalities	Head and neck carcinoma	3.62e-72		1.309	1.309	AAGAB,AASDHPPT,ABCA1,ABCB10,ABCB6,ABCC3,ABCC5,ABCD1,ABCG1,ABCG4,ABHD12,ABHD16A,ABHD2,ABL1,ABL2,ABTB2,ACAA2,ACAD9,ACADL,ACAT2,ACBD3,ACCS,ACCSL,ACER1,ACER2,ACER3,ACHE,ACO1,ACOT9,ACOX1,ACP2,ACSF2,ACSL1,ACSL5,ACTR10,ACTR2,ACTR3,ACTR5,ACVR2B,ACVRL1,ADA,ADAM15,ADAM17,ADAMTS1,ADAMTS4,ADAP1,ADAP2,ADAR,ADCK2,ADCY9,ADGRL2,ADIPOR2,ADNP2,ADO,ADORA2B,ADPRS,ADRB2,AEBP2,AFF4,AGA,AGBL2,AGK,AGO2,AGPAT2,AGPAT3,AHC…	2077
Cell Death and Survival	Cell death of peritoneal macrophages	6.79e-06		1.307	1.307	ABCG1,CEBPB,CFLAR,IFNG,ISG15,MSR1,NCEH1,NFE2L2,P2RX7,RIPK1,SLC7A11,TICAM1,TLR4,XIAP	14
Free Radical Scavenging	Metabolism of reactive oxygen species	1.25e-10		1.302	1.302	ABCA1,ABCB10,ABL1,ACHE,ACOD1,ACOX1,ACP5,AKR1B1,ALDH2,ANXA1,AOPEP,APP,ARG1,ATG7,BMP2,BNIP3,BNIP3L,C3,C5AR1,CAPN3,CARD9,CAT,CCL5,CCR2,CD40,CDKN1A,CSF3,CTH,CTLA4,CXCL14,CXCL2,CXCL8,CXCL9,CYCS,CYP1A1,DECR1,DLST,DNM2,EDN1,ENDOG,EPAS1,FASLG,FDXR,FOS,FTL,FYN,GCH1,GZMA,HK2,HK3,HSP90AB1,HSPA9,HTR7,ICAM1,IDH1,IFI6,IFNG,IKBKB,IL19,IL33,IL4I1,ITGB3,ITIH4,ITSN1,JAK2,LCLAT1,LCP2,LDHA,LTB4R2,LYN,MACROH2A1,MAP2K…	154
Cancer,Organismal Injury and Abnormalities	Head and neck cancer	4.76e-72		1.295	1.295	AAGAB,AASDHPPT,ABCA1,ABCB10,ABCB6,ABCC3,ABCC5,ABCD1,ABCG1,ABCG4,ABHD12,ABHD16A,ABHD2,ABL1,ABL2,ABTB2,ACAA2,ACAD9,ACADL,ACAT2,ACBD3,ACCS,ACCSL,ACER1,ACER2,ACER3,ACHE,ACO1,ACOT9,ACOX1,ACP2,ACSF2,ACSL1,ACSL5,ACTR10,ACTR2,ACTR3,ACTR5,ACVR2B,ACVRL1,ADA,ADAM15,ADAM17,ADAMTS1,ADAMTS4,ADAP1,ADAP2,ADAR,ADCK2,ADCY9,ADGRL2,ADIPOR2,ADNP2,ADO,ADORA2B,ADPRS,ADRB2,AEBP2,AFF4,AGA,AGBL2,AGK,AGO2,AGPAT2,AGPAT3,AHC…	2085
Cell Morphology,Cellular Function and Maintenance	Autophagy of cells	9e-12		1.294	1.294	ABL1,ABL2,ACER2,APP,ATF4,ATG12,ATG7,BAIAP2,BNIP3,BNIP3L,BST2,C19orf12,CAMK1,CAT,CDKN1A,CEBPB,CFLAR,CHMP4A,CHUK,CTSL,DUSP4,EDN1,EEF2,EEF2K,EI24,EIF2AK2,EIF2B1,EIF2S1,EIF4EBP1,EIF4G1,EIF4G2,FBXL20,FYN,GAB1,GBA,GPR137B,GPR18,HIF1A,HK2,HSPA5,HSPG2,IFNG,IKBKB,IRF5,KAT5,KAT8,LAMP2,LARP1,MAP1LC3B,MAP1S,MAP2K1,MAP3K7,MAPK8,MCOLN1,MDM2,MFN1,MTMR9,MTOR,MYOF,NAMPT,NDRG1,NEDD4L,NFE2L2,NHLRC1,NLRX1,NPC1,NQO1,…	131
Cellular Movement	Cellular infiltration	1.58e-12		1.274	1.274	ABCG1,ABL1,ADA,ADAM17,ADRB2,AKR1B1,ALDH2,ANXA1,APP,ARG1,ARRB1,ATG7,BMPR1A,BRAF,C3,C5AR1,CBFB,CCDC88A,CCL22,CCL5,CCNT1,CCR2,CCR7,CD276,CD40,CD86,CDKN1A,CEBPA,CHRNA9,CMKLR1,COMMD5,CSF2RB,CSF3,CTLA4,CXCL10,CXCL2,CXCL8,CXCL9,CXCR5,CYSLTR2,DGCR8,EDN1,EPAS1,F3,FASLG,FLT1,FOS,GBA,GPR18,HIF1A,HSPA5,HYAL1,ICAM1,ICOS,IDO1,IFNB1,IFNG,IKBKB,IL12B,IL15,IL23A,IL23R,IL27RA,IL2RA,IL33,IL4R,IRF5,ITGB3,JAK3,KCNE3,…	149
Inflammatory Response,Organismal Injury and Abnormalities	Inflammation of organ	1.58e-06		-1.264	1.264	ABCA1,ABCG1,ABL1,ACKR4,ACOD1,ACOX1,ADA,ADAM17,ADIPOR2,ADORA2B,ADRB2,AGO2,AHCY,AKR1D1,ALDH2,ANXA1,APP,ARG1,ARHGAP33,ARID5A,ARIH2,ARRB1,ASNS,ATF4,ATG7,ATP11C,ATP1A1,ATP1B1,B2M,BCL2A1,BMX,C3,C5AR1,C5AR2,CARD9,CAT,CBFA2T2,CCL22,CCL5,CCR2,CCR7,CD276,CD40,CD53,CD68,CD86,CDC25A,CDKN1A,CEBPA,CEBPB,CEMIP,CEP41,CFL1,CGAS,CHRNA9,CHRNB1,CHUK,CISH,CLCN5,CMKLR1,CNN3,CSF2RB,CSF3,CTLA4,CTNS,CTSL,CXCL10,CXCL11,CX…	337
Hematological System Development and Function,Tissue Morphology	Quantity of myeloid cells	1.35e-08		1.249	1.249	ABCA1,ACHE,ADA,ADAM17,AGK,ANXA1,APP,ARG1,ARID4B,B2M,BCL2A1,BNIP3L,C3,C5AR1,C5AR2,CBFB,CCL22,CCR2,CD40,CDKN1A,CEBPA,CFLAR,CFP,CHUK,CISH,CMKLR1,CSF2RB,CSF3,CXCL10,CXCL14,CXCL2,CXCL8,CYP1A1,DDX58,DOK2,DUSP5,EIF2AK2,EPAS1,EZH2,F3,FASLG,FLVCR1,FOSL2,FUBP1,G6PC3,GBA,GDF15,HBEGF,HINT1,HYAL2,ICAM1,IFNAR1,IFNG,IKBKB,IL12B,IL15,IL19,IL21R,IL23A,IL2RA,IL33,IL4R,INHBA,IRAK3,ITGAV,ITGB3,JAK2,JAK3,KDM5A,KPNA4,…	154
Cancer,Organismal Injury and Abnormalities	Abdominal neoplasm	3.43e-84		1.248	1.248	AAGAB,AASDHPPT,ABCA1,ABCB10,ABCB6,ABCC3,ABCC5,ABCD1,ABCG1,ABCG4,ABHD12,ABHD16A,ABHD2,ABL1,ABL2,ABTB2,ACAA2,ACAD9,ACAT2,ACBD3,ACCS,ACCSL,ACER3,ACHE,ACKR4,ACO1,ACOT9,ACOX1,ACP2,ACP3,ACP5,ACSF2,ACSL1,ACSL5,ACTR10,ACTR2,ACTR3,ACTR5,ACVR2B,ACVRL1,ADA,ADAM15,ADAM17,ADAMTS1,ADAMTS4,ADAP1,ADAP2,ADAR,ADCY9,ADGRL2,ADIPOR2,ADNP2,ADORA2B,ADPRS,ADRB2,AEBP2,AFF4,AGA,AGBL2,AGK,AGO2,AGO4,AGPAT2,AHCTF1,AHCY,AHI1,…	2372
Infectious Diseases	Replication of poxviridae	4.35e-07		-1.247	1.247	DHX9,EIF2AK2,IFNAR1,IFNB1,IFNG,IL15,ISG15,MKNK1,STAT1,TICAM1,TLR4	11
Protein Synthesis	Translation of protein	3.75e-12		1.232	1.232	ACO1,AGO2,APEH,APP,ATF5,AURKAIP1,CASC3,CNBP,CNOT7,CNOT8,CPEB1,CPEB4,CSF3,CYP1A1,DHX36,DHX9,DKC1,DNAJC1,EEF2K,EIF1,EIF1AX,EIF2AK1,EIF2AK2,EIF2B1,EIF2B4,EIF2B5,EIF2S1,EIF2S2,EIF3H,EIF3J,EIF3L,EIF3M,EIF4A1,EIF4A3,EIF4E,EIF4EBP1,EIF4EBP2,EIF4G1,EIF4G2,EIF4H,ETF1,FUS,FXR1,GIGYF2,HELZ,HSPA5,ICOS,IFIT1,IFNG,IRS1,KRR1,LARP1,MAP2K1,MAP3K8,MARS1,METAP1,MKNK1,MRM3,MRPL17,MRPL24,MRPL27,MRPL28,MRPL34,MRPL35,M…	113
Cancer,Organismal Injury and Abnormalities,Reproductive System Disease	Male genital neoplasm	1.31e-07		1.225	1.225	ABCA1,ABCC5,ABCG4,ABL1,ABL2,ACHE,ACO1,ACOX1,ACP3,ACP5,ACSF2,ACVRL1,ADAM15,ADAM17,ADAMTS4,ADAP2,ADAR,ADCY9,ADNP2,ADORA2B,ADPRS,ADRB2,AGO2,AGPAT2,AHCTF1,AK7,AKAP11,AKNA,AKR1B1,ALDH2,ALDH4A1,ALDH7A1,ANAPC5,ANGEL1,ANKFY1,ANKHD1/ANKHD1-EIF4EBP3,ANKRD42,ANLN,ANTXR2,ANXA1,ANXA11,AP2A2,AP3B1,APBA1,APPL1,ARAF,ARAP1,ARHGAP18,ARHGAP20,ARHGAP22,ARHGAP29,ARHGAP31,ARHGAP35,ARHGAP5,ARHGEF19,ARID3B,ARID4B,ARIH2,…	776
Cancer,Organismal Injury and Abnormalities	Nonhematologic malignant neoplasm	8.41e-143		1.221	1.221	AAGAB,AASDHPPT,ABCA1,ABCB10,ABCB6,ABCC3,ABCC5,ABCD1,ABCG1,ABCG4,ABHD10,ABHD12,ABHD16A,ABHD2,ABL1,ABL2,ABTB2,ACAA2,ACAD9,ACADL,ACAT2,ACBD3,ACCS,ACCSL,ACER1,ACER2,ACER3,ACHE,ACKR4,ACO1,ACOT9,ACOX1,ACP2,ACP3,ACP5,ACSF2,ACSL1,ACSL5,ACTR10,ACTR2,ACTR3,ACTR5,ACVR2B,ACVRL1,ADA,ADAM15,ADAM17,ADAMTS1,ADAMTS4,ADAP1,ADAP2,ADAR,ADCK2,ADCY9,ADGRL2,ADIPOR2,ADNP2,ADO,ADORA2B,ADPRS,ADRB2,AEBP2,AFF4,AGA,AGBL2,AGK…	2580
Cell Death and Survival	Apoptosis of liver	4.41e-08		-1.219	1.219	ADAR,ALDH2,APP,CASP9,CAT,CCR2,CD40,CDKN1A,CEBPB,CFLAR,CHUK,CXCL10,DAXX,ENDOG,FASLG,HBEGF,IFNG,IKBKB,INHBA,IRF5,ITGAV,ITGB3,ITIH4,MAP2K1,MAPK8,MET,MTOR,NCL,NCOA5,NFKB1,NFKBIB,NPC1,OSM,PPARA,PTPRC,RELA,RIPK1,SCD,SHC1,SIRT1,SLC20A1,SOD2,STAT1,STAT3,STK3,TBK1,TIMP1,TMBIM6,TNFRSF1B,TNIP1,XBP1,XIAP	52
Cell Death and Survival,Gastrointestinal Disease,Hepatic System Disease,Organismal Injury and Abnormalities	Apoptosis of liver cells	5.78e-08		-1.219	1.219	ADAR,ALDH2,CASP9,CAT,CCR2,CD40,CDKN1A,CEBPB,CFLAR,CHUK,CXCL10,DAXX,ENDOG,FASLG,HBEGF,IFNG,IKBKB,INHBA,IRF5,ITGAV,ITGB3,ITIH4,MAP2K1,MAPK8,MET,MTOR,NCL,NCOA5,NFKB1,NFKBIB,NPC1,OSM,PPARA,PTPRC,RELA,RIPK1,SCD,SHC1,SIRT1,SLC20A1,SOD2,STAT1,STAT3,STK3,TBK1,TIMP1,TMBIM6,TNFRSF1B,TNIP1,XBP1,XIAP	51
Free Radical Scavenging	Production of reactive oxygen species	7.28e-12		1.217	1.217	ABCA1,ABCB10,ABL1,ACOD1,ACOX1,AKR1B1,ANXA1,AOPEP,APP,ARG1,ATG7,BMP2,C3,C5AR1,CAPN3,CARD9,CAT,CCL5,CCR2,CD40,CDKN1A,CSF3,CTH,CTLA4,CXCL2,CXCL8,CXCL9,CYP1A1,DECR1,DLST,DNM2,EDN1,ENDOG,FASLG,FDXR,FTL,FYN,GCH1,GZMA,HK2,HK3,HSP90AB1,HSPA9,ICAM1,IDH1,IFNG,IKBKB,IL19,IL33,IL4I1,ITGB3,JAK2,LCLAT1,LCP2,LDHA,LTB4R2,LYN,MAP2K1,MAP3K5,MAP3K8,MAPK8,MLKL,MPRIP,MSR1,MT-ND2,MTOR,NCF2,NDUFAF1,NFE2L2,NLRX1,NOA1,NR…	120
Dermatological Diseases and Conditions,Inflammatory Disease,Inflammatory Response,Organismal Injury and Abnormalities	Dermatitis	6.76e-08		-1.21	1.21	ABCA1,ABL1,ACKR4,ADA,ADAM17,AHCY,AKR1D1,ANXA1,ARIH2,ATP1A1,BMX,C3,C5AR1,CAT,CCL22,CCL5,CCR2,CCR7,CDC25A,CFL1,CGAS,CNN3,CSF2RB,CSF3,CTSL,CXCL8,CXCL9,CYP51A1,CYSLTR2,DDX41,EIF1,EIF2AK2,EPS8,EREG,FASLG,FYN,GBA,GOLGA1,GRSF1,GSR,GSTO1,H3-3A/H3-3B,HNMT,HRH1,ICAM1,IDE,IFNAR1,IFNG,IFNGR2,IFNLR1,IKBKB,IL15,IL23A,IL27,IL2RA,IL31RA,IL33,IL4R,IRF9,ITGB3,JAK2,LCP2,LGMN,LYN,MAD2L2,MAPK8,MMP3,MS4A2,MSN,MTOR,MX1…	115
Cancer,Organismal Injury and Abnormalities	Non-melanoma solid tumor	7.7e-137		1.209	1.209	AAGAB,AASDHPPT,ABCA1,ABCB10,ABCB6,ABCC3,ABCC5,ABCD1,ABCG1,ABCG4,ABHD10,ABHD12,ABHD16A,ABHD2,ABL1,ABL2,ABTB2,ACAA2,ACAD9,ACADL,ACAT2,ACBD3,ACCS,ACCSL,ACER1,ACER2,ACER3,ACHE,ACKR4,ACO1,ACOT9,ACOX1,ACP2,ACP3,ACP5,ACSF2,ACSL1,ACSL5,ACTR10,ACTR2,ACTR3,ACTR5,ACVR2B,ACVRL1,ADA,ADAM15,ADAM17,ADAMTS1,ADAMTS4,ADAP1,ADAP2,ADAR,ADCK2,ADCY9,ADGRL2,ADIPOR2,ADNP2,ADO,ADORA2B,ADPRS,ADRB2,AEBP2,AFF4,AGA,AGBL2,AGK…	2563
Cellular Movement,Hematological System Development and Function,Immune Cell Trafficking,Inflammatory Response	Cell movement of macrophages	1.17e-09		1.202	1.202	ABL1,ADAM17,AKIRIN1,ANXA1,APP,ARG1,ARRB1,BRAF,C3,C5AR1,CCDC88A,CCL22,CCL5,CCR2,CDKN1A,CHUK,CMKLR1,COMMD5,CXCL10,CXCL8,CXCL9,CYSLTR2,DCTN2,DGCR8,EDN1,EDNRB,EPAS1,FASLG,FLT1,G6PC3,GBA,HIF1A,HSPA5,ICAM1,IFNB1,IFNG,IKBKB,IL12B,IL15,IL33,IL4R,IRF5,ITGB3,KLF6,KPNA4,LITAF,LMNB1,MAP3K5,MAP3K8,MAPKAPK2,MMP12,NAAA,NDRG1,NFE2L2,NINJ1,NPC1,NPM1,NQO1,NQO2,NTN1,P2RX7,PDK4,PRCP,PRKCD,PRNP,PTGES,PTK2B,PTPRJ,RETN…	93
Inflammatory Response	Inflammation of absolute anatomical region	4.29e-06		-1.199	1.199	ABCA1,ABCG1,ABL1,ACKR4,ACOD1,ACOX1,ADA,ADAM17,ADIPOR2,ADORA2B,ADRB2,AGO2,ALDH2,ANXA1,APP,ARG1,ARHGAP33,ARID5A,ARIH2,ARRB1,ASNS,ATF4,ATG7,ATP11C,ATP1B1,B2M,BDKRB1,C3,C5AR1,C5AR2,CARD9,CBFA2T2,CCL22,CCL5,CCR2,CCR7,CD276,CD40,CD53,CD68,CD86,CDKN1A,CEBPA,CEBPB,CEMIP,CEP41,CGAS,CHRNA9,CHRNB1,CHUK,CISH,CLCN5,CMKLR1,CSF2RB,CSF3,CTLA4,CTNS,CTSL,CXCL10,CXCL11,CXCL2,CXCL8,CXCL9,CYP1A1,CYP51A1,DDX5,DDX58,DL…	294
Cell Cycle	Senescence of cells	3.11e-10		-1.174	1.174	ABCC3,AHCY,AKR1B1,APP,ARHGAP18,ARHGAP5,ATF4,ATG7,BRAF,BUB3,CAT,CDK4,CDKN1A,CEBPB,CGAS,CPEB1,DDB2,DEK,DMTF1,DOT1L,E2F3,EGR1,EHF,EIF4E,EIF4EBP1,ELOA,EREG,ERG,FANCD2,FBXO4,FLT1,GPI,HIF1A,HJURP,HLX,HNRNPD,HSP90AB1,HYAL1,IFNB1,IFNG,IGFBP7,ITGB3,KAT5,KDM5A,KLF6,KSR1,LMNB1,MACROH2A1,MAP1LC3B,MAP2K1,MAP3K7,MDM2,MET,MORC3,MTF2,MTOR,NAMPT,NCOA4,NFE2L2,NKX3-1,NPM1,NUAK1,PAK4,PCBP4,PHC2,PML,POLDIP2,PPP1R13B,…	98
Molecular Transport	Export of molecule	8.63e-07		-1.134	1.134	ABCA1,ABCB10,ABCC3,ABCC5,ABCG1,ABCG4,ACO1,ACSL1,ADA,ADAR,APP,CASC3,CCR2,CDC40,CPSF3,CRAT,CUL3,CXCL10,DDX39A,DHX38,DUSP16,EDN1,EEPD1,EIF4A3,EIF4E,FYN,GDF15,HNRNPA2B1,HSPA9,IFNG,IL33,JAK2,LAMTOR1,LIPG,MAGOH,MMP12,MMP3,MSN,MSR1,NCBP2,NCEH1,NPC1,NR1H3,NUP188,NUP37,NUP43,NUP58,NUTF2,OSBPL2,P2RX7,PCYT1A,PLCB3,PMP22,POLDIP3,PPARA,PTCH1,PTPN11,RANBP2,RBM8A,RHCG,S100A12,S100A8,SAR1A,SCD,SCNN1A,SEC13,SIRT1…	87
Free Radical Scavenging	Synthesis of reactive oxygen species	2.58e-11		1.126	1.126	ABCA1,ABCB10,ABL1,ACHE,ACOD1,ACOX1,ACP5,AKR1B1,ALDH2,ANXA1,AOPEP,APP,ARG1,ATG7,BMP2,BNIP3,BNIP3L,C3,C5AR1,CAPN3,CARD9,CAT,CCL5,CCR2,CD40,CDKN1A,CSF3,CTH,CTLA4,CXCL14,CXCL2,CXCL8,CXCL9,CYP1A1,DECR1,DLST,DNM2,EDN1,ENDOG,EPAS1,FASLG,FDXR,FOS,FTL,FYN,GCH1,GZMA,HK2,HK3,HSP90AB1,HSPA9,HTR7,ICAM1,IDH1,IFNG,IKBKB,IL19,IL33,IL4I1,ITGB3,ITIH4,ITSN1,JAK2,LCLAT1,LCP2,LDHA,LTB4R2,LYN,MACROH2A1,MAP2K1,MAP3K5,M…	148
Immunological Disease	Hypersensitive reaction	4.97e-07		1.118	1.118	ABCA1,ACKR4,ADAM17,ADORA2B,ADRB2,AHCY,ANXA1,ARG1,ATP1B1,B4GAT1,C3,CAT,CCL22,CCL5,CCR2,CCR7,CD276,CD40,CDC25A,CEBPB,CFL1,CISH,CNN3,CORO1B,CSF2RB,CTSL,CXCL10,CXCL8,CXCL9,CYSLTR2,DDX41,EIF1,EIF2AK2,EPS8,EZH2,FASLG,FYN,GADD45G,GNA15,GOLGA1,GPT,GRSF1,GSTO1,H2AZ1,H3-3A/H3-3B,HNMT,HRH1,HSPA1L,ICAM1,IDE,IDO1,IFNG,IFNGR2,IL12B,IL15,IL21R,IL27,IL27RA,IL2RA,IL31RA,IL33,IL4R,JAK2,KIF5B,LCP2,LGALS3BP,LGMN,LYN…	113
Infectious Diseases	Infection of tumor cell lines	1.69e-09		1.106	1.106	ACOD1,ACP3,ACTR2,ALG14,AP2M1,ARHGEF19,ARPC3,ARPC5,ARRB1,ATG12,ATG7,ATP6V0A1,BCLAF1,BMP2K,C4orf33,CAMK1,CCNT1,CDC40,CLTB,CMKLR1,CNOT7,COG4,CTSZ,CXCL8,CYCS,DCAF13,DCP1A,DDX55,DDX58,DIMT1,DLST,DNM2,EIF2AK2,EIF3H,ELOA,EPAS1,EPN2,EPS8,ETF1,ETHE1,ETV3,EXOSC3,FBH1,FBXW11,FNTA,FRS2,FURIN,G3BP1,GABPB1,GAPVD1,GM2A,GORASP1,GPD2,GTF2H1,H3-3A/H3-3B,HEATR1,HIP1R,HSP90B1,HSPA9,HUWE1,IDH1,IFI35,IFITM3,IFNG,IGF2R…	136
Cell Death and Survival,Organismal Injury and Abnormalities	Necrosis of epithelial tissue	3.33e-14		-1.103	1.103	ABCC3,ABL1,ABL2,ACVRL1,ADAM15,ADAM17,ADAMTS1,ADAR,ALDH2,APP,ARHGAP18,ATG7,BAG1,BCL2A1,BNIP3,BNIP3L,BRAF,CASP9,CAT,CCR2,CD300LB,CD40,CDKN1A,CEBPA,CEBPB,CFLAR,CHMP5,CHUK,CSF3,CTH,CXCL10,CXCL8,CYCS,CYP4V2,DAB2,DAXX,DCTN2,DDB2,DECR1,DFFA,DLST,EDN1,EEF2K,EFNB2,EGR1,EIF2AK2,EIF2B5,EIF3H,EIF4E,EMP1,EMP2,ENDOG,ERBB3,F3,FASLG,FLT1,FOS,FYN,GDF15,HK2,HSPA5,ICAM1,IFNB1,IFNG,IKBKB,IL15,IL2RA,IL33,INHBA,IPPK,I…	184
Cell Death and Survival	Apoptosis of sarcoma cell lines	2.42e-08		1.088	1.088	ABL1,ADORA2B,ATF1,ATG7,BAG1,BCL2A1,BCLAF1,BMP2,BMX,BNIP3,BUB3,CASP8AP2,CASP9,CCDC8,CDKN1A,CFLAR,CREM,DDX58,E2F3,EIF2AK2,EMILIN2,ETHE1,EWSR1,FASLG,HIF1A,HSPA5,HUWE1,IFNB1,IFNG,IKBKB,KANK2,MAPK8,MDM2,NCL,NUAK1,NUMB,NUPR1,PML,PPP1R13B,PRKCD,RACK1,RBBP6,RELA,RIPK1,SDC2,SENP8,SOD2,STAT1,STAT2,TBK1,TNFRSF1B,TNFSF12,TP53BP2,TP63,TPT1,TRAF1,TTC5,VDAC2,XIAP,XPO1,YBX1	61
Protein Synthesis	Expression of protein	3.4e-12		1.078	1.078	ACO1,AGO2,ANXA1,APEH,APP,ATF5,AURKAIP1,BMP2,CASC3,CNBP,CNOT7,CNOT8,CPEB1,CPEB4,CRK,CSF3,CYP1A1,DHX36,DHX9,DKC1,DNAJC1,EEF2K,EIF1,EIF1AX,EIF2AK1,EIF2AK2,EIF2B1,EIF2B4,EIF2B5,EIF2S1,EIF2S2,EIF3H,EIF3J,EIF3L,EIF3M,EIF4A1,EIF4A3,EIF4E,EIF4EBP1,EIF4EBP2,EIF4G1,EIF4G2,EIF4H,ETF1,FOS,FUS,FXR1,GIGYF2,HELZ,HSPA5,ICOS,IFIT1,IFNAR1,IFNG,INHBA,IRS1,KRR1,LARP1,LYN,MAP2K1,MAP3K8,MARS1,MEF2A,METAP1,MKNK1,MRM3,M…	131
Cellular Assembly and Organization	Development of cytoplasm	4.56e-07		-1.073	1.073	ABCD1,ABL1,ABL2,ACTR2,ACTR3,AKAP11,ANXA1,APP,APPL1,ARAP1,ARHGAP18,ARRB1,ASAP3,ASB7,ATG12,ATG2A,ATG7,ATXN2,BMX,BRAF,CAMSAP1,CARMIL1,CCDC88A,CDC42BPB,CDC42EP2,CDK4,CDKN1A,CERT1,CFL1,CHUK,CLIP3,CRK,CSF3,CUL3,CXCL8,DAB2,DRG1,EDN1,EHD4,EIF2B1,FBLIM1,FYN,GNB1,GPI,GPR4,GRB2,HAP1,HCLS1,HIP1R,HSPA8,ICAM1,IKBKB,IL15,IPO4,IRS1,ITGB3,JAG1,KANK2,KIRREL1,KSR1,LAMP2,LAMTOR1,LPAR1,MAP2K1,MAPK8,MAPRE1,MCF2L,MET,M…	139
Cancer,Gastrointestinal Disease,Organismal Injury and Abnormalities	Intestinal cancer	3.02e-50		-1.072	1.072	AAGAB,ABCA1,ABCB10,ABCB6,ABCC3,ABCC5,ABCD1,ABCG1,ABCG4,ABHD12,ABHD16A,ABHD2,ABL1,ABL2,ABTB2,ACAA2,ACAD9,ACBD3,ACCS,ACCSL,ACER3,ACHE,ACKR4,ACO1,ACOT9,ACOX1,ACP2,ACP3,ACSL5,ACTR5,ACVR2B,ACVRL1,ADA,ADAM15,ADAM17,ADAMTS1,ADAMTS4,ADAP1,ADAP2,ADAR,ADCY9,ADGRL2,ADIPOR2,ADNP2,ADRB2,AFF4,AGA,AGBL2,AGK,AGO2,AGO4,AGPAT2,AHCTF1,AHCY,AHI1,AK7,AKAP11,AKNA,AKR1B1,AKR7A2,ALAS1,ALDH1B1,ALDH2,ALDH4A1,ALPK1,AMBN,AM…	1941
Cellular Compromise,Inflammatory Response	Degranulation of granulocytes	3.23e-13		1.067	1.067	ACP3,ACTR10,ACTR2,AGA,AGPAT2,ANPEP,ANXA1,AP2A2,APEH,ARG1,ARPC5,ASAH1,ATG7,ATP6V0A1,ATP6V1D,ATP8B4,B2M,BRI3,BST2,C3,C5AR1,C6orf120,CANT1,CAT,CCT8,CD53,CD68,CFP,COMMD9,CTSZ,CXCL8,DNAJC3,DYNC1H1,DYNC1LI1,EEF2,ENPP4,ERP44,FAF2,FTL,FUCA1,FUCA2,GM2A,GPI,HEXB,HK3,HSP90AB1,HSPA8,HUWE1,IDH1,IGF2R,IL33,ILF2,ITGAV,KCMF1,KPNB1,LAMP2,LAMTOR1,LAMTOR3,LPCAT1,MAGT1,MGST1,MYO1F,NEU1,NFKB1,NIT2,OLR1,OSCAR,P2RX1,PD…	120
Cellular Function and Maintenance,Hematological System Development and Function	Function of macrophages	3.06e-08		1.067	1.067	ADORA2B,ANPEP,CARD9,CCL5,CCR2,CEBPB,CNPY3,CXCL10,DOK2,DUSP4,EGR1,F3,FOS,FYN,GDF15,HNRNPD,ICAM1,IFNAR1,IFNB1,IFNG,IL12B,IL23A,IL27,IL31RA,IL4R,ITGB3,LCP1,LGMN,LYN,MCOLN1,MMP12,MSR1,NCEH1,NFKB1,NLRX1,P2RX7,PLAUR,PTK2B,SCARF1,SIGMAR1,STAT1,STAT3,TCIRG1,TICAM1,TIMD4,TLR2,TLR3,TLR4,TLR5,TNIP2,TPCN1,TRAF6,TREM2,TYRO3	54
Protein Synthesis	Translation	4.18e-13		1.059	1.059	ACO1,AGO2,APEH,APP,ATF5,AURKAIP1,CASC3,CNBP,CNOT7,CNOT8,CPEB1,CPEB4,CSF3,CYP1A1,DHX36,DHX9,DKC1,DNAJC1,EEF1G,EEF2,EEF2K,EIF1,EIF1AX,EIF2AK1,EIF2AK2,EIF2B1,EIF2B4,EIF2B5,EIF2S1,EIF2S2,EIF3H,EIF3J,EIF3L,EIF3M,EIF4A1,EIF4A3,EIF4E,EIF4EBP1,EIF4EBP2,EIF4G1,EIF4G2,EIF4H,ETF1,FUS,FXR1,GIGYF2,GRSF1,HELZ,HSPA5,ICOS,IFIT1,IFNG,IRS1,KRR1,LARP1,MAP2K1,MAP3K8,MARS1,METAP1,MKNK1,MRM3,MRPL17,MRPL24,MRPL27,MRPL2…	118
Organismal Development	Size of body	5.53e-07		1.057	1.057	ABCA1,ABL1,ABL2,ACHE,ACOX1,ADA,ADAM17,ADAMTS1,ADRB2,AGPAT2,AHI1,AKAP11,APBA1,APP,ARAF,ARHGAP1,ARHGAP35,ARHGAP5,ARID4B,ARIH2,ARRB1,ATAD1,ATF4,ATG7,ATRN,ATXN2,BACE1,BBS10,BCLAF1,BNIP3L,C3,CASP9,CBFA2T2,CC2D1A,CDK4,CDKN1A,CEBPA,CEBPB,CFL2,CNPY3,COQ9,CXCL14,DDB2,DERL2,DKC1,DMTF1,DNAJC3,E2F3,EDNRB,EHD4,EIF3M,EIF4EBP1,EIF6,ERBB3,ETV1,F3,FAM20C,FANCD2,FBXL20,FGFRL1,FLVCR1,FOS,FOSB,FOXS1,FYN,G0S2,G6PC3,G…	207
Cancer,Organismal Injury and Abnormalities	Epithelial neoplasm	5.72e-135		1.056	1.056	AAGAB,AASDHPPT,ABCA1,ABCB10,ABCB6,ABCC3,ABCC5,ABCD1,ABCG1,ABCG4,ABHD10,ABHD12,ABHD16A,ABHD2,ABL1,ABL2,ABTB2,ACAA2,ACAD9,ACADL,ACAT2,ACBD3,ACCS,ACCSL,ACER1,ACER2,ACER3,ACHE,ACKR4,ACO1,ACOT9,ACOX1,ACP2,ACP3,ACP5,ACSF2,ACSL1,ACSL5,ACTR10,ACTR2,ACTR3,ACTR5,ACVR2B,ACVRL1,ADA,ADAM15,ADAM17,ADAMTS1,ADAMTS4,ADAP1,ADAP2,ADAR,ADCK2,ADCY9,ADGRL2,ADIPOR2,ADNP2,ADO,ADORA2B,ADPRS,ADRB2,AEBP2,AFF4,AGA,AGBL2,AGK…	2549
Connective Tissue Disorders,Immunological Disease,Inflammatory Disease,Organismal Injury and Abnormalities,Skeletal and Muscular Disorders	Lupus erythematosus	2.86e-08		-1.053	1.053	ACOT9,ACSL5,ADAR,ALDH2,ANXA1,ASNS,BCL2L14,BST2,C3,CD40,CD86,CFLAR,CREBL2,CTLA4,CTSL,CXCL10,CXCL11,CXCL9,DDX58,DDX60,DHX58,DUSP5,EIF2AK2,EPSTI1,ETV7,FASLG,FLT1,GADD45G,GBP2,GZMA,HERC5,HERC6,HPS1,HRH1,ICAM1,ICOS,IDO1,IFI44,IFI44L,IFI6,IFIT1,IFNB1,IFNG,IL12B,IL21R,IL23A,IRF5,IRF7,ISG15,ISG20,JAG1,JAK2,LYN,MAP3K5,MAP3K8,MKKS,MT-CO1,MT-ND2,MTOR,MX1,NCF2,NF2,OAS1,OAS2,PARP12,PARP9,PLSCR1,PPP1R8,PPP2CA,…	108
Connective Tissue Disorders,Immunological Disease,Inflammatory Disease,Organismal Injury and Abnormalities,Skeletal and Muscular Disorders	Systemic lupus erythematosus	2.83e-07		-1.053	1.053	ACOT9,ACSL5,ADAR,ALDH2,ANXA1,BCL2L14,BST2,CD40,CD86,CFLAR,CREBL2,CTLA4,CXCL10,CXCL11,CXCL9,DDX58,DDX60,DHX58,DUSP5,EIF2AK2,EPSTI1,ETV7,FASLG,FLT1,GADD45G,GBP2,GZMA,HERC5,HERC6,HPS1,HRH1,ICAM1,ICOS,IFI44,IFI44L,IFI6,IFIT1,IFNB1,IFNG,IL12B,IL21R,IL23A,IRF5,IRF7,ISG15,ISG20,JAG1,JAK2,LYN,MAP3K5,MAP3K8,MKKS,MT-CO1,MT-ND2,MTOR,MX1,NCF2,NF2,OAS1,OAS2,PARP12,PARP9,PLSCR1,PPP1R8,PPP2CA,PSEN1,PTGS1,PTPN11…	101
Energy Production,Lipid Metabolism,Small Molecule Biochemistry	Oxidation of fatty acid	1.73e-06		-1.053	1.053	ABCA1,ABCD1,ACAA2,ACACA,ACADL,ACOX1,ACSL1,ACSL5,ADIPOR2,ADRB2,APPL1,ATG7,C3,C5AR2,CPT1B,CPT2,CYCS,DECR1,EHHADH,EPAS1,FITM2,G0S2,GCDH,GOT2,HACL1,HADH,HIF1A,IDE,IRS1,LONP2,MCAT,MLYCD,MTOR,NR4A3,PDK4,PEX13,PEX5,PHYH,PLIN5,PNPLA2,POR,PPARA,PTGS1,SCD,SIRT1,SIRT5,SLC25A17,SLC27A1,SLC27A4,TK2,TP63,TRAF6,TYSND1,VDR,YAP1	55
Cellular Movement,Hematological System Development and Function,Immune Cell Trafficking,Inflammatory Response	Cellular infiltration by phagocytes	2.13e-08		1.047	1.047	ABL1,ADAM17,ANXA1,APP,ARG1,ARRB1,BRAF,C3,C5AR1,CCR2,CD86,CDKN1A,CHRNA9,CMKLR1,COMMD5,CSF2RB,CSF3,CXCL10,CXCL2,CXCL8,CYSLTR2,DGCR8,EDN1,EPAS1,FASLG,FLT1,GBA,GPR18,HIF1A,HSPA5,HYAL1,ICAM1,IFNG,IKBKB,IL15,IL2RA,IL33,IRF5,ITGB3,JAK3,KPNA4,LMNB1,MAP3K5,MAP3K8,MET,MMP12,NAAA,NDRG1,NDST1,NFE2L2,NINJ1,NPC1,NQO1,NQO2,NTN1,OSM,P2RX7,PDK4,PIKFYVE,PLCB3,PRCP,PRKCD,PTGES,PTK2B,RELA,RETN,RIPK1,S100A10,SERPING1…	90
Hematological System Development and Function,Immune Cell Trafficking,Inflammatory Response,Tissue Development	Accumulation of leukocytes	4.32e-07		1.045	1.045	ABCG1,ANXA1,B2M,BCL2A1,BRAF,C3,C5AR1,CARD9,CCL22,CCL5,CCR2,CCR7,CD300LB,CD40,CD86,CEBPA,CMKLR1,CSF3,CTLA4,CXCL10,CXCL2,CXCL8,EDN1,EGR1,EZH2,F3,FASLG,ICAM1,ICOS,IFNAR1,IFNB1,IFNG,IKBKB,IL12B,IL15,IL21R,IL23A,IL2RA,IL33,IL4I1,IL4R,IL7,IRF4,IRF5,JAK2,LTBR,LYN,MAP3K8,MAPK8,MMP3,NFKB1,NPC1,OSM,OSMR,P2RX7,P2RY2,S100A8,SERPING1,SHC1,SIRT1,SOS1,SPPL2A,STAT1,STAT3,STAT5A,TIMP1,TLR2,TLR3,TLR4,TNFRSF1B,TNFR…	76
Cellular Development,Connective Tissue Development and Function,Skeletal and Muscular System Development and Function,Tissue Development	Differentiation of osteoclasts	2.91e-06		1.041	1.041	ADAM17,ADRB2,AMBN,BMP2,BMPR1A,C3,C5AR1,CCL5,CCR2,CEBPB,CHUK,CRK,CXCL8,DCSTAMP,EFNA2,FBLIM1,FOS,FSTL3,GPR137B,GPR55,GRB2,IFNB1,IFNG,IKZF4,IL12B,IL23A,IL27,IL33,IL7,INHBA,IRAK3,IRS1,JAG1,LPAR1,MTOR,NFKB1,OCSTAMP,OSCAR,OSTM1,PDK4,RGS10,RUNX2,S100A8,SIGLEC15,STAT1,TCIRG1,TFE3,TLR2,TLR3,TLR4,TNC,TNFSF12,TRAF6,TREM2,VAPB,WNT5A,WNT5B	57
Cell Death and Survival	Cell death of myeloid cells	1.39e-07		1.022	1.022	ABCG1,ADAM17,ANPEP,ANXA1,APP,ASAH1,ATG7,BCL2A1,BNIP3L,CAT,CCL5,CD40,CDKN1A,CEBPB,CFLAR,CGAS,CSF3,CXCL2,CXCL8,DAXX,DFFA,EBAG9,EIF2AK2,FASLG,FOS,G6PC3,HIF1A,IFNAR1,IFNB1,IFNG,IKBKB,IL15,IL19,IL33,IRAK3,ISG15,JAK2,LYN,MAPK8,MDM2,MLKL,MS4A2,MSR1,MTOR,NAMPT,NCEH1,NFE2L2,NPC1,NQO1,NQO2,OSM,P2RX7,PIM1,PRKCD,RIPK1,S100A8,SLC7A11,SOD2,SPATA2,STAT1,STAT3,STAT5A,TET3,TICAM1,TLR2,TLR3,TLR4,TNFRSF1B,TREM2,XIA…	71
Cell Death and Survival	Apoptosis of blood cells	1.15e-07		-1.022	1.022	ABCG1,ABL1,ADA,ADAM17,ANKZF1,ANPEP,ANXA1,APP,ARRB1,ASAH1,BCL2A1,BNIP3L,CASP9,CAT,CCL5,CCR7,CD40,CDKN1A,CEBPB,CFLAR,CHUK,CSF3,CXCL2,CXCL8,DFFA,DHX58,DLL4,DOT1L,DUSP4,DUSP5,EBAG9,EFNB1,EGR1,EIF2AK2,EIF4E,EPAS1,FASLG,FOS,FYN,G6PC3,GZMA,HIF1A,HSP90AB1,HSPA9,ICOS,IDO1,IFNB1,IFNG,IKBKB,IL15,IL19,IL27,IL2RA,IL33,IL7,IRAK3,IRF4,IRF5,ISG15,JAK2,JAK3,LYN,MAP2K1,MAPK8,MCF2L,MDM2,MS4A2,MSR1,MTOR,NAMPT,NCEH1,…	133
Cellular Movement	Cellular infiltration by blood cells	1.29e-13		1.004	1.004	ABCG1,ABL1,ADA,ADAM17,ADRB2,AKR1B1,ANXA1,APP,ARG1,ARRB1,ATG7,BMPR1A,BRAF,C3,C5AR1,CBFB,CCL22,CCL5,CCNT1,CCR2,CCR7,CD276,CD40,CD86,CDKN1A,CEBPA,CHRNA9,CMKLR1,COMMD5,CSF2RB,CSF3,CTLA4,CXCL10,CXCL2,CXCL8,CXCL9,CXCR5,CYSLTR2,DGCR8,EDN1,EPAS1,F3,FASLG,FLT1,FOS,GBA,GPR18,HIF1A,HSPA5,HYAL1,ICAM1,ICOS,IDO1,IFNB1,IFNG,IKBKB,IL12B,IL15,IL23A,IL23R,IL27RA,IL2RA,IL33,IRF5,ITGB3,JAK3,KCNE3,KPNA4,LMNB1,LRP6,LR…	140
Cell Death and Survival	Cell death of phagocytes	6.09e-08		1.003	1.003	ABCG1,ADAM17,ANPEP,ANXA1,APP,BCL2A1,CASP9,CAT,CCL5,CCR7,CD40,CDKN1A,CEBPB,CFLAR,CGAS,CSF3,CXCL2,CXCL8,DAXX,DFFA,EIF2AK2,FASLG,FOS,G6PC3,HIF1A,HSP90AB1,IFNAR1,IFNB1,IFNG,IKBKB,IL15,IL19,IL33,IRF5,ISG15,JAK2,MAP3K5,MAPK8,MLKL,MS4A2,MSR1,MTOR,NAMPT,NCEH1,NFE2L2,NFKB1,NPC1,NR4A3,OSCAR,P2RX7,PRKCD,RIPK1,S100A8,SLC7A11,SOD2,SPATA2,STAT1,STAT3,STAT5A,TICAM1,TLR2,TLR3,TLR4,TNFRSF1B,TREM2,XIAP,XKR8	67
Cancer,Organismal Injury and Abnormalities	Abdominal adenocarcinoma	2.05e-70		1	1	AAGAB,AASDHPPT,ABCA1,ABCB10,ABCB6,ABCC3,ABCC5,ABCD1,ABCG1,ABCG4,ABHD12,ABHD16A,ABHD2,ABL1,ABL2,ABTB2,ACAA2,ACAD9,ACAT2,ACBD3,ACCS,ACCSL,ACER3,ACHE,ACKR4,ACO1,ACOT9,ACOX1,ACP2,ACP3,ACP5,ACSF2,ACSL1,ACTR2,ACTR3,ACTR5,ACVR2B,ACVRL1,ADA,ADAM15,ADAM17,ADAMTS1,ADAMTS4,ADAP1,ADAP2,ADAR,ADCY9,ADGRL2,ADIPOR2,ADNP2,ADORA2B,ADPRS,ADRB2,AEBP2,AFF4,AGA,AGBL2,AGK,AGO2,AGO4,AGPAT2,AHCTF1,AHCY,AHI1,AK7,AKAP11,AK…	2157
Cancer,Gastrointestinal Disease,Organismal Injury and Abnormalities	Colon cancer	2.66e-12		-1	1	ABCB6,ABCC3,ABCC5,ABHD2,ABL1,ABL2,ACAD9,ACBD3,ACCSL,ACKR4,ACOT9,ACOX1,ACP3,ACTR5,ACVRL1,ADA,ADAM17,ADAMTS1,ADAMTS4,ADAP2,ADAR,ADCY9,ADGRL2,ADIPOR2,AFF4,AGBL2,AGPAT2,AHCY,AHI1,AKR1B1,AKR7A2,ALDH1B1,ALDH2,AMBN,AMMECR1,AMOTL2,ANKFY1,ANKHD1/ANKHD1-EIF4EBP3,ANKIB1,ANKRD22,ANKRD28,ANKRD39,ANKRD54,ANO10,ANPEP,ANTXR2,ANXA1,ANXA11,AOPEP,AP1S1,AP2A2,AP2M1,AP3B1,APBA1,APIP,ARAF,ARAP1,ARHGAP1,ARHGAP20,ARHGAP…	923
Cancer,Organismal Injury and Abnormalities	Lymphohematopoietic neoplasia	8.77e-14		0.999	0.999	ABCC3,ABCD1,ABCG1,ABL1,ABL2,ACHE,ACOT9,ACP5,ACSL1,ACVRL1,ADA,ADAM15,ADAM17,ADAR,ADGRL2,ADRB2,AHI1,AKAP11,ALAS1,ALDH2,ALDH4A1,AMMECR1,ANKFY1,ANKH,ANKHD1/ANKHD1-EIF4EBP3,ANKIB1,ANKLE2,ANKRD22,ANKRD40,ANKRD50,ANPEP,ANXA1,ANXA11,APBA1,APCDD1,APH1A,APP,ARAF,ARHGAP1,ARHGAP15,ARHGAP33,ARHGAP35,ARID4B,ARL11,ASAP3,ASH2L,ASXL1,ATAD1,ATF4,ATF6,ATG4D,ATG7,ATIC,ATP1B1,ATP5F1A,ATP6V1E1,ATRN,B2M,B3GALT4,B4GALT2…	675
Protein Degradation,Protein Synthesis	Catabolism of protein	3.79e-14		0.995	0.995	ACHE,ADAM15,ADAM17,ADAMTS4,ANAPC5,ANPEP,APEH,APH1A,APP,ARIH2,ARRB1,ASPH,ATF6,ATG7,ATP1B1,AURKAIP1,B4GALT5,BACE1,BAG1,BAG2,BAG5,BUB3,C2CD3,CAPN2,CAPN3,CAPN7,CASP9,CAT,CCDC47,CCT4,CCT5,CCT7,CCT8,CDC26,CDKN1A,CFL1,CHFR,CNOT4,CREBL2,CRTAP,CTSL,CTSZ,CUL3,CYP51A1,DAG1,DDB1,DERL2,DLD,DNAJC1,DVL3,ECE1,ECPAS,EIF2AK2,FBXL6,FBXO4,FBXO45,FBXO8,FBXW11,FURIN,FYN,GBA,GGA1,GGA3,GIPC1,GSAP,HERPUD1,HIP1R,HPS4,HSP9…	194
Inflammatory Response	Inflammation of body cavity	1.78e-06		-0.993	0.993	ABCA1,ABCG1,ABL1,ACOD1,ACOX1,ADA,ADAM17,ADIPOR2,ADORA2B,ADRB2,ALDH2,ANXA1,ARG1,ARHGAP33,ARIH2,ASNS,ATF4,ATG7,ATP11C,ATP1B1,B2M,C3,C5AR1,CARD9,CBFA2T2,CCL22,CCL5,CCR2,CCR7,CD40,CD53,CD86,CDKN1A,CEBPA,CEBPB,CEMIP,CEP41,CGAS,CHRNA9,CHRNB1,CHUK,CISH,CLCN5,CMKLR1,CSF2RB,CTLA4,CTNS,CTSL,CXCL10,CXCL11,CXCL2,CXCL8,CXCL9,CYP1A1,CYP51A1,DDX5,DDX58,DUSP5,E2F3,EDN1,EGR1,EPAS1,EPSTI1,EREG,EZH2,F3,FASLG,FDXR,F…	254
Gastrointestinal Disease,Hepatic System Disease,Organismal Injury and Abnormalities	Liver lesion	2.51e-16		-0.989	0.989	ABCA1,ABCC3,ABCC5,ABCD1,ABCG1,ABCG4,ABHD16A,ABL1,ABL2,ACAA2,ACAD9,ACBD3,ACCSL,ACO1,ACOX1,ACP3,ACSL1,ACTR10,ACTR2,ACTR3,ACTR5,ADA,ADAM15,ADAM17,ADAMTS1,ADAMTS4,ADAR,ADGRL2,ADIPOR2,ADORA2B,ADRB2,AFF4,AGA,AGK,AGO2,AGO4,AHCTF1,AHI1,AIFM2,AKAP11,AKNA,AKR1D1,ALDH2,ALDH4A1,ALDH7A1,ALG5,ALPK1,ANAPC5,ANGEL1,ANKFY1,ANKHD1/ANKHD1-EIF4EBP3,ANKIB1,ANKRD39,ANKRD46,ANKRD50,ANLN,ANO10,ANPEP,ANTXR2,ANXA1,AP2A2,AP…	1136
Cellular Movement,Hematological System Development and Function,Immune Cell Trafficking	Cell movement of antigen presenting cells	5.11e-09		0.974	0.974	ABL1,ADAM17,AKIRIN1,ANXA1,APP,ARG1,ARRB1,BRAF,C3,C5AR1,CCDC88A,CCL22,CCL5,CCR2,CCR7,CD40,CD86,CDKN1A,CHUK,CMKLR1,COMMD5,CSF2RB,CTSZ,CXCL10,CXCL11,CXCL14,CXCL8,CXCL9,CYSLTR2,DCTN2,DGCR8,EDN1,EDNRB,EPAS1,EPS8,FASLG,FLT1,G6PC3,GBA,HCLS1,HIF1A,HRH1,HSPA5,ICAM1,IFNB1,IFNG,IKBKB,IL12B,IL15,IL21R,IL33,IL4R,IRF5,ITGAV,ITGB3,KLF6,KPNA4,LITAF,LMNB1,MAP3K5,MAP3K8,MAPKAPK2,MMP12,NAAA,NARS1,NDRG1,NFE2L2,NINJ1…	112
Cell Death and Survival	Cell death of neuroblastoma cell lines	5.74e-07		0.97	0.97	ABL1,ACHE,APP,ATF4,ATG7,ATP5F1A,BAG1,CAPN2,CASP9,CAT,CCT4,CCT5,CCT7,CCT8,CDKN1A,CREB3L2,CYCS,DHX9,EIF2AK2,ENDOG,EWSR1,FASLG,HFE,HSPA5,HSPA8,HSPA9,IDE,IFNG,IKBKB,ITSN1,MADD,MAP2K1,MAP3K5,MAPK8,MMP3,NFKBIB,NHLRC1,PINK1,PPT1,PRDX2,PRNP,PSEN1,RCAN1,RELA,RIPK1,SHC1,SOD2,SPHK1,STAT3,STUB1,TCP1,TIMP1,TNFRSF1B,UBE2S,UGCG,XPR1	56
Cancer,Organismal Injury and Abnormalities	Carcinoma	1.88e-135		0.96	0.96	AAGAB,AASDHPPT,ABCA1,ABCB10,ABCB6,ABCC3,ABCC5,ABCD1,ABCG1,ABCG4,ABHD10,ABHD12,ABHD16A,ABHD2,ABL1,ABL2,ABTB2,ACAA2,ACAD9,ACADL,ACAT2,ACBD3,ACCS,ACCSL,ACER1,ACER2,ACER3,ACHE,ACKR4,ACO1,ACOT9,ACOX1,ACP2,ACP3,ACP5,ACSF2,ACSL1,ACSL5,ACTR10,ACTR2,ACTR3,ACTR5,ACVR2B,ACVRL1,ADA,ADAM15,ADAM17,ADAMTS1,ADAMTS4,ADAP1,ADAP2,ADAR,ADCK2,ADCY9,ADGRL2,ADIPOR2,ADNP2,ADO,ADORA2B,ADPRS,ADRB2,AEBP2,AFF4,AGA,AGBL2,AGK…	2547
Cancer,Organismal Injury and Abnormalities,Reproductive System Disease	Genital tumor	3.03e-14		0.956	0.956	AASDHPPT,ABCA1,ABCC3,ABCC5,ABCD1,ABCG4,ABHD2,ABL1,ABL2,ACHE,ACO1,ACOX1,ACP3,ACP5,ACSF2,ACSL1,ACTR2,ACTR3,ACVRL1,ADAM15,ADAM17,ADAMTS4,ADAP2,ADAR,ADCY9,ADIPOR2,ADNP2,ADORA2B,ADPRS,ADRB2,AGK,AGO2,AGO4,AGPAT2,AHCTF1,AK7,AKAP11,AKNA,AKR1B1,AKR7A2,ALAS1,ALDH1B1,ALDH2,ALDH4A1,ALDH7A1,ALG5,ALPK1,AMBN,ANAPC5,ANGEL1,ANKFY1,ANKH,ANKHD1/ANKHD1-EIF4EBP3,ANKIB1,ANKRD28,ANKRD42,ANKRD50,ANKRD52,ANLN,ANO8,ANTXR2…	1289
Connective Tissue Disorders,Inflammatory Disease,Inflammatory Response,Organismal Injury and Abnormalities,Skeletal and Muscular Disorders	Inflammation of joint	2.83e-12		0.947	0.947	ABCB10,ABL1,ACHE,ACO1,ACSL1,ADA,ADAM15,ADAM17,ADAMTS1,ADAMTS4,ADRB2,ADSS2,AHI1,AKR1D1,ANKH,ANXA1,AP3B1,ARG1,ARHGAP33,ARRB1,ATIC,ATP1B1,ATP2B1,B2M,B3GALT4,BDKRB1,BMP2,BMX,BORCS6,C3,C5AR1,C9orf78,CAMK1,CAPN2,CASC3,CCDC59,CCL22,CCL5,CCR2,CCR7,CD276,CD40,CD68,CD86,CDKN1A,CEBPB,CEMIP,CEP43,CFP,CHSY1,CLIC2,CNEP1R1,CRY2,CSF2RB,CSF3,CTLA4,CTR9,CXCL10,CXCL14,CXCL2,CXCL8,CXCL9,CXCR5,CYP4F3,DAXX,DEK,DPAGT1,…	271
Hematological System Development and Function,Tissue Development	Accumulation of blood cells	1.32e-06		0.945	0.945	ABCG1,ANXA1,B2M,BCL2A1,BRAF,C3,C5AR1,CARD9,CBFB,CCL22,CCL5,CCR2,CCR7,CD300LB,CD40,CD86,CEBPA,CMKLR1,CSF3,CTLA4,CXCL10,CXCL2,CXCL8,EDN1,EGR1,EZH2,F3,FASLG,ICAM1,ICOS,IFNAR1,IFNB1,IFNG,IKBKB,IL12B,IL15,IL21R,IL23A,IL2RA,IL33,IL4I1,IL4R,IL7,IRF4,IRF5,JAK2,LTBR,LYN,MAP3K8,MAPK8,MMP3,NFKB1,NFYA,NPC1,OSM,OSMR,P2RX7,P2RY2,PIM1,S100A8,SERPING1,SHC1,SIRT1,SOS1,SPPL2A,STAT1,STAT3,STAT5A,TIMP1,TLR2,TLR3,TLR…	79
Lipid Metabolism,Small Molecule Biochemistry	Metabolism of membrane lipid derivative	4e-07		-0.929	0.929	ABCA1,ABCG1,ABHD12,ABHD16A,ACACA,ACAT2,ACER1,ACER2,ACER3,ACHE,ACSL5,ADRB2,AGK,AGPAT2,AGPAT3,AKR1D1,ANXA1,AP3B1,APP,ASAH1,ATF6,B3GALT4,BMX,CAT,CD40,CD82,CEBPA,CERT1,CNBP,CREM,CTBP2,CXCL10,CXCL8,CYP4F22,CYP4V2,CYP51A1,EDN1,ELOVL1,ESYT3,FASLG,FDXR,FECH,FIG4,FLT1,FOS,GAPVD1,GBA,GM2A,GPAT3,GPAT4,HEXB,HSD3B7,HSPA5,IFNG,ITGB8,KPNB1,LCLAT1,LPCAT1,LPIN3,LYN,MAP2K1,MBOAT7,MFSD2A,MPPE1,MRE11,MTMR1,MTMR8,MTM…	127
Cell Death and Survival	Necrosis	1.24e-23		-0.923	0.923	ABCC3,ABCG1,ABL1,ABL2,ACACA,ACER2,ACER3,ACHE,ACSL1,ACVR2B,ACVRL1,ADA,ADAM15,ADAM17,ADAMTS1,ADAR,ADGRL2,ADIPOR2,ADORA2B,ADRB2,AGA,AGPAT2,AKIP1,AKR1B1,ALDH2,ANKZF1,ANPEP,ANTXR2,ANXA1,AOPEP,AP2A2,AP2M1,APIP,APP,ARAF,ARG1,ARHGAP1,ARHGAP18,ARID3B,ARL11,ARMC10,ARRB1,ASAH1,ASNS,ATF1,ATF4,ATF5,ATF6,ATG12,ATG7,ATIC,ATP1A1,ATP2B1,ATP5F1A,ATXN2,AVPI1,B2M,B4GALT5,BACE1,BAG1,BAG2,BAG5,BAZ1A,BCKDK,BCL2A1,BCL2L…	717
Cellular Movement,Hematological System Development and Function,Immune Cell Trafficking	Cellular infiltration by mononuclear leukocytes	2.64e-07		0.921	0.921	ABCG1,APP,ATG7,C3,CBFB,CCL22,CCL5,CCNT1,CCR2,CCR7,CD40,CD86,CHRNA9,CSF2RB,CTLA4,CXCL10,CXCL8,CXCL9,FASLG,FLT1,HIF1A,ICOS,IFNB1,IFNG,IKBKB,IL12B,IL15,IL23A,IL23R,IL2RA,IL33,IRF5,JAK3,KCNE3,LTBR,MMP12,MTAP,NFKB1,NR1H3,NTN1,OSM,P2RX7,PIKFYVE,PRKCD,PTGES,RETN,SPINT2,STAT1,STAT3,STAT5A,TCIRG1,TGFBR1,TIMP1,TLR3,TNFRSF21,TNIP1,TRAF2,TRAF3IP2,VAV3,VCAM1,XCL1	61
Infectious Diseases	Infection of cervical cancer cell lines	5.49e-06		0.916	0.916	ALG14,AP2M1,ARHGEF19,ATG12,ATG7,ATP6V0A1,BCLAF1,BMP2K,C4orf33,CCNT1,CDC40,CMKLR1,COG4,CTSZ,CXCL8,CYCS,DCAF13,DDX55,DIMT1,DLST,EIF3H,ELOA,EPS8,ETF1,ETHE1,ETV3,EXOSC3,FBH1,FBXW11,FNTA,FRS2,FURIN,GABPB1,GAPVD1,GM2A,GPD2,GTF2H1,H3-3A/H3-3B,HEATR1,HIP1R,HSPA9,HUWE1,IDH1,IFI35,IFNG,ISG20L2,KLHDC2,KPNA4,LCP2,LYSMD1,MAP3K7,MAT2A,MED11,MED20,MED28,MED4,MKRN2,MPHOSPH6,MRPL44,NF2,NFKB1,NMT1,NOP56,PANK3,PLOD…	103
Cell Death and Survival	Apoptosis of fibroblast cell lines	1.01e-09		-0.913	0.913	ABL1,ABL2,APP,ASAH1,ATF6,BCL2A1,BCL2L14,BNIP3,BNIP3L,CASP8AP2,CASP9,CASZ1,CD40,CDK4,CDKN1A,CEBPB,CFLAR,CREBL2,CRK,DAXX,DUSP4,EGR1,EIF2AK2,EIF2B5,EIF2S1,EIF3H,EIF4EBP1,EIF6,ERG,FASLG,GLS,GPI,HIF1A,HSPA5,HYAL2,IFNAR1,IFNG,IKBKB,IRF5,ITSN1,LZTS2,MAP1S,MAP3K5,MAP3K7,MAP3K8,MAPK8,MDM2,MET,MLKL,MTF1,MTOR,NFE2L2,NFKB1,NLRX1,NR1H3,NUDT13,NUPR1,PAWR,PIM1,PINK1,PLD1,PLEKHF1,PML,PPP2R1B,PRKCD,PRNP,PSEN1,PSM…	96
Cellular Function and Maintenance	Function of antigen presenting cells	8.55e-12		0.896	0.896	ADA,ADORA2B,ANPEP,ARIH2,AZI2,BATF3,BCL2A1,CARD9,CCL5,CCR2,CCR7,CD40,CEBPB,CMKLR1,CNPY3,CSF2RB,CTSZ,CXCL10,DDX58,DOK2,DUSP4,EGR1,F3,FLT1,FOS,FYN,GDF15,HNRNPD,ICAM1,IDO1,IFNAR1,IFNB1,IFNG,IL12B,IL15,IL21R,IL23A,IL27,IL31RA,IL4R,IRAK3,ITGB3,JAK3,LCP1,LGMN,LYN,MCOLN1,MMP12,MSR1,MTOR,NCEH1,NFKB1,NLRX1,P2RX7,PLA2G2D,PLAUR,PTK2B,RHBDD3,SCARF1,SIGMAR1,STAT1,STAT2,STAT3,TCIRG1,TICAM1,TIMD4,TLR2,TLR3,TLR4,…	79
Cancer,Organismal Injury and Abnormalities	Connective or soft tissue tumor	2.04e-07		0.893	0.893	ABCC5,ABCD1,ABL1,ABL2,ACHE,ACP5,ADAP1,ADRB2,AGPAT2,AHCTF1,AHI1,ALDH1B1,ANTXR2,AP2S1,ARHGAP22,ARHGEF4,ARID4B,ARIH2,ARSL,ASH2L,ASXL1,ATIC,ATP2B1,ATRN,B3GNT2,BMPR1A,BRAF,BTF3,C11orf52,CASKIN2,CAT,CCNE2,CCNT1,CCR2,CCT8,CDK12,CDK4,CDKN1A,CEMIP,CEP164,CFAP410,CGRRF1,CHERP,CLCN5,CLPP,CNNM1,CNOT8,COG4,CRY2,CSF2RB,CTDNEP1,CTLA4,CTSL,CXCL14,CYP4F3,DCLRE1A,DDB2,DHX9,DIS3L,DLST,DNAJC28,DNAJC3,DNTTIP2,DOCK6,D…	345
Lipid Metabolism,Small Molecule Biochemistry	Synthesis of lipid	2.38e-11		0.89	0.89	ABCA1,ABCG1,ACACA,ACADL,ACAT2,ACBD3,ACER1,ACER2,ACER3,ACHE,ACSL1,ACSL5,ADA,ADIPOR2,ADORA2B,ADRB2,AGK,AGPAT2,AGPAT3,AKR1B1,AKR1D1,ALG14,ANPEP,ANXA1,APP,ASAH1,ATF1,ATF4,ATF6,ATP1A1,B3GALT4,BMP2,BMX,BNIP3,C3,C5AR1,C5AR2,CAT,CCL5,CD40,CD82,CEBPA,CEBPB,CERT1,CNBP,CNEP1R1,COX7A2,CREBL2,CREM,CSF3,CTBP2,CTDNEP1,CXCL10,CXCL8,CYP1A1,CYP2R1,CYP4F22,CYP51A1,DAB2,DAGLA,DECR1,DLAT,DLD,DOLK,DPAGT1,EDN1,EDNRB,EG…	227
Cell Death and Survival	Cell death of fibroblasts	7.47e-09		0.88	0.88	ABL1,ABL2,APP,ARHGAP1,ATG7,BMP2,BNIP3,CASP9,CAT,CCDC47,CD40,CDKN1A,CFLAR,CHUK,CTBP2,CUL3,CYCS,DAXX,DDB2,DDX58,DUSP4,ECD,EI24,EIF2AK2,EIF2S1,EIF4E,ELOA,FASLG,GAB1,GPI,GZMA,IDH1,IFNG,IGF2R,IKBKB,KSR1,M6PR,MAP2K1,MAP3K5,MAPK8,MBD4,MCF2L,MDM2,MLKL,MTOR,NCK2,NFE2L2,NFKB1,NFKBIB,NPC1,NUPR1,OLR1,PAWR,POLK,PRKCD,PSEN1,PTPN11,PTRH2,RELA,RIPK1,S100A8,SENP1,SIRT1,SOD2,SPHK2,STAT3,STK3,STUB1,TBK1,TIMP1,TLR3,…	79
Cellular Movement,Hematological System Development and Function,Immune Cell Trafficking	Cellular infiltration by leukocytes	2.5e-13		0.871	0.871	ABCG1,ABL1,ADA,ADAM17,ADRB2,ANXA1,APP,ARG1,ARRB1,ATG7,BMPR1A,BRAF,C3,C5AR1,CBFB,CCL22,CCL5,CCNT1,CCR2,CCR7,CD276,CD40,CD86,CDKN1A,CEBPA,CHRNA9,CMKLR1,COMMD5,CSF2RB,CSF3,CTLA4,CXCL10,CXCL2,CXCL8,CXCL9,CXCR5,CYSLTR2,DGCR8,EDN1,EPAS1,F3,FASLG,FLT1,FOS,GBA,GPR18,HIF1A,HSPA5,HYAL1,ICAM1,ICOS,IDO1,IFNB1,IFNG,IKBKB,IL12B,IL15,IL23A,IL23R,IL27RA,IL2RA,IL33,IRF5,ITGB3,JAK3,KCNE3,KPNA4,LMNB1,LRP6,LRRC32,LT…	138
Cancer,Cell Death and Survival,Organismal Injury and Abnormalities,Tumor Morphology	Apoptosis of tumor cells	4.78e-06		-0.87	0.87	ABL1,ANPEP,ANXA1,ATG7,ATXN2,B2M,B4GALT5,BAG1,BRAF,CASP9,CAT,CD40,CDKN1A,CFLAR,CYCS,DAXX,DLL4,EIF2AK2,EZH2,FASLG,FLT1,GDF15,GZMA,HBEGF,HIF1A,IFNB1,IFNG,IKBKB,IL15,IL7,IRF4,IRF5,IRF7,ITGAV,JAG1,JAK2,KSR1,LPAR1,LYPLA1,MDM2,MET,MTOR,NDRG1,NFE2L2,NFKB1,NOLC1,PAWR,PLAUR,PNP,PPP2CA,PRKCD,RACK1,RELA,RND3,RPS6KA1,RUNX1,SIRT1,SLC7A11,SMARCA4,SNAI2,SPHK1,SPHK2,STAT3,TIMP1,TLR3,TLR4,TNFRSF21,TNFSF12,TNFSF13,…	75
Connective Tissue Disorders,Immunological Disease,Inflammatory Disease,Inflammatory Response,Organismal Injury and Abnormalities,Skeletal and Muscular Disorders	Rheumatoid arthritis	1.4e-12		0.863	0.863	ABCB10,ACHE,ACO1,ACSL1,ADA,ADAM15,ADAM17,ADAMTS4,ADRB2,ADSS2,AHI1,AKR1D1,ANXA1,ARG1,ARHGAP33,ARRB1,ATIC,ATP1B1,ATP2B1,B2M,B3GALT4,BORCS6,C3,C5AR1,C9orf78,CASC3,CCDC59,CCL22,CCL5,CCR2,CCR7,CD276,CD40,CD68,CD86,CEBPB,CEMIP,CEP43,CLIC2,CNEP1R1,CSF2RB,CSF3,CTLA4,CXCL10,CXCL14,CXCL2,CXCL8,CXCL9,CXCR5,CYP4F3,DAXX,DEK,DPAGT1,EEF1G,EEF2,EFNB1,EHD4,EIF1,EIF1B,EPAS1,FASLG,FLT1,FOS,FOSB,FUBP1,FURIN,FZD5,G0S…	211
Lipid Metabolism,Molecular Transport,Small Molecule Biochemistry	Concentration of lipid	1.79e-06		0.858	0.858	ABCA1,ABCC3,ABCD1,ABCG1,ABHD12,ACACA,ACADL,ACAT2,ACER1,ACER3,ACP3,ACSL1,ADA,ADIPOR2,ADORA2B,ADRB2,AGPAT2,AKR1B1,APP,ASAH1,ATF4,ATG7,ATP1A1,ATXN2,B4GALT2,BBS10,C3,C5AR1,CASP9,CDK4,CDKN1A,CEBPA,CEBPB,CERT1,CNEP1R1,CRAT,CRY2,CSF3,CTDNEP1,CXCL14,CXCL8,CYP1A1,CYSLTR2,DAGLA,DECR1,DNM2,E2F3,EDN1,EFNA2,EGR1,EHHADH,ELL,ELOVL1,EPAS1,EZH2,FASLG,FIG4,FITM2,FOS,FUCA1,G0S2,G6PC3,GALNT2,GBA,GLS,GPAT3,GPAT4,GPD2…	208
Cancer,Gastrointestinal Disease,Organismal Injury and Abnormalities	Malignant neoplasm of large intestine	6.63e-50		-0.847	0.847	AAGAB,ABCA1,ABCB10,ABCB6,ABCC3,ABCC5,ABCD1,ABCG1,ABCG4,ABHD12,ABHD16A,ABHD2,ABL1,ABL2,ABTB2,ACAA2,ACAD9,ACBD3,ACCS,ACCSL,ACER3,ACHE,ACKR4,ACO1,ACOT9,ACOX1,ACP2,ACP3,ACSL5,ACTR5,ACVR2B,ACVRL1,ADA,ADAM15,ADAM17,ADAMTS1,ADAMTS4,ADAP1,ADAP2,ADAR,ADCY9,ADGRL2,ADIPOR2,ADNP2,ADRB2,AFF4,AGA,AGBL2,AGK,AGO2,AGO4,AGPAT2,AHCTF1,AHCY,AHI1,AK7,AKAP11,AKNA,AKR1B1,AKR7A2,ALAS1,ALDH1B1,ALDH2,ALDH4A1,ALPK1,AMBN,AM…	1939
Cancer,Gastrointestinal Disease,Organismal Injury and Abnormalities	Colorectal cancer	1.58e-10		-0.847	0.847	ABCB6,ABCC3,ABCC5,ABHD2,ABL1,ABL2,ACAD9,ACBD3,ACCSL,ACKR4,ACOT9,ACOX1,ACP3,ACSL5,ACTR5,ACVRL1,ADA,ADAM17,ADAMTS1,ADAMTS4,ADAP2,ADAR,ADCY9,ADGRL2,ADIPOR2,AFF4,AGBL2,AGPAT2,AHCY,AHI1,AKR1B1,AKR7A2,ALAS1,ALDH1B1,ALDH2,AMBN,AMMECR1,AMOTL2,ANKFY1,ANKHD1/ANKHD1-EIF4EBP3,ANKIB1,ANKRD22,ANKRD28,ANKRD39,ANKRD54,ANO10,ANPEP,ANTXR2,ANXA1,ANXA11,AOPEP,AP1S1,AP2A2,AP2M1,AP3B1,APBA1,APIP,ARAF,ARAP1,ARG1,ARHGAP…	1040
Cancer,Organismal Injury and Abnormalities,Reproductive System Disease	Breast or gynecological cancer	7.01e-08		-0.838	0.838	AASDHPPT,ABCA1,ABCC3,ABCC5,ABCD1,ABCG4,ABHD10,ABHD2,ABL1,ABL2,ACBD3,ACOT9,ACOX1,ACP2,ACP3,ACP5,ACSL1,ACTR2,ACTR3,ADAM15,ADAM17,ADAMTS1,ADAMTS4,ADCY9,ADIPOR2,ADRB2,AGK,AGO2,AGO4,AGPAT2,AHCTF1,AK7,AKAP11,AKNA,AKR1B1,AKR7A2,ALAS1,ALDH1B1,ALDH4A1,ALDH7A1,ALG5,ALPK1,AMBN,AMOTL2,ANAPC13,ANKH,ANKIB1,ANKRD28,ANKRD42,ANKRD50,ANKRD52,ANLN,ANO10,ANO8,ANPEP,ANTXR2,ANXA1,ANXA11,AOPEP,AP3B1,APBA1,APCDD1,APIP,A…	1066
Cancer,Organismal Injury and Abnormalities,Reproductive System Disease	Genital tract cancer	7.17e-12		0.829	0.829	AASDHPPT,ABCA1,ABCC3,ABCC5,ABCD1,ABCG4,ABHD2,ABL1,ABL2,ACHE,ACO1,ACOX1,ACP3,ACP5,ACSF2,ACSL1,ACTR2,ACTR3,ACVRL1,ADAM15,ADAM17,ADAMTS4,ADAP2,ADAR,ADCY9,ADIPOR2,ADNP2,ADORA2B,ADPRS,ADRB2,AGK,AGO2,AGO4,AGPAT2,AHCTF1,AK7,AKAP11,AKNA,AKR1B1,AKR7A2,ALAS1,ALDH1B1,ALDH2,ALDH4A1,ALDH7A1,ALG5,ALPK1,AMBN,ANAPC5,ANGEL1,ANKFY1,ANKH,ANKHD1/ANKHD1-EIF4EBP3,ANKIB1,ANKRD28,ANKRD42,ANKRD50,ANKRD52,ANLN,ANO8,ANTXR2…	1250
Cancer,Gastrointestinal Disease,Organismal Injury and Abnormalities	Intestinal carcinoma	7.42e-55		-0.816	0.816	AAGAB,ABCA1,ABCB10,ABCB6,ABCC3,ABCC5,ABCD1,ABCG1,ABCG4,ABHD12,ABHD16A,ABHD2,ABL1,ABL2,ABTB2,ACAA2,ACAD9,ACBD3,ACCS,ACCSL,ACER3,ACHE,ACKR4,ACO1,ACOT9,ACOX1,ACP2,ACP3,ACTR5,ACVR2B,ACVRL1,ADA,ADAM15,ADAM17,ADAMTS1,ADAMTS4,ADAP1,ADAP2,ADAR,ADCY9,ADGRL2,ADIPOR2,ADNP2,ADRB2,AFF4,AGA,AGBL2,AGK,AGO2,AGO4,AGPAT2,AHCTF1,AHCY,AHI1,AK7,AKAP11,AKNA,AKR1B1,AKR7A2,ALAS1,ALDH1B1,ALDH2,ALDH4A1,ALPK1,AMBN,AMMECR1,…	1882
Cell Death and Survival,Gastrointestinal Disease,Hepatic System Disease,Organismal Injury and Abnormalities	Cell death of hepatocytes	4.41e-08		-0.815	0.815	ADAR,ALDH2,CASP9,CAT,CCR2,CD40,CDKN1A,CFLAR,CHUK,CTH,CXCL10,DAXX,ENDOG,FASLG,FOS,IFNG,IKBKB,IL33,INHBA,IRF5,ITIH4,JAK2,MAP2K1,MAPK8,MED1,MET,MTOR,NCL,NCOA5,NFE2L2,NFKB1,NFKBIB,OSM,PPARA,RELA,RIPK1,SCD,SH3BP5,SHC1,SLC20A1,SOD2,SPHK1,STAT1,STAT3,STK3,TMBIM6,TNFRSF1B,TNIP1,UGCG,XBP1,XIAP,YAP1	52
Cell Cycle	Interaction of DNA	3.19e-12		0.81	0.81	ABCD1,ABL1,ADRB2,AGO2,APP,BAG1,BATF2,BMP2,BMPR1A,BMX,BRAF,BTAF1,CALM1 (includes others),CAT,CBX1,CD40,CDKN1A,CEBPA,CEBPB,CFL1,CFLAR,CHUK,CISH,CREM,CSF3,CSNK1A1,CTLA4,CTR9,CXCL8,CYP1A1,CYSLTR2,DDB2,DDX58,EDN1,EGR1,EPAS1,ETV3,EZH2,F3,FASLG,FOS,FOSB,FOSL2,FUS,GABPB1,GBP2,GDF15,GTF2B,H3-3A/H3-3B,HBEGF,HEY1,HIF1A,HMGB2,IFNAR1,IFNB1,IFNG,IKBKB,IL12B,IL15,IL23A,IL23R,IL27,IL33,IL4R,IL7,IRF7,IRF9,ITGB3,J…	155
Lipid Metabolism,Small Molecule Biochemistry	Fatty acid metabolism	5.84e-12		0.809	0.809	ABCA1,ABCC3,ABCD1,ABCG1,ABCG4,ABHD16A,ACAA2,ACACA,ACAD9,ACADL,ACBD3,ACOT9,ACOX1,ACSF2,ACSL1,ACSL5,ADA,ADIPOR2,AKR1B1,ANXA1,APP,ASAH1,ATP10D,ATP11C,B3GALT4,BMP2,C5AR1,CCL5,CCR2,CD40,CD82,CEBPB,CERT1,CPT1B,CPT2,CRAT,CS,CSF3,CUL3,CXCL8,CYP1A1,CYP4F22,CYP4F3,DAGLA,DECR1,DLAT,DLD,DLST,DPEP2,EDN1,EDNRB,EEPD1,EGR1,EHHADH,EIF4EBP1,EIF4EBP2,EIF6,ELOVL1,EREG,FYN,GBA,GCDH,GDF15,GM2A,GOT2,GPAT4,HACD4,HACL1,H…	175
Infectious Diseases	Replication of HIV	5.04e-07		-0.808	0.808	ATF4,ATG7,BST2,BTF3,CAPN3,CCL22,CCL5,CCNK,CCNT1,CFLAR,CXCL8,DDX5,DHX9,EIF2AK2,EPAS1,HERC5,IFITM3,IFNB1,IFNG,IL27,IRF7,MED11,MED28,MOV10,NFKB1,P2RX1,P2RX7,P2RY1,P2RY2,PIKFYVE,PLD1,PML,PPP1R8,PRDX2,PTK2B,PTPRC,RUNX1,S100A12,S100A8,STAT3,TLR2,TLR4,TLR8	43
Cancer,Endocrine System Disorders,Organismal Injury and Abnormalities	Endocrine gland tumor	2.12e-72		-0.806	0.806	AAGAB,AASDHPPT,ABCA1,ABCB10,ABCB6,ABCC3,ABCC5,ABCD1,ABCG1,ABCG4,ABHD12,ABHD16A,ABHD2,ABL1,ABL2,ABTB2,ACAA2,ACAD9,ACADL,ACAT2,ACBD3,ACCS,ACCSL,ACER1,ACER2,ACER3,ACHE,ACO1,ACOT9,ACOX1,ACP2,ACSF2,ACSL1,ACSL5,ACTR10,ACTR2,ACTR3,ACTR5,ACVR2B,ACVRL1,ADA,ADAM15,ADAM17,ADAMTS1,ADAMTS4,ADAP1,ADAP2,ADAR,ADCK2,ADCY9,ADGRL2,ADIPOR2,ADNP2,ADO,ADORA2B,ADPRS,ADRB2,AEBP2,AFF4,AGA,AGBL2,AGK,AGO2,AGPAT2,AGPAT3,AHC…	2030
RNA Post-Transcriptional Modification	Processing of mRNA	8.5e-11		-0.784	0.784	AGO2,APP,BUD13,BUD31,CASC3,CDC40,CHERP,CLP1,CPEB1,CPSF3,CSTF1,CSTF3,CWC22,CWC25,DDX23,DDX39A,DDX41,DDX5,DHX15,DHX38,DHX8,DHX9,EIF4A3,FUS,GEMIN7,GRSF1,GTF2H1,HNRNPA2B1,HNRNPD,HNRNPL,HNRNPM,HSPA8,IWS1,LSM2,MAGOH,MBNL1,MBNL2,MTPAP,NCBP2,NONO,NPM1,NSRP1,PABPN1,PAPOLA,PCBP4,PCF11,PHF5A,POLR2H,POLR2K,PPIL1,PPP1R8,PPWD1,PRMT9,PRPF38A,PRPF40A,PTBP1,PTCD2,RBFOX2,RBM8A,RNMT,SAFB,SF3A3,SF3B3,SF3B6,SMNDC1,SM…	87
Cellular Movement,Immune Cell Trafficking	Cellular infiltration by lymphoid cells	5.02e-06		0.779	0.779	ABCG1,APP,ATG7,C3,CBFB,CCL22,CCL5,CCNT1,CCR2,CCR7,CD40,CD86,CSF2RB,CTLA4,CXCL10,CXCL8,CXCL9,FASLG,HIF1A,IFNB1,IFNG,IKBKB,IL15,IL23A,IL23R,IL2RA,IL33,IRF5,KCNE3,LCP2,LTBR,MTAP,NFKB1,NR1H3,P2RX7,PIKFYVE,PRKCD,PTGES,SPINT2,STAT1,STAT3,STAT5A,TGFBR1,TIMP1,TNFRSF21,TNIP1,TRAF2,TRAF3IP2,VAV3,VCAM1,XCL1	51
Cancer,Organismal Injury and Abnormalities	Tumorigenesis of epithelial neoplasm	6.63e-22		0.752	0.752	AASDHPPT,ABCA1,ABCB6,ABCC3,ABCC5,ABCD1,ABCG4,ABHD2,ABL1,ABL2,ACAD9,ACBD3,ACCSL,ACHE,ACKR4,ACO1,ACOT9,ACOX1,ACP3,ACP5,ACSF2,ACSL1,ACTR2,ACTR5,ACVRL1,ADA,ADAM17,ADAMTS1,ADAMTS4,ADAP2,ADAR,ADCY9,ADGRL2,ADIPOR2,ADORA2B,ADRB2,AEBP2,AFF4,AGBL2,AGK,AGO2,AGPAT2,AHCTF1,AHI1,AK7,AKAP11,AKNA,AKR1B1,AKR7A2,ALAS1,ALDH1B1,ALDH2,ALDH4A1,ALDH7A1,ALG5,ALPK1,AMBN,AMMECR1,AMOTL2,ANAPC5,ANKFY1,ANKH,ANKHD1/ANKHD1-EIF…	1544
Cancer,Organismal Injury and Abnormalities	Pelvic cancer	2.86e-16		0.747	0.747	AASDHPPT,ABCA1,ABCC3,ABCC5,ABCD1,ABCG4,ABHD2,ABL1,ABL2,ACO1,ACOX1,ACP3,ACP5,ACSF2,ACSL1,ACTR2,ACTR3,ACVRL1,ADAM15,ADAM17,ADAMTS4,ADAP2,ADAR,ADCY9,ADIPOR2,ADNP2,ADPRS,ADRB2,AFF4,AGK,AGO2,AGO4,AGPAT2,AHCTF1,AK7,AKAP11,AKNA,AKR1B1,AKR7A2,ALAS1,ALDH1B1,ALDH2,ALDH4A1,ALDH7A1,ALG5,ALPK1,AMBN,ANAPC5,ANGEL1,ANKFY1,ANKH,ANKHD1/ANKHD1-EIF4EBP3,ANKIB1,ANKLE2,ANKRD28,ANKRD40,ANKRD42,ANKRD50,ANKRD52,ANLN,ANO8…	1366
Cancer,Hematological Disease,Organismal Injury and Abnormalities	Hematopoietic neoplasm	7.17e-14		0.741	0.741	ABCC3,ABCD1,ABCG1,ABL1,ABL2,ACHE,ACOT9,ACP5,ACSL1,ACVRL1,ADA,ADAM17,ADAR,ADGRL2,ADRB2,AHI1,AKAP11,ALAS1,ALDH2,ALDH4A1,AMMECR1,ANKFY1,ANKH,ANKHD1/ANKHD1-EIF4EBP3,ANKIB1,ANKLE2,ANKRD22,ANKRD40,ANKRD50,ANPEP,ANXA1,ANXA11,APBA1,APCDD1,APH1A,APP,ARAF,ARHGAP1,ARHGAP15,ARHGAP33,ARHGAP35,ARID4B,ARL11,ASAP3,ASH2L,ASXL1,ATAD1,ATF4,ATF6,ATG4D,ATG7,ATIC,ATP1B1,ATP5F1A,ATP6V1E1,ATRN,B2M,B3GALT4,B4GALT2,BAG1,B…	672
Cell Cycle,Gene Expression	Binding of DNA	6.11e-13		0.74	0.74	ABCD1,ABL1,ADRB2,AGO2,APP,BAG1,BATF2,BMP2,BMPR1A,BMX,BRAF,BTAF1,CALM1 (includes others),CAT,CBX1,CD40,CDKN1A,CEBPA,CEBPB,CFL1,CFLAR,CHUK,CISH,CREM,CSF3,CSNK1A1,CTLA4,CTR9,CXCL8,CYP1A1,CYSLTR2,DDB2,DDX58,EDN1,EGR1,EPAS1,ETV3,EZH2,F3,FASLG,FOS,FOSB,FOSL2,GABPB1,GBP2,GDF15,GTF2B,H3-3A/H3-3B,HBEGF,HEY1,HIF1A,HMGB2,IFNAR1,IFNB1,IFNG,IKBKB,IL12B,IL15,IL23A,IL23R,IL27,IL33,IL4R,IL7,IRF7,IRF9,ITGB3,JAG1,…	154
Cell Death and Survival	Apoptosis of leukocyte cell lines	4.08e-07		0.732	0.732	ABL1,AGA,AOPEP,BAG1,BAG2,BCL2A1,BMP2,CASP9,CCL5,CD40,CDKN1A,CEBPA,CEBPB,CFLAR,CTLA4,DAXX,DEK,EIF2AK2,EIF4EBP1,FASLG,FUS,HCLS1,IFNB1,IFNG,IKBKB,IL7,INHBA,IRF4,IRS1,JAK2,LYN,MAP2K1,MAPK8,NFKB1,NUMB,PDCD5,PIM1,PNPT1,PTPN11,PTPRC,RELA,RUNX1,SHC1,SMAD6,STAT3,STAT5A,TLR2,TNC,TNFRSF1B,XIAP	50
Cancer,Organismal Injury and Abnormalities	Breast or colorectal cancer	5.51e-19		-0.729	0.729	ABCA1,ABCB6,ABCC3,ABCC5,ABHD10,ABHD2,ABL1,ABL2,ACAD9,ACBD3,ACCSL,ACKR4,ACOT9,ACOX1,ACP2,ACP3,ACP5,ACSL5,ACTR5,ACVRL1,ADA,ADAM15,ADAM17,ADAMTS1,ADAMTS4,ADAP2,ADAR,ADCY9,ADGRL2,ADIPOR2,ADRB2,AFF4,AGBL2,AGO2,AGPAT2,AHCY,AHI1,AKR1B1,AKR7A2,ALAS1,ALDH1B1,ALDH2,AMBN,AMMECR1,AMOTL2,ANAPC13,ANKFY1,ANKHD1/ANKHD1-EIF4EBP3,ANKIB1,ANKRD22,ANKRD28,ANKRD39,ANKRD42,ANKRD52,ANKRD54,ANLN,ANO10,ANPEP,ANTXR2,ANXA1,…	1284
Cell Death and Survival	Apoptosis of myeloma cell lines	1.79e-06		-0.727	0.727	ATF4,B2M,BMP2,CASP9,GLS,IFI6,IFNB1,IFNG,IKBKB,IRF4,KCNRG,MAF,MAP2K1,MAP3K7,MAPK8,MDM2,MTOR,PAK4,PRKCD,PTK2B,PTPN11,PTPRC,RELA,SMAD6,STAT3,TNFSF13,TNFSF13B,VDAC1,XPO1,YBX1	30
Infectious Diseases	Replication of HIV-1	1.49e-06		-0.707	0.707	ATG7,BST2,BTF3,CAPN3,CCL22,CCL5,CCNK,CCNT1,CFLAR,CXCL8,DDX5,DHX9,EIF2AK2,EPAS1,HERC5,IFITM3,IFNB1,IFNG,IL27,IRF7,MED11,MED28,MOV10,NFKB1,P2RX1,P2RX7,P2RY1,P2RY2,PLD1,PML,PPP1R8,PRDX2,PTK2B,PTPRC,RUNX1,S100A12,S100A8,STAT3,TLR2	39
Cancer,Gastrointestinal Disease,Organismal Injury and Abnormalities	Digestive organ tumor	2.25e-69		0.704	0.704	AAGAB,ABCA1,ABCB10,ABCB6,ABCC3,ABCC5,ABCD1,ABCG1,ABCG4,ABHD12,ABHD16A,ABHD2,ABL1,ABL2,ABTB2,ACAA2,ACAD9,ACAT2,ACBD3,ACCS,ACCSL,ACER3,ACHE,ACKR4,ACO1,ACOT9,ACOX1,ACP2,ACP3,ACSF2,ACSL1,ACSL5,ACTR10,ACTR2,ACTR3,ACTR5,ACVR2B,ACVRL1,ADA,ADAM15,ADAM17,ADAMTS1,ADAMTS4,ADAP1,ADAP2,ADAR,ADCY9,ADGRL2,ADIPOR2,ADNP2,ADRB2,AFF4,AGA,AGBL2,AGK,AGO2,AGO4,AGPAT2,AHCTF1,AHCY,AHI1,AIFM2,AK7,AKAP11,AKNA,AKR1B1,AKR1D…	2245
Cancer,Organismal Injury and Abnormalities	Frequency of tumor	1.16e-23		0.701	0.701	AASDHPPT,ABCA1,ABCB6,ABCC3,ABCC5,ABCD1,ABCG4,ABHD2,ABL1,ABL2,ACAD9,ACBD3,ACCSL,ACHE,ACKR4,ACO1,ACOT9,ACOX1,ACP3,ACP5,ACSF2,ACSL1,ACTR2,ACTR5,ACVRL1,ADA,ADAM17,ADAMTS1,ADAMTS4,ADAP2,ADAR,ADCY9,ADGRL2,ADIPOR2,ADORA2B,ADRB2,AEBP2,AFF4,AGBL2,AGK,AGO2,AGPAT2,AHCTF1,AHI1,AK7,AKAP11,AKNA,AKR1B1,AKR7A2,ALAS1,ALDH1B1,ALDH2,ALDH4A1,ALDH7A1,ALG5,ALPK1,AMBN,AMMECR1,AMOTL2,ANAPC5,ANKFY1,ANKH,ANKHD1/ANKHD1-EIF…	1577
Cell Death and Survival,Organismal Injury and Abnormalities,Renal and Urological Disease	Cell death of kidney cell lines	1.06e-07		0.699	0.699	APP,ATF6,ATG7,BAG1,BCL2A1,BCL2L14,BNIP3,BNIP3L,BRAF,CASP9,CAT,CDKN1A,CFLAR,CHMP5,CYCS,DAXX,DCTN2,DLST,DUSP4,EIF2AK2,EMP1,EMP2,F3,FASLG,FLT1,FOS,FYN,GLS,HK2,HSPA5,HYOU1,IFNG,IPPK,IRS1,ITGAV,JAK2,LDHA,LRP6,LYN,MAP1S,MAP2K1,MAP3K5,MAP3K8,MAPK8,MLKL,NAMPT,NDEL1,NF2,NFE2L2,NFKB1,OLR1,P2RX7,PAWR,PEX5,PINK1,PMP22,PPP1R10,PRNP,PSEN1,PTCH1,PTK2B,RASSF4,RELA,RFXANK,RHOT1,RIPK1,SARM1,SHC1,SOD2,SPHK1,SPNS1,S…	86
Connective Tissue Disorders,Organismal Injury and Abnormalities,Skeletal and Muscular Disorders	Non-traumatic arthropathy	4e-10		0.698	0.698	ABCB10,ACHE,ACO1,ACSL1,ADA,ADAM15,ADAM17,ADAMTS1,ADAMTS4,ADRB2,ADSS2,AHI1,AKR1D1,ANXA1,ARG1,ARHGAP33,ARRB1,ATIC,ATP1B1,ATP2B1,B2M,B3GALT4,BMP2,BORCS6,C3,C5AR1,C9orf78,CASC3,CCDC59,CCL22,CCL5,CCR2,CCR7,CD276,CD40,CD68,CD86,CEBPB,CEMIP,CEP43,CLIC2,CNEP1R1,CSF2RB,CSF3,CTLA4,CXCL10,CXCL14,CXCL2,CXCL8,CXCL9,CXCR5,CYP4F3,DAXX,DEK,DPAGT1,EEF1G,EEF2,EFNB1,EHD4,EIF1,EIF1B,EPAS1,ERRFI1,FASLG,FLT1,FOS,FOSB,…	228
Cancer,Organismal Injury and Abnormalities	Benign solid tumor	1.89e-06		-0.688	0.688	ABCA1,ABL1,ACHE,ACSF2,ACSL1,ADRB2,ALDH1B1,ALDH2,ANKH,ANKIB1,ANTXR2,ANXA1,AP2S1,ARAF,ARG1,ARIH2,ARSL,ASAP3,ASH2L,ATG7,ATP1A1,ATRN,BRAF,BYSL,C3,CAD,CCNE2,CDK4,CDKN1A,CEMIP,CGRRF1,CHRNB1,CLCN5,CNNM2,CRY2,CSF2RB,CXCL14,DCLRE1A,DDB2,DDX5,DKC1,DNTTIP2,DUSP5,E2F3,ECM2,EDNRB,EGR1,EIF4EBP1,EPB41L3,ERBB3,ERRFI1,ETHE1,EXT1,EZH1,EZH2,FANCD2,FBXO11,FBXO4,FLT1,FOS,FOSB,GALK2,GALNT6,GLG1,GNB4,GOLGA1,GRB2,GSTO1,…	208
Cancer,Gastrointestinal Disease,Hepatic System Disease,Organismal Injury and Abnormalities	Hepatobiliary system cancer	4.67e-13		0.685	0.685	ABCA1,ABCC3,ABCC5,ABCD1,ABCG1,ABCG4,ABHD16A,ABL1,ABL2,ACAA2,ACAD9,ACBD3,ACCSL,ACO1,ACOX1,ACP3,ACSL1,ACTR10,ACTR3,ACTR5,ADA,ADAM15,ADAM17,ADAMTS1,ADAMTS4,ADAR,ADIPOR2,ADRB2,AFF4,AGA,AGBL2,AGK,AGO2,AGO4,AHCTF1,AHI1,AIFM2,AKAP11,AKNA,AKR1D1,ALDH2,ALDH4A1,ALDH7A1,ALG5,ALPK1,ANAPC5,ANGEL1,ANKFY1,ANKHD1/ANKHD1-EIF4EBP3,ANKIB1,ANKLE2,ANKRD39,ANKRD50,ANKZF1,ANLN,ANPEP,ANTXR2,ANXA1,AP2A2,APBA1,APEX2,APIP,…	987
Cell Morphology,Cellular Function and Maintenance	Macroautophagy	6.18e-06		0.685	0.685	ATG12,ATG7,BNIP3,BNIP3L,CHMP4A,HIF1A,LARP1,MAP1LC3B,MAP3K7,MAPK8,MFN1,MTOR,NFE2L2,NPC1,NRBP2,PGAM5,PINK1,PLAA,POLDIP2,PRKAB1,SIRT1,SMCR8,TBK1,TCIRG1,TMEM74,TOMM40,TP53INP2,TRIM13,UBQLN1,VDAC1,VPS36,VPS37A,VPS37C,WAC,WDFY3,YOD1,ZFYVE1	37
Cancer,Organismal Injury and Abnormalities	Tumorigenesis of tissue	9.68e-137		0.674	0.674	AAGAB,AASDHPPT,ABCA1,ABCB10,ABCB6,ABCC3,ABCC5,ABCD1,ABCG1,ABCG4,ABHD10,ABHD12,ABHD16A,ABHD2,ABL1,ABL2,ABTB2,ACAA2,ACAD9,ACADL,ACAT2,ACBD3,ACCS,ACCSL,ACER1,ACER2,ACER3,ACHE,ACKR4,ACO1,ACOT9,ACOX1,ACP2,ACP3,ACP5,ACSF2,ACSL1,ACSL5,ACTR10,ACTR2,ACTR3,ACTR5,ACVR2B,ACVRL1,ADA,ADAM15,ADAM17,ADAMTS1,ADAMTS4,ADAP1,ADAP2,ADAR,ADCK2,ADCY9,ADGRL2,ADIPOR2,ADNP2,ADO,ADORA2B,ADPRS,ADRB2,AEBP2,AFF4,AGA,AGBL2,AGK…	2556
Hematological System Development and Function,Tissue Morphology	Quantity of granulocytes	6.06e-09		0.668	0.668	ACHE,ADA,ADAM17,ANXA1,ARID4B,C3,C5AR1,C5AR2,CCL22,CCR2,CD40,CDKN1A,CEBPA,CFLAR,CFP,CHUK,CISH,CMKLR1,CSF2RB,CSF3,CXCL2,CXCL8,CYP1A1,DDX58,DOK2,DUSP5,EPAS1,EZH2,F3,FASLG,FOSL2,G6PC3,ICAM1,IFNAR1,IFNG,IKBKB,IL15,IL21R,IL23A,IL2RA,IL33,IL4R,IRAK3,ITGAV,JAK2,JAK3,KDM5A,LAMTOR1,LTBR,LYN,MAF,MAP3K8,MMP12,MMP3,MPP1,MSN,MTOR,NEDD4L,NEU1,NFKB1,NQO1,NQO2,PDE4B,PIK3R5,PLSCR1,PML,PPP2CA,PREP,PRKCD,PTGES,PTGIR…	99
Hematological System Development and Function,Inflammatory Response,Tissue Morphology	Quantity of phagocytes	9.54e-09		0.661	0.661	ABCA1,ACKR4,ADA,ADAM17,ANXA1,ARG1,ARID4B,B2M,BATF3,BCL2A1,C3,C5AR1,C5AR2,CCL22,CCR2,CCR7,CD40,CD86,CDKN1A,CEBPA,CFLAR,CHUK,CMKLR1,CSF3,CTLA4,CXCL10,CXCL14,CXCL2,CXCL8,CYP1A1,DOK2,EPAS1,EZH2,F3,FASLG,FOSL2,G6PC3,GBA,GDF15,HBEGF,HINT1,ICAM1,IDO1,IFNAR1,IFNB1,IFNG,IKBKB,IL12B,IL15,IL19,IL23A,IL2RA,IL33,IL4R,IRAK3,IRF4,ITGAV,ITGB3,JAK2,JAK3,KDM5A,KPNA4,LAMTOR1,LIPG,LITAF,LTBR,LYN,MAPKAPK2,MMP12,MMP3,…	128
Cell Death and Survival	Cell death of leukocyte cell lines	3.72e-07		0.661	0.661	ABL1,AGA,ANTXR2,AOPEP,BAG1,BAG2,BCL2A1,BMP2,CASP9,CCL5,CD40,CDKN1A,CEBPA,CEBPB,CFLAR,CTLA4,DAXX,DEK,EIF2AK2,EIF4EBP1,FASLG,FUS,GLS,GZMA,HCLS1,HSPA5,IFNB1,IFNG,IKBKB,IL15,IL7,INHBA,IRF4,IRS1,JAK2,LYN,MAP2K1,MAPK8,NFKB1,NUMB,PDCD5,PIM1,PNPT1,PTPN11,PTPRC,RELA,RUNX1,SHC1,SMAD6,STAT3,STAT5A,TLR2,TNC,TNFRSF1B,XIAP,YWHAG	56
Cell Cycle	Interphase	1.2e-07		0.651	0.651	AASDHPPT,ABL1,ACVRL1,AGK,AP2A2,APP,ARAF,ARG1,ARRB1,ATF5,BMP2,BRAF,CAMK1,CASP8AP2,CASP9,CAT,CBX1,CCNE2,CD40,CDC25A,CDK4,CDK5RAP3,CDKN1A,CEBPA,CEBPB,CEP164,CEP250,CEP41,CEP43,CIBAR1,CIZ1,COP1,COPS2,CREM,CSF3,CTLA4,CUL1,CUL3,DAB2,DAXX,DCTN2,DDB1,DMTF1,DOT1L,DUSP4,DYNC1H1,DYNC1I2,E2F3,EEF2K,EGR1,EIF2AK2,EIF4E,EIF4EBP1,ERBB3,ERG,EZH2,FAM168A,FANCD2,FBXW11,FGF18,FLT1,FOS,GAB1,GADD45G,GDF15,GNL2,GPI,GRB…	196
Cell Death and Survival	Cell death of colorectal cancer cell lines	1.63e-06		-0.635	0.635	ABL1,ADAM17,ADORA2B,AP2A2,ATG7,BAG1,BCL2L14,BNIP3,BRAF,BRD4,CAPN2,CASP9,CDKN1A,CFLAR,CHUK,CREM,CSNK1A1,CTBP2,CYCS,DAXX,DFFA,DTYMK,EDN1,EGR1,EIF1AX,EIF3M,ENDOG,FASLG,FDXR,FLT1,G0S2,GDF15,HINT1,HK2,IFNB1,IFNG,IGF2R,IRF5,ITGAV,IVNS1ABP,KSR1,LTBR,MAP2K1,MAP3K7,MAPK8,MDC1,MET,MLKL,MTOR,MTSS1,NDRG1,NFE2L2,NUAK1,PDE4B,PECAM1,PLD1,PML,PRKCD,RELA,RIPK1,RNF34,RUNX1,SIRT1,SMURF1,SOD2,SPHK1,SPHK2,STAT1,TIMP1…	86
Cell Death and Survival,Gastrointestinal Disease,Hepatic System Disease,Organismal Injury and Abnormalities	Apoptosis of hepatocytes	1.33e-06		-0.63	0.63	ADAR,ALDH2,CASP9,CAT,CCR2,CD40,CDKN1A,CFLAR,CHUK,CXCL10,DAXX,ENDOG,FASLG,IFNG,IKBKB,INHBA,IRF5,ITIH4,MAP2K1,MAPK8,MET,MTOR,NCL,NCOA5,NFKB1,NFKBIB,OSM,PPARA,RELA,RIPK1,SCD,SHC1,SLC20A1,SOD2,STAT1,STAT3,STK3,TMBIM6,TNFRSF1B,TNIP1,XBP1,XIAP	42
Cell Death and Survival	Apoptosis of leukocytes	2.92e-07		-0.629	0.629	ABCG1,ABL1,ADA,ADAM17,ANKZF1,ANPEP,ANXA1,APP,ARRB1,BCL2A1,CASP9,CAT,CCL5,CCR7,CD40,CDKN1A,CEBPB,CFLAR,CHUK,CSF3,CXCL2,CXCL8,DFFA,DHX58,DLL4,DUSP4,DUSP5,EFNB1,EGR1,EIF2AK2,EIF4E,FASLG,FOS,FYN,G6PC3,GZMA,HIF1A,HSP90AB1,ICOS,IDO1,IFNB1,IFNG,IKBKB,IL15,IL19,IL27,IL2RA,IL33,IL7,IRAK3,IRF4,IRF5,ISG15,JAK2,JAK3,LYN,MAP2K1,MAPK8,MCF2L,MDM2,MS4A2,MSR1,MTOR,NAMPT,NCEH1,NFE2L2,NFKB1,NFKBIB,NFKBID,NPC1,NQO1,…	121
Cell Death and Survival	Apoptosis of cervical cancer cell lines	9.31e-09		-0.628	0.628	ABL1,ACER3,ADGRL2,AKIP1,AP2M1,ARAF,BAG1,BAZ1A,BCL2A1,BNIP3L,BRAF,CASP8AP2,CAT,CCT4,CDKN1A,CEBPA,CFLAR,CHMP5,CIBAR1,DAXX,DDB2,DNM2,DYNC1H1,EIF2AK2,EIF4G2,ELOC,FASLG,FOS,G0S2,GADD45G,HIF1A,HYPK,IFNB1,IFNG,IKBKB,INVS,IRF5,LYPLA1,MADD,MAP2K1,MAP3K5,MAP3K8,MAPK8,MCOLN1,MDM2,MFN1,MTCH1,MTMR9,MTOR,NOA1,PAK4,PAWR,PINK1,PML,PPP1R10,PPP2R2A,PRKCD,PSEN1,PTAFR,PTRH2,RAB32,RETN,RIOX1,RIPK1,RNF144B,RNF34,RNMT,…	89
Hematological Disease,Immunological Disease	Lymphoproliferative disorder	1.26e-10		-0.627	0.627	ABCC3,ABCG1,ABL1,ABL2,ACHE,ACOT9,ACP5,ACVRL1,ADA,ADAR,ADGRL2,ADRB2,AKAP11,ALAS1,ANKH,ANKIB1,ANKLE2,ANKRD40,ANKRD50,ANPEP,ANXA1,ANXA11,APBA1,APP,ARAF,ARHGAP1,ARHGAP15,ARHGAP33,ARL11,ASXL1,ATF6,ATG7,ATIC,ATP1B1,ATP6V1E1,ATRN,B2M,B3GALT4,BAG2,BCL7A,BCLAF1,BRAF,BRD4,BST2,BUB3,C3,CAD,CARD9,CARMIL1,CASP9,CAT,CBFB,CCL22,CCL5,CCPG1,CCR7,CCT7,CD40,CD68,CD86,CDC34,CDC42EP2,CDK4,CDKN1A,CEBPA,CEBPB,CEMIP,CEP…	454
Cancer,Organismal Injury and Abnormalities	Malignant genitourinary solid tumor	8.63e-21		0.622	0.622	AASDHPPT,ABCA1,ABCC3,ABCC5,ABCD1,ABCG4,ABHD10,ABHD2,ABL1,ABL2,ACBD3,ACHE,ACO1,ACOT9,ACOX1,ACP2,ACP3,ACP5,ACSF2,ACSL1,ACTR2,ACTR3,ACVRL1,ADAM15,ADAM17,ADAMTS1,ADAMTS4,ADAP2,ADAR,ADCY9,ADIPOR2,ADNP2,ADORA2B,ADPRS,ADRB2,AEBP2,AFF4,AGK,AGO2,AGO4,AGPAT2,AHCTF1,AK7,AKAP11,AKNA,AKR1B1,AKR7A2,ALAS1,ALDH1B1,ALDH2,ALDH4A1,ALDH7A1,ALG5,ALPK1,AMBN,AMOTL2,ANAPC13,ANAPC5,ANGEL1,ANKFY1,ANKH,ANKHD1/ANKHD1-EIF4EB…	1559
Cell Death and Survival	Cell death of fibroblast cell lines	1.84e-12		-0.616	0.616	ABL1,ABL2,ADIPOR2,APP,ASAH1,ATF4,ATF6,ATG7,BCL2A1,BCL2L14,BNIP3,BNIP3L,CASP8AP2,CASP9,CASZ1,CD40,CDK4,CDKN1A,CEBPB,CFLAR,CREBL2,CRK,DAXX,DFFA,DMTF1,DUSP4,EGR1,EIF2AK1,EIF2AK2,EIF2B5,EIF2S1,EIF3H,EIF4EBP1,EIF6,EMP2,ERG,FANCD2,FASLG,FLT1,FNTA,GLS,GPI,GRB2,HIF1A,HINT1,HSPA5,HSPBAP1,HYAL2,IFNAR1,IFNB1,IFNG,IKBKB,IRF5,IRF7,ITSN1,IVNS1ABP,KLF6,LAMP2,LZTS2,MAP1LC3B,MAP1S,MAP2K1,MAP3K5,MAP3K7,MAP3K8,MAPK…	130
Cancer,Gastrointestinal Disease,Organismal Injury and Abnormalities	Gastrointestinal tract cancer	1.43e-47		-0.608	0.608	AAGAB,ABCA1,ABCB10,ABCB6,ABCC3,ABCC5,ABCD1,ABCG1,ABCG4,ABHD12,ABHD16A,ABHD2,ABL1,ABL2,ABTB2,ACAA2,ACAD9,ACBD3,ACCS,ACCSL,ACER3,ACHE,ACKR4,ACO1,ACOT9,ACOX1,ACP2,ACP3,ACSF2,ACSL5,ACTR5,ACVR2B,ACVRL1,ADA,ADAM15,ADAM17,ADAMTS1,ADAMTS4,ADAP1,ADAP2,ADAR,ADCY9,ADGRL2,ADIPOR2,ADNP2,ADRB2,AFF4,AGA,AGBL2,AGK,AGO2,AGO4,AGPAT2,AHCTF1,AHCY,AHI1,AK7,AKAP11,AKNA,AKR1B1,AKR7A2,ALAS1,ALDH1B1,ALDH2,ALDH4A1,ALPK1,A…	2003
RNA Post-Transcriptional Modification	Splicing of mRNA	3.14e-10		-0.603	0.603	BUD13,BUD31,CASC3,CDC40,CHERP,CLP1,CPSF3,CSTF1,CSTF3,CWC22,CWC25,DDX23,DDX39A,DDX41,DDX5,DHX15,DHX38,DHX8,DHX9,EIF4A3,FUS,GEMIN7,HNRNPA2B1,HNRNPD,HNRNPL,HNRNPM,HSPA8,LSM2,MAGOH,MBNL1,MBNL2,NCBP2,NPM1,NSRP1,PABPN1,PAPOLA,PCBP4,PCF11,PHF5A,POLR2H,POLR2K,PPIL1,PPP1R8,PPWD1,PRPF38A,PRPF40A,PTBP1,RBFOX2,RBM8A,SF3A3,SF3B3,SF3B6,SMNDC1,SMU1,SNIP1,SNRNP27,SNRNP35,SNRNP40,SNRPA,SNRPB,SNRPC,SNRPD1,SNRPF,SR…	74
Cell Death and Survival	Cell death of sarcoma cell lines	3.24e-09		0.602	0.602	ABL1,ADORA2B,ATF1,ATF4,ATG7,BAG1,BCL2A1,BCLAF1,BMP2,BMX,BNIP3,BRD4,BUB3,CASP8AP2,CASP9,CCDC8,CDKN1A,CFLAR,COP1,CREM,DDX58,DHX9,E2F3,EIF2AK2,EMILIN2,ETHE1,EWSR1,FASLG,HIF1A,HSPA5,HUWE1,IFNB1,IFNG,IKBKB,KANK2,KLRC4-KLRK1/KLRK1,LAMP2,MAPK8,MAPKAPK2,MDC1,MDM2,NAMPT,NCL,NUAK1,NUMB,NUPR1,PML,PPP1R13B,PRKCD,RACK1,RBBP6,RELA,RIPK1,SDC2,SENP8,SOD2,STAT1,STAT2,SVIL,TBK1,TMBIM6,TNFRSF1B,TNFSF12,TP53BP2,TP63…	73
Cancer	Transformation of fibroblast cell lines	3.65e-07		0.601	0.601	ABL1,ACOX1,ARAF,ASPH,BATF2,BRAF,CDC25A,CDK4,CDKN1A,CEBPA,CEBPB,CRK,CSF2RB,DCUN1D5,DMTF1,EFNB1,EGR1,EIF2AK2,EIF2S1,EIF4E,EIF4G1,EPS8,ERBB3,ERRFI1,FBXO4,FOS,FOSB,FRS2,FYN,G0S2,GAB1,GPI,GPR4,GRB2,HBP1,HCLS1,HEY1,HNRNPA2B1,INCENP,IRF5,IRS1,ITSN1,JAK2,KLF6,KSR1,LDHA,LETMD1,LYN,LZTS2,MAP2K1,MAP3K8,MAPK8,MCF2L,MDM2,MET,MRAS,MTOR,NCK2,NPM1,PAK4,PIM1,PRKCD,PSEN1,PTCH1,PTPN11,RHOQ,RNMT,SHC1,SOS1,STAT3,TRIO…	73
Immunological Disease	Systemic autoimmune syndrome	1.61e-12		0.588	0.588	ABCA1,ABCB10,ABCG1,ABHD16A,ACHE,ACO1,ACOT9,ACSL1,ACSL5,ADA,ADAM15,ADAM17,ADAMTS4,ADAR,ADRB2,ADSS2,AHI1,AKR1B1,AKR1D1,ALDH2,ANAPC5,ANXA1,ARG1,ARHGAP15,ARHGAP33,ARIH2,ARL4C,ARRB1,ARRDC2,ATIC,ATP1A1,ATP1B1,ATP2B1,ATXN2,B2M,B3GALT4,BCL2L14,BMX,BORCS6,BRAP,BST2,C3,C5AR1,C9orf78,CASC3,CAT,CCDC59,CCL22,CCL5,CCR2,CCR7,CD276,CD40,CD68,CD86,CDK4,CEBPA,CEBPB,CEMIP,CEP43,CFLAR,CHUK,CISH,CLIC2,CNEP1R1,CREBL2,…	349
Cancer,Gastrointestinal Disease,Hepatic System Disease,Organismal Injury and Abnormalities	Liver cancer	1.05e-10		0.579	0.579	ABCA1,ABCC3,ABCC5,ABCD1,ABCG1,ABCG4,ABHD16A,ABL1,ABL2,ACAA2,ACAD9,ACBD3,ACCSL,ACO1,ACOX1,ACP3,ACSL1,ACTR10,ACTR3,ACTR5,ADA,ADAM15,ADAM17,ADAMTS1,ADAMTS4,ADAR,ADIPOR2,ADRB2,AFF4,AGK,AGO2,AGO4,AHCTF1,AHI1,AIFM2,AKNA,AKR1D1,ALDH2,ALDH4A1,ALDH7A1,ALG5,ALPK1,ANAPC5,ANGEL1,ANKFY1,ANKHD1/ANKHD1-EIF4EBP3,ANKIB1,ANKRD39,ANKRD50,ANLN,ANPEP,ANTXR2,ANXA1,AP2A2,APBA1,APIP,ARAF,ARAP1,ARFIP1,ARG1,ARHGAP21,ARHGA…	922
Cancer,Gastrointestinal Disease,Hepatic System Disease,Organismal Injury and Abnormalities	Liver tumor	2.14e-14		0.574	0.574	ABCA1,ABCC3,ABCC5,ABCD1,ABCG1,ABCG4,ABHD16A,ABL1,ABL2,ACAA2,ACAD9,ACBD3,ACCSL,ACO1,ACOX1,ACP3,ACSL1,ACTR10,ACTR2,ACTR3,ACTR5,ADA,ADAM15,ADAM17,ADAMTS1,ADAMTS4,ADAR,ADGRL2,ADIPOR2,ADRB2,AFF4,AGK,AGO2,AGO4,AHCTF1,AHI1,AIFM2,AKAP11,AKNA,AKR1D1,ALDH2,ALDH4A1,ALDH7A1,ALG5,ALPK1,ANAPC5,ANGEL1,ANKFY1,ANKHD1/ANKHD1-EIF4EBP3,ANKIB1,ANKRD39,ANKRD46,ANKRD50,ANLN,ANO10,ANPEP,ANTXR2,ANXA1,AP2A2,APBA1,APCDD1,A…	1085
Cell Death and Survival,Embryonic Development	Apoptosis of embryonic cell lines	9.21e-07		0.568	0.568	ABL1,ABL2,APP,BCL2A1,BNIP3L,BRAF,CASP9,CDK4,CDKN1A,CEBPB,CFLAR,CHMP5,CRK,CYCS,DAXX,DUSP4,EGR1,EIF2AK2,EIF4EBP1,FASLG,HIF1A,HSPA5,IFNG,IKBKB,IPPK,IRF5,IRS1,ITGAV,ITSN1,LYN,MAP3K5,MAP3K7,MAP3K8,MAPK8,MDM2,MTF1,MTOR,NF2,NFE2L2,NLRX1,NR1H3,NUPR1,P2RX7,PAWR,PEX5,PINK1,PLD1,PML,PSEN1,PTCH1,PTPN11,RASSF4,RELA,RFXANK,RIPK1,RPS6KA5,SARM1,SHC1,SIRT1,SPATA2,SPHK1,STAT1,STAT3,STRAP,TCF12,TICAM1,TLR2,TP53BP2,…	77
Cancer,Gastrointestinal Disease,Organismal Injury and Abnormalities	Colon tumor	1.16e-12		0.566	0.566	ABCB6,ABCC3,ABCC5,ABHD2,ABL1,ABL2,ACAD9,ACBD3,ACCSL,ACKR4,ACOT9,ACOX1,ACP3,ACTR5,ACVRL1,ADA,ADAM17,ADAMTS1,ADAMTS4,ADAP2,ADAR,ADCY9,ADGRL2,ADIPOR2,AFF4,AGBL2,AGPAT2,AHCY,AHI1,AKR1B1,AKR7A2,ALDH1B1,ALDH2,AMBN,AMMECR1,AMOTL2,ANKFY1,ANKHD1/ANKHD1-EIF4EBP3,ANKIB1,ANKRD22,ANKRD28,ANKRD39,ANKRD54,ANO10,ANPEP,ANTXR2,ANXA1,ANXA11,AOPEP,AP1S1,AP2A2,AP2M1,AP3B1,APBA1,APIP,ARAF,ARAP1,ARHGAP1,ARHGAP20,ARHGAP…	936
Cancer,Endocrine System Disorders,Organismal Injury and Abnormalities	Nonpituitary endocrine tumor	5.95e-73		-0.539	0.539	AAGAB,AASDHPPT,ABCA1,ABCB10,ABCB6,ABCC3,ABCC5,ABCD1,ABCG1,ABCG4,ABHD12,ABHD16A,ABHD2,ABL1,ABL2,ABTB2,ACAA2,ACAD9,ACADL,ACAT2,ACBD3,ACCS,ACCSL,ACER1,ACER2,ACER3,ACHE,ACO1,ACOT9,ACOX1,ACP2,ACSF2,ACSL1,ACSL5,ACTR10,ACTR2,ACTR3,ACTR5,ACVR2B,ACVRL1,ADA,ADAM15,ADAM17,ADAMTS1,ADAMTS4,ADAP1,ADAP2,ADAR,ADCK2,ADCY9,ADGRL2,ADIPOR2,ADNP2,ADO,ADORA2B,ADPRS,ADRB2,AEBP2,AFF4,AGA,AGBL2,AGK,AGO2,AGPAT2,AGPAT3,AHC…	2023
Cell Cycle,Cellular Development,Connective Tissue Development and Function	Senescence of fibroblast cell lines	7.58e-08		0.535	0.535	AHCY,AKR1B1,ARHGAP5,ATG7,BRAF,BUB3,CDK4,CDKN1A,CEBPB,CGAS,CPEB1,DMTF1,DOT1L,E2F3,EGR1,EREG,ERG,FBXO4,HLX,HSP90AB1,HYAL1,IFNB1,KAT5,KSR1,LMNB1,MAP3K7,MDM2,MORC3,NFE2L2,NUAK1,PAK4,PCBP4,PML,POLDIP2,PTK2B,RELA,SIN3B,SIRT1,SMARCAL1,STAT5A,STUB1,TAB1,TP53BP2,TP63,UQCRFS1,VCAN,WNT5A,YAP1	48
Organismal Injury and Abnormalities	Benign lesion	4.3e-06		-0.529	0.529	ABCA1,ABL1,ACHE,ACSF2,ACSL1,ADRB2,ALDH1B1,ALDH2,ANKH,ANKIB1,ANTXR2,ANXA1,AP2S1,APP,ARAF,ARG1,ARIH2,ARSL,ASAP3,ASH2L,ATG7,ATP1A1,ATRN,BCLAF1,BMP2,BRAF,BYSL,C3,C5AR1,CAD,CCNE2,CDK4,CDKN1A,CEBPA,CEBPB,CEMIP,CGRRF1,CHRNB1,CLCN5,CNNM2,CRY2,CSF2RB,CXCL14,DCLRE1A,DDB2,DDX5,DERL2,DKC1,DMTF1,DNTTIP2,DUSP5,E2F3,ECM2,EDN1,EDNRB,EGR1,EIF4EBP1,EPAS1,EPB41L3,ERBB3,ERRFI1,ETHE1,ETV1,EXT1,EZH1,EZH2,FANCD2,FBXO11…	242
Cancer,Organismal Injury and Abnormalities	Development of malignant tumor	2.65e-21		0.508	0.508	AASDHPPT,ABCA1,ABCB6,ABCC3,ABCC5,ABCD1,ABCG4,ABHD2,ABL1,ABL2,ACAD9,ACBD3,ACCSL,ACKR4,ACO1,ACOT9,ACOX1,ACP3,ACP5,ACSL1,ACTR2,ACTR5,ACVRL1,ADA,ADAM17,ADAMTS1,ADAMTS4,ADAP2,ADAR,ADCY9,ADGRL2,ADIPOR2,ADORA2B,ADRB2,AEBP2,AFF4,AGBL2,AGK,AGO2,AGPAT2,AHCTF1,AHI1,AK7,AKAP11,AKNA,AKR1B1,AKR7A2,ALAS1,ALDH1B1,ALDH2,ALDH4A1,ALDH7A1,ALG5,ALPK1,AMBN,AMMECR1,AMOTL2,ANAPC5,ANKFY1,ANKH,ANKHD1/ANKHD1-EIF4EBP3,ANKIB…	1540
Cellular Movement,Hematological System Development and Function,Immune Cell Trafficking,Inflammatory Response	Cellular infiltration by macrophages	7.15e-08		0.506	0.506	ABL1,ADAM17,ANXA1,APP,ARG1,ARRB1,BRAF,C3,C5AR1,CCR2,CDKN1A,COMMD5,CXCL10,CYSLTR2,DGCR8,EDN1,GBA,HIF1A,HSPA5,ICAM1,IFNG,IKBKB,IL15,IL33,IRF5,ITGB3,KPNA4,LMNB1,MAP3K5,MAP3K8,NAAA,NDRG1,NFE2L2,NINJ1,NPC1,NQO1,NQO2,P2RX7,PDK4,PRCP,PRKCD,PTGES,PTK2B,RETN,RIPK1,S100A10,SERPING1,SIRT1,SMAD4,SOS1,SPHK1,SPINT2,STAT1,STAT3,TICAM1,TLR2,TLR3,TNFRSF21,TNFSF12,TRAF6,YBX1	61
Cancer,Organismal Injury and Abnormalities	Melanoma	2.38e-06		0.503	0.503	ABCB10,ABCB6,ABCC3,ABCG1,ABCG4,ABHD16A,ABL1,ABL2,ABTB2,ACAD9,ACADL,ACBD3,ACCS,ACCSL,ACER1,ACHE,ACKR4,ACO1,ACOT9,ACP2,ACP3,ACP5,ACSF2,ACSL5,ACTR5,ACVRL1,ADA,ADAM15,ADAM17,ADAMTS1,ADAMTS4,ADAP1,ADAP2,ADAR,ADCK2,ADCY9,ADGRL2,ADIPOR2,ADNP2,AEBP2,AFF4,AGA,AGBL2,AGK,AGO2,AGO4,AGPAT3,AHCTF1,AHI1,AIFM2,AK7,AKAP11,AKNA,AKR1B1,AKR1D1,ALAS1,ALDH1B1,ALDH2,ALDH4A1,ALDH7A1,ALG14,ALG5,ALPK1,AMBN,AMOTL2,ANGEL1,A…	1424
Cell Death and Survival,Organismal Injury and Abnormalities,Renal and Urological Disease	Cell death of kidney cells	1.49e-08		0.489	0.489	APP,ATF6,ATG7,ATP1A1,BAG1,BCL2A1,BCL2L14,BNIP3,BNIP3L,BRAF,C3,C5AR1,CASP9,CAT,CCNI,CDKN1A,CEBPB,CFLAR,CHMP5,CYCS,DAXX,DCTN2,DLST,DUSP4,EDN1,EIF2AK2,EMP1,EMP2,F3,FASLG,FLT1,FOS,FYN,GLS,HIF1A,HK2,HSPA5,HYOU1,ICAM1,IFNG,IPPK,IRF4,IRS1,ITGAV,JAK2,KAT5,KMO,LDHA,LRP6,LYN,MAP1S,MAP2K1,MAP3K5,MAP3K8,MAPK8,MLKL,MTOR,NAMPT,NDEL1,NF2,NFE2L2,NFKB1,NTN1,OLR1,P2RX7,PAWR,PEX5,PINK1,PMP22,PPP1R10,PRKCD,PRNP,PSEN…	103
Cancer,Organismal Injury and Abnormalities,Reproductive System Disease	Breast or ovarian cancer	3.69e-10		-0.488	0.488	ABCA1,ABCC3,ABCC5,ABCD1,ABCG4,ABHD10,ABHD2,ABL1,ABL2,ACBD3,ACOT9,ACP2,ACP3,ACP5,ACTR2,ADAM15,ADAM17,ADAMTS1,ADAMTS4,ADIPOR2,ADRB2,AGK,AGO2,AGO4,AGPAT2,AK7,AKNA,AKR1B1,AKR7A2,ALDH1B1,ALDH7A1,ALG5,AMOTL2,ANAPC13,ANKIB1,ANKRD42,ANKRD50,ANKRD52,ANLN,ANO10,ANPEP,ANXA1,ANXA11,AOPEP,AP3B1,APBA1,APCDD1,APIP,APP,ARAF,ARF4,ARFIP1,ARHGAP20,ARHGAP22,ARHGAP31,ARHGAP35,ARID3B,ARL4C,ARMC10,ARMT1,ARRB1,ASH2L,ASX…	757
Protein Synthesis	Initiation of translation of protein	6.54e-07		0.479	0.479	AGO2,EIF1,EIF1AX,EIF2B1,EIF2B4,EIF2B5,EIF2S1,EIF2S2,EIF3H,EIF3J,EIF3L,EIF3M,EIF4A1,EIF4E,EIF4EBP1,EIF4EBP2,EIF4G1,EIF4G2,EIF4H,IFIT1,LARP1,MKNK1,NCBP2,RPL11,RPL19,RPL21,RPL23,RPL23A,RPL24,RPL27,RPL4,RPL5,RPS12,RPS17,RPS18,RPS25,RPS27,RPS6,RPS8,RPSA	40
Cancer,Hematological Disease,Immunological Disease,Organismal Injury and Abnormalities	Lymphoma	2.2e-08		-0.479	0.479	ABCG1,ABL1,ABL2,ACVRL1,ADA,ADAR,ADRB2,ALAS1,ANKIB1,ANKLE2,ANKRD40,ANKRD50,ANPEP,ANXA1,ANXA11,APBA1,APP,ARHGAP1,ARHGAP15,ARL11,ASXL1,ATG7,ATIC,ATRN,B2M,BAG2,BCL7A,BCLAF1,BRAF,BRD4,BST2,BUB3,C3,CAD,CARD9,CARMIL1,CCL22,CCR7,CCT7,CD40,CD68,CD86,CDC34,CDK4,CDKN1A,CEBPA,CEBPB,CEP250,CFLAR,CFP,CHFR,CHRNB1,CHUK,CLCA4,CREM,CSDE1,CSF2RB,CSNK1A1,CSTF3,CTBP2,CTLA4,CTSL,CUL1,CXCL10,CXCL11,CXCL14,CXCL8,CXCL9,C…	332
Connective Tissue Disorders,Inflammatory Disease,Organismal Injury and Abnormalities,Skeletal and Muscular Disorders	Rheumatic Disease	9e-15		0.476	0.476	ABCB10,ABL1,ACHE,ACO1,ACOT9,ACSL1,ACSL5,ACTR3,ADA,ADAM15,ADAM17,ADAMTS1,ADAMTS4,ADAR,ADRB2,ADSS2,AHI1,AKR1D1,ALDH2,ANKH,ANXA1,AP3B1,ARG1,ARHGAP33,ARPC5,ARRB1,ASNS,ATIC,ATP1B1,ATP2B1,B2M,B3GALT4,BCL2L14,BDKRB1,BMP2,BMX,BORCS6,BST2,C3,C5AR1,C9orf78,CAMK1,CAPN2,CASC3,CCDC59,CCL22,CCL5,CCR2,CCR7,CD276,CD40,CD68,CD86,CDKN1A,CEBPB,CEMIP,CEP43,CFLAR,CFP,CHSY1,CLIC2,CNEP1R1,CREBL2,CRY2,CSF2RB,CSF3,CTLA4,…	347
Connective Tissue Disorders,Inflammatory Disease,Inflammatory Response,Organismal Injury and Abnormalities,Skeletal and Muscular Disorders	Experimentally-induced arthritis	1.23e-08		0.476	0.476	ANXA1,ARRB1,C3,CCR2,CSF3,CTLA4,CTR9,CXCL14,CXCL2,CXCL8,F13A1,FASLG,FLT1,GPI,ICOS,IFNG,IKBKB,IL12B,IL21R,IL23A,IL33,JAG1,LTBR,LYN,MAPK8,MAPKAPK2,MMP2,MMP3,MSR1,NAMPT,NFKB1,NFKBIB,NQO1,NQO2,P2RX7,PTGIR,PTGS1,SLC11A1,SPHK1,SPHK2,STAT1,STAT3,STAT4,TCIRG1,TLR2,TLR4,TNFAIP6,TNFRSF1B,TNFSF12,TNFSF13,TNFSF13B,XCL1	52
Cancer,Hematological Disease,Immunological Disease,Organismal Injury and Abnormalities	Tumorigenesis of lymphocytes	1.65e-10		-0.471	0.471	ABCC3,ABCG1,ABL1,ABL2,ACP5,ACVRL1,ADA,ADAR,ADGRL2,ADRB2,AKAP11,ALAS1,ANKH,ANKIB1,ANKLE2,ANKRD40,ANKRD50,ANPEP,ANXA1,ANXA11,APBA1,APP,ARAF,ARHGAP1,ARHGAP15,ARHGAP33,ARL11,ASXL1,ATF6,ATG7,ATIC,ATP1B1,ATP6V1E1,ATRN,B2M,BAG2,BCL7A,BCLAF1,BRAF,BRD4,BST2,BUB3,C3,CAD,CARD9,CARMIL1,CASP9,CAT,CCL22,CCL5,CCPG1,CCR7,CCT7,CD40,CD68,CD86,CDC34,CDC42EP2,CDK4,CDKN1A,CEBPA,CEBPB,CEMIP,CEP250,CEP41,CFL1,CFLAR,CFP…	432
Cell Death and Survival,Organismal Injury and Abnormalities	Cell death of epithelial cell lines	3.57e-08		0.443	0.443	APP,ATG7,BAG1,BCL2A1,BNIP3,BNIP3L,BRAF,CASP9,CAT,CDKN1A,CFLAR,CHMP5,CYCS,CYP4V2,DAB2,DAXX,DCTN2,DECR1,DLST,EIF2AK2,EIF2B5,EMP1,EMP2,FASLG,FOS,FYN,HK2,HSPA5,IFNG,IPPK,IRS1,ITGAV,JAK2,LDHA,LYN,MAP3K5,MAP3K8,MAPK8,MET,MLKL,MTOR,NAMPT,NDEL1,NF2,NFE2L2,NFKB1,NPM1,NUMB,OAS1,OAS2,P2RX7,PAWR,PEX5,PIM1,PINK1,PMP22,PPP1R10,PPP2CA,PRNP,PSEN1,PTCH1,RASSF4,RELA,RFXANK,RIPK1,RNASEH2C,SARM1,SHC1,SPHK1,SPNS1,STA…	88
Cancer,Gastrointestinal Disease,Organismal Injury and Abnormalities	Intestinal tumor	3.29e-50		-0.44	0.44	AAGAB,ABCA1,ABCB10,ABCB6,ABCC3,ABCC5,ABCD1,ABCG1,ABCG4,ABHD12,ABHD16A,ABHD2,ABL1,ABL2,ABTB2,ACAA2,ACAD9,ACBD3,ACCS,ACCSL,ACER3,ACHE,ACKR4,ACO1,ACOT9,ACOX1,ACP2,ACP3,ACSL5,ACTR5,ACVR2B,ACVRL1,ADA,ADAM15,ADAM17,ADAMTS1,ADAMTS4,ADAP1,ADAP2,ADAR,ADCY9,ADGRL2,ADIPOR2,ADNP2,ADRB2,AFF4,AGA,AGBL2,AGK,AGO2,AGO4,AGPAT2,AHCTF1,AHCY,AHI1,AK7,AKAP11,AKNA,AKR1B1,AKR7A2,ALAS1,ALDH1B1,ALDH2,ALDH4A1,ALPK1,AMBN,AM…	1948
Cell Death and Survival	Apoptosis of hematopoietic cell lines	1.3e-06		0.434	0.434	ABL1,AGA,AOPEP,ASAH1,BAG1,BAG2,BCL2A1,BMP2,CASP9,CCL5,CD40,CDKN1A,CEBPA,CEBPB,CFLAR,CTLA4,DAXX,DEK,EIF2AK2,EIF4EBP1,FASLG,FUS,HCLS1,IFNB1,IFNG,IKBKB,IL15,IL7,INHBA,IRF4,IRS1,JAK2,LYN,MAP2K1,MAPK8,MDM2,NFKB1,NUMB,PDCD5,PIM1,PNPT1,PPP2CA,PTPN11,PTPRC,RELA,RUNX1,SHC1,SMAD6,STAT3,STAT5A,TLR2,TNC,TNFRSF1B,XIAP	54
Cell Death and Survival	Cell death of hepatoma cell lines	5.58e-06		-0.431	0.431	ACVR2B,ARMC10,ASAH1,ATG7,BNIP3,CASP9,CAT,CD40,CDC25A,CDKN1A,CFLAR,COP1,DTD2,EIF2S1,FASLG,FOS,FOSB,HSPA9,HTATIP2,IFNG,IL12B,INHBA,IRF5,ITGB3,LDHA,MAP2K1,MAP3K7,MAPK8,MAT2A,MET,NFE2L2,NPM1,NUAK1,OSM,PACS2,PCK2,PEX5,PML,PNPLA2,PPP2CA,PRKCD,RELA,SCD,SIRT1,SLC7A11,SMAD4,SPHK1,STAT1,STAT3,TP63,UBE2V1,VASH2,VCAN,YAP1,ZFYVE16	55
Cancer,Organismal Injury and Abnormalities	Benign Tumors	1.75e-06		-0.42	0.42	ABCA1,ABL1,ACHE,ACSF2,ACSL1,ADRB2,ALDH1B1,ALDH2,ANKH,ANKIB1,ANTXR2,ANXA1,AP2S1,ARAF,ARG1,ARIH2,ARSL,ASAP3,ASH2L,ATG7,ATP1A1,ATRN,BRAF,BYSL,C3,CAD,CCNE2,CDK4,CDKN1A,CEMIP,CGRRF1,CHRNB1,CLCN5,CNNM2,CRY2,CSF2RB,CXCL14,DCLRE1A,DDB2,DDX5,DKC1,DNTTIP2,DUSP5,E2F3,ECM2,EDN1,EDNRB,EGR1,EIF4EBP1,EPB41L3,ERBB3,ERRFI1,ETHE1,EXT1,EZH1,EZH2,FANCD2,FBXO11,FBXO4,FLT1,FOS,FOSB,GALK2,GALNT6,GLG1,GNB4,GOLGA1,GRB2,G…	210
Cell Death and Survival	Apoptosis of phagocytes	1.61e-07		0.417	0.417	ABCG1,ADAM17,ANPEP,ANXA1,APP,BCL2A1,CASP9,CAT,CCL5,CCR7,CD40,CDKN1A,CEBPB,CFLAR,CSF3,CXCL2,CXCL8,DFFA,EIF2AK2,FASLG,FOS,G6PC3,HIF1A,HSP90AB1,IFNB1,IFNG,IL15,IL19,IL33,IRF5,ISG15,JAK2,MS4A2,MSR1,MTOR,NAMPT,NCEH1,NFE2L2,NFKB1,NPC1,NR4A3,OSCAR,P2RX7,PRKCD,RIPK1,S100A8,SOD2,STAT1,STAT3,STAT5A,TICAM1,TLR2,TLR3,TLR4,TNFRSF1B,TREM2,XIAP,XKR8	58
Hematological System Development and Function,Lymphoid Tissue Structure and Development,Tissue Morphology	Quantity of effector lymphocytes	6.79e-06		0.404	0.404	ACACA,C5AR1,CD40,CTLA4,CXCL14,ICOS,IKZF4,IL15,IL23R,JAK3,LRRC32,RC3H1,STAT1,TRAF2	14
Cell Death and Survival	Apoptosis of fibrosarcoma cell lines	3e-06		0.403	0.403	BCL2A1,BMX,CASP8AP2,CDKN1A,CFLAR,CREM,DDX58,EIF2AK2,EMILIN2,HIF1A,HSPA5,IFNG,IKBKB,RIPK1,SOD2,STAT1,STAT2,TBK1,TRAF1,XIAP,YBX1	21
Cancer,Organismal Injury and Abnormalities,Reproductive System Disease	Breast or ovarian carcinoma	2.89e-08		-0.388	0.388	ABCA1,ABCC3,ABCC5,ABCD1,ABCG4,ABHD10,ABHD2,ABL1,ABL2,ACOT9,ACP2,ACP3,ACP5,ACTR2,ADAM17,ADAMTS1,ADAMTS4,ADIPOR2,ADRB2,AGK,AGO4,AGPAT2,AK7,AKNA,AKR1B1,ALDH1B1,ALDH7A1,ALG5,AMOTL2,ANKIB1,ANKRD42,ANKRD50,ANKRD52,ANLN,ANO10,ANPEP,ANXA1,ANXA11,AOPEP,AP3B1,APBA1,APCDD1,APIP,ARAF,ARF4,ARFIP1,ARHGAP20,ARHGAP22,ARHGAP31,ARHGAP35,ARID3B,ARL4C,ARMC10,ARMT1,ARRB1,ASH2L,ASXL1,ATAD1,ATG2A,ATIC,ATP10D,ATP1A1,ATP…	615
Cell Death and Survival	Cell death of hematopoietic cell lines	1.32e-06		0.386	0.386	ABL1,AGA,ANTXR2,AOPEP,ASAH1,BAG1,BAG2,BCL2A1,BMP2,CASP9,CCL5,CD40,CDKN1A,CEBPA,CEBPB,CFLAR,CTLA4,DAXX,DEK,EIF2AK2,EIF4EBP1,FASLG,FUS,GLS,GZMA,HCLS1,HSPA5,IFNB1,IFNG,IKBKB,IL15,IL7,INHBA,IRF4,IRS1,JAK2,LYN,MAP2K1,MAPK8,MDM2,NFKB1,NUMB,PDCD5,PIM1,PNPT1,PPP2CA,PTPN11,PTPRC,RELA,RUNX1,SHC1,SMAD6,STAT3,STAT5A,TLR2,TNC,TNFRSF1B,WEE1,XIAP,YWHAG	60
Immunological Disease	Allergy	1.23e-06		0.38	0.38	ABCA1,ABL1,ACKR4,ADAM17,ADORA2B,ADRB2,AHCY,ALDH2,ANXA1,ARG1,C3,CAT,CCL22,CCL5,CCR2,CD276,CD40,CDC25A,CFL1,CISH,CMKLR1,CNN3,CORO1B,CSF2RB,CTLA4,CTSL,CXCL8,CXCL9,CYP51A1,CYSLTR2,DDX41,EIF1,EPS8,EZH2,FASLG,FYN,GCH1,GOLGA1,GPT,GRSF1,GSTO1,GZMA,H3-3A/H3-3B,HNMT,HRH1,HSPA5,ICAM1,IDE,IFNG,IL12B,IL15,IL2RA,IL31RA,IL33,IL4R,IL7,JAK2,JAK3,KIF5B,LCP2,LGMN,LYN,MAD2L2,MAP3K8,MS4A2,MSN,MTOR,MX1,NAGK,OPTN,OSM,O…	109
Cancer,Hematological Disease,Organismal Injury and Abnormalities	Hematologic cancer of cells	1.53e-08		-0.365	0.365	ABCC3,ABCG1,ABL1,ABL2,ACHE,ACOT9,ACVRL1,ADA,ADAR,ADGRL2,ADRB2,AKAP11,ALAS1,ANKH,ANKIB1,ANKLE2,ANKRD40,ANKRD50,ANPEP,ANXA1,ANXA11,APBA1,APP,ARAF,ARHGAP1,ARHGAP15,ARHGAP33,ARL11,ASXL1,ATF6,ATG7,ATIC,ATP1B1,ATRN,B2M,BAG2,BCL7A,BCLAF1,BRAF,BRD4,BST2,BUB3,C3,CAD,CARD9,CARMIL1,CBFB,CCL22,CCPG1,CCR7,CCT7,CD40,CD68,CD86,CDC34,CDC42EP2,CDK4,CDKN1A,CEBPA,CEBPB,CEMIP,CEP250,CEP41,CFL1,CFLAR,CFP,CHFR,CHRNB1,…	414
Cell Death and Survival	Neuronal cell death	2.21e-06		-0.356	0.356	ABL1,ACHE,ACVRL1,ADA,ADAM17,AGA,APP,ARHGAP1,ARRB1,ASAH1,ATF4,ATG12,ATG7,ATXN2,BACE1,BAG1,BAG5,BCKDK,BMP2,BNIP3,BRAF,C5AR1,CASP9,CAT,CC2D1A,CCL5,CD40,CDC25A,CDC34,CDK4,CDKN1A,CEBPB,CFLAR,CHUK,COQ9,CPEB4,CREM,CSF3,CTH,CTSZ,CXCL8,CXCL9,CYCS,DAXX,DFFA,E2F3,EFNA2,EFNB1,EFNB2,EGR1,EHD4,ERBB3,FASLG,FOS,FUS,FYN,GBA,GDF15,GLUD1,GPI,GPT,GSR,HAP1,HBEGF,HERPUD1,HIF1A,HK2,HMGB2,HSP90AB1,HSPA5,HYOU1,IDE,IFNG,I…	171
Cancer,Organismal Injury and Abnormalities	Abdominal cancer	1.31e-77		0.351	0.351	AAGAB,AASDHPPT,ABCA1,ABCB10,ABCB6,ABCC3,ABCC5,ABCD1,ABCG1,ABCG4,ABHD12,ABHD16A,ABHD2,ABL1,ABL2,ABTB2,ACAA2,ACAD9,ACAT2,ACBD3,ACCS,ACCSL,ACER3,ACHE,ACKR4,ACO1,ACOT9,ACOX1,ACP2,ACP3,ACP5,ACSF2,ACSL1,ACSL5,ACTR10,ACTR2,ACTR3,ACTR5,ACVR2B,ACVRL1,ADA,ADAM15,ADAM17,ADAMTS1,ADAMTS4,ADAP1,ADAP2,ADAR,ADCY9,ADGRL2,ADIPOR2,ADNP2,ADORA2B,ADPRS,ADRB2,AEBP2,AFF4,AGA,AGBL2,AGK,AGO2,AGO4,AGPAT2,AHCTF1,AHCY,AHI1,…	2336
Connective Tissue Disorders,Inflammatory Disease,Inflammatory Response,Organismal Injury and Abnormalities,Skeletal and Muscular Disorders	Collagen-induced arthritis	5.32e-07		0.349	0.349	ANXA1,ARRB1,CCR2,CSF3,CTR9,CXCL14,F13A1,FLT1,ICOS,IFNG,IL12B,IL23A,IL33,JAG1,LTBR,MAPKAPK2,NFKB1,NFKBIB,NQO1,NQO2,P2RX7,PTGIR,SPHK1,SPHK2,STAT1,STAT4,TCIRG1,TLR2,TLR4,TNFRSF1B,TNFSF12,TNFSF13,TNFSF13B	33
RNA Post-Transcriptional Modification	Splicing of RNA	3.23e-08		-0.339	0.339	BUD13,BUD31,CASC3,CDC40,CDK12,CHERP,CLP1,CPSF3,CSTF1,CSTF3,CWC22,CWC25,DDX23,DDX39A,DDX41,DDX47,DDX5,DHX15,DHX38,DHX8,DHX9,EIF4A3,FUS,GEMIN7,HNRNPA2B1,HNRNPD,HNRNPL,HNRNPM,HSPA8,IVNS1ABP,LSM2,MAGOH,MBNL1,MBNL2,NCBP2,NONO,NPM1,NSRP1,PABPN1,PAPOLA,PCBP4,PCF11,PHF5A,POLR2H,POLR2K,PPIL1,PPP1R8,PPWD1,PRPF38A,PRPF40A,PTBP1,RBFOX2,RBM8A,SF3A3,SF3B3,SF3B6,SMNDC1,SMU1,SNIP1,SNRNP27,SNRNP35,SNRNP40,SNRPA,S…	78
Connective Tissue Disorders,Inflammatory Disease,Inflammatory Response,Organismal Injury and Abnormalities,Skeletal and Muscular Disorders	Polyarthritis	3.21e-09		0.323	0.323	ANXA1,ARRB1,CCL5,CCR2,CD86,CEBPB,CSF3,CTR9,CXCL14,EEF2,F13A1,FLT1,FOS,FOSB,GSR,GZMA,HIF1A,HNMT,ICOS,IFNG,IL12B,IL23A,IL33,JAG1,LTBR,MAPKAPK2,NFKB1,NFKBIB,NQO1,NQO2,NR4A3,NUMB,OSM,P2RX7,PECAM1,PLAUR,PRNP,PTGIR,PTGS1,PTPRC,RGL2,RPSA,S100A10,S100A12,S100A8,SPHK1,SPHK2,STAT1,STAT3,STAT4,TCIRG1,TLR2,TLR4,TNFRSF1B,TNFSF12,TNFSF13,TNFSF13B	57
Gastrointestinal Disease,Hepatic System Disease,Organismal Injury and Abnormalities	Hepatic injury	9.18e-08		0.323	0.323	ALDH2,BNIP3,CCL5,CCR2,CD40,CDKN1A,CHUK,CXCL10,EDN1,EGR1,FASLG,IFNG,IKBKB,IL27,IL27RA,INHBA,KMO,MAP3K8,MAPK8,MED1,MET,NFE2L2,NFKB1,NFKBIB,NPC1,OSM,P2RX7,PPARA,RC3H1,RIPK1,SCD,SERPING1,SH3BP5,SMAD4,STAT1,STAT3,STAT4,STUB1,TICAM1,TLR2,TLR3,TNFRSF1B,TRAF1	43
Cancer,Organismal Injury and Abnormalities	Head and neck tumor	1.29e-73		0.314	0.314	AAGAB,AASDHPPT,ABCA1,ABCB10,ABCB6,ABCC3,ABCC5,ABCD1,ABCG1,ABCG4,ABHD12,ABHD16A,ABHD2,ABL1,ABL2,ABTB2,ACAA2,ACAD9,ACADL,ACAT2,ACBD3,ACCS,ACCSL,ACER1,ACER2,ACER3,ACHE,ACO1,ACOT9,ACOX1,ACP2,ACSF2,ACSL1,ACSL5,ACTR10,ACTR2,ACTR3,ACTR5,ACVR2B,ACVRL1,ADA,ADAM15,ADAM17,ADAMTS1,ADAMTS4,ADAP1,ADAP2,ADAR,ADCK2,ADCY9,ADGRL2,ADIPOR2,ADNP2,ADO,ADORA2B,ADPRS,ADRB2,AEBP2,AFF4,AGA,AGBL2,AGK,AGO2,AGO4,AGPAT2,AGPAT…	2106
Cancer,Hematological Disease,Organismal Injury and Abnormalities	Myeloid or lymphoid neoplasm	3.74e-13		-0.303	0.303	ABCC3,ABCD1,ABCG1,ABL1,ABL2,ACHE,ACOT9,ACP5,ACSL1,ACVRL1,ADA,ADAM17,ADAR,ADGRL2,ADRB2,AHI1,AKAP11,ALAS1,ALDH4A1,AMMECR1,ANKFY1,ANKH,ANKHD1/ANKHD1-EIF4EBP3,ANKIB1,ANKLE2,ANKRD22,ANKRD40,ANKRD50,ANPEP,ANXA1,ANXA11,APBA1,APCDD1,APH1A,APP,ARAF,ARHGAP1,ARHGAP15,ARHGAP33,ARHGAP35,ARID4B,ARL11,ASAP3,ASH2L,ASXL1,ATAD1,ATF4,ATF6,ATG4D,ATG7,ATIC,ATP1B1,ATP5F1A,ATP6V1E1,ATRN,B2M,B3GALT4,B4GALT2,BAG1,BAG2,BB…	660
Cancer,Organismal Injury and Abnormalities,Reproductive System Disease	Breast cancer	3.42e-09		-0.303	0.303	ABCA1,ABCC5,ABHD10,ABL1,ABL2,ACBD3,ACOT9,ACP2,ACP5,ADAM15,ADAM17,ADAMTS1,ADAMTS4,ADRB2,AGO2,AGPAT2,AKR1B1,AKR7A2,ALDH1B1,AMOTL2,ANAPC13,ANKRD42,ANKRD52,ANLN,ANO10,ANPEP,ANXA1,ANXA11,AOPEP,AP3B1,APP,ARAF,ARF4,ARHGAP20,ARHGAP22,ARHGAP31,ARHGAP35,ARMT1,ARRB1,ASH2L,ASXL1,ATAD1,ATG2A,ATG7,ATP10D,ATP1A1,ATP5F1A,ATXN2,B3GNT2,BAG1,BLVRA,BMX,BRAF,BTF3,C19orf53,C1orf198,C3,C3orf70,CALM1 (includes others),C…	528
Infectious Diseases	Production of virus	6.33e-06		-0.295	0.295	ADAR,AGO2,BST2,CCT8,CD40,DCTN2,DDX5,EIF2AK2,FAM111A,FYN,HERC5,HNRNPM,HSP90AB1,IFNAR1,IFNG,LCP2,MOV10,MX1,PML,PRNP,PSMA3,PSMC2,PTPN11,RC3H1,RSAD2,SNRPC,SNRPF,STAT5A,TLR2,TLR3,VPS18,XPO1,YBX1,ZBTB14,ZNF175	35
Cancer,Organismal Injury and Abnormalities	Multiple cancers	6.81e-11		-0.292	0.292	ABCA1,ABCC3,ABCC5,ABCD1,ABCG4,ABHD10,ABHD2,ABL1,ABL2,ACBD3,ACOT9,ACP2,ACP3,ACP5,ACTR2,ADAM15,ADAM17,ADAMTS1,ADAMTS4,ADIPOR2,ADRB2,AGK,AGO2,AGO4,AGPAT2,AK7,AKNA,AKR1B1,AKR7A2,ALDH1B1,ALDH7A1,ALG5,AMOTL2,ANAPC13,ANKIB1,ANKRD42,ANKRD50,ANKRD52,ANLN,ANO10,ANPEP,ANXA1,ANXA11,AOPEP,AP3B1,APBA1,APCDD1,APIP,APP,ARAF,ARF4,ARFIP1,ARHGAP20,ARHGAP22,ARHGAP31,ARHGAP33,ARHGAP35,ARID3B,ARL4C,ARMC10,ARMT1,ARRB1,…	780
Cancer,Organismal Injury and Abnormalities	Genitourinary carcinoma	7.66e-17		0.289	0.289	AASDHPPT,ABCA1,ABCC3,ABCC5,ABCD1,ABCG4,ABHD2,ABL1,ABL2,ACHE,ACOX1,ACP3,ACP5,ACSF2,ACSL1,ACTR2,ACVRL1,ADAM17,ADAMTS4,ADAP2,ADAR,ADCY9,ADIPOR2,ADNP2,ADORA2B,ADPRS,ADRB2,AEBP2,AFF4,AGK,AGO2,AGO4,AGPAT2,AHCTF1,AK7,AKAP11,AKNA,AKR1B1,ALAS1,ALDH1B1,ALDH2,ALDH4A1,ALDH7A1,ALG5,ALPK1,AMBN,ANAPC5,ANGEL1,ANKFY1,ANKH,ANKHD1/ANKHD1-EIF4EBP3,ANKIB1,ANKLE2,ANKRD28,ANKRD40,ANKRD42,ANKRD50,ANKRD52,ANLN,ANO8,ANPEP…	1357
Cancer,Gastrointestinal Disease,Organismal Injury and Abnormalities	Digestive system cancer	3.98e-62		0.285	0.285	AAGAB,ABCA1,ABCB10,ABCB6,ABCC3,ABCC5,ABCD1,ABCG1,ABCG4,ABHD12,ABHD16A,ABHD2,ABL1,ABL2,ABTB2,ACAA2,ACAD9,ACAT2,ACBD3,ACCS,ACCSL,ACER3,ACHE,ACKR4,ACO1,ACOT9,ACOX1,ACP2,ACP3,ACSF2,ACSL1,ACSL5,ACTR10,ACTR3,ACTR5,ACVR2B,ACVRL1,ADA,ADAM15,ADAM17,ADAMTS1,ADAMTS4,ADAP1,ADAP2,ADAR,ADCY9,ADGRL2,ADIPOR2,ADNP2,ADRB2,AFF4,AGA,AGBL2,AGK,AGO2,AGO4,AGPAT2,AHCTF1,AHCY,AHI1,AIFM2,AK7,AKAP11,AKNA,AKR1B1,AKR1D1,AKR7…	2195
Cancer,Organismal Injury and Abnormalities	Anogenital cancer	2.03e-16		0.284	0.284	AASDHPPT,ABCA1,ABCC3,ABCC5,ABCD1,ABCG4,ABHD10,ABHD2,ABL1,ABL2,ACBD3,ACHE,ACO1,ACOT9,ACOX1,ACP2,ACP3,ACP5,ACSF2,ACSL1,ACTR2,ACTR3,ACVRL1,ADAM15,ADAM17,ADAMTS1,ADAMTS4,ADAP2,ADAR,ADCY9,ADIPOR2,ADNP2,ADORA2B,ADPRS,ADRB2,AGK,AGO2,AGO4,AGPAT2,AHCTF1,AK7,AKAP11,AKNA,AKR1B1,AKR7A2,ALAS1,ALDH1B1,ALDH2,ALDH4A1,ALDH7A1,ALG5,ALPK1,AMBN,AMOTL2,ANAPC13,ANAPC5,ANGEL1,ANKFY1,ANKH,ANKHD1/ANKHD1-EIF4EBP3,ANKIB1,A…	1427
Gene Expression,RNA Damage and Repair,RNA Post-Transcriptional Modification	Stabilization of RNA	9.65e-13		0.283	0.283	ADAR,BMP2,DCP1A,DHX36,EIF4G1,EXOSC3,FOS,FUS,HNRNPD,HSPA8,LARP1,MAP3K7,MAPKAPK2,MTOR,NOCT,PCBP4,PRKCD,PSMA1,PSMA3,PSMA5,PSMB10,PSMB2,PSMB4,PSMB7,PSMB9,PSMC1,PSMC2,PSMC6,PSMD11,PSMD12,PSMD13,PSMD14,PSMD2,PSMD4,PSMD5,PSMD6,PSMD7,PSMD8,PSME1,PSME3,PSME4,PSMF1,RC3H1,SLC11A1,TAB1,TENT5C,TEP1,TNFSF13,XPO1,YBX1,YTHDF2	51
Dermatological Diseases and Conditions,Organismal Injury and Abnormalities	Psoriasis	6.01e-11		-0.283	0.283	ACP3,ADAM17,ADAR,ANXA1,AP1S3,ARG1,ATP1B1,C3,CBFB,CCL5,CCR2,CCT5,CEBPB,CFL1,CFLAR,CRAT,CTLA4,CTSL,CXCL10,CXCL11,CXCL8,CXCL9,CYCS,CYP1A1,DAGLA,DDX39A,DDX58,EFNB2,EGR1,EIF2S1,EIF2S2,EIF4A3,EIF4E,EIF4EBP1,EIF6,ELL2,EPSTI1,ETF1,F13A1,FLT1,FOS,FSCN1,G0S2,GAPVD1,GBA,GBP2,GM2A,GNA15,GOT2,H2AZ1,HERC6,HIF1A,HSPA5,HSPA8,ICAM1,IDH3A,IDO1,IFI35,IFI44,IFI44L,IFI6,IFIT1,IFNAR1,IFNB1,IFNG,IFNGR2,IGFBP7,IL12B,IL1…	157
Cancer,Organismal Injury and Abnormalities	Lymphatic system tumor	1.17e-11		0.282	0.282	ABCC3,ABCG1,ABL1,ABL2,ACHE,ACOT9,ACP5,ACVRL1,ADA,ADAM15,ADAR,ADGRL2,ADRB2,AKAP11,ALAS1,ANKH,ANKIB1,ANKLE2,ANKRD40,ANKRD50,ANPEP,ANXA1,ANXA11,APBA1,APP,ARAF,ARHGAP1,ARHGAP15,ARHGAP33,ARL11,ASXL1,ATF6,ATG7,ATIC,ATP1B1,ATP6V1E1,ATRN,B2M,B3GALT4,BAG2,BCL7A,BCLAF1,BRAF,BRD4,BST2,BUB3,C3,CAD,CARD9,CARMIL1,CASP9,CAT,CBFB,CCDC8,CCL22,CCL5,CCPG1,CCR7,CCT7,CD40,CD68,CD86,CDC34,CDC42EP2,CDK4,CDKN1A,CEBPA,CE…	469
Cell Death and Survival,Organismal Injury and Abnormalities,Renal and Urological Disease	Necrosis of kidney	7.29e-09		0.268	0.268	APP,ATF6,ATG7,ATP1A1,BAG1,BCL2A1,BCL2L14,BNIP3,BNIP3L,BRAF,C3,C5AR1,CASP9,CAT,CCNI,CD300LB,CDKN1A,CEBPB,CFLAR,CHMP5,CYCS,DAXX,DCTN2,DLST,DUSP4,EDN1,EIF2AK2,EMP1,EMP2,F3,FASLG,FLT1,FOS,FYN,GLS,GSTZ1,HIF1A,HK2,HSPA5,HYOU1,ICAM1,IDO1,IFNG,IPPK,IRF4,IRS1,ITGAV,ITGB3,JAK2,KAT5,KMO,LDHA,LRP6,LYN,MAP1S,MAP2K1,MAP3K5,MAP3K8,MAPK8,MLKL,MTOR,NAMPT,NDEL1,NF2,NFE2L2,NFKB1,NTN1,OLR1,P2RX7,PAWR,PEX5,PINK1,PMP2…	108
Cancer,Gastrointestinal Disease,Organismal Injury and Abnormalities	Gastrointestinal tumor	6.6e-49		-0.257	0.257	AAGAB,ABCA1,ABCB10,ABCB6,ABCC3,ABCC5,ABCD1,ABCG1,ABCG4,ABHD12,ABHD16A,ABHD2,ABL1,ABL2,ABTB2,ACAA2,ACAD9,ACBD3,ACCS,ACCSL,ACER3,ACHE,ACKR4,ACO1,ACOT9,ACOX1,ACP2,ACP3,ACSF2,ACSL5,ACTR5,ACVR2B,ACVRL1,ADA,ADAM15,ADAM17,ADAMTS1,ADAMTS4,ADAP1,ADAP2,ADAR,ADCY9,ADGRL2,ADIPOR2,ADNP2,ADRB2,AFF4,AGA,AGBL2,AGK,AGO2,AGO4,AGPAT2,AHCTF1,AHCY,AHI1,AK7,AKAP11,AKNA,AKR1B1,AKR7A2,ALAS1,ALDH1B1,ALDH2,ALDH4A1,ALPK1,A…	2015
Cancer,Gastrointestinal Disease,Organismal Injury and Abnormalities	Hepatobiliary carcinoma	1.97e-13		0.242	0.242	ABCA1,ABCC3,ABCC5,ABCD1,ABCG1,ABCG4,ABHD16A,ABL1,ABL2,ACAA2,ACAD9,ACBD3,ACCSL,ACO1,ACOX1,ACP3,ACSL1,ACTR10,ACTR3,ACTR5,ADA,ADAM15,ADAM17,ADAMTS1,ADAMTS4,ADAR,ADIPOR2,ADRB2,AFF4,AGA,AGBL2,AGK,AGO2,AGO4,AHCTF1,AHI1,AIFM2,AKAP11,AKNA,AKR1D1,ALDH2,ALDH4A1,ALDH7A1,ALG5,ALPK1,ANAPC5,ANGEL1,ANKFY1,ANKHD1/ANKHD1-EIF4EBP3,ANKIB1,ANKLE2,ANKRD39,ANKRD50,ANKZF1,ANLN,ANPEP,ANTXR2,ANXA1,AP2A2,APBA1,APEX2,APIP,…	960
Cell Death and Survival	Cell death of fibrosarcoma cell lines	6.16e-07		-0.239	0.239	BCL2A1,BMX,CASP8AP2,CDKN1A,CFLAR,CREM,DDX58,EIF2AK2,EMILIN2,HIF1A,HSPA5,HUWE1,IFNG,IKBKB,NAMPT,RIPK1,SOD2,STAT1,STAT2,TBK1,TMBIM6,TNFSF12,TRAF1,UBA1,XIAP,YBX1	26
Cancer,Organismal Injury and Abnormalities,Tissue Morphology	Quantity of tumor	5.58e-06		0.238	0.238	ATG7,BRAF,C5AR1,CALU,CCL5,CCR2,CDK4,CDKN1A,CEBPA,CTSZ,DFFA,EDNRB,EIF4EBP1,EIF4EBP2,EZH2,FANCD2,FBXO4,HINT1,HUWE1,IDO1,IFNG,ITGB3,IVNS1ABP,JAG1,JAK2,KLF6,LRRC32,MAP2K1,MAP3K5,MAPK8,MDM2,MET,MMP3,MX1,MZF1,NFE2L2,NFKB1,NQO1,NQO2,P2RY2,PARP4,PML,PRDX2,PSMB9,RELA,SIRT1,SKIL,SMAD4,SNAI1,SNAI2,SOS1,SPHK1,STAT3,STK3,TIMP1	55
Gastrointestinal Disease,Hepatic System Disease,Organismal Injury and Abnormalities	Liver Damage	2.26e-07		0.229	0.229	ALDH2,APP,ATF4,BNIP3,C3,CCL5,CCR2,CD40,CDKN1A,CHUK,CSF3,CXCL10,DLL4,EDN1,EGR1,FASLG,FLT1,GSTZ1,IFNAR1,IFNG,IKBKB,IL27,IL27RA,IL4R,INHBA,KMO,MAP3K8,MAPK8,MED1,MET,MTHFR,NFE2L2,NFKB1,NFKBIB,NPC1,OSM,P2RX7,PAPSS2,PAWR,PPARA,PPOX,RC3H1,RIPK1,SCD,SERPING1,SH3BP5,SIRT1,SLC7A11,SMAD4,STAT1,STAT3,STAT4,STUB1,TICAM1,TLR2,TLR3,TLR4,TNFRSF1B,TRAF1,XBP1	60
Cancer,Hematological Disease,Organismal Injury and Abnormalities	Lymphocytic neoplasm	8.42e-11		-0.229	0.229	ABCC3,ABCG1,ABL1,ABL2,ACHE,ACOT9,ACP5,ACVRL1,ADA,ADAR,ADGRL2,ADRB2,AKAP11,ALAS1,ANKH,ANKIB1,ANKLE2,ANKRD40,ANKRD50,ANPEP,ANXA1,ANXA11,APBA1,APP,ARAF,ARHGAP1,ARHGAP15,ARHGAP33,ARL11,ASXL1,ATF6,ATG7,ATIC,ATP1B1,ATP6V1E1,ATRN,B2M,B3GALT4,BAG2,BCL7A,BCLAF1,BRAF,BRD4,BST2,BUB3,C3,CAD,CARD9,CARMIL1,CASP9,CAT,CBFB,CCL22,CCL5,CCPG1,CCR7,CCT7,CD40,CD68,CD86,CDC34,CDC42EP2,CDK4,CDKN1A,CEBPA,CEBPB,CEMIP,CEP…	454
Cancer,Hematological Disease,Immunological Disease,Organismal Injury and Abnormalities	Lymphocytic cancer	1.45e-10		-0.229	0.229	ABCC3,ABCG1,ABL1,ABL2,ACHE,ACOT9,ACP5,ACVRL1,ADA,ADAR,ADGRL2,ADRB2,AKAP11,ALAS1,ANKH,ANKIB1,ANKLE2,ANKRD40,ANKRD50,ANPEP,ANXA1,ANXA11,APBA1,APP,ARAF,ARHGAP1,ARHGAP15,ARHGAP33,ARL11,ASXL1,ATF6,ATG7,ATIC,ATP1B1,ATP6V1E1,ATRN,B2M,B3GALT4,BAG2,BCL7A,BCLAF1,BRAF,BRD4,BST2,BUB3,C3,CAD,CARD9,CARMIL1,CASP9,CAT,CBFB,CCL22,CCL5,CCPG1,CCR7,CCT7,CD40,CD68,CD86,CDC34,CDC42EP2,CDK4,CDKN1A,CEBPA,CEBPB,CEMIP,CEP…	452
Cancer,Hematological Disease,Immunological Disease,Organismal Injury and Abnormalities	Neoplasia of leukocytes	3.53e-10		-0.209	0.209	ABCC3,ABCG1,ABL1,ABL2,ACHE,ACOT9,ACP5,ACVRL1,ADA,ADAR,ADGRL2,ADRB2,AKAP11,ALAS1,ANKH,ANKIB1,ANKLE2,ANKRD40,ANKRD50,ANPEP,ANXA1,ANXA11,APBA1,APP,ARAF,ARHGAP1,ARHGAP15,ARHGAP33,ARL11,ASXL1,ATF6,ATG7,ATIC,ATP1B1,ATP6V1E1,ATRN,B2M,BAG2,BCL7A,BCLAF1,BRAF,BRD4,BST2,BUB3,C3,CAD,CARD9,CARMIL1,CASP9,CAT,CBFB,CCL22,CCL5,CCPG1,CCR7,CCT7,CD40,CD68,CD86,CDC34,CDC42EP2,CDK4,CDKN1A,CEBPA,CEBPB,CEMIP,CEP250,CEP4…	452
Cancer,Gastrointestinal Disease,Organismal Injury and Abnormalities	Large intestine neoplasm	4.38e-50		0.205	0.205	AAGAB,ABCA1,ABCB10,ABCB6,ABCC3,ABCC5,ABCD1,ABCG1,ABCG4,ABHD12,ABHD16A,ABHD2,ABL1,ABL2,ABTB2,ACAA2,ACAD9,ACBD3,ACCS,ACCSL,ACER3,ACHE,ACKR4,ACO1,ACOT9,ACOX1,ACP2,ACP3,ACSL5,ACTR5,ACVR2B,ACVRL1,ADA,ADAM15,ADAM17,ADAMTS1,ADAMTS4,ADAP1,ADAP2,ADAR,ADCY9,ADGRL2,ADIPOR2,ADNP2,ADRB2,AFF4,AGA,AGBL2,AGK,AGO2,AGO4,AGPAT2,AHCTF1,AHCY,AHI1,AK7,AKAP11,AKNA,AKR1B1,AKR7A2,ALAS1,ALDH1B1,ALDH2,ALDH4A1,ALPK1,AMBN,AM…	1946
Cancer,Gastrointestinal Disease,Organismal Injury and Abnormalities	Colorectal tumor	7.92e-11		0.205	0.205	ABCB6,ABCC3,ABCC5,ABHD2,ABL1,ABL2,ACAD9,ACBD3,ACCSL,ACKR4,ACOT9,ACOX1,ACP3,ACSL5,ACTR5,ACVRL1,ADA,ADAM15,ADAM17,ADAMTS1,ADAMTS4,ADAP2,ADAR,ADCY9,ADGRL2,ADIPOR2,AFF4,AGBL2,AGPAT2,AHCY,AHI1,AKR1B1,AKR7A2,ALAS1,ALDH1B1,ALDH2,AMBN,AMMECR1,AMOTL2,ANKFY1,ANKHD1/ANKHD1-EIF4EBP3,ANKIB1,ANKRD22,ANKRD28,ANKRD39,ANKRD54,ANO10,ANPEP,ANTXR2,ANXA1,ANXA11,AOPEP,AP1S1,AP2A2,AP2M1,AP3B1,APBA1,APIP,ARAF,ARAP1,ARG1…	1060
Cancer,Organismal Injury and Abnormalities	Lymphohematopoietic cancer	1.11e-12		0.203	0.203	ABCC3,ABCD1,ABCG1,ABL1,ABL2,ACHE,ACOT9,ACP5,ACSL1,ACVRL1,ADA,ADAM15,ADAR,ADGRL2,ADRB2,AHI1,AKAP11,ALAS1,ALDH2,ALDH4A1,AMMECR1,ANKFY1,ANKH,ANKHD1/ANKHD1-EIF4EBP3,ANKIB1,ANKLE2,ANKRD22,ANKRD40,ANKRD50,ANPEP,ANXA1,ANXA11,APBA1,APCDD1,APH1A,APP,ARAF,ARHGAP1,ARHGAP15,ARHGAP33,ARHGAP35,ARID4B,ARL11,ASAP3,ASH2L,ASXL1,ATAD1,ATF4,ATF6,ATG4D,ATG7,ATIC,ATP1B1,ATP5F1A,ATP6V1E1,ATRN,B2M,B3GALT4,B4GALT2,BAG1,B…	658
Hematological System Development and Function,Inflammatory Response,Tissue Morphology	Quantity of neutrophils	3.25e-08		0.201	0.201	ADA,ADAM17,ANXA1,ARID4B,C3,C5AR1,C5AR2,CCR2,CD40,CEBPA,CFLAR,CHUK,CMKLR1,CSF3,CXCL2,CYP1A1,DOK2,EPAS1,EZH2,F3,FASLG,FOSL2,G6PC3,ICAM1,IFNAR1,IFNG,IKBKB,IL15,IL23A,IL2RA,IL33,IL4R,IRAK3,ITGAV,JAK2,JAK3,KDM5A,LAMTOR1,LTBR,LYN,MMP12,MMP3,MPP1,MSN,MTOR,NEDD4L,NEU1,NFKB1,NQO1,NQO2,PDE4B,PIK3R5,PLSCR1,PML,PPP2CA,PREP,PRKCD,PTGIR,PTRH2,S100A8,SERPINB2,SNAI2,SOS1,STAT3,STAT5A,TIMP1,TLR2,TLR4,TLR5,TRAF3IP…	75
Cellular Function and Maintenance,Hematological System Development and Function	Function of natural killer cells	3.57e-06		-0.2	0.2	CD86,FYN,GADD45G,ICOS,IFNAR1,IFNG,IL12B,IL15,IL21R,KLRC4-KLRK1/KLRK1,LDHA,LGMN,MTOR,NFKBID,PTPRC,STAT1,STAT3,STAT4,TICAM1,TLR3,TLR4,XBP1,XPA	23
Cellular Development,Connective Tissue Development and Function,Tissue Development	Differentiation of connective tissue cells	4.51e-07		0.198	0.198	ABL1,ACVR2B,ACVRL1,ADAM17,ADAR,ADORA2B,ADRB2,AMBN,ARID5A,ASF1A,ASXL1,ATF4,ATF5,BMP2,BMPR1A,BNIP3,C3,C5AR1,CBFB,CCL5,CCR2,CD276,CDKN1A,CEBPA,CEBPB,CHUK,CMKLR1,CREB3L2,CREBL2,CRK,CTBP2,CXCL8,DCSTAMP,DDX5,EDN1,EFNA2,EFNB1,EFNB2,EIF2AK2,ERBB3,EZH2,FAM20C,FASLG,FBLIM1,FGF18,FNDC3B,FOS,FOSL2,FSTL3,FYN,GLG1,GPR137B,GPR55,GRB2,H3-3A/H3-3B,HEY1,HIF1A,HSPG2,HYAL2,IFNB1,IFNG,IKBKB,IKZF4,IL12B,IL23A,IL27,IL3…	169
Cell Signaling	Cell surface receptor linked signal transduction	5.25e-06		-0.185	0.185	ABL1,ACVR2B,ADAM15,ADAMTS1,AHI1,ANXA1,ARHGAP35,C2CD3,CCL22,CCL5,CCR2,CD3EAP,CD86,CDKN1A,CFAP410,CHSY1,CIBAR1,CNOT9,CRK,CSF2RB,CSF3,CUL3,CXCL10,CXCL2,CXCL8,DOK2,DZIP1L,ERBB3,EREG,F13A1,FASLG,FOS,FRS2,FSCN1,FYN,GRB2,HIF1A,HSP90B1,HSPA8,HSPB11,ICAM1,IFNAR1,IFNLR1,IFT172,IFT20,IFT46,IL12B,IL19,IL23A,IL23R,IL2RA,IL31RA,IL4R,IL7,INTU,IRAK3,IRF4,ISG15,ITGB3,JAK2,JAK3,KLF6,LYN,MMP2,MMP3,MTSS1,NDST1,OSM,O…	101
Cell Death and Survival	Apoptosis of myeloid cells	3.49e-07		0.182	0.182	ABCG1,ADAM17,ANPEP,ANXA1,APP,ASAH1,BCL2A1,BNIP3L,CAT,CCL5,CDKN1A,CEBPB,CFLAR,CSF3,CXCL2,CXCL8,DFFA,EBAG9,EIF2AK2,FASLG,FOS,G6PC3,HIF1A,IFNB1,IFNG,IKBKB,IL15,IL19,IL33,IRAK3,ISG15,JAK2,LYN,MDM2,MS4A2,MSR1,MTOR,NAMPT,NCEH1,NFE2L2,NPC1,NQO1,NQO2,OSM,P2RX7,PIM1,PRKCD,RIPK1,S100A8,SOD2,STAT1,STAT3,STAT5A,TET3,TICAM1,TLR2,TLR4,TNFRSF1B,TREM2,XIAP,XKR8	61
Cancer,Organismal Injury and Abnormalities,Reproductive System Disease	Breast carcinoma	5.02e-06		-0.18	0.18	ABCC5,ABHD10,ABL1,ABL2,ACOT9,ACP2,ACP5,ADAM17,ADAMTS1,ADAMTS4,AGPAT2,ALDH1B1,AMOTL2,ANKRD42,ANKRD52,ANLN,ANO10,ANPEP,ANXA1,ANXA11,AP3B1,ARAF,ARF4,ARHGAP20,ARHGAP22,ARHGAP31,ARHGAP35,ARMT1,ARRB1,ASH2L,ASXL1,ATAD1,ATG2A,ATP10D,ATP1A1,ATXN2,B3GNT2,BAG1,BRAF,BTF3,C1orf198,C3,C3orf70,CALM1 (includes others),CAMTA2,CAPN2,CASZ1,CBFB,CCDC180,CCNE2,CCNL1,CCNT1,CCR2,CD276,CDC25A,CDC42BPA,CDK12,CDK4,CDKN1A,…	373
Cancer,Gastrointestinal Disease,Organismal Injury and Abnormalities	Development of digestive organ tumor	7.67e-13		-0.178	0.178	ABCA1,ABCB6,ABCC3,ABCC5,ABHD2,ABL1,ABL2,ACAD9,ACBD3,ACCSL,ACKR4,ACO1,ACOT9,ACOX1,ACP3,ACTR5,ACVRL1,ADA,ADAM17,ADAMTS1,ADAMTS4,ADAP2,ADAR,ADCY9,ADGRL2,ADIPOR2,AFF4,AGBL2,AGO2,AGPAT2,AHI1,AKR1B1,AKR7A2,ALDH1B1,ALDH2,AMBN,AMMECR1,AMOTL2,ANKFY1,ANKHD1/ANKHD1-EIF4EBP3,ANKIB1,ANKRD22,ANKRD28,ANKRD39,ANKRD54,ANLN,ANO10,ANPEP,ANTXR2,ANXA1,ANXA11,AOPEP,AP1S1,AP2A2,AP2M1,AP3B1,APBA1,APIP,APP,ARAF,ARAP1,ARH…	1045
RNA Post-Transcriptional Modification	Processing of RNA	1.3e-12		-0.168	0.168	AGO2,APP,BUD13,BUD31,CASC3,CDC40,CDK12,CHERP,CLP1,CPEB1,CPSF3,CSTF1,CSTF3,CWC22,CWC25,DCAF13,DDX23,DDX27,DDX39A,DDX41,DDX47,DDX5,DDX52,DDX54,DHX15,DHX38,DHX8,DHX9,DIMT1,DKC1,EIF4A3,EXOSC3,FUS,GEMIN7,GRSF1,GTF2H1,HEATR1,HNRNPA2B1,HNRNPD,HNRNPL,HNRNPM,HSPA8,INTS12,INTS3,INTS6,ISG20L2,IVNS1ABP,IWS1,KRR1,LSM2,MAGOH,MBNL1,MBNL2,MPHOSPH6,MTPAP,NCBP2,NOLC1,NONO,NOP56,NOP58,NPM1,NSRP1,NUFIP1,PABPN1,PAPOL…	125
Cancer,Organismal Injury and Abnormalities	Development of carcinoma	6.31e-21		0.16	0.16	AASDHPPT,ABCA1,ABCB6,ABCC3,ABCC5,ABCD1,ABCG4,ABHD2,ABL1,ABL2,ACAD9,ACBD3,ACCSL,ACKR4,ACO1,ACOT9,ACOX1,ACP3,ACP5,ACSL1,ACTR2,ACTR5,ACVRL1,ADA,ADAM17,ADAMTS1,ADAMTS4,ADAP2,ADAR,ADCY9,ADGRL2,ADIPOR2,ADORA2B,ADRB2,AEBP2,AFF4,AGBL2,AGK,AGO2,AGPAT2,AHCTF1,AHI1,AK7,AKAP11,AKNA,AKR1B1,AKR7A2,ALAS1,ALDH1B1,ALDH2,ALDH4A1,ALDH7A1,ALG5,ALPK1,AMBN,AMMECR1,AMOTL2,ANAPC5,ANKFY1,ANKH,ANKHD1/ANKHD1-EIF4EBP3,ANKIB…	1519
Cancer,Organismal Injury and Abnormalities	Incidence of tumor	5.87e-25		0.157	0.157	AASDHPPT,ABCA1,ABCB6,ABCC3,ABCC5,ABCD1,ABCG4,ABHD2,ABL1,ABL2,ACAD9,ACBD3,ACCSL,ACHE,ACKR4,ACO1,ACOT9,ACOX1,ACP3,ACP5,ACSF2,ACSL1,ACTR2,ACTR3,ACTR5,ACVRL1,ADA,ADAM15,ADAM17,ADAMTS1,ADAMTS4,ADAP2,ADAR,ADCY9,ADGRL2,ADIPOR2,ADORA2B,ADRB2,AEBP2,AFF4,AGBL2,AGK,AGO2,AGPAT2,AHCTF1,AHI1,AK7,AKAP11,AKNA,AKR1B1,AKR7A2,ALAS1,ALDH1B1,ALDH2,ALDH4A1,ALDH7A1,ALG5,ALPK1,AMBN,AMMECR1,AMOTL2,ANAPC5,ANKFY1,ANKH,ANKH…	1627
Cancer,Hematological Disease,Organismal Injury and Abnormalities	Neoplasia of blood cells	6.46e-13		-0.154	0.154	ABCC3,ABCD1,ABCG1,ABL1,ABL2,ACHE,ACOT9,ACP5,ACSL1,ACVRL1,ADA,ADAM17,ADAR,ADGRL2,ADRB2,AHI1,AKAP11,ALAS1,ALDH4A1,AMMECR1,ANKFY1,ANKH,ANKHD1/ANKHD1-EIF4EBP3,ANKIB1,ANKLE2,ANKRD22,ANKRD40,ANKRD50,ANPEP,ANXA1,ANXA11,APBA1,APCDD1,APH1A,APP,ARAF,ARHGAP1,ARHGAP15,ARHGAP33,ARHGAP35,ARID4B,ARL11,ASAP3,ASH2L,ASXL1,ATAD1,ATF4,ATF6,ATG4D,ATG7,ATIC,ATP1B1,ATP5F1A,ATP6V1E1,ATRN,B2M,B4GALT2,BAG1,BAG2,BBS10,BCAS…	659
Cardiovascular Disease	Aneurysm	5.64e-06		0.146	0.146	CCR2,CTSL,CXCL10,EFNB2,FTL,HSPG2,IFNG,IGFBP7,LAMC1,MMP12,MMP2,MMP3,MTHFR,NFKB1,P2RY1,P2RY12,PIM1,PTGES,PTGS1,PTPRC,RCAN1,RETN,RUNX1,S100A12,SIRT1,SMAD6,SMARCA4,SUFU,TGFBR1,TIMP1,TLR4,VCAN	32
Cancer,Organismal Injury and Abnormalities	Abdominal carcinoma	3.76e-85		0.145	0.145	AAGAB,AASDHPPT,ABCA1,ABCB10,ABCB6,ABCC3,ABCC5,ABCD1,ABCG1,ABCG4,ABHD12,ABHD16A,ABHD2,ABL1,ABL2,ABTB2,ACAA2,ACAD9,ACAT2,ACBD3,ACCS,ACCSL,ACER3,ACHE,ACKR4,ACO1,ACOT9,ACOX1,ACP2,ACP3,ACP5,ACSF2,ACSL1,ACTR10,ACTR2,ACTR3,ACTR5,ACVR2B,ACVRL1,ADA,ADAM15,ADAM17,ADAMTS1,ADAMTS4,ADAP1,ADAP2,ADAR,ADCY9,ADGRL2,ADIPOR2,ADNP2,ADORA2B,ADPRS,ADRB2,AEBP2,AFF4,AGA,AGBL2,AGK,AGO2,AGO4,AGPAT2,AHCTF1,AHCY,AHI1,AIFM2,…	2297
Cancer,Organismal Injury and Abnormalities	Lymphoid cancer	1.3e-10		0.14	0.14	ABCC3,ABCG1,ABL1,ABL2,ACHE,ACOT9,ACP5,ACVRL1,ADA,ADAM15,ADAR,ADGRL2,ADRB2,AKAP11,ALAS1,ANKH,ANKIB1,ANKLE2,ANKRD40,ANKRD50,ANPEP,ANXA1,ANXA11,APBA1,APP,ARAF,ARHGAP1,ARHGAP15,ARHGAP33,ARL11,ASXL1,ATF6,ATG7,ATIC,ATP1B1,ATP6V1E1,ATRN,B2M,B3GALT4,BAG2,BCL7A,BCLAF1,BRAF,BRD4,BST2,BUB3,C3,CAD,CARD9,CARMIL1,CASP9,CAT,CBFB,CCL22,CCL5,CCPG1,CCR7,CCT7,CD40,CD68,CD86,CDC34,CDC42EP2,CDK4,CDKN1A,CEBPA,CEBPB,CE…	457
Cancer,Hematological Disease,Organismal Injury and Abnormalities	Hematologic cancer	1.14e-12		-0.103	0.103	ABCC3,ABCD1,ABCG1,ABL1,ABL2,ACHE,ACOT9,ACP5,ACSL1,ACVRL1,ADA,ADAR,ADGRL2,ADRB2,AHI1,AKAP11,ALAS1,ALDH2,ALDH4A1,AMMECR1,ANKFY1,ANKH,ANKHD1/ANKHD1-EIF4EBP3,ANKIB1,ANKLE2,ANKRD22,ANKRD40,ANKRD50,ANPEP,ANXA1,ANXA11,APBA1,APCDD1,APH1A,APP,ARAF,ARHGAP1,ARHGAP15,ARHGAP33,ARHGAP35,ARID4B,ARL11,ASAP3,ASH2L,ASXL1,ATAD1,ATF4,ATF6,ATG4D,ATG7,ATIC,ATP1B1,ATP5F1A,ATP6V1E1,ATRN,B2M,B3GALT4,B4GALT2,BAG1,BAG2,BBS…	654
Inflammatory Disease,Inflammatory Response,Organismal Injury and Abnormalities,Respiratory Disease	Inflammation of lung	3.51e-06		0.1	0.1	ABCG1,ABL1,ADA,ADAM17,ADORA2B,ADRB2,ALDH2,ANXA1,ARG1,ARIH2,ATG7,ATP1B1,C3,CARD9,CCL22,CCR2,CCR7,CD86,CHRNA9,CHRNB1,CISH,CMKLR1,CSF2RB,CTLA4,CYP51A1,E2F3,EGR1,FASLG,GCH1,GZMA,HIF1A,HRH1,HSPA5,ICAM1,ICOS,IDE,IFNAR1,IFNG,IKBKB,IL12B,IL27,IL27RA,IL2RA,IL33,IL4R,ITGB3,JAK2,LCP2,LTBR,LYN,MAP2K1,MMP12,MS4A2,MTOR,NEDD4L,NFE2L2,NFKB1,NQO1,NQO2,NR1H3,OSM,P2RY2,PIKFYVE,PLCB3,PTAFR,PTGES,PTGS1,PTPN11,PTPRC,P…	93
Cell Death and Survival	Cell death of connective tissue cells	6.63e-16		0.08	0.08	ABL1,ABL2,ADIPOR2,APP,ARHGAP1,ASAH1,ATF4,ATF5,ATF6,ATG7,BCL2A1,BCL2L14,BMP2,BMPR1A,BNIP3,BNIP3L,CASP8AP2,CASP9,CASZ1,CAT,CCDC47,CD40,CDK4,CDKN1A,CEBPA,CEBPB,CFLAR,CHUK,CREB3L2,CREBL2,CRK,CTBP2,CUL3,CXCL8,CYCS,DAXX,DDB2,DDX58,DFFA,DMTF1,DUSP4,ECD,EFNB2,EGR1,EI24,EIF2AK1,EIF2AK2,EIF2B5,EIF2S1,EIF3H,EIF4E,EIF4EBP1,EIF6,ELOA,EMP2,ERG,FANCD2,FASLG,FLT1,FNTA,GAB1,GLS,GPI,GRB2,GZMA,HBEGF,HIF1A,HINT1,HSP…	185
Cell Death and Survival,Embryonic Development	Cell death of embryonic cell lines	1.63e-11		0.066	0.066	ABL1,ABL2,ADIPOR2,APP,ATF4,ATG7,BAG1,BCL2A1,BNIP3,BNIP3L,BRAF,CASP9,CDK4,CDKN1A,CEBPB,CFLAR,CHMP5,CRK,CYCS,DAXX,DCTN2,DFFA,DLST,DMTF1,DUSP4,EGR1,EIF2AK2,EIF4EBP1,EMP1,EMP2,FASLG,FYN,HIF1A,HINT1,HK2,HSPA5,IFNAR1,IFNB1,IFNG,IKBKB,IPPK,IRF5,IRS1,ITGAV,ITSN1,LDHA,LYN,MAP3K5,MAP3K7,MAP3K8,MAPK8,MDM2,MLKL,MTF1,MTOR,NAMPT,NDEL1,NF2,NFE2L2,NFKB1,NLRX1,NR1H3,NUPR1,P2RX7,PAWR,PEX5,PINK1,PLD1,PML,PMP22,PPP1…	116
Cancer,Organismal Injury and Abnormalities	Genitourinary adenocarcinoma	6.89e-13		0.05	0.05	AASDHPPT,ABCA1,ABCC3,ABCC5,ABCD1,ABCG4,ABHD2,ABL1,ABL2,ACOX1,ACP3,ACP5,ACSF2,ACSL1,ACTR2,ACVRL1,ADAM17,ADAMTS4,ADAP2,ADAR,ADCY9,ADIPOR2,ADNP2,ADORA2B,ADPRS,ADRB2,AEBP2,AGK,AGO2,AGPAT2,AHCTF1,AK7,AKAP11,AKNA,AKR1B1,ALAS1,ALDH1B1,ALDH2,ALDH4A1,ALDH7A1,ALG5,ALPK1,AMBN,ANAPC5,ANGEL1,ANKFY1,ANKH,ANKHD1/ANKHD1-EIF4EBP3,ANKIB1,ANKRD28,ANKRD42,ANKRD50,ANKRD52,ANLN,ANPEP,ANXA1,ANXA11,AOPEP,AP2A2,AP3B1,APB…	1191
Cancer,Gastrointestinal Disease,Organismal Injury and Abnormalities	Gastrointestinal carcinoma	2.68e-52		0.047	0.047	AAGAB,ABCA1,ABCB10,ABCB6,ABCC3,ABCC5,ABCD1,ABCG1,ABCG4,ABHD12,ABHD16A,ABHD2,ABL1,ABL2,ABTB2,ACAA2,ACAD9,ACBD3,ACCS,ACCSL,ACER3,ACHE,ACKR4,ACO1,ACOT9,ACOX1,ACP2,ACP3,ACSF2,ACTR5,ACVR2B,ACVRL1,ADA,ADAM15,ADAM17,ADAMTS1,ADAMTS4,ADAP1,ADAP2,ADAR,ADCY9,ADGRL2,ADIPOR2,ADNP2,ADRB2,AFF4,AGA,AGBL2,AGK,AGO2,AGO4,AGPAT2,AHCTF1,AHCY,AHI1,AK7,AKAP11,AKNA,AKR1B1,AKR7A2,ALAS1,ALDH1B1,ALDH2,ALDH4A1,ALPK1,AMBN,AM…	1952
Cell Death and Survival	Apoptosis of connective tissue cells	5.05e-07		-0.033	0.033	ABL1,ABL2,APP,ARHGAP1,ATF5,ATF6,BMP2,BMPR1A,BNIP3,CASP9,CCDC47,CDKN1A,CEBPB,CFLAR,CREB3L2,CTBP2,CUL3,CXCL8,CYCS,DAXX,DDB2,DDX58,DUSP4,EFNB2,EIF2AK2,EIF2S1,EIF4E,ELOA,FASLG,GAB1,GZMA,HBEGF,HSPA5,IDH1,IFNG,IKBKB,IL27,ITGAV,ITGB3,KSR1,MAP2K1,MAP3K5,MAP3K7,MAPK8,MBD4,MCF2L,MDM2,NFE2L2,NFKBIB,NFKBID,NUPR1,OLR1,PAWR,POR,PSEN1,PTPN11,PTRH2,RELA,RIPK1,RPS6KA2,RUNX2,S100A8,SENP1,SIRT1,SMURF1,SNAI2,SPHK1,S…	82
Cancer,Organismal Injury and Abnormalities	Lymphoreticular neoplasm	1.25e-12		-0.03	0.03	ABCC3,ABCD1,ABCG1,ABL1,ABL2,ACSL1,ACVRL1,ADA,ADAM17,ADAR,ADRB2,AHI1,ALAS1,ALDH4A1,AMMECR1,ANKFY1,ANKHD1/ANKHD1-EIF4EBP3,ANKIB1,ANKLE2,ANKRD22,ANKRD40,ANKRD50,ANPEP,ANXA1,ANXA11,APBA1,APCDD1,APH1A,APP,ARAF,ARHGAP1,ARHGAP15,ARHGAP35,ARID4B,ARL11,ASAP3,ASH2L,ASXL1,ATAD1,ATF4,ATG4D,ATG7,ATIC,ATP1B1,ATP5F1A,ATP6V1E1,ATRN,B2M,B4GALT2,BAG1,BAG2,BBS10,BCAS3,BCL2L14,BCL7A,BCLAF1,BMP2,BRAF,BRD4,BST2,BUB3,C…	577
Cancer,Organismal Injury and Abnormalities	Breast or pancreatic cancer	3.79e-13		-0.024	0.024	ABCA1,ABCC3,ABCC5,ABCD1,ABCG4,ABHD10,ABHD2,ABL1,ABL2,ABTB2,ACAT2,ACBD3,ACO1,ACOT9,ACP2,ACP3,ACP5,ACSF2,ACTR2,ACTR3,ADAM15,ADAM17,ADAMTS1,ADAMTS4,ADAP1,ADAR,ADGRL2,ADIPOR2,ADRB2,AGBL2,AGK,AGO2,AGO4,AGPAT2,AK7,AKAP11,AKNA,AKR1B1,AKR7A2,ALDH1B1,ALDH7A1,ALG5,AMOTL2,ANAPC13,ANAPC5,ANKHD1/ANKHD1-EIF4EBP3,ANKIB1,ANKRD29,ANKRD39,ANKRD42,ANKRD50,ANKRD52,ANKZF1,ANLN,ANO10,ANO8,ANPEP,ANXA1,ANXA11,AOPEP,AP3B…	1009
Cell Death and Survival	Cell death of cervical cancer cell lines	1.24e-13		-0.013	0.013	ABL1,ACER2,ACER3,ADGRL2,AKIP1,AP2M1,APP,ARAF,ATG7,ATP1A1,ATP2B1,BAG1,BAZ1A,BCL2A1,BNIP3L,BRAF,BUB3,CASP8AP2,CAT,CCT4,CDKN1A,CEBPA,CFLAR,CHMP5,CIBAR1,DAXX,DCLRE1B,DDB2,DHX9,DNM2,DYNC1H1,EIF2AK2,EIF4E,EIF4G2,ELOC,EMILIN2,FASLG,FOS,G0S2,GADD45G,GORASP1,GRINA,HIF1A,HSPB11,HYPK,IFNB1,IFNG,IKBKB,INTS3,INVS,IRF5,KPNB1,LPCAT1,LYPLA1,MADD,MAP2K1,MAP3K5,MAP3K8,MAPK8,MCOLN1,MDM2,MFN1,MIF4GD,MTCH1,MTMR9,MTOR…	123
Cancer,Gastrointestinal Disease,Hepatic System Disease,Organismal Injury and Abnormalities	Liver carcinoma	2.96e-11		0.012	0.012	ABCA1,ABCC3,ABCC5,ABCD1,ABCG1,ABCG4,ABHD16A,ABL1,ABL2,ACAA2,ACAD9,ACBD3,ACCSL,ACO1,ACOX1,ACP3,ACSL1,ACTR10,ACTR3,ACTR5,ADA,ADAM15,ADAM17,ADAMTS1,ADAMTS4,ADAR,ADIPOR2,ADRB2,AFF4,AGK,AGO2,AGO4,AHCTF1,AHI1,AIFM2,AKNA,AKR1D1,ALDH2,ALDH4A1,ALDH7A1,ALG5,ALPK1,ANAPC5,ANGEL1,ANKFY1,ANKHD1/ANKHD1-EIF4EBP3,ANKIB1,ANKRD39,ANKRD50,ANLN,ANPEP,ANTXR2,ANXA1,AP2A2,APBA1,APIP,ARAF,ARAP1,ARFIP1,ARG1,ARHGAP21,ARHGA…	896
Cancer,Gastrointestinal Disease,Organismal Injury and Abnormalities	Development of intestinal tumor	4.23e-13		0	0	ABCB6,ABCC3,ABCC5,ABHD2,ABL1,ABL2,ACAD9,ACBD3,ACCSL,ACKR4,ACOT9,ACOX1,ACP3,ACTR5,ACVRL1,ADA,ADAM17,ADAMTS1,ADAMTS4,ADAP2,ADAR,ADCY9,ADGRL2,ADIPOR2,AFF4,AGBL2,AGPAT2,AHI1,AKR1B1,AKR7A2,ALDH1B1,ALDH2,AMBN,AMMECR1,AMOTL2,ANKFY1,ANKHD1/ANKHD1-EIF4EBP3,ANKIB1,ANKRD22,ANKRD28,ANKRD39,ANKRD54,ANO10,ANPEP,ANTXR2,ANXA1,ANXA11,AOPEP,AP1S1,AP2A2,AP2M1,AP3B1,APBA1,APIP,ARAF,ARAP1,ARHGAP1,ARHGAP20,ARHGAP21,AR…	933
Cancer,Gastrointestinal Disease,Organismal Injury and Abnormalities	Development of colorectal tumor	4.96e-13		0	0	ABCB6,ABCC3,ABCC5,ABHD2,ABL1,ABL2,ACAD9,ACBD3,ACCSL,ACKR4,ACOT9,ACOX1,ACP3,ACTR5,ACVRL1,ADA,ADAM17,ADAMTS1,ADAMTS4,ADAP2,ADAR,ADCY9,ADGRL2,ADIPOR2,AFF4,AGBL2,AGPAT2,AHI1,AKR1B1,AKR7A2,ALDH1B1,ALDH2,AMBN,AMMECR1,AMOTL2,ANKFY1,ANKHD1/ANKHD1-EIF4EBP3,ANKIB1,ANKRD22,ANKRD28,ANKRD39,ANKRD54,ANO10,ANPEP,ANTXR2,ANXA1,ANXA11,AOPEP,AP1S1,AP2A2,AP2M1,AP3B1,APBA1,APIP,ARAF,ARAP1,ARHGAP1,ARHGAP20,ARHGAP21,AR…	932
Cancer,Endocrine System Disorders,Organismal Injury and Abnormalities	Endocrine carcinoma	4.78e-73				AAGAB,AASDHPPT,ABCA1,ABCB10,ABCB6,ABCC3,ABCC5,ABCD1,ABCG1,ABCG4,ABHD12,ABHD16A,ABHD2,ABL1,ABL2,ABTB2,ACAA2,ACAD9,ACADL,ACAT2,ACBD3,ACCS,ACCSL,ACER1,ACER2,ACER3,ACHE,ACO1,ACOT9,ACOX1,ACP2,ACSF2,ACSL1,ACSL5,ACTR10,ACTR2,ACTR3,ACTR5,ACVR2B,ACVRL1,ADA,ADAM15,ADAM17,ADAMTS1,ADAMTS4,ADAP1,ADAP2,ADAR,ADCK2,ADCY9,ADGRL2,ADIPOR2,ADNP2,ADO,ADORA2B,ADPRS,ADRB2,AEBP2,AFF4,AGA,AGBL2,AGK,AGO2,AGPAT2,AGPAT3,AHC…	2008
Cancer,Endocrine System Disorders,Organismal Injury and Abnormalities	Thyroid carcinoma	5.59e-73				AAGAB,AASDHPPT,ABCA1,ABCB10,ABCB6,ABCC3,ABCC5,ABCD1,ABCG1,ABCG4,ABHD12,ABHD16A,ABHD2,ABL1,ABL2,ABTB2,ACAA2,ACAD9,ACADL,ACAT2,ACBD3,ACCS,ACCSL,ACER1,ACER2,ACER3,ACHE,ACO1,ACOT9,ACOX1,ACP2,ACSF2,ACSL1,ACSL5,ACTR10,ACTR2,ACTR3,ACTR5,ACVR2B,ACVRL1,ADA,ADAM15,ADAM17,ADAMTS1,ADAMTS4,ADAP1,ADAP2,ADAR,ADCK2,ADCY9,ADGRL2,ADIPOR2,ADNP2,ADO,ADORA2B,ADPRS,ADRB2,AEBP2,AFF4,AGA,AGBL2,AGK,AGO2,AGPAT2,AGPAT3,AHC…	2002
Cancer,Endocrine System Disorders,Organismal Injury and Abnormalities	Endocrine cancer	2.25e-72				AAGAB,AASDHPPT,ABCA1,ABCB10,ABCB6,ABCC3,ABCC5,ABCD1,ABCG1,ABCG4,ABHD12,ABHD16A,ABHD2,ABL1,ABL2,ABTB2,ACAA2,ACAD9,ACADL,ACAT2,ACBD3,ACCS,ACCSL,ACER1,ACER2,ACER3,ACHE,ACO1,ACOT9,ACOX1,ACP2,ACSF2,ACSL1,ACSL5,ACTR10,ACTR2,ACTR3,ACTR5,ACVR2B,ACVRL1,ADA,ADAM15,ADAM17,ADAMTS1,ADAMTS4,ADAP1,ADAP2,ADAR,ADCK2,ADCY9,ADGRL2,ADIPOR2,ADNP2,ADO,ADORA2B,ADPRS,ADRB2,AEBP2,AFF4,AGA,AGBL2,AGK,AGO2,AGPAT2,AGPAT3,AHC…	2009
Cancer,Endocrine System Disorders,Organismal Injury and Abnormalities	Thyroid gland tumor	3.26e-72				AAGAB,AASDHPPT,ABCA1,ABCB10,ABCB6,ABCC3,ABCC5,ABCD1,ABCG1,ABCG4,ABHD12,ABHD16A,ABHD2,ABL1,ABL2,ABTB2,ACAA2,ACAD9,ACADL,ACAT2,ACBD3,ACCS,ACCSL,ACER1,ACER2,ACER3,ACHE,ACO1,ACOT9,ACOX1,ACP2,ACSF2,ACSL1,ACSL5,ACTR10,ACTR2,ACTR3,ACTR5,ACVR2B,ACVRL1,ADA,ADAM15,ADAM17,ADAMTS1,ADAMTS4,ADAP1,ADAP2,ADAR,ADCK2,ADCY9,ADGRL2,ADIPOR2,ADNP2,ADO,ADORA2B,ADPRS,ADRB2,AEBP2,AFF4,AGA,AGBL2,AGK,AGO2,AGPAT2,AGPAT3,AHC…	2007
Cancer,Organismal Injury and Abnormalities	Neck neoplasm	2.39e-71				AAGAB,AASDHPPT,ABCA1,ABCB10,ABCB6,ABCC3,ABCC5,ABCD1,ABCG1,ABCG4,ABHD12,ABHD16A,ABHD2,ABL1,ABL2,ABTB2,ACAA2,ACAD9,ACADL,ACAT2,ACBD3,ACCS,ACCSL,ACER1,ACER2,ACER3,ACHE,ACO1,ACOT9,ACOX1,ACP2,ACSF2,ACSL1,ACSL5,ACTR10,ACTR2,ACTR3,ACTR5,ACVR2B,ACVRL1,ADA,ADAM15,ADAM17,ADAMTS1,ADAMTS4,ADAP1,ADAP2,ADAR,ADCK2,ADCY9,ADGRL2,ADIPOR2,ADNP2,ADO,ADORA2B,ADPRS,ADRB2,AEBP2,AFF4,AGA,AGBL2,AGK,AGO2,AGPAT2,AGPAT3,AHC…	2019
Cancer,Gastrointestinal Disease,Organismal Injury and Abnormalities	Large intestine carcinoma	9.19e-55				AAGAB,ABCA1,ABCB10,ABCB6,ABCC3,ABCC5,ABCD1,ABCG1,ABCG4,ABHD12,ABHD16A,ABHD2,ABL1,ABL2,ABTB2,ACAA2,ACAD9,ACBD3,ACCS,ACCSL,ACER3,ACHE,ACKR4,ACO1,ACOT9,ACOX1,ACP2,ACP3,ACTR5,ACVR2B,ACVRL1,ADA,ADAM15,ADAM17,ADAMTS1,ADAMTS4,ADAP1,ADAP2,ADAR,ADCY9,ADGRL2,ADIPOR2,ADNP2,ADRB2,AFF4,AGA,AGBL2,AGK,AGO2,AGO4,AGPAT2,AHCTF1,AHCY,AHI1,AK7,AKAP11,AKNA,AKR1B1,AKR7A2,ALAS1,ALDH1B1,ALDH2,ALDH4A1,ALPK1,AMBN,AMMECR1,…	1881
Cancer,Gastrointestinal Disease,Organismal Injury and Abnormalities	Intestinal adenocarcinoma	2.39e-54				AAGAB,ABCA1,ABCB10,ABCB6,ABCC3,ABCC5,ABCD1,ABCG1,ABCG4,ABHD12,ABHD16A,ABHD2,ABL1,ABL2,ABTB2,ACAA2,ACAD9,ACBD3,ACCS,ACCSL,ACER3,ACHE,ACKR4,ACO1,ACOT9,ACOX1,ACP2,ACP3,ACTR5,ACVR2B,ACVRL1,ADA,ADAM15,ADAM17,ADAMTS1,ADAMTS4,ADAP1,ADAP2,ADAR,ADCY9,ADGRL2,ADIPOR2,ADNP2,ADRB2,AFF4,AGA,AGBL2,AGK,AGO2,AGO4,AGPAT2,AHCTF1,AHCY,AHI1,AK7,AKAP11,AKNA,AKR1B1,AKR7A2,ALAS1,ALDH1B1,ALDH2,ALDH4A1,ALPK1,AMBN,AMMECR1,…	1868
Cancer,Gastrointestinal Disease,Organismal Injury and Abnormalities	Large intestine adenocarcinoma	3.18e-54				AAGAB,ABCA1,ABCB10,ABCB6,ABCC3,ABCC5,ABCD1,ABCG1,ABCG4,ABHD12,ABHD16A,ABHD2,ABL1,ABL2,ABTB2,ACAA2,ACAD9,ACBD3,ACCS,ACCSL,ACER3,ACHE,ACKR4,ACO1,ACOT9,ACOX1,ACP2,ACP3,ACTR5,ACVR2B,ACVRL1,ADA,ADAM15,ADAM17,ADAMTS1,ADAMTS4,ADAP1,ADAP2,ADAR,ADCY9,ADGRL2,ADIPOR2,ADNP2,ADRB2,AFF4,AGA,AGBL2,AGK,AGO2,AGO4,AGPAT2,AHCTF1,AHCY,AHI1,AK7,AKAP11,AKNA,AKR1B1,AKR7A2,ALAS1,ALDH1B1,ALDH2,ALDH4A1,ALPK1,AMBN,AMMECR1,…	1867
Cancer,Gastrointestinal Disease,Organismal Injury and Abnormalities	Gastrointestinal adenocarcinoma	4.86e-52				AAGAB,ABCA1,ABCB10,ABCB6,ABCC3,ABCC5,ABCD1,ABCG1,ABCG4,ABHD12,ABHD16A,ABHD2,ABL1,ABL2,ABTB2,ACAA2,ACAD9,ACBD3,ACCS,ACCSL,ACER3,ACHE,ACKR4,ACO1,ACOT9,ACOX1,ACP2,ACP3,ACSF2,ACTR5,ACVR2B,ACVRL1,ADA,ADAM15,ADAM17,ADAMTS1,ADAMTS4,ADAP1,ADAP2,ADAR,ADCY9,ADGRL2,ADIPOR2,ADNP2,ADRB2,AFF4,AGA,AGBL2,AGK,AGO2,AGO4,AGPAT2,AHCTF1,AHCY,AHI1,AK7,AKAP11,AKNA,AKR1B1,AKR7A2,ALAS1,ALDH1B1,ALDH2,ALDH4A1,ALPK1,AMBN,AM…	1897
Post-Translational Modification	Polyubiquitination of protein	1.69e-13				ARIH2,CBFB,CDC34,CHFR,CUL1,CUL3,DDB2,FBXL19,FBXL20,FBXL4,FBXO11,FBXO4,FBXW11,FBXW4,FBXW9,HERC5,HERC6,HUWE1,KLHL42,LRSAM1,MARCHF8,MDM2,NEDD4L,NHLRC1,PSMA1,PSMA3,PSMA5,PSMB10,PSMB2,PSMB4,PSMB7,PSMB9,PSMC1,PSMC2,PSMC6,PSMD11,PSMD12,PSMD13,PSMD14,PSMD2,PSMD4,PSMD5,PSMD6,PSMD7,PSMD8,PSME1,PSME3,PSME4,PSMF1,RBBP6,RC3H1,RC3H2,RLIM,RNF111,RNF135,RNF144B,RNF19A,RNF19B,SASH1,SMURF1,STUB1,SUMO2,TOPORS,TRAF6…	70
Cellular Compromise,Inflammatory Response	Degranulation of neutrophils	2.35e-13				ACP3,ACTR10,ACTR2,AGA,AGPAT2,ANPEP,ANXA1,AP2A2,APEH,ARG1,ARPC5,ASAH1,ATG7,ATP6V0A1,ATP6V1D,ATP8B4,B2M,BRI3,BST2,C3,C5AR1,C6orf120,CANT1,CAT,CCT8,CD53,CD68,CFP,COMMD9,CTSZ,CXCL8,DNAJC3,DYNC1H1,DYNC1LI1,EEF2,ENPP4,ERP44,FAF2,FTL,FUCA1,FUCA2,GM2A,GPI,HEXB,HK3,HSP90AB1,HSPA8,HUWE1,IDH1,IGF2R,ILF2,ITGAV,KCMF1,KPNB1,LAMP2,LAMTOR1,LAMTOR3,LPCAT1,MAGT1,MGST1,MYO1F,NEU1,NFKB1,NIT2,OLR1,OSCAR,P2RX1,PDXK,PE…	118
Cancer,Gastrointestinal Disease,Organismal Injury and Abnormalities	Colorectal carcinoma	5.57e-13				ABCB6,ABCC3,ABCC5,ABHD2,ABL1,ABL2,ACAD9,ACBD3,ACCSL,ACKR4,ACOT9,ACOX1,ACP3,ACTR5,ACVRL1,ADA,ADAM17,ADAMTS1,ADAMTS4,ADAP2,ADAR,ADCY9,ADGRL2,ADIPOR2,AFF4,AGBL2,AGPAT2,AHI1,AKR1B1,AKR7A2,ALDH1B1,ALDH2,AMBN,AMMECR1,AMOTL2,ANKFY1,ANKHD1/ANKHD1-EIF4EBP3,ANKIB1,ANKRD22,ANKRD28,ANKRD39,ANKRD54,ANO10,ANPEP,ANTXR2,ANXA1,ANXA11,AOPEP,AP1S1,AP2A2,AP2M1,AP3B1,APBA1,APIP,ARAF,ARAP1,ARHGAP1,ARHGAP20,ARHGAP21,AR…	931
Cancer,Gastrointestinal Disease,Organismal Injury and Abnormalities	Colorectal adenocarcinoma	3.39e-12				ABCB6,ABCC3,ABCC5,ABHD2,ABL1,ABL2,ACAD9,ACBD3,ACCSL,ACKR4,ACOT9,ACP3,ACTR5,ACVRL1,ADA,ADAM17,ADAMTS1,ADAMTS4,ADAP2,ADAR,ADCY9,ADGRL2,ADIPOR2,AFF4,AGBL2,AGPAT2,AHI1,AKR1B1,AKR7A2,ALDH1B1,ALDH2,AMBN,AMMECR1,AMOTL2,ANKFY1,ANKHD1/ANKHD1-EIF4EBP3,ANKIB1,ANKRD22,ANKRD28,ANKRD39,ANKRD54,ANO10,ANPEP,ANTXR2,ANXA1,ANXA11,AOPEP,AP1S1,AP2A2,AP2M1,AP3B1,APBA1,APIP,ARAF,ARAP1,ARHGAP1,ARHGAP20,ARHGAP21,ARHGAP31…	902
Dermatological Diseases and Conditions,Organismal Injury and Abnormalities	Chronic skin disorder	4e-12				ACP3,ADAM17,ARG1,ATP1B1,C3,CARD9,CBFB,CCR2,CCT5,CEBPB,CFLAR,CTSL,DDX39A,EIF2S1,EIF2S2,EIF4A3,ELL2,EREG,ETF1,FSCN1,GNA15,GOT2,H2AZ1,HIF1A,HRH1,HSPA8,IFIT1,IL23A,IL4R,IRF7,KPNB1,LGALS3BP,MANF,MAPKAPK3,MARCKS,MDFI,MMP12,MS4A2,MX1,OXSM,PCMT1,PGAM1,PGD,PLSCR1,POR,PPIF,PPP2CA,PSMB10,S100A12,S100A2,S100A8,SLC39A6,SOD2,SQLE,STAT1,TRAF3IP2,TUBG1,TWF1,UQCRFS1,VDR	60
Gene Expression,RNA Damage and Repair,RNA Post-Transcriptional Modification	Stabilization of mRNA	6.1e-12				BMP2,DCP1A,DHX36,EIF4G1,EXOSC3,FOS,FUS,HNRNPD,HSPA8,LARP1,MAP3K7,MAPKAPK2,MTOR,NOCT,PCBP4,PRKCD,PSMA1,PSMA3,PSMA5,PSMB10,PSMB2,PSMB4,PSMB7,PSMB9,PSMC1,PSMC2,PSMC6,PSMD11,PSMD12,PSMD13,PSMD14,PSMD2,PSMD4,PSMD5,PSMD6,PSMD7,PSMD8,PSME1,PSME3,PSME4,PSMF1,RC3H1,SLC11A1,TAB1,TENT5C,TNFSF13,XPO1,YBX1,YTHDF2	49
Dermatological Diseases and Conditions,Organismal Injury and Abnormalities	Chronic psoriasis	9.19e-12				ACP3,ARG1,ATP1B1,CBFB,CCT5,CEBPB,CFLAR,CTSL,DDX39A,EIF2S1,EIF2S2,EIF4A3,ELL2,ETF1,FSCN1,GNA15,GOT2,H2AZ1,HIF1A,HSPA8,IFIT1,IL23A,IL4R,IRF7,KPNB1,LGALS3BP,MANF,MAPKAPK3,MARCKS,MDFI,MMP12,MX1,OXSM,PCMT1,PGAM1,PGD,PLSCR1,POR,PPIF,PPP2CA,PSMB10,S100A12,S100A2,SLC39A6,SOD2,SQLE,STAT1,TUBG1,TWF1,UQCRFS1,VDR	51
Organismal Development	Morphology of body cavity	2e-11				ABCA1,ABCB10,ABCG1,ABL1,ABL2,ACADL,ACOX1,ACP2,ACP3,ACSL1,ACVR2B,ACVRL1,ADA,ADAM15,ADAM17,ADAMTS1,ADAR,ADIPOR2,ADRB2,AFF4,AGA,AGK,AGO2,AGPAT2,AKAP11,AKR1B1,ANTXR2,APH1A,APP,ARAF,ARG1,ARHGAP1,ARHGAP35,ARHGAP5,ARID3B,ARID4B,ARRB1,ASAH1,ASXL1,ATF4,ATF6,ATP6V1E1,ATXN2,B2M,BBS10,BCAS3,BCS1L,BMP2,BMPR1A,BMX,BNIP3,BNIP3L,BRAF,C3,CAPN2,CASP9,CASZ1,CAT,CBFA2T2,CBFB,CCNT1,CCR2,CCR7,CD300LB,CD40,CD86,CDK4,CD…	424
Cancer,Gastrointestinal Disease,Organismal Injury and Abnormalities	Colon carcinoma	5.02e-11				ABCB6,ABCC3,ABCC5,ABHD2,ABL1,ABL2,ACAD9,ACBD3,ACCSL,ACKR4,ACOT9,ACOX1,ACP3,ACTR5,ACVRL1,ADA,ADAM17,ADAMTS1,ADAMTS4,ADAP2,ADAR,ADCY9,ADGRL2,ADIPOR2,AFF4,AGBL2,AGPAT2,AHI1,AKR1B1,AKR7A2,ALDH1B1,ALDH2,AMBN,AMMECR1,AMOTL2,ANKFY1,ANKHD1/ANKHD1-EIF4EBP3,ANKIB1,ANKRD22,ANKRD28,ANKRD39,ANKRD54,ANO10,ANPEP,ANTXR2,ANXA1,ANXA11,AOPEP,AP1S1,AP2A2,AP2M1,AP3B1,APBA1,APIP,ARAF,ARAP1,ARHGAP1,ARHGAP20,ARHGAP21,AR…	873
Cancer,Organismal Injury and Abnormalities	Pelvic adenocarcinoma	7.14e-11				AASDHPPT,ABCA1,ABCC3,ABCC5,ABCD1,ABCG4,ABHD2,ABL1,ABL2,ACOX1,ACP3,ACP5,ACSF2,ACSL1,ACTR2,ACVRL1,ADAM17,ADAMTS4,ADAP2,ADAR,ADCY9,ADIPOR2,ADNP2,ADPRS,ADRB2,AGK,AGO2,AGPAT2,AHCTF1,AK7,AKAP11,AKNA,AKR1B1,ALAS1,ALDH1B1,ALDH2,ALDH4A1,ALDH7A1,ALG5,ALPK1,AMBN,ANAPC5,ANGEL1,ANKFY1,ANKH,ANKHD1/ANKHD1-EIF4EBP3,ANKIB1,ANKRD28,ANKRD42,ANKRD50,ANKRD52,ANLN,ANXA11,AOPEP,AP2A2,AP3B1,APBA1,APCDD1,APIP,APP,APPL1,A…	1074
Hereditary Disorder,Neurological Disease,Organismal Injury and Abnormalities	Familial encephalopathy	9.38e-11				ABCA1,ABCD1,ACER3,ACHE,ACSL1,ADAR,ADRB2,AFF4,AHCY,AHI1,ALAS1,ALDH2,ALDH7A1,ANO10,ANXA11,AP1S1,APP,ARIH2,ARMCX3,ASAH1,ASNS,ATP1A1,ATP1B1,ATP2B1,ATXN2,AUTS2,B2M,B3GALT4,B3GNT2,B4GALT5,B4GAT1,B9D2,BACE1,BAIAP2,BBS10,BCL7A,BCS1L,BRAF,C19orf12,C2CD3,C3,CAD,CASP9,CC2D1A,CCDC8,CCDC88A,CCL5,CCT5,CD68,CEP41,CERT1,CFLAR,CHSY1,CLCN4,CLIC2,CLP1,CNNM2,CNPY3,COA7,COLGALT1,COQ5,CORO1B,COX7A2,COX7B,CPT1B,CPT2,CS…	366
Digestive System Development and Function,Hepatic System Development and Function,Organ Morphology,Organismal Development	Morphology of liver	2.33e-10				ABCB10,ABL1,ACOX1,ACP2,ACVR2B,ACVRL1,ADA,ADAR,ADIPOR2,AGPAT2,ARG1,ARHGAP1,ARID4B,ASAH1,ATF4,C3,CBFB,CCR2,CDK4,CDKN1A,CEBPA,CUL3,CXCL14,CYBRD1,CYP1A1,DECR1,EGR1,EI24,EIF3M,EIF6,ENKUR,EWSR1,FASLG,FGF18,FOS,FUBP1,G0S2,GBA,GLMP,GPAT3,GSTZ1,HEXB,HSPG2,HYAL1,IGF2R,IKBKB,INHBA,IRS1,KLF6,LGMN,MAPK6,MED1,MET,MFSD2A,MMUT,MTF1,MTHFD2,MTOR,NCOA5,NFE2L2,NPC1,NR1H3,OSM,OSMR,PANK2,PEX5,PKD2,PLAAT3,PNPLA2,POR,PP…	104
Cancer,Gastrointestinal Disease,Organismal Injury and Abnormalities	Colon adenocarcinoma	2.76e-10				ABCB6,ABCC3,ABCC5,ABHD2,ABL1,ABL2,ACAD9,ACBD3,ACCSL,ACKR4,ACOT9,ACP3,ACTR5,ACVRL1,ADA,ADAM17,ADAMTS1,ADAMTS4,ADAP2,ADAR,ADCY9,ADGRL2,ADIPOR2,AFF4,AGBL2,AGPAT2,AHI1,AKR1B1,AKR7A2,ALDH1B1,ALDH2,AMBN,AMMECR1,AMOTL2,ANKFY1,ANKHD1/ANKHD1-EIF4EBP3,ANKIB1,ANKRD22,ANKRD28,ANKRD39,ANKRD54,ANO10,ANPEP,ANTXR2,ANXA1,ANXA11,AOPEP,AP1S1,AP2A2,AP2M1,AP3B1,APBA1,APIP,ARAF,ARAP1,ARHGAP1,ARHGAP20,ARHGAP21,ARHGAP31…	854
Organismal Development	Abnormal morphology of body cavity	5.36e-10				ABCA1,ABCB10,ABL1,ABL2,ACADL,ACOX1,ACP3,ACSL1,ACVR2B,ACVRL1,ADA,ADAM15,ADAM17,ADAMTS1,ADAR,ADRB2,AFF4,AGA,AGK,AGO2,AGPAT2,AKAP11,AKR1B1,ANTXR2,APH1A,ARAF,ARG1,ARHGAP35,ARHGAP5,ARID3B,ARID4B,ARRB1,ASAH1,ASXL1,ATF4,ATF6,ATP6V1E1,ATXN2,B2M,BBS10,BCAS3,BCS1L,BMP2,BMX,BNIP3,BNIP3L,BRAF,C3,CAPN2,CAT,CBFA2T2,CCNT1,CCR2,CCR7,CD300LB,CD40,CD86,CDK4,CDKN1A,CEBPA,CEBPB,CFLAR,CHUK,CISH,CIZ1,CMKLR1,COX7A1,CPE…	374
Hematological System Development and Function,Immunological Disease,Inflammatory Disease,Lymphoid Tissue Structure and Development,Organ Morphology,Organismal Development,Organismal Injury and Abnormalities,Tissue Morphology	Enlargement of spleen	1.75e-09				ABCA1,ADAM17,AGK,ARID4B,BNIP3L,C3,CCR2,CCR7,CD40,CDKN1A,CEBPA,CEBPB,CFLAR,CIZ1,CSF2RB,CSF3,CTLA4,DDX58,DOK2,EDNRB,EWSR1,FASLG,FLVCR1,FYN,GBA,ICOS,IFNAR1,IFNG,IL2RA,IL33,IL7,IRF4,IRF5,ITGB3,JAK2,JAK3,LCP2,LGMN,LTBR,LYN,MGAT2,NFE2L2,NFKB1,NQO1,PAWR,PICALM,PLEK2,PRDX2,PRKCD,PSEN1,PTGIR,PTGS1,PTPRC,RC3H1,RUNX2,SCARF1,SMCR8,STAT5A,TGFBI,TLR3,TLR5,TNFSF12,TNFSF13B,TNIP1,TRAF2,TRAF3IP2,TRAF6,TREX1,TSPAN…	73
Hereditary Disorder,Neurological Disease,Organismal Injury and Abnormalities	Autosomal recessive neurological disorder	2.45e-09				ABHD12,ACER3,ACOX1,ADAR,ADPRS,AHI1,ALDH7A1,ALG14,ANO10,APP,ARG1,ASAH1,ASNS,ATXN2,B4GAT1,B9D2,BBS10,BCS1L,C19orf12,C2CD3,CAD,CC2D1A,CCDC174,CCDC8,CCDC88A,CCT5,CEBPB,CEP250,CEP41,CHRNB1,CHSY1,CLP1,CLPP,COA7,COQ5,CXCL14,DAG1,DARS2,DENND5A,DGUOK,DMXL2,DNAJC3,DNAL4,DNM2,DOCK7,DPAGT1,DSTYK,EDC3,EDNRB,EIF2B1,EIF2B4,EIF2B5,ELMOD3,EPS8,ERBB3,ETHE1,EXOSC3,FASLG,FBXL4,FDXR,FIG4,FKBP14,FLVCR1,FLVCR2,FRMD4A,F…	181
Post-Translational Modification	Deubiquitination of protein	3.86e-09				ACTR5,ADRB2,ASXL1,CDC25A,DDB2,DDX58,HIF1A,IL33,INO80,MAP3K7,MDM2,NFRKB,PSMA1,PSMA3,PSMA5,PSMB10,PSMB2,PSMB4,PSMB7,PSMB9,PSMC1,PSMC2,PSMC6,PSMD11,PSMD12,PSMD13,PSMD14,PSMD2,PSMD4,PSMD5,PSMD6,PSMD7,PSMD8,PSME1,PSME3,PSME4,PSMF1,RAD23B,RHOT1,RIPK1,SENP8,SMAD4,STAMBP,TAB1,TADA3,TGFBR1,TNIP1,TNIP2,TRAF2,TRAF6,UCK2,UFD1,USP12,USP16,USP18,USP37,USP38,USP42,USP46,USP7,YOD1	61
Hematological System Development and Function,Lymphoid Tissue Structure and Development,Tissue Morphology	Morphology of lymphoid tissue	8.69e-09				ABCA1,ABCG1,ABL1,ACP2,ACVR2B,ACVRL1,ADA,ADAM17,AGK,AGPAT2,ARAF,ARG1,ARHGAP1,ARHGAP5,ARID4B,ASXL1,B4GAT1,BNIP3L,C3,CCR2,CCR7,CD40,CD86,CDKN1A,CEBPA,CEBPB,CFLAR,CHUK,CIZ1,CSF2RB,CSF3,CTLA4,CXCL14,CXCR5,CYP1A1,CYP51A1,DDX58,DLL4,DOK2,EDNRB,EFNB1,EFNB2,EGR1,ENKUR,ERRFI1,EWSR1,FASLG,FLVCR1,FOS,FYN,GBA,GSTK1,GSTZ1,H1-0,H1-3,HNRNPL,HSP90B1,ICOS,IFNAR1,IFNG,IL15,IL21R,IL27RA,IL2RA,IL33,IL7,IRAK3,IRF4,IRF…	147
Cancer,Hematological Disease,Organismal Injury and Abnormalities	Mature lymphocytic neoplasm	1.63e-08				ABCC3,ABCG1,ABL1,ACOT9,ACP5,ACVRL1,ADA,ADAR,ADGRL2,ADRB2,AKAP11,ALAS1,ANKH,ANKIB1,ANKLE2,ANKRD40,ANKRD50,ANPEP,ANXA1,ANXA11,APBA1,APP,ARAF,ARHGAP1,ARHGAP15,ARHGAP33,ARL11,ASXL1,ATF6,ATP1B1,ATP6V1E1,ATRN,B2M,BCL7A,BCLAF1,BRAF,BRD4,C3,CARMIL1,CASP9,CAT,CCL22,CCL5,CCPG1,CCR7,CD40,CD68,CD86,CDC34,CDC42EP2,CDK4,CDKN1A,CEBPA,CEBPB,CEMIP,CEP250,CEP41,CFL1,CFLAR,CFP,CHRNB1,CHUK,CLCA4,CREM,CRK,CSDE1,CSF2R…	363
Digestive System Development and Function	Morphology of digestive system	1.66e-08				ABCB10,ABL1,ACOX1,ACP2,ACVR2B,ACVRL1,ADA,ADAM17,ADAR,ADIPOR2,AGPAT2,AMBN,ANKH,APP,ARAF,ARG1,ARHGAP1,ARID4B,ASAH1,ATF4,B2M,C3,CBFA2T2,CBFB,CCR2,CCR7,CDK4,CDKN1A,CEBPA,CHUK,CISH,CMKLR1,CREB3L2,CUL3,CXCL14,CXCR5,CYBRD1,CYP1A1,CYP51A1,DDX58,DECR1,DNAJC3,ECE1,EDN1,EDNRB,EGR1,EHD4,EI24,EIF3M,EIF6,ENKUR,ERBB3,EWSR1,EZH2,FAM20C,FASLG,FBXL20,FGF18,FOS,FSTL3,FUBP1,G0S2,GBA,GCNT3,GLMP,GPAT3,GSTZ1,HADH,HEXB,…	191
Hematological System Development and Function,Lymphoid Tissue Structure and Development,Organ Morphology,Tissue Morphology	Morphology of lymphoid organ	1.83e-08				ABCA1,ABCG1,ABL1,ACP2,ACVR2B,ADA,ADAM17,AGK,AGPAT2,ARAF,ARHGAP1,ARHGAP5,ARID4B,ASXL1,B4GAT1,BNIP3L,C3,CCR2,CCR7,CD40,CD86,CDKN1A,CEBPA,CEBPB,CFLAR,CHUK,CIZ1,CSF2RB,CSF3,CTLA4,CXCL14,CXCR5,CYP1A1,DDX58,DLL4,DOK2,EDNRB,EFNB1,EFNB2,EGR1,ENKUR,ERRFI1,EWSR1,FASLG,FLVCR1,FOS,FYN,GBA,GSTK1,GSTZ1,H1-0,H1-3,HNRNPL,HSP90B1,ICOS,IFNAR1,IFNG,IL15,IL27RA,IL2RA,IL33,IL7,IRF4,IRF5,IRF7,IRS1,ITGB3,JAK2,JAK3,LAMP…	135
Organismal Development,Organismal Injury and Abnormalities	Abnormal morphology of abdomen	4.18e-08				ABCA1,ABCB10,ABCD1,ABL1,ABL2,ACOX1,ACP3,ACVR2B,ACVRL1,ADA,ADAM17,ADAMTS1,ADAR,AGA,AGK,AGPAT2,AKAP11,AKR1B1,ANTXR2,ARAF,ARG1,ARHGAP35,ARID4B,ASAH1,ATF4,ATXN2,B2M,BBS10,BCS1L,BNIP3L,C3,CAT,CBFA2T2,CCR2,CCR7,CD300LB,CD40,CD86,CDK4,CDKN1A,CEBPA,CEBPB,CFLAR,CHUK,CISH,CIZ1,CPEB1,CREB3L2,CSF2RB,CSF3,CTLA4,CXCR5,CYP1A1,DDB1,DDX58,DHX58,DMTF1,DNAJC3,DOK2,E2F3,EDN1,EDNRB,EEF2K,EGR1,EHD4,EI24,ENKUR,ERBB3,ER…	240
Hematological System Development and Function,Lymphoid Tissue Structure and Development,Organ Morphology,Organismal Development,Tissue Morphology	Morphology of spleen	5.72e-08				ABCA1,ABL1,ACP2,ACVR2B,ADA,ADAM17,AGK,AGPAT2,ARHGAP1,ARID4B,BNIP3L,C3,CCR2,CCR7,CD40,CD86,CDKN1A,CEBPA,CEBPB,CFLAR,CIZ1,CSF2RB,CSF3,CTLA4,CXCR5,CYP1A1,DDX58,DOK2,EDNRB,EFNB1,EFNB2,EGR1,ENKUR,EWSR1,FASLG,FLVCR1,FOS,FYN,GBA,GSTK1,GSTZ1,ICOS,IFNAR1,IFNG,IL15,IL27RA,IL2RA,IL33,IL7,IRF4,IRF5,IRS1,ITGB3,JAK2,JAK3,LCP2,LGMN,LTBR,LYN,MGAT2,MSR1,MTAP,MTOR,NFE2L2,NFKB1,NQO1,PANK2,PAWR,PICALM,PLEK2,PNP,PPT1…	106
Cell Morphology	Enlargement of cells	7.29e-08				ABL1,ACVRL1,ADA,ADAM17,ADRB2,APP,ARAF,ARG1,ASAH1,BMP2,BMPR1A,BMX,BRAF,CASP9,CAT,CBFB,CCR2,CDK4,CMKLR1,CREM,CSF3,DAG1,DNAJC3,DUSP5,ECE1,EDN1,EI24,EMP1,EMP2,ENDOG,EPAS1,FASLG,FHL1,FOSL2,FSTL3,GDF15,H2AZ1,HBEGF,HIF1A,HSPG2,IGF2R,IKBKB,IL33,IL7,INHBA,JAK2,KIF13A,LMNB1,LPAR1,MAP2K1,MAP3K5,MAP3K7,MAPK8,MARCKS,MDM2,MEF2A,MEX3C,MMP3,MTOR,NF2,NFKB1,NR4A3,OSM,OSTM1,P2RX4,P2RX7,PDE5A,PIM1,PLD1,PMP22,PPARA,P…	105
Connective Tissue Disorders,Immunological Disease,Inflammatory Disease,Inflammatory Response,Organismal Injury and Abnormalities,Skeletal and Muscular Disorders	Juvenile rheumatoid arthritis	1.26e-07				ANXA1,ARHGAP33,ATP1B1,ATP2B1,B3GALT4,C9orf78,CCDC59,CCL5,CD68,CD86,CEBPB,CLIC2,DEK,DPAGT1,EEF2,EHD4,EIF1,EPAS1,FOS,FOSB,GLRX5,GSR,GZMA,HIF1A,HNMT,JAK2,JAK3,JMJD1C,MBD2,MCTP2,MMP2,MTHFR,NDUFB10,NMT2,NR4A3,NUMB,OSM,PANK2,PECAM1,PLAUR,PPTC7,PRNP,PTGS1,PTPRC,RGL2,RMDN3,RNF14,RPSA,S100A10,S100A12,S100A8,SF3B6,SYT6,TNFSF13B,TRAF1,TRIO,VASH1,ZNF280B,ZNF281,ZNF7	60
Cancer,Organismal Injury and Abnormalities,Respiratory Disease	Stage I-IV non-small cell lung cancer	1.27e-07				ACTR10,AGO2,ARAF,ATIC,B2M,BRAF,CDK4,CTLA4,DGCR8,EIF4A1,ERBB3,FLT1,FTL,HSP90AB1,HSP90B1,HTATIP2,IDO1,JAK2,LYN,MAP2K1,MAP4K5,MDM2,MET,MKNK1,MTOR,MYL12A,PARP2,PTGS1,PTK2B,RHOC,RNASE1,RPL27,RPS6,SEC61G,SERBP1,SSR2,TARBP2,TMSB10/TMSB4X,TPT1,TUBA8,TUBG1	41
Embryonic Development,Organismal Development,Tissue Morphology	Size of embryo	1.35e-07				ACACA,APH1A,ARHGAP1,ARHGAP35,BMP2,BMPR1A,BRAF,BRAP,C3,CCNE2,CDK4,CFL1,CHMP5,CUL1,CUL3,CYCS,DAB2,DAG1,DAXX,DCLRE1B,DISP1,DLD,DOT1L,EFNB2,ELOA,EPN2,ERBB3,EXT1,F3,FRS2,FURIN,H1-3,HAP1,HIF1A,HSP90B1,HSPG2,HUWE1,IGF2R,ITGB8,KIF5B,LIAS,LMNB1,MAD2L2,MDM2,MED1,MFN1,MORF4L2,MTHFD2,NFE2L2,NUMB,PAK4,PDCD10,PGP,PICALM,PINX1,POMT2,PPP1R8,PPP2CA,PSEN1,PTCH1,PTPN11,PTPRJ,RAB10,RBBP6,RBMS1,RELA,RNASEH2C,RRAGA,SE…	95
Cellular Function and Maintenance	Function of dendritic cells	2.56e-07				ADA,ARIH2,AZI2,BATF3,BCL2A1,CARD9,CCR2,CCR7,CD40,CMKLR1,CSF2RB,CTSZ,DDX58,FLT1,IDO1,IFNAR1,IFNG,IL15,IL21R,IRAK3,JAK3,LYN,MTOR,NFKB1,PLA2G2D,RHBDD3,SCARF1,STAT2,TICAM1,TLR2,TLR3,TLR5,TRAF6,TRPM4,XPA	35
Cancer,Organismal Injury and Abnormalities,Reproductive System Disease,Skeletal and Muscular Disorders	Uterine leiomyoma	3.35e-07				ADRB2,ALDH1B1,AP2S1,ARIH2,ARSL,ASH2L,ATRN,CGRRF1,CLCN5,CRY2,CXCL14,DNTTIP2,ECM2,EDNRB,EIF4EBP1,EZH1,FOS,GALK2,GRB2,HNMT,HSP90AB1,HYAL1,IFI44L,IFIT1,IFNAR1,ISOC1,KPNA3,LTN1,LYN,MAF,MED12,MEX3D,MGST1,MLX,MMP2,MTHFD2,MTOR,NDRG1,NDUFV2,NR4A3,NSL1,OLFM1,PDE5A,PDK4,PHLDA2,PKIA,PPARA,PPP1R3D,RAB23,RELA,RPL19,RPL27,RPS25,SARM1,SEC22B,SLC2A5,SLC5A3,SOD2,STAMBP,STXBP6,TMEM59,TNC,TSPAN12,TWF1,UBAC1,UBE2B,UG…	71
Cancer,Organismal Injury and Abnormalities,Reproductive System Disease	Benign neoplasm of female genital organ	4.2e-07				ADRB2,ALDH1B1,AP2S1,ARIH2,ARSL,ASH2L,ATRN,BRAF,CGRRF1,CLCN5,CRY2,CXCL14,DNTTIP2,ECM2,EDNRB,EIF4EBP1,EZH1,FOS,GALK2,GRB2,HNMT,HSP90AB1,HYAL1,IFI44L,IFIT1,IFNAR1,ISOC1,KPNA3,LTN1,LYN,MAF,MED12,MEX3D,MGST1,MLX,MMP2,MTHFD2,MTOR,NDRG1,NDUFV2,NR4A3,NSL1,OLFM1,PDE5A,PDK4,PHLDA2,PKIA,PPARA,PPP1R3D,RAB23,RELA,RPL19,RPL27,RPS25,SARM1,SEC22B,SLC2A5,SLC5A3,SOD2,STAMBP,STXBP6,TMEM59,TNC,TSPAN12,TWF1,UBAC1,UBE…	72
Organismal Injury and Abnormalities	Visceromegaly	4.37e-07				ABCA1,ABL1,ACSL1,ACVRL1,ADA,ADAM17,ADRB2,AGK,AGO2,ARAF,ARG1,ARID4B,ATF6,ATP6V1E1,BMX,BNIP3,BNIP3L,BRAF,C3,CAT,CCNT1,CCR2,CCR7,CD40,CDKN1A,CEBPA,CEBPB,CFLAR,CIZ1,CMKLR1,COX7A1,CPT2,CREM,CRK,CSF2RB,CSF3,CTLA4,CYP1A1,DAG1,DDX58,DGCR8,DMTF1,DNAJC3,DOK2,DOT1L,DUSP5,ECE1,EDN1,EDNRB,EHD4,EI24,EIF2AK1,EIF2B5,EIF4EBP1,ENDOG,EPAS1,ERG,EWSR1,F3,FASLG,FLT1,FLVCR1,FRRS1,FSTL3,FUBP1,FYN,GATAD1,GBA,GBP2,GDF15,G…	199
Cancer,Organismal Injury and Abnormalities,Respiratory Disease	Early stage lung cancer	4.98e-07				ACTR10,AGO2,ATIC,B2M,CDKN1A,CTLA4,DGCR8,EIF4A1,ERBB3,FTL,HSP90AB1,HSP90B1,MDM2,MET,MYL12A,RHOC,RNASE1,RPL27,RPS6,SEC61G,SERBP1,SSR2,TARBP2,TMSB10/TMSB4X,TPT1,TUBA8,TUBG1	27
Hematological System Development and Function,Immunological Disease,Lymphoid Tissue Structure and Development,Organ Morphology,Organismal Development,Organismal Injury and Abnormalities,Tissue Morphology	Abnormal morphology of spleen	6.37e-07				ABCA1,ABL1,ACVR2B,ADAM17,AGK,ARID4B,BNIP3L,C3,CCR2,CCR7,CD40,CD86,CDKN1A,CEBPA,CEBPB,CFLAR,CIZ1,CSF2RB,CSF3,CTLA4,CYP1A1,DDX58,DOK2,EDNRB,ENKUR,EWSR1,FASLG,FLVCR1,FOS,FYN,GBA,ICOS,IFNAR1,IFNG,IL2RA,IL33,IL7,IRF4,IRF5,ITGB3,JAK2,JAK3,LCP2,LGMN,LTBR,LYN,MGAT2,MSR1,NFE2L2,NFKB1,NQO1,PANK2,PAWR,PICALM,PLEK2,PPT1,PRDX2,PRKCD,PSEN1,PTGIR,PTGS1,PTPRC,PTPRJ,RC3H1,RUNX2,SCARF1,SMCR8,SNAI2,SPPL2A,STAT5A,TC…	87
Cancer,Organismal Injury and Abnormalities	Stage I epithelial cancer	6.97e-07				ACTR10,AGO2,ATIC,B2M,DGCR8,EIF4A1,ERBB3,FTL,HELB,HSP90AB1,HSP90B1,MDM2,MET,MTOR,MYL12A,POR,PTGES,PTGS1,RHOC,RNASE1,RPL27,RPS6,SEC61G,SERBP1,SIRT1,SSR2,TARBP2,TMSB10/TMSB4X,TPT1,TUBA8,TUBG1	31
Digestive System Development and Function,Gastrointestinal Disease,Hepatic System Development and Function,Hepatic System Disease,Organismal Development,Organismal Injury and Abnormalities	Abnormal morphology of hepatobiliary system	7.03e-07				ABCB10,ABL1,ACVR2B,ACVRL1,ADA,ADAR,ARG1,ARID4B,ASAH1,C3,CCR2,CDK4,CDKN1A,CEBPA,CHUK,CYP1A1,EI24,ENKUR,EWSR1,FASLG,FUBP1,GBA,GLMP,GSTZ1,HEXB,HLX,HSPG2,HYAL1,IGF2R,IKBKB,JAG1,MED1,MET,MFSD2A,MMUT,MTF1,MTHFD2,NCOA5,NPC1,NR1H3,PANK2,PEX5,PLAAT3,PPARA,PPP1R15B,PPT1,PTPN11,RELA,RUNX2,SAFB,SENP1,SIK3,SIRT1,SLC20A1,SOD2,SPEN,STAT1,STK3,TK2,TLR2,TRAF6,TXNRD2,TYSND1,WNT5A,XBP1,XPA,XYLT2,YAP1,YBX1,YOD1	70
Cancer,Organismal Injury and Abnormalities,Reproductive System Disease,Skeletal and Muscular Disorders	Uterine smooth muscle tumor	7.39e-07				ADRB2,ALDH1B1,AP2S1,ARIH2,ARSL,ASH2L,ATRN,CGRRF1,CLCN5,CRY2,CXCL14,DNTTIP2,ECM2,EDNRB,EIF4EBP1,EZH1,FOS,GALK2,GRB2,HNMT,HSP90AB1,HYAL1,IFI44L,IFIT1,IFNAR1,ISOC1,KPNA3,LTN1,LYN,MAF,MED12,MEX3D,MGST1,MLX,MMP2,MTHFD2,MTOR,NDRG1,NDUFV2,NR4A3,NSL1,OLFM1,PDE5A,PDK4,PHLDA2,PKIA,PPARA,PPP1R3D,RAB23,RELA,RPL19,RPL27,RPS25,SARM1,SEC22B,SLC2A5,SLC5A3,SOD2,STAMBP,STXBP6,TMEM59,TNC,TSPAN12,TUBA8,TUBG1,TWF1,UB…	73
Developmental Disorder,Embryonic Development,Organismal Development,Tissue Morphology	Abnormal morphology of embryo	7.62e-07				ABL1,ABL2,ACVR2B,ACVRL1,ADAM17,AGO2,AHCTF1,APH1A,ARHGAP35,ARID3B,ARRB1,BCAS3,BCLAF1,BMP2,BMPR1A,BRAF,BRAP,C3,CCNE2,CDC25A,CDK12,CDKN1A,CFL1,CHMP5,CHUK,CTDNEP1,CUL3,CYP51A1,DAB2,DAG1,DAXX,DHX9,DISP1,DLD,DOT1L,ECE1,EDN1,EFNB1,EFNB2,EIF4G2,ELOA,EPN2,ERBB3,EZH2,F3,FBXO45,FGFRL1,FRS2,FURIN,FZD5,GADD45G,H1-0,H1-3,H2AZ1,HAP1,HESX1,HEY1,HIF1A,HLX,HSP90B1,HSPA5,IFT172,IFT46,IKBKB,INCENP,INHBA,INTU,ITGAV,I…	146
Cell Morphology,Organismal Injury and Abnormalities	Hypertrophy of cells	7.65e-07				ABL1,ACVRL1,ADA,ADAM17,ADRB2,APP,ARAF,BMP2,BMPR1A,BMX,BRAF,CAT,CBFB,CCR2,CDK4,CMKLR1,CREM,CSF3,DAG1,DNAJC3,DUSP5,ECE1,EDN1,EI24,EMP1,EPAS1,FASLG,FHL1,FOSL2,FSTL3,GDF15,H2AZ1,HBEGF,HIF1A,HSPG2,IGF2R,IKBKB,IL33,IL7,INHBA,JAK2,MAP2K1,MAP3K5,MAP3K7,MAPK8,MDM2,MEF2A,MEX3C,MMP3,MTOR,NFKB1,NR4A3,OSM,P2RX4,PDE5A,PIM1,PLD1,PPARA,PTGES,PTPN11,RPS6KA2,RUNX2,S100A10,SELENON,SHC1,SIRT1,SIRT5,SMAD4,SMAD6,STAT3…	85
Cancer,Organismal Injury and Abnormalities,Respiratory Disease	Early stage non-small cell lung cancer	8.14e-07				ACTR10,AGO2,ATIC,B2M,CTLA4,DGCR8,EIF4A1,ERBB3,FTL,HSP90AB1,HSP90B1,MDM2,MET,MYL12A,RHOC,RNASE1,RPL27,RPS6,SEC61G,SERBP1,SSR2,TARBP2,TMSB10/TMSB4X,TPT1,TUBA8,TUBG1	26
Cancer,Organismal Injury and Abnormalities,Respiratory Disease	Stage I-IIIA non-small cell lung cancer	8.81e-07				ACTR10,AGO2,ATIC,B2M,CTLA4,DGCR8,EIF4A1,ERBB3,FTL,HSP90AB1,HSP90B1,HTATIP2,MDM2,MET,MYL12A,PTGS1,RHOC,RNASE1,RPL27,RPS6,SEC61G,SERBP1,SSR2,TARBP2,TMSB10/TMSB4X,TPT1,TUBA8,TUBG1	28
Organismal Injury and Abnormalities,Reproductive System Disease	Benign uterine disease	1.2e-06				ADRB2,ALDH1B1,AP2S1,ARIH2,ARSL,ASH2L,ATRN,CGRRF1,CLCN5,CRY2,CXCL14,DNTTIP2,ECM2,EDNRB,EIF4EBP1,ERRFI1,EZH1,FOS,GALK2,GRB2,HNMT,HSP90AB1,HYAL1,IFI44L,IFIT1,IFNAR1,ISOC1,KPNA3,LTN1,LYN,MAF,MED12,MEX3D,MGST1,MLX,MMP2,MTHFD2,MTOR,NDRG1,NDUFV2,NR4A3,NSL1,OLFM1,PDE5A,PDK4,PHLDA2,PKIA,PPARA,PPP1R3D,RAB23,RELA,RPL19,RPL27,RPS25,SARM1,SEC22B,SLC2A5,SLC5A3,SOD2,STAMBP,STXBP6,TMEM59,TNC,TSPAN12,TWF1,UBAC1,U…	72
Cancer,Organismal Injury and Abnormalities,Respiratory Disease	Stage I non-small cell lung carcinoma	1.33e-06				ACTR10,AGO2,ATIC,B2M,DGCR8,EIF4A1,ERBB3,FTL,HSP90AB1,HSP90B1,MDM2,MET,MYL12A,RHOC,RNASE1,RPL27,RPS6,SEC61G,SERBP1,SSR2,TARBP2,TMSB10/TMSB4X,TPT1,TUBA8,TUBG1	25
Digestive System Development and Function,Gastrointestinal Disease,Hepatic System Development and Function,Hepatic System Disease,Organ Morphology,Organismal Development,Organismal Injury and Abnormalities	Abnormal morphology of liver	1.56e-06				ABCB10,ABL1,ACVR2B,ACVRL1,ADA,ADAR,ARG1,ARID4B,ASAH1,C3,CCR2,CDK4,CDKN1A,CEBPA,CYP1A1,EI24,ENKUR,EWSR1,FASLG,FUBP1,GBA,GLMP,GSTZ1,HEXB,HSPG2,HYAL1,IGF2R,IKBKB,MED1,MET,MFSD2A,MMUT,MTF1,MTHFD2,NCOA5,NPC1,NR1H3,PANK2,PEX5,PLAAT3,PPARA,PPP1R15B,PPT1,PTPN11,RELA,RUNX2,SAFB,SENP1,SIK3,SIRT1,SLC20A1,SOD2,SPEN,STAT1,STK3,TK2,TLR2,TRAF6,TXNRD2,TYSND1,WNT5A,XBP1,XPA,YAP1,YBX1,YOD1	66
Developmental Disorder,Embryonic Development,Organismal Development,Tissue Morphology	Abnormal morphology of embryonic tissue	1.86e-06				ABL1,ABL2,ACVR2B,ACVRL1,ADAM17,AGO2,AHCTF1,APH1A,ARHGAP35,ARID3B,ARRB1,BCAS3,BCLAF1,BMP2,BMPR1A,BRAF,BRAP,CCNE2,CDC25A,CDK12,CDKN1A,CFL1,CHMP5,CHUK,CTDNEP1,CUL3,CYP51A1,DAB2,DAG1,DAXX,DHX9,DISP1,DLD,DOT1L,ECE1,EDN1,EFNB1,EFNB2,EIF4G2,ELOA,EPN2,ERBB3,EZH2,F3,FBXO45,FGFRL1,FRS2,FURIN,FZD5,GADD45G,H1-0,H1-3,H2AZ1,HAP1,HESX1,HEY1,HIF1A,HLX,HSP90B1,IFT172,IFT46,IKBKB,INCENP,INHBA,INTU,ITGAV,ITGB3,ITGB…	143
Hematological System Development and Function,Immunological Disease,Lymphoid Tissue Structure and Development,Organ Morphology,Organismal Injury and Abnormalities,Tissue Morphology	Abnormal morphology of lymphoid organ	1.87e-06				ABCA1,ABL1,ACVR2B,ADAM17,AGK,ARAF,ARHGAP5,ARID4B,ASXL1,B4GAT1,BNIP3L,C3,CCR2,CCR7,CD40,CD86,CDKN1A,CEBPA,CEBPB,CFLAR,CIZ1,CSF2RB,CSF3,CTLA4,CXCR5,CYP1A1,DDX58,DOK2,EDNRB,ENKUR,ERRFI1,EWSR1,FASLG,FLVCR1,FOS,FYN,GBA,H1-0,H1-3,ICOS,IFNAR1,IFNG,IL15,IL2RA,IL33,IL7,IRF4,IRF5,ITGB3,JAK2,JAK3,LAMP2,LCP2,LGMN,LTBR,LYN,MDM2,MGAT2,MSR1,NFE2L2,NFKB1,NQO1,PANK2,PAWR,PICALM,PLEK2,PPT1,PRDX2,PRKCD,PSEN1,PTGIR,…	106
Cancer,Hematological Disease,Immunological Disease,Organismal Injury and Abnormalities	Mature B-cell neoplasm	2e-06				ABCC3,ABCG1,ABL1,ACP5,ACVRL1,ADA,ADGRL2,ADRB2,AKAP11,ALAS1,ANKH,ANKLE2,ANKRD40,ANKRD50,ANPEP,ANXA1,ANXA11,APBA1,APP,ARAF,ARHGAP1,ARHGAP33,ARL11,ASXL1,ATF6,ATP1B1,ATP6V1E1,ATRN,B2M,BCL7A,BCLAF1,BRAF,BRD4,CARMIL1,CASP9,CAT,CCL5,CCPG1,CCR7,CD40,CD68,CD86,CDC34,CDC42EP2,CDK4,CDKN1A,CEBPA,CEMIP,CEP250,CEP41,CFL1,CFLAR,CFP,CHRNB1,CHUK,CLCA4,CRK,CSDE1,CSF2RB,CTBP2,CTSL,CXCL11,CXCL2,CXCL8,CXCL9,CXCR5,CYP…	295
Cancer,Organismal Injury and Abnormalities,Reproductive System Disease	Prostatic adenocarcinoma	2.15e-06				ABCA1,ABCC5,ABL1,ABL2,ACOX1,ACP3,ACSF2,ACVRL1,ADAM17,ADAMTS4,ADAP2,ADAR,ADCY9,ADNP2,ADPRS,ADRB2,AGO2,AHCTF1,AK7,AKAP11,AKNA,AKR1B1,ALDH2,ALDH4A1,ANAPC5,ANGEL1,ANKFY1,ANKHD1/ANKHD1-EIF4EBP3,ANKRD42,ANLN,ANXA11,AP2A2,APBA1,APPL1,ARAF,ARAP1,ARHGAP18,ARHGAP20,ARHGAP22,ARHGAP29,ARHGAP31,ARHGAP35,ARHGAP5,ARHGEF19,ARID3B,ARID4B,ARIH2,ARMCX1,ARMT1,ARRDC2,ARVCF,ASAP3,ASH2L,ASNS,ASXL1,ATF6,ATG2A,ATP10D,ATP…	633
Cell Signaling,Cell-To-Cell Signaling and Interaction	Cytokine and chemokine mediated signaling pathway	2.19e-06				ANXA1,CCL22,CCL5,CCR2,CD86,CDKN1A,CNOT9,CRK,CSF2RB,CSF3,CXCL10,CXCL2,CXCL8,EREG,F13A1,FASLG,FOS,FSCN1,FYN,GRB2,HIF1A,HSP90B1,HSPA8,ICAM1,IFNAR1,IFNLR1,IL12B,IL19,IL23A,IL23R,IL2RA,IL31RA,IL4R,IL7,IRAK3,IRF4,JAK2,JAK3,KLF6,MMP2,MMP3,OSM,OSMR,PIM1,PTAFR,PTPN11,PTPRC,RELA,SHC1,SOS1,STAT1,STAT2,STAT3,STAT4,STAT5A,STX4,TIMP1,TNFRSF1B,TRAF6,VCAM1	60
Cancer,Organismal Injury and Abnormalities,Skeletal and Muscular Disorders	Leiomyoma	2.33e-06				ACHE,ADRB2,ALDH1B1,AP2S1,ARIH2,ARSL,ASH2L,ATRN,CGRRF1,CLCN5,CRY2,CXCL14,DNTTIP2,ECM2,EDNRB,EIF4EBP1,EZH1,FOS,GALK2,GRB2,HIF1A,HNMT,HSP90AB1,HYAL1,IFI44L,IFIT1,IFNAR1,ISOC1,KPNA3,LTN1,LYN,MAF,MED12,MET,MEX3D,MGST1,MLX,MMP2,MTHFD2,MTOR,NDRG1,NDUFV2,NR4A3,NSL1,OLFM1,PDE5A,PDK4,PHLDA2,PKIA,PPARA,PPP1R3D,RAB23,RELA,RPL19,RPL27,RPS25,SARM1,SEC22B,SHC1,SLC2A5,SLC5A3,SOD2,STAMBP,STXBP6,TMEM59,TNC,TSPAN12…	75
Cancer,Organismal Injury and Abnormalities,Respiratory Disease	Stage I-II non-small cell lung cancer	2.34e-06				ACTR10,AGO2,ATIC,B2M,DGCR8,EIF4A1,ERBB3,FTL,HSP90AB1,HSP90B1,HTATIP2,MDM2,MET,MYL12A,RHOC,RNASE1,RPL27,RPS6,SEC61G,SERBP1,SSR2,TARBP2,TMSB10/TMSB4X,TPT1,TUBA8,TUBG1	26
Cancer,Organismal Injury and Abnormalities	Metastatic carcinoma	2.4e-06				ABCC3,ABL1,ACTR10,ADAMTS1,ARAF,ATIC,B2M,BRAF,CCR2,CDK4,CTLA4,DNAJB6,DUSP4,EIF4A1,EPAS1,ERBB3,FASLG,FLT1,FTL,HELB,HIF1A,HSP90AB1,HSP90B1,ICOS,IDO1,IFNAR1,IL2RA,JAK2,KDM4B,KLF6,LYN,MAP2K1,MAP4K5,MDM2,MET,MKNK1,MMP2,MTOR,MYL12A,NFKB1,P2RY1,P2RY12,PARP2,POR,PTGS1,PTK2B,PTPRC,RHOC,RNASE1,RPL27,RPS6,SCD,SEC61G,SMARCA4,SSR2,STAT3,TMSB10/TMSB4X,TPT1,TUBA8,TUBG1,TYRO3,VDR	62
Protein Degradation,Protein Synthesis	Stabilization of protein	2.51e-06				ASPH,ATP1B1,B4GALT5,BAG2,BAG5,CCT4,CCT5,CCT7,CCT8,CDKN1A,CREBL2,CRTAP,DVL3,FBXO4,GGA3,GIPC1,HIP1R,HPS4,HSP90AB1,HSPA5,HSPA8,HYPK,IFT46,JAK2,LAMP2,MORC3,MTMR9,NAA15,NCLN,NEDD4L,NF2,NPM1,PDCD10,PIM1,PINK1,PINX1,PML,PTGES3,RNF149,RPL11,RPL23,RPL5,STK3,STUB1,STX12,STXBP1,TADA2A,TADA3,TAF9,TCP1,TMEM88,TNIP2,TREX1,TRIM24,TRIM39,UBE2B,USP7,VPS35,XBP1	59
Cancer,Organismal Injury and Abnormalities,Respiratory Disease	Metastatic lung carcinoma	2.54e-06				ABL1,ACTR10,ARAF,ATIC,B2M,BRAF,CDK4,CTLA4,EIF4A1,ERBB3,FLT1,FTL,HSP90AB1,HSP90B1,IDO1,JAK2,LYN,MAP2K1,MAP4K5,MDM2,MET,MKNK1,MYL12A,NFKB1,PARP2,POR,PTGS1,PTK2B,RHOC,RNASE1,RPL27,RPS6,SEC61G,SMARCA4,SSR2,TMSB10/TMSB4X,TPT1,TUBA8,TUBG1	39
Cancer,Organismal Injury and Abnormalities,Respiratory Disease	Metastatic lung tumor	2.9e-06				ABL1,ACTR10,ARAF,ATIC,B2M,BRAF,CDK4,CTLA4,EIF4A1,ERBB3,FLT1,FTL,HSP90AB1,HSP90B1,IDO1,JAK2,LYN,MAP2K1,MAP4K5,MDM2,MET,MKNK1,MTOR,MYL12A,NFKB1,PARP2,POR,PTGS1,PTK2B,RHOC,RNASE1,RPL27,RPS6,SEC61G,SMARCA4,SSR2,TMSB10/TMSB4X,TPT1,TUBA8,TUBG1,TYRO3	41
Organismal Injury and Abnormalities,Reproductive System Disease	Benign pelvic disease	2.98e-06				ABCG1,ADRB2,ALDH1B1,AP2S1,ARIH2,ARSL,ASH2L,ATF4,ATP1B1,ATRN,BYSL,CCL22,CCNK,CD68,CEBPB,CEMIP,CGRRF1,CLCN5,CRY2,CXCL10,CXCL14,CXCL8,CXCL9,CXCR5,DNTTIP2,ECM2,EDNRB,EGR1,EIF1,EIF4EBP1,ELL2,ERRFI1,EZH1,FLT1,FOS,FOSL2,FSTL3,G0S2,GALK2,GBP2,GPI,GRB2,GZMA,HIF1A,HINT1,HNMT,HSP90AB1,HYAL1,HYAL2,ICAM1,IFI44L,IFIT1,IFNAR1,IL18RAP,IL2RA,INHBA,ISG20,ISOC1,ITGB3,KPNA3,KSR1,LTB4R2,LTN1,LYN,MAF,MAP3K8,MARCKS,MCM…	142
Organismal Injury and Abnormalities,Tissue Morphology	Hypertrophy of tissue	3.18e-06				ACVRL1,ADA,ADAM17,ADRB2,BMP2,BMPR1A,BMX,BRAF,CAT,CBFB,CDK4,CREM,CSF3,DAG1,DUSP5,ECE1,EDN1,EI24,FASLG,FHL1,FOSL2,FSTL3,GDF15,H2AZ1,HBEGF,HIF1A,HSPG2,IGF2R,IKBKB,IL33,IL7,INHBA,JAK2,MAP2K1,MAP3K5,MAP3K7,MAPK8,MDM2,MEF2A,MEX3C,MMP3,MTOR,NFKB1,NR4A3,OSM,P2RX4,PDE5A,PLD1,PPARA,PTGES,PTPN11,RPS6KA2,RUNX2,SELENON,SHC1,SIRT1,SIRT5,SMAD4,SMAD6,STAT3,STK3,SUFU,TAB1,TIMP1,TLR2,TLR3,TNFRSF1B,TNFSF12,TRAF3IP2…	75
Cancer,Organismal Injury and Abnormalities,Respiratory Disease	Metastatic non-small cell lung carcinoma	3.33e-06				ABL1,ACTR10,ARAF,ATIC,B2M,BRAF,CDK4,CTLA4,EIF4A1,ERBB3,FLT1,FTL,HSP90AB1,HSP90B1,IDO1,JAK2,LYN,MAP2K1,MAP4K5,MDM2,MET,MKNK1,MYL12A,NFKB1,PARP2,PTGS1,PTK2B,RHOC,RNASE1,RPL27,RPS6,SEC61G,SMARCA4,SSR2,TMSB10/TMSB4X,TPT1,TUBA8,TUBG1	38
Cancer,Hematological Disease,Immunological Disease,Organismal Injury and Abnormalities	Mature B cell malignant tumor	3.56e-06				ABCG1,ABL1,ACP5,ACVRL1,ADA,ADRB2,ALAS1,ANKLE2,ANKRD40,ANKRD50,ANPEP,ANXA1,ANXA11,APBA1,APP,ARHGAP1,ARHGAP33,ARL11,ASXL1,ATP1B1,ATP6V1E1,ATRN,B2M,BCL7A,BCLAF1,BRAF,BRD4,CARMIL1,CASP9,CAT,CCL5,CCR7,CD40,CD68,CDC34,CDK4,CEBPA,CEP250,CEP41,CFLAR,CFP,CHRNB1,CHUK,CLCA4,CRK,CSDE1,CSF2RB,CTBP2,CTSL,CXCL2,CXCL8,CXCR5,CYP4F22,DDB1,DDX58,DEK,DENND6A,DMTF1,DOP1B,DUSP4,EDEM2,EGR1,EIF4E,EIF4EBP1,ELOC,EPSTI1,ER…	236
Cancer,Gastrointestinal Disease,Organismal Injury and Abnormalities	Oral cancer	3.93e-06				ABCA1,ABCC5,ADCY9,AKAP11,AMMECR1,ANKRD39,ANKZF1,ANXA1,APEX2,ARHGAP18,ARHGAP5,ARID4B,ARVCF,ASPH,ATIC,ATP13A3,ATP6V1E1,ATP8B4,ATXN2,AUTS2,BAG1,BDKRB1,BRAF,BRD4,BRPF3,BTF3L4,C16orf72,C2CD2,C2CD3,C2orf69,CAD,CALHM2,CASC3,CASP8AP2,CBFB,CBLL1,CCDC88A,CD276,CDK12,CEBPZ,CEMIP,CEP250,CEP83,CFL2,CHMP5,CHSY1,CIZ1,CNBP,CNOT4,COQ9,CREM,CSNK1A1,CSTF3,CTBP2,CTLA4,CTNS,CTR9,CXCL10,CXCL14,CXCL2,CXCL8,CYP1A1,CYTH4…	265
Developmental Disorder,Tissue Morphology	Abnormal morphology of extraembryonic tissue	4.36e-06				ACVR2B,ADAR,AGO2,BCAS3,BMP2,CBFB,CCNE2,CHMP5,CTDNEP1,CUL3,CYCS,DAB2,DAG1,DHX9,EZH2,F3,FURIN,FZD5,GAB1,H1-3,HSP90B1,INCENP,ITGAV,ITGB8,JAG1,KLF6,MED1,MED28,MTOR,NF2,NUMB,PAK4,PLCB3,PPP1R8,PSEN1,PTPN11,RAB10,S100A8,SEPHS1,SHC1,SLC25A19,SMAD4,SNAI1,SNX2,SOS1,STK3,SUMO2,SUZ12,TGFBR1,TRA2B,TXNRD1,UGCG,VCAM1,YAP1	54
Cancer,Gastrointestinal Disease,Organismal Injury and Abnormalities	Oral tumor	4.62e-06				ABCA1,ABCC5,ADCY9,AKAP11,AMMECR1,ANKRD39,ANKZF1,ANXA1,APEX2,ARHGAP18,ARHGAP5,ARID4B,ARVCF,ASPH,ATIC,ATP13A3,ATP6V1E1,ATP8B4,ATXN2,AUTS2,BAG1,BDKRB1,BRAF,BRD4,BRPF3,BTF3L4,C16orf72,C2CD2,C2CD3,C2orf69,CAD,CALHM2,CASC3,CASP8AP2,CBFB,CBLL1,CCDC88A,CD276,CDK12,CEBPZ,CEMIP,CEP250,CEP83,CFL2,CHMP5,CHSY1,CIZ1,CNBP,CNOT4,COQ9,CREM,CSNK1A1,CSTF3,CTBP2,CTLA4,CTNS,CTR9,CXCL10,CXCL14,CXCL2,CXCL8,CYP1A1,CYTH4…	266
RNA Post-Transcriptional Modification	Modification of rRNA	4.96e-06				DCAF13,DDX27,DDX47,DDX5,DDX52,DIMT1,DKC1,EXOSC3,HEATR1,ISG20L2,KRR1,MPHOSPH6,NOLC1,NOP56,NOP58,NPM1,POP5,RPL11,RPL27,RPL5,RPS17,RPS27,RPS6,SBDS,TFB1M,TSR3,UTP11,UTP15,UTP3,UTP6,WDR74	31
RNA Damage and Repair	Nonsense-mediated mRNA decay	4.96e-06				CASC3,CNOT8,DCP1A,EIF4A3,EIF4G1,ETF1,MAGOH,NCBP2,PNRC2,PPP2CA,PPP2R2A,RBM8A,RPL11,RPL19,RPL21,RPL23,RPL23A,RPL24,RPL27,RPL4,RPL5,RPS12,RPS17,RPS18,RPS25,RPS27,RPS6,RPS8,RPSA,SMG7,UPF2	31
Dermatological Diseases and Conditions,Organismal Injury and Abnormalities	Chronic small plaque psoriasis	5.62e-06				CXCL10,CXCL11,CXCL8,CXCL9,IFNG,IL12B,IL2RA,S100A12,STAT1	9
Dermatological Diseases and Conditions,Organismal Injury and Abnormalities	Chronic large plaque psoriasis	5.62e-06				CXCL10,CXCL11,CXCL8,CXCL9,IFNG,IL12B,IL2RA,S100A12,STAT1	9
Cancer,Gastrointestinal Disease,Organismal Injury and Abnormalities	Oral cavity carcinoma	6.05e-06				ABCA1,ABCC5,ADCY9,AKAP11,AMMECR1,ANKRD39,ANKZF1,ANXA1,APEX2,ARHGAP18,ARHGAP5,ARID4B,ARVCF,ASPH,ATIC,ATP13A3,ATP6V1E1,ATP8B4,ATXN2,AUTS2,BAG1,BDKRB1,BRAF,BRD4,BRPF3,BTF3L4,C16orf72,C2CD2,C2CD3,C2orf69,CAD,CALHM2,CASC3,CASP8AP2,CBFB,CBLL1,CCDC88A,CD276,CDK12,CEBPZ,CEMIP,CEP250,CEP83,CFL2,CHMP5,CHSY1,CIZ1,CNBP,CNOT4,COQ9,CREM,CSNK1A1,CSTF3,CTBP2,CTLA4,CTNS,CTR9,CXCL10,CXCL14,CXCL2,CXCL8,CYP1A1,CYTH4…	259
Cancer,Organismal Injury and Abnormalities,Skeletal and Muscular Disorders	Smooth muscle tumor	6.79e-06				ACHE,ADRB2,ALDH1B1,AP2S1,ARIH2,ARSL,ASH2L,ATRN,CDKN1A,CGRRF1,CLCN5,CRY2,CTSL,CXCL14,DNTTIP2,ECM2,EDNRB,EIF4EBP1,EZH1,FLT1,FOS,GALK2,GRB2,HIF1A,HNMT,HSP90AB1,HYAL1,IFI44L,IFIT1,IFNAR1,ISOC1,KPNA3,LTN1,LYN,MAF,MED12,MET,MEX3D,MGST1,MLX,MMP2,MTHFD2,MTOR,NDRG1,NDUFV2,NR4A3,NSL1,OLFM1,PDE5A,PDK4,PHLDA2,PKIA,POR,PPARA,PPP1R3D,PSMB9,RAB23,RELA,RPL19,RPL27,RPS25,SARM1,SEC22B,SHC1,SLC2A5,SLC5A3,SOD2,STAMB…	82
Cancer,Organismal Injury and Abnormalities,Respiratory Disease	Stage I metastatic non-small cell lung carcinoma	6.79e-06				ACTR10,B2M,EIF4A1,FTL,MDM2,MYL12A,RHOC,RNASE1,RPL27,RPS6,SEC61G,SSR2,TMSB10/TMSB4X,TPT1	14
Digestive System Development and Function,Gastrointestinal Disease	Abnormal morphology of digestive system	7.01e-06				ABCB10,ABL1,ACVR2B,ACVRL1,ADA,ADAM17,ADAR,AGPAT2,AMBN,ANKH,ARAF,ARG1,ARID4B,ASAH1,ATF4,B2M,C3,CBFA2T2,CCR2,CCR7,CDK4,CDKN1A,CEBPA,CHUK,CISH,CMKLR1,CREB3L2,CXCR5,CYP1A1,CYP51A1,DDX58,DNAJC3,ECE1,EDN1,EDNRB,EHD4,EI24,ENKUR,ERBB3,EWSR1,FAM20C,FASLG,FBXL20,FSTL3,FUBP1,GBA,GCNT3,GLMP,GSTZ1,HADH,HEXB,HLX,HSPG2,HUWE1,HYAL1,ICOS,IFNG,IGF2R,IKBKB,IL12B,IL2RA,IL4R,IL7,INHBA,IRAK3,JAG1,JAK3,KCNE3,LRP4,LRP6,…	143

## Sheet: M2
Categories	Diseases or Functions Annotation	p-value	Predicted Activation State	Activation z-score	|z-score|	Molecules	# Molecules
Cellular Function and Maintenance	Function of leukocytes	2.59e-08	Decreased	-2.438	2.438	CBLB,CCR6,CD247,CD3E,CD40LG,CIITA,DENND1B,DUSP2,FCMR,FLOT1,FUT7,FYB1,GIMAP4,GNAI3,IL10RA,IL16,ITGAL,ITK,KIT,MCPH1,NEDD9,NFATC1,PCGF2,PLA2G4A,PPARG,PTPN22,RASGRP1,RASSF5,RORC,ST6GAL1,STAT6,TBX21,TXK,UNC5B,VAV1	35
Cellular Function and Maintenance	Function of mononuclear leukocytes	7.64e-09	Decreased	-2.377	2.377	CBLB,CCR6,CD247,CD3E,CD40LG,CIITA,DENND1B,FYB1,GIMAP4,GNAI3,IL10RA,IL16,ITGAL,ITK,MCPH1,NEDD9,NFATC1,PCGF2,PPARG,PTPN22,RASGRP1,RASSF5,RORC,STAT6,TBX21,TXK,VAV1	27
Cell Cycle	Cell cycle progression	1.21e-05	Decreased	-2.338	2.338	CABLES1,CD3E,CD40LG,CDC25B,CDH1,CDK6,CNTROB,CSK,DAPK3,FBXW7,FGFR3,GATA3,GDF11,GNA13,GNAI3,H3-3A/H3-3B,HECA,HNF4A,IL6R,ING2,ITGA2,ITGAL,KIT,LCK,LIG1,LRIG1,LZTS1,MAP3K1,MCPH1,MXI1,NEDD9,NEK7,NEK9,NET1,NFATC1,PCGF2,PDGFB,PPARG,PPM1A,PPP1R9B,RASSF5,REM2,RORC,SAE1,SMAD7,SMPD3,STAT6,STMN1,TGIF1,TOP2A,UBC,VAV1,XPC,YY1,ZBTB16	55
Cell-mediated Immune Response,Cellular Development,Cellular Function and Maintenance,Cellular Growth and Proliferation,Embryonic Development,Hematological System Development and Function,Hematopoiesis,Lymphoid Tissue Structure and Development,Organ Development,Organismal Development,Tissue Development	T cell development	3.92e-12	Decreased	-2.3	2.3	CBLB,CBX2,CCR6,CD247,CD3D,CD3E,CD40LG,CD5,CDK6,CIITA,CSK,CXCR4,EIF2AK3,FUT7,FYB1,GATA3,GIMAP4,HMGA1,IL10RA,IL6R,IL6ST,ITGA4,ITGAL,ITK,ITPKC,KIT,LCK,LFNG,LY9,MLLT11,NFATC1,PCGF2,PPARG,PTPN22,RASGRP1,RORA,RORC,SIT1,SMAD7,SOX13,STAT6,TBX21,TXK,VAV1,YY1,ZBTB16	46
Cell-To-Cell Signaling and Interaction,Hematological System Development and Function	Binding of leukocytes	5.76e-09	Decreased	-2.287	2.287	ADORA1,ARF6,CBLB,CD3E,CD40LG,CDH1,CSK,CXCR4,DIAPH1,FLOT1,FUT7,FYB1,IL6R,IL6ST,ITGA2,ITGA4,ITGAL,ITK,KIT,LCK,LFNG,MCAM,NEDD9,NRP1,PPARG,PTPN22,RASGRP1,RASGRP2,RASSF5,STAT6,TXK,VAV1	32
Cancer,Organismal Injury and Abnormalities	Incidence of tumor	6.65e-11	Decreased	-2.267	2.267	ABRAXAS1,ACKR2,ACSL3,ADORA1,AGAP2,AGPAT5,AICDA,ANKRD13A,ANKRD13B,APOBEC3B,ARF6,ARFGAP3,ARL6IP1,ARL6IP5,ARMC12,ASPA,ATL2,ATXN7L1,B3GALNT1,BMF,CA8,CABLES1,CBLB,CBX2,CCR4,CCR6,CD40LG,CDC25B,CDH1,CDK6,CDS2,CDYL2,CEP85L,CGA,CHD3,CIITA,CILK1,CKS2,CLDN5,CLK2,CMAS,CNTROB,COQ2,CORO6,CPD,CPNE1,CPT1A,CXCR4,CYTIP,DEGS1,DIAPH1,DIRAS2,DSTN,DYRK2,EDEM3,EFCAB5,EHD1,EHD3,EMC1,EML1,EML6,ESYT1,FAM102A,FAM117B,FAM12…	276
Carbohydrate Metabolism	Metabolism of carbohydrate	2.55e-06	Increased	2.263	2.263	ADORA1,AGPAT5,ALDH3A2,ARF6,B3GALNT1,CDS2,CMAS,COQ2,CPNE1,CPT1A,DYRK2,ETNK1,GDE1,GDPD3,HK1,HNF4A,HS3ST3B1,IL6ST,ITPKC,KIT,LPL,NEU3,NISCH,PDGFB,PGAP2,PGM2L1,PIK3C2B,PIP4K2A,PLA2G4A,PLEKHA1,PPARG,RGS3,RORA,RORC,SERINC5,SLC44A2,SLC9A1,ST6GAL1,ST8SIA1,STARD10,SULT2B1,VANGL2,VAV1	43
Cell-To-Cell Signaling and Interaction,Hematological System Development and Function,Immune Cell Trafficking	Adhesion of immune cells	3.68e-08	Decreased	-2.257	2.257	ADORA1,ARF6,CBLB,CD40LG,CDH1,CSK,CXCR4,DIAPH1,FLOT1,FUT7,FYB1,IL6R,IL6ST,ITGA2,ITGA4,ITGAL,ITK,KIT,LCK,MCAM,NEDD9,NRP1,PPARG,PTPN22,RASGRP1,RASGRP2,RASSF5,STAT6,VAV1	29
Cellular Movement	Cellular infiltration	4.92e-05	Decreased	-2.257	2.257	ACKR2,CBLB,CCR4,CCR6,CD40LG,CIITA,FUT7,GJC2,IL16,IL6R,IL6ST,ITGA4,ITGAL,ITK,MCAM,NFATC1,NRP1,PDGFB,PDK2,PLA2G4A,PPARG,RORA,RORC,SGPP2,SMAD7,STAT6,TBX21,UNC5B,VAV1	29
Cellular Function and Maintenance,Hematological System Development and Function	Function of T lymphocytes	1.58e-09	Decreased	-2.18	2.18	CBLB,CCR6,CD247,CD3E,CD40LG,CIITA,DENND1B,FYB1,GIMAP4,GNAI3,IL10RA,IL16,ITGAL,ITK,MCPH1,NEDD9,NFATC1,PCGF2,PTPN22,RASGRP1,RORC,STAT6,TBX21,TXK,VAV1	25
Cellular Function and Maintenance	Function of lymphatic system cells	2.12e-08	Decreased	-2.18	2.18	CBLB,CCR4,CCR6,CD247,CD3E,CD40LG,CIITA,DENND1B,FYB1,GIMAP4,GNAI3,IL10RA,IL16,ITGAL,ITK,MCPH1,NEDD9,NFATC1,PCGF2,PTPN22,RASGRP1,RASSF5,RORC,STAT6,TBX21,TXK,VAV1	27
Cellular Function and Maintenance,Hematological System Development and Function	Function of lymphocytes	2.69e-08	Decreased	-2.18	2.18	CBLB,CCR6,CD247,CD3E,CD40LG,CIITA,DENND1B,FYB1,GIMAP4,GNAI3,IL10RA,IL16,ITGAL,ITK,MCPH1,NEDD9,NFATC1,PCGF2,PTPN22,RASGRP1,RASSF5,RORC,STAT6,TBX21,TXK,VAV1	26
Developmental Disorder,Immunological Disease,Organismal Injury and Abnormalities	Hypoplasia of lymphoid organ	6.35e-06	Increased	2.16	2.16	CD247,CD3E,CD40LG,CDK6,CYTIP,FUT7,IL6ST,LCK,MYBL1,NEDD9,RASSF5,RORC,SIT1,VAV1	14
Cell-To-Cell Signaling and Interaction,Hematological System Development and Function	Binding of mononuclear leukocytes	3.66e-10	Decreased	-2.159	2.159	CBLB,CD3E,CD40LG,CXCR4,DIAPH1,FLOT1,FUT7,FYB1,IL6R,IL6ST,ITGA2,ITGA4,ITGAL,ITK,LCK,LFNG,MCAM,NEDD9,PPARG,RASGRP1,RASSF5,TXK,VAV1	23
Cellular Movement,Hematological System Development and Function,Immune Cell Trafficking	Migration of mononuclear leukocytes	8.08e-10	Decreased	-2.149	2.149	ACKR2,AQP3,CBLB,CCR4,CCR6,CD40LG,CXCR4,CYTIP,DIAPH1,FLOT1,FUT7,FYB1,GATA3,GJC2,GNA13,GNAI3,GPR15,IL16,IL6ST,ITGA2,ITGA4,ITGAL,ITK,LCK,MCAM,MLLT11,PPARG,RASGRP1,RASSF5,RORA,RORC,SH2D3C,TXK,VAV1	34
Cellular Movement,Hematological System Development and Function,Immune Cell Trafficking	Cell movement of leukocytes	3.1e-10	Decreased	-2.142	2.142	ACKR2,ADORA1,AQP3,CBLB,CCR4,CCR6,CD40LG,CD5,CDH1,CIITA,CSK,CXCR4,CYTIP,DIAPH1,FLOT1,FUT7,FYB1,GATA3,GIT2,GJC2,GNA13,GNAI3,GNAZ,GPR15,IL10RA,IL16,IL6R,IL6ST,ITGA2,ITGA4,ITGAL,ITK,KIT,LCK,MCAM,MLLT11,NEDD9,NFATC1,PDE4D,PDGFB,PDK2,PLA2G4A,PPARG,RASGRP1,RASSF5,RORA,RORC,SGPP2,SH2D3C,SMAD7,STAP1,STAT6,TBX21,TREML2,TXK,UNC5B,VAV1	57
Cellular Function and Maintenance	Function of blood cells	1.36e-09	Decreased	-2.099	2.099	CBLB,CBX2,CCR6,CD247,CD3E,CD40LG,CIITA,DENND1B,DUSP2,FCMR,FLOT1,FUT7,FYB1,GIMAP4,GNAI3,IL10RA,IL16,ITGA2,ITGA2B,ITGAL,ITK,KIT,MCPH1,NEDD9,NFATC1,PCGF2,PLA2G4A,PPARG,PTPN22,RASGRP1,RASGRP2,RASSF5,RORC,ST6GAL1,STAT6,TBX21,TRPC3,TXK,UNC5B,VAV1	40
Cellular Movement,Hematological System Development and Function,Immune Cell Trafficking,Inflammatory Response	Cell movement of phagocytes	0.000121	Decreased	-2.098	2.098	ACKR2,ADORA1,CCR6,CD40LG,CD5,CDH1,CXCR4,DIAPH1,FLOT1,FUT7,GIT2,GNAI3,IL10RA,IL16,IL6R,IL6ST,ITGA4,ITGAL,KIT,MCAM,PDE4D,PDGFB,PDK2,PLA2G4A,PPARG,RORA,SGPP2,SMAD7,STAP1,STAT6,TREML2,UNC5B,VAV1	33
Embryonic Development,Hematological System Development and Function,Lymphoid Tissue Structure and Development,Organ Development,Organismal Development,Tissue Development	Formation of lymphoid tissue	5.1e-07	Decreased	-2.094	2.094	AICDA,CCR6,CD3D,CD3E,CD40LG,CD5,CXCR4,DIAPH1,EIF2AK3,FGFR3,GATA3,ITGA4,ITGAL,ITK,KIT,LCK,LFNG,MEF2C,MLLT11,NFATC1,PDGFB,PTPN22,RASGRP1,RORC,SIT1,VAV1,YY1	27
Cell-To-Cell Signaling and Interaction	Binding of blood cells	2.52e-08	Decreased	-2.073	2.073	ADORA1,ARF6,CBLB,CD3E,CD40LG,CDH1,CSK,CXCR4,DIAPH1,FLOT1,FUT7,FYB1,IL6R,IL6ST,ITGA2,ITGA2B,ITGA4,ITGAL,ITK,KIT,LCK,LFNG,MCAM,NEDD9,NRP1,PPARG,PTPN22,RASGRP1,RASGRP2,RASSF5,STAT6,TXK,VAV1	33
Carbohydrate Metabolism	Synthesis of carbohydrate	4.36e-05	Increased	2.063	2.063	ADORA1,AGPAT5,ARF6,B3GALNT1,CDS2,CMAS,CPNE1,DYRK2,ETNK1,HNF4A,HS3ST3B1,KIT,LPL,PDGFB,PGAP2,PGM2L1,PIK3C2B,PIP4K2A,PLA2G4A,PLEKHA1,PPARG,RGS3,RORA,RORC,SERINC5,SLC44A2,ST8SIA1,STARD10,SULT2B1,VANGL2,VAV1	31
Cell-mediated Immune Response,Cellular Function and Maintenance,Hematological System Development and Function	T cell homeostasis	2.44e-12	Decreased	-2.059	2.059	BMF,CBLB,CBX2,CCR6,CD247,CD3D,CD3E,CD40LG,CD5,CDK6,CIITA,CSK,CXCR4,EIF2AK3,FUT7,FYB1,GATA3,GIMAP4,HMGA1,IL10RA,IL6R,IL6ST,ITGA4,ITGAL,ITK,ITPKC,KIT,LCK,LFNG,LY9,MLLT11,NFATC1,PCGF2,PPARG,PTPN22,RASGRP1,RORA,RORC,SIT1,SMAD7,SOX13,STAT6,TBX21,TXK,VAV1,YY1,ZBTB16	47
Cell-To-Cell Signaling and Interaction	Adhesion of blood cells	4.84e-08	Decreased	-2.059	2.059	ADORA1,ARF6,CBLB,CD40LG,CDH1,CSK,CXCR4,DIAPH1,FLOT1,FUT7,FYB1,IL6R,IL6ST,ITGA2,ITGA2B,ITGA4,ITGAL,ITK,KIT,LCK,MCAM,NEDD9,NRP1,PPARG,PTPN22,RASGRP1,RASGRP2,RASSF5,STAT6,VAV1	30
Cellular Development,Cellular Growth and Proliferation,Hematological System Development and Function,Hematopoiesis,Lymphoid Tissue Structure and Development,Tissue Development	Leukopoiesis	9.09e-12	Decreased	-2.051	2.051	ADORA1,CBLB,CBX2,CCR6,CD247,CD3D,CD3E,CD40LG,CD5,CDK6,CIITA,CSK,CXCR4,EIF2AK3,FUT7,FYB1,GATA3,GIMAP4,GIT2,HDAC7,HMGA1,IL10RA,IL6R,IL6ST,ITGA4,ITGAL,ITK,ITPKC,KIT,LCK,LFNG,LY9,MEF2C,MEF2D,MLLT11,MYBL1,NFATC1,NRP1,PCGF2,PLA2G4A,PLCL2,PLEKHA1,PPARG,PTPN12,PTPN22,RASGRP1,RASSF5,RORA,RORC,SIT1,SMAD7,SOX13,ST6GAL1,ST8SIA1,STAT6,TBX21,TXK,VAV1,YY1,ZBTB16	60
Cellular Movement	Cell movement of myeloid cells	8.83e-05	Decreased	-2.008	2.008	ACKR2,ADORA1,CCR6,CD40LG,CSK,CXCR4,FLOT1,FUT7,FYB1,GIT2,GNAI3,IL16,IL6R,IL6ST,ITGA4,ITGAL,ITK,KIT,MCAM,PDE4D,PDGFB,PDK2,PLA2G4A,PPARG,RORA,SGPP2,SMAD7,STAP1,STAT6,TBX21,TREML2,UNC5B,VAV1	33
Cell-To-Cell Signaling and Interaction,Hematological System Development and Function,Immune Cell Trafficking	Adhesion of mononuclear leukocytes	9.81e-10		-1.99	1.99	CBLB,CD40LG,CXCR4,DIAPH1,FLOT1,FUT7,FYB1,IL6R,IL6ST,ITGA2,ITGA4,ITGAL,ITK,MCAM,NEDD9,PPARG,RASGRP1,RASSF5,VAV1	19
Cellular Movement,Hematological System Development and Function,Immune Cell Trafficking	Cell movement of mononuclear leukocytes	1.7e-10		-1.984	1.984	ACKR2,AQP3,CBLB,CCR4,CCR6,CD40LG,CIITA,CXCR4,CYTIP,DIAPH1,FLOT1,FUT7,FYB1,GATA3,GJC2,GNA13,GNAI3,GNAZ,GPR15,IL16,IL6R,IL6ST,ITGA2,ITGA4,ITGAL,ITK,LCK,MCAM,MLLT11,NEDD9,NFATC1,PDGFB,PPARG,RASGRP1,RASSF5,RORA,RORC,SH2D3C,TXK,UNC5B,VAV1	41
Cellular Movement,Hematological System Development and Function,Immune Cell Trafficking	Lymphocyte migration	4.14e-10		-1.962	1.962	ACKR2,AQP3,CBLB,CCR4,CCR6,CD40LG,CXCR4,CYTIP,DIAPH1,FLOT1,FUT7,FYB1,GATA3,GJC2,GNA13,GNAI3,GPR15,IL16,IL6ST,ITGA2,ITGA4,ITGAL,ITK,LCK,MCAM,MLLT11,RASGRP1,RASSF5,RORA,RORC,SH2D3C,TXK,VAV1	33
Cell-To-Cell Signaling and Interaction,Hematological System Development and Function	Interaction of mononuclear leukocytes	2.99e-10		-1.96	1.96	CBLB,CD3E,CD40LG,CXCR4,DIAPH1,FLOT1,FUT7,FYB1,IL6R,IL6ST,ITGA2,ITGA4,ITGAL,ITK,LCK,LFNG,MCAM,NEDD9,NRP1,PPARG,RASGRP1,RASSF5,TXK,VAV1	24
Cellular Function and Maintenance	Lymphocyte homeostasis	5.44e-12		-1.92	1.92	BMF,CBLB,CBX2,CCR6,CD247,CD3D,CD3E,CD40LG,CD5,CDK6,CIITA,CSK,CXCR4,EIF2AK3,FUT7,FYB1,GATA3,GIMAP4,HMGA1,IL10RA,IL6R,IL6ST,ITGA4,ITGAL,ITK,ITPKC,KIT,LCK,LFNG,LY9,MEF2C,MLLT11,NFATC1,PCGF2,PPARG,PTPN22,RASGRP1,RORA,RORC,SIT1,SMAD7,SOX13,STAT6,TBX21,TXK,VAV1,YY1,ZBTB16	48
Cell Death and Survival	Cell death of lymphocytes	8.6e-08		1.897	1.897	BMF,CD247,CD3E,CD40LG,CD5,CIITA,CXCR4,FBXW7,FCMR,GIMAP4,GP2,IL6R,ITGAL,ITK,ITPR3,KLF13,LCK,LRIG1,NFATC1,PRKD2,PTPN22,RORC,SH2D2A,SMAD7,STAT6,TBX21,TOP2A,VAV1,YY1,ZBTB16	30
Cell Death and Survival	Cell death of lymphatic system cells	2.16e-07		1.868	1.868	BMF,CD247,CD3E,CD40LG,CD5,CIITA,CXCR4,FBXW7,FCMR,GIMAP4,GP2,HMGA1,IL6R,ITGAL,ITK,ITPR3,KLF13,LCK,LRIG1,NFATC1,PRKD2,PTPN22,RORC,SH2D2A,SMAD7,STAT6,TBX21,TOP2A,VAV1,YY1,ZBTB16	31
Cell-To-Cell Signaling and Interaction,Hematological System Development and Function,Immune Cell Trafficking,Inflammatory Response	Adhesion of phagocytes	0.000158		-1.855	1.855	ADORA1,ARF6,CD40LG,CDH1,ITGA4,ITGAL,KIT,PPARG,PTPN22,RASGRP2,STAT6,VAV1	12
Cell Death and Survival	Cell survival	4.14e-08		-1.854	1.854	ADORA1,AGAP2,AICDA,AQP3,BAMBI,CBLB,CD247,CD3E,CD40LG,CDH1,CDK6,CLK2,CXCR4,DAPK3,DHCR24,DUSP2,EIF2AK3,FAM120A,FCMR,FGFR3,FKBP5,GATA3,GDF11,GMFG,GNA13,HIP1,HK1,HMGA1,HNRNPUL1,IL6R,IL6ST,ITGAL,ITK,ITPR3,JUP,KCNIP3,KIT,KLK7,LCK,LIG1,LRIG1,LY9,MAP3K1,MCAM,MCUR1,MEF2C,NCK1,NEDD9,NEIL1,NEK7,NRP1,NUP93,PCGF2,PDGFB,PLA2G4A,PPARG,PPM1A,PPP2R5A,PRKD2,PSIP1,PTPN22,RORC,SARAF,SLC1A3,SLC9A1,SMAD7,SPOP,ST6GAL1,…	81
Developmental Disorder	Dysgenesis	0.00016		1.853	1.853	ARF6,BMF,CBX2,CD247,CD3E,CD40LG,CDK6,CGA,CYTIP,DHRS3,FGFR3,FUT7,GDF11,IL6ST,JUP,KLF7,LCK,LIG1,LRP2,MAP3K1,MEF2C,MYBL1,NEDD9,PDGFB,PPARG,RASSF5,RORC,RSPO2,SH2D3C,SIT1,VANGL2,VAV1	32
Cell-To-Cell Signaling and Interaction,Hematological System Development and Function	Binding of T lymphocytes	1.6e-09		-1.845	1.845	CBLB,CD3E,CD40LG,CXCR4,DIAPH1,FLOT1,FUT7,FYB1,ITGA2,ITGA4,ITGAL,ITK,LCK,LFNG,MCAM,RASGRP1,RASSF5,TXK	18
Cell Death and Survival	Cell viability	1.9e-05		-1.84	1.84	ADORA1,AGAP2,AICDA,AQP3,CD247,CD3E,CD40LG,CDH1,CDK6,CXCR4,DAPK3,DHCR24,DUSP2,EIF2AK3,FAM120A,FCMR,FGFR3,FKBP5,GATA3,GDF11,GMFG,GNA13,HIP1,HK1,HMGA1,HNRNPUL1,IL6R,IL6ST,ITGAL,ITK,ITPR3,KCNIP3,KIT,KLK7,LCK,LIG1,LRIG1,LY9,MAP3K1,MCAM,MCUR1,MEF2C,NEIL1,NEK7,NRP1,NUP93,PCGF2,PLA2G4A,PPARG,PPM1A,PPP2R5A,PRKD2,PSIP1,PTPN22,RORC,SARAF,SLC1A3,SLC9A1,SPOP,ST6GAL1,STMN1,SULT2B1,TBX21,TXNDC16,UNC5B,VBP1,XPC,…	69
Cell Death and Survival	Cytotoxicity	0.000222		-1.839	1.839	ADORA1,CBLB,CD247,CD40LG,CD5,ITGAL,ITK,KIT,LCK,NFATC1,RASGRP1,RASGRP2,SMAD7,TBX21,TOP2A,VAV1	16
Cell-To-Cell Signaling and Interaction	Binding of lymphatic system cells	4.19e-11		-1.833	1.833	ACKR2,CBLB,CD3E,CD40LG,CXCR4,DIAPH1,FLOT1,FUT7,FYB1,IL6R,IL6ST,ITGA2,ITGA2B,ITGA4,ITGAL,ITK,LCK,LFNG,MCAM,NEDD9,RASGRP1,RASSF5,TXK	23
Cell Death and Survival	Apoptosis of lymphocytes	9.1e-07		1.823	1.823	BMF,CD247,CD3E,CD40LG,CD5,CIITA,CXCR4,FBXW7,FCMR,GIMAP4,GP2,IL6R,ITK,ITPR3,KLF13,LCK,LRIG1,NFATC1,PTPN22,RORC,SMAD7,STAT6,TOP2A,VAV1,YY1,ZBTB16	26
Cell-To-Cell Signaling and Interaction,Hematological System Development and Function	Binding of lymphocytes	2.68e-10		-1.819	1.819	CBLB,CD3E,CD40LG,CXCR4,DIAPH1,FLOT1,FUT7,FYB1,IL6R,IL6ST,ITGA2,ITGA4,ITGAL,ITK,LCK,LFNG,MCAM,NEDD9,RASGRP1,RASSF5,TXK	21
Immunological Disease	Hypersensitive reaction	7.77e-07		-1.816	1.816	ALDH3A2,ARFGAP3,CCR4,CCR6,CDC25B,CPNE1,CXCR4,CYTIP,DUSP2,FLOT1,FUT7,GATA3,H3-3A/H3-3B,IL16,IL6R,ITK,JUP,KIT,KLK7,LAPTM5,LPL,MCAM,MXI1,PLA2G4A,PPARG,STAT6,TRPC3,TXK,VAV1,VCL	30
Cellular Movement,Hematological System Development and Function,Immune Cell Trafficking	Cellular infiltration by leukocytes	3.62e-05		-1.804	1.804	ACKR2,CBLB,CCR4,CCR6,CD40LG,CIITA,FUT7,GJC2,IL16,IL6R,IL6ST,ITGA4,ITGAL,ITK,MCAM,NFATC1,PDK2,PLA2G4A,PPARG,RORA,RORC,SGPP2,SMAD7,STAT6,TBX21,UNC5B,VAV1	27
Cell Death and Survival	Apoptosis of lymphatic system cells	1.7e-06		1.795	1.795	BMF,CD247,CD3E,CD40LG,CD5,CIITA,CXCR4,FBXW7,FCMR,GIMAP4,GP2,HMGA1,IL6R,ITK,ITPR3,KLF13,LCK,LRIG1,NFATC1,PTPN22,RORC,SMAD7,STAT6,TOP2A,VAV1,YY1,ZBTB16	27
Cell Death and Survival	Cell death of immune cells	5.92e-08		1.786	1.786	AICDA,BMF,CD247,CD3E,CD40LG,CD5,CIITA,CXCR4,FBXW7,FCMR,GATA3,GIMAP4,GP2,HK1,IL6R,IL6ST,ITGA4,ITGAL,ITK,ITPR3,KIT,KLF13,LCK,LRIG1,LY9,MEF2C,NEK7,NFATC1,PELI2,PLA2G4A,PPARG,PRKD2,PTPN22,RORC,SH2D2A,SMAD7,ST6GAL1,STAT6,TBX21,TOP2A,VAV1,YY1,ZBTB16	43
Cell Death and Survival	Cell death of blood cells	1.46e-07		1.786	1.786	AICDA,ARF6,BMF,CD247,CD3E,CD40LG,CD5,CIITA,CXCR4,FBXW7,FCMR,GATA3,GIMAP4,GP2,HK1,IL6R,IL6ST,ITGA4,ITGAL,ITK,ITPR3,KIT,KLF13,LCK,LRIG1,LY9,MEF2C,NEK7,NFATC1,PELI2,PLA2G4A,PPARG,PRKD2,PTPN22,RORC,SH2D2A,SMAD7,ST6GAL1,STAT6,TBX21,TOP2A,VAV1,YY1,ZBTB16	44
Cell Morphology	Polarization of cells	0.000172		-1.772	1.772	CD40LG,CDH1,CXCR4,DIAPH1,GATA3,GNA13,GNAI3,ITGA4,LCK,RASSF5,RORC,STAT6,TBX21,VAV1	14
Cellular Movement,Hematological System Development and Function,Immune Cell Trafficking	Cell movement of lymphocytes	1.29e-10		-1.767	1.767	ACKR2,AQP3,CBLB,CCR4,CCR6,CD40LG,CXCR4,CYTIP,DIAPH1,FLOT1,FUT7,FYB1,GATA3,GJC2,GNA13,GNAI3,GNAZ,GPR15,IL16,IL6ST,ITGA2,ITGA4,ITGAL,ITK,LCK,MCAM,MLLT11,NEDD9,NFATC1,PPARG,RASGRP1,RASSF5,RORA,RORC,SH2D3C,TXK,VAV1	37
Cell-mediated Immune Response,Cellular Development,Cellular Function and Maintenance,Cellular Growth and Proliferation,Embryonic Development,Hematological System Development and Function,Hematopoiesis,Lymphoid Tissue Structure and Development,Organ Development,Organismal Development,Tissue Development	Differentiation of T lymphocytes	6e-11		-1.744	1.744	CBLB,CBX2,CCR6,CD247,CD3D,CD3E,CD40LG,CDK6,CIITA,CXCR4,FUT7,GATA3,HMGA1,IL10RA,IL6R,ITGAL,ITK,ITPKC,KIT,LCK,LFNG,MLLT11,NFATC1,PCGF2,PPARG,PTPN22,RORA,RORC,SIT1,SMAD7,SOX13,STAT6,TBX21,TXK,VAV1,ZBTB16	36
Embryonic Development,Hematological System Development and Function,Lymphoid Tissue Structure and Development,Organ Development,Organismal Development,Tissue Development	Formation of lymphoid organ	7.37e-06		-1.726	1.726	CCR6,CD3D,CD3E,CD40LG,CD5,CXCR4,DIAPH1,EIF2AK3,GATA3,ITGAL,ITK,KIT,LCK,LFNG,MLLT11,PDGFB,PTPN22,RASGRP1,RORC,SIT1,YY1	21
Embryonic Development,Organismal Development	Development of body trunk	3.27e-07		-1.68	1.68	AGAP2,ARF6,BMF,CBX2,CCR6,CD3D,CD3E,CD5,CDH1,CGA,CXCR4,DENND1B,DHRS3,EHD3,EIF2AK3,FBXW7,FGFR3,FOXP4,GATA3,GDF11,GNA13,HNF4A,HUNK,IL6R,ITGA2,ITGA4,ITGAL,ITK,JUP,KIT,KLF11,KLF7,LCK,LFNG,LIG1,LPL,LRP2,MAP3K1,MEF2C,MEF2D,MLLT11,MMP17,MYBL1,NCK1,NET1,NFATC1,NRP1,NUP107,PDGFB,PHF2,PLEKHA1,PPARG,PTPN12,RASGRP1,RORC,RSPO2,SIT1,SMAD7,SMPD3,STAT6,STMN1,TCHP,TNS2,UBC,VANGL2,VCL,YY1	67
Cellular Movement	Migration of cells	9.64e-10		-1.679	1.679	ACKR2,ADORA1,AGAP2,AQP3,ARF6,ARFGAP3,CAP1,CBLB,CCR4,CCR6,CD40LG,CD5,CDC25B,CDH1,CDK6,CGA,CIITA,CLDN5,CSK,CXCR4,CYTIP,DAPK3,DIAPH1,EHD1,FAM120A,FBLN2,FBXW7,FGFR3,FLOT1,FUT7,FYB1,GATA3,GIT2,GJC2,GMFG,GNA13,GNAI3,GNAZ,GPR15,HNF4A,HVCN1,IL10RA,IL16,IL6R,IL6ST,ITGA2,ITGA2B,ITGA4,ITGAL,ITK,JUP,KIT,KLK7,LCK,LDLRAD4,MAP3K1,MCAM,MCM3,MEF2C,MEF2D,MLLT11,NCK1,NEDD9,NET1,NFATC1,NISCH,NRP1,PCGF2,PDE4D,PDGFB,P…	111
Cardiovascular System Development and Function,Cell-To-Cell Signaling and Interaction	Binding of endothelial cells	1.86e-05		-1.675	1.675	ACKR2,ARF6,CD40LG,CXCR4,FUT7,GATA3,ITGA2,ITGA4,ITGAL,KIT,MCAM,NRP1,PPARG,PTPN12,STAT6,TRPC3	16
Humoral Immune Response,Protein Synthesis	Quantity of IgG3	4.48e-05		-1.667	1.667	AICDA,CCR6,CD40LG,FCMR,LCK,MYBL1,NFATC1,STAT6,VAV1	9
Cell Morphology,Cellular Assembly and Organization,Cellular Function and Maintenance	Formation of invadopodia	2.55e-05		-1.664	1.664	ARF6,DIAPH1,GATA3,NCK1,NEDD9,TGIF1,VAV1	7
Cell-mediated Immune Response,Cell-To-Cell Signaling and Interaction,Cellular Movement,Hematological System Development and Function,Immune Cell Trafficking	Adhesion of T lymphocytes	3.24e-08		-1.658	1.658	CBLB,CD40LG,CXCR4,DIAPH1,FLOT1,FUT7,FYB1,ITGA2,ITGA4,ITGAL,ITK,MCAM,RASGRP1,RASSF5	14
Immunological Disease,Inflammatory Disease,Inflammatory Response,Neurological Disease,Organismal Injury and Abnormalities	Experimental autoimmune encephalomyelitis	4.35e-07		-1.657	1.657	ACKR2,CBLB,CCR4,CCR6,CD40LG,CD5,CIITA,DHCR24,EHD1,EHD3,EIF2AK3,IL6ST,ITGA4,ITK,KIT,NFATC1,PLA2G4A,PMVK,PPARG,PTPN22,RORA,RORC,SIT1,STAT6,TBX21,UBASH3A,ZRANB1	27
Cellular Development,Cellular Growth and Proliferation,Hematological System Development and Function,Hematopoiesis,Lymphoid Tissue Structure and Development,Tissue Development	Hematopoiesis of mononuclear leukocytes	1.84e-11		-1.655	1.655	CBLB,CBX2,CCR6,CD247,CD3D,CD3E,CD40LG,CD5,CDK6,CIITA,CSK,CXCR4,EIF2AK3,FUT7,FYB1,GATA3,GIMAP4,HDAC7,HMGA1,IL10RA,IL6R,IL6ST,ITGA4,ITGAL,ITK,ITPKC,KIT,LCK,LFNG,LY9,MEF2C,MEF2D,MLLT11,NFATC1,PCGF2,PLCL2,PLEKHA1,PPARG,PTPN12,PTPN22,RASGRP1,RASSF5,RORA,RORC,SIT1,SMAD7,SOX13,ST8SIA1,STAT6,TBX21,TXK,VAV1,YY1,ZBTB16	54
Cell-To-Cell Signaling and Interaction	Binding of leukemia cell lines	5.98e-06		-1.633	1.633	CD40LG,CDH1,CXCR4,CYTIP,FUT7,FYB1,GMFG,GNA13,ITGA4,ITGAL,LCK,RASGRP2,ZBTB16	13
Cell-To-Cell Signaling and Interaction,Hematological System Development and Function	Interaction of lymphocytes	2.88e-10		-1.619	1.619	CBLB,CD3E,CD40LG,CXCR4,DIAPH1,FLOT1,FUT7,FYB1,IL6R,IL6ST,ITGA2,ITGA4,ITGAL,ITK,LCK,LFNG,MCAM,NEDD9,NRP1,RASGRP1,RASSF5,TXK	22
Cell-To-Cell Signaling and Interaction,Hematological System Development and Function	Interaction of T lymphocytes	1.3e-09		-1.608	1.608	CBLB,CD3E,CD40LG,CXCR4,DIAPH1,FLOT1,FUT7,FYB1,ITGA2,ITGA4,ITGAL,ITK,LCK,LFNG,MCAM,NRP1,RASGRP1,RASSF5,TXK	19
Hematological System Development and Function,Lymphoid Tissue Structure and Development,Tissue Morphology	Quantity of CD4+ T-lymphocytes	2.15e-08		-1.603	1.603	BMF,CCR6,CD247,CD3D,CD3E,CD40LG,CD5,CIITA,DIAPH1,ITGAL,ITK,LCK,PTPN22,RASGRP1,RORC,SIT1,TBX21,TXK,VAV1,ZRANB1	20
Cell-To-Cell Signaling and Interaction,Hematological System Development and Function,Immune Cell Trafficking	Adhesion of lymphocytes	1.49e-09		-1.588	1.588	CBLB,CD40LG,CXCR4,DIAPH1,FLOT1,FUT7,FYB1,IL6R,IL6ST,ITGA2,ITGA4,ITGAL,ITK,MCAM,NEDD9,RASGRP1,RASSF5	17
Cell Death and Survival	Apoptosis of leukocytes	3.59e-06		1.58	1.58	BMF,CD247,CD3E,CD40LG,CD5,CIITA,CXCR4,FBXW7,FCMR,GIMAP4,GP2,IL6R,ITK,ITPR3,KLF13,LCK,LRIG1,NFATC1,PELI2,PLA2G4A,PPARG,PTPN22,RORC,SMAD7,ST6GAL1,STAT6,TOP2A,VAV1,YY1,ZBTB16	30
Cell Death and Survival	Apoptosis of blood cells	9.79e-06		1.58	1.58	ARF6,BMF,CD247,CD3E,CD40LG,CD5,CIITA,CXCR4,FBXW7,FCMR,GIMAP4,GP2,IL6R,ITK,ITPR3,KLF13,LCK,LRIG1,NFATC1,PELI2,PLA2G4A,PPARG,PTPN22,RORC,SMAD7,ST6GAL1,STAT6,TOP2A,VAV1,YY1,ZBTB16	31
Cardiovascular System Development and Function,Organismal Development	Vasculogenesis	3.05e-05		-1.57	1.57	CBX2,CCR6,CD3E,CD40LG,CDH1,CDK6,CXCR4,EHD3,FBXW7,FGFR3,GNA13,HDAC7,IL6R,IL6ST,ITGA2,ITGA4,KIT,KLF11,KLF7,LRP2,MCAM,MCPH1,MEF2C,NCK1,NFATC1,NISCH,NRP1,PDGFB,PIK3C2B,PLA2G4A,PLEKHG5,PLVAP,PPARG,PRKD2,RAB28,REM2,RORA,SLC9A1,SMAD7,ST6GAL1,ST8SIA1,TRPC3,UNC5B,VANGL2,YY1	45
Hematological System Development and Function,Hematopoiesis,Lymphoid Tissue Structure and Development,Organ Morphology,Tissue Morphology	Quantity of thymocytes	1.25e-09		-1.569	1.569	BMF,CCR6,CD247,CD3E,CD40LG,CD5,CDK6,CIITA,CXCR4,DIAPH1,FYB1,ITK,KIT,KLF13,LCK,LY9,NFATC1,PCGF2,RASGRP1,RASSF5,RORC,SIT1,TXK,VAV1	24
Cellular Movement	Cell movement of leukemia cell lines	1.03e-07		-1.569	1.569	CCR4,CCR6,CSK,CXCR4,FUT7,FYB1,GMFG,GNA13,HMGA1,ITGA4,ITGAL,KIT,LCK,NEDD9,PPARG,RASGRP1,SH2D2A	17
Cell Cycle	Ploidy	5.99e-05		-1.558	1.558	CDH1,CKS2,DYRK2,EIF2AK3,FBXW7,H3-3A/H3-3B,NEK7,PDK2,PIP4K2A,SAE1,SMPD3,STMN1,TOP2A,YY1	14
Cellular Movement	Cell movement	2.41e-09		-1.556	1.556	ACKR2,ADORA1,AGAP2,AQP3,ARF6,ARFGAP3,CAP1,CBLB,CCR4,CCR6,CD40LG,CD5,CDC25B,CDH1,CDK6,CGA,CIITA,CLDN5,CSK,CXCR4,CYTIP,DAPK3,DIAPH1,DSTN,EHD1,FAM120A,FBLN2,FBXW7,FGFR3,FLOT1,FUT7,FYB1,GATA3,GBA2,GIT2,GJC2,GMFG,GNA13,GNAI3,GNAZ,GPR15,HMGA1,HNF4A,HVCN1,IL10RA,IL16,IL6R,IL6ST,ING2,ITGA2,ITGA2B,ITGA4,ITGAL,ITK,JUP,KIT,KLK7,LCK,LDLRAD4,LRIG1,LRP2,MAP3K1,MCAM,MCM3,MEF2C,MEF2D,MLLT11,NCK1,NEDD9,NET1,NEU3,…	119
Hematological System Development and Function,Lymphoid Tissue Structure and Development,Tissue Morphology	Quantity of CD8+ T lymphocyte	3.56e-09		-1.547	1.547	BMF,CCR4,CCR6,CD247,CD3D,CD3E,CD5,CIITA,CXCR4,DIAPH1,IL6ST,ITK,LCK,PTPN22,RASGRP1,RORC,SIT1,ST8SIA1,TXK,VAV1	20
Cellular Development,Cellular Growth and Proliferation,Embryonic Development,Hematological System Development and Function,Hematopoiesis,Lymphoid Tissue Structure and Development,Organ Development,Organismal Development,Tissue Development	Lymphopoiesis	4.32e-12		-1.529	1.529	CBLB,CBX2,CCR6,CD247,CD3D,CD3E,CD40LG,CD5,CDK6,CIITA,CSK,CXCR4,EIF2AK3,FUT7,FYB1,GATA3,GIMAP4,HDAC7,HMGA1,IL10RA,IL6R,IL6ST,ITGA4,ITGAL,ITK,ITPKC,KIT,LCK,LFNG,LY9,MEF2C,MEF2D,MLLT11,NFATC1,PCGF2,PLCL2,PLEKHA1,PPARG,PTPN12,PTPN22,RASGRP1,RASSF5,RORA,RORC,SIT1,SMAD7,SOX13,STAT6,TBX21,TXK,VAV1,YY1,ZBTB16	53
Cell-mediated Immune Response,Cellular Development,Cellular Function and Maintenance,Cellular Growth and Proliferation,Embryonic Development,Hematological System Development and Function,Hematopoiesis,Lymphoid Tissue Structure and Development,Organ Development,Organismal Development,Tissue Development	Formation of thymocytes	1.25e-08		-1.484	1.484	CD3D,CD3E,CD5,CXCR4,EIF2AK3,GATA3,ITGAL,ITK,KIT,LCK,LFNG,MLLT11,RASGRP1,SIT1,YY1	15
Cellular Development,Cellular Growth and Proliferation,Hematological System Development and Function,Humoral Immune Response,Lymphoid Tissue Structure and Development	Proliferation of B lymphocytes	1.8e-06		-1.481	1.481	CBLB,CBX2,CD3E,CD40LG,ITPR3,LY9,MAP3K1,MEF2C,MYBL1,NFATC1,PCGF2,PLCL2,PLEKHA1,PPARG,RASGRP1,RASSF5,SH2D3C,SMAD7,ST6GAL1,STAT6,VAV1,YY1,ZBTB16	23
Carbohydrate Metabolism,Lipid Metabolism,Small Molecule Biochemistry	Metabolism of phosphatidic acid	5.69e-06		1.477	1.477	AGPAT5,ALDH3A2,ARF6,CDS2,CPNE1,ETNK1,GDE1,GDPD3,KIT,PDGFB,PGAP2,PIK3C2B,PIP4K2A,PLA2G4A,PLEKHA1,SERINC5,SLC44A2,STARD10,VAV1	19
Cell Morphology	Orientation of cells	8.79e-05		-1.472	1.472	CD40LG,CDH1,CXCR4,DIAPH1,GATA3,GNA13,GNAI3,ITGA4,LCK,RASSF5,RORC,STAT6,TBX21,VAV1,VCL	15
Cell-mediated Immune Response,Cellular Movement,Hematological System Development and Function,Immune Cell Trafficking	Cell movement of helper T lymphocytes	4.36e-05		-1.432	1.432	ACKR2,CCR4,CCR6,FUT7,IL16,ITGA4,MCAM	7
Cell Death and Survival	Cell death of T lymphocytes	4e-07		1.407	1.407	BMF,CD247,CD3E,CD5,CIITA,CXCR4,FBXW7,FCMR,GIMAP4,GP2,IL6R,ITK,KLF13,LCK,NFATC1,PRKD2,PTPN22,RORC,SH2D2A,SMAD7,TBX21,TOP2A,VAV1,YY1,ZBTB16	25
Hematological System Development and Function,Hematopoiesis	Development of hematopoietic system	1.11e-08		-1.401	1.401	ADORA1,CBLB,CD3D,CD3E,CD40LG,CD5,CXCR4,EIF2AK3,GATA3,H3-3A/H3-3B,HDAC7,HMGA1,IL6R,IL6ST,ITGA2B,ITGAL,ITK,KIT,LCK,LFNG,MEF2C,MEF2D,MLLT11,PPARG,PTPN22,RASGRP1,RCOR1,RORA,RORC,SIT1,VAV1,YY1	32
Cell Morphology	Polarization of T lymphocytes	6.9e-05		-1.4	1.4	CXCR4,GATA3,LCK,RASSF5,RORC,STAT6,TBX21,VAV1	8
Developmental Disorder,Immunological Disease,Organismal Injury and Abnormalities	Hypoplasia of lymph node	0.000198		1.387	1.387	CD40LG,CYTIP,FUT7,NEDD9,SIT1	5
Cell-To-Cell Signaling and Interaction	Adhesion of leukemia cell lines	8.92e-06		-1.362	1.362	CD40LG,CDH1,CYTIP,FUT7,FYB1,GMFG,GNA13,ITGA4,ITGAL,RASGRP2,ZBTB16	11
Cancer,Organismal Injury and Abnormalities	Extraadrenal retroperitoneal tumor	0.000186		-1.342	1.342	ACSL3,ADORA1,AGAP2,AGPAT5,AICDA,ARMC12,ATXN7L1,BFAR,CAP1,CBLB,CCDC88C,CCR6,CDC25B,CDH1,CDK6,CDYL2,CHD3,CIITA,CXCR4,CYTIP,DENND1B,EHD1,EHD3,EIF2AK3,EMB,EML1,EML6,ESYT1,EVA1B,FBLN2,FBXW7,FGFR3,FRMD4B,FUT7,FYB1,GATA3,GCSAML,GNA13,GOLPH3L,GP2,HSPA14,IL10RA,IL6R,ING2,IRF2BP2,ITGA2B,ITGA4,ITK,ITPRID2,KIF21B,KIT,KLF11,KLK7,LCK,LDLRAP1,LFNG,LRIG1,LRP2,LZTS1,MAP3K1,MCAM,MEF2D,MICAL1,MLLT11,MRPS27,MXI1,NEI…	120
Hematological System Development and Function,Hematopoiesis,Tissue Morphology	Quantity of hematopoietic progenitor cells	1.85e-08		-1.314	1.314	AICDA,BMF,CCR6,CD247,CD3E,CD40LG,CD5,CDK6,CIITA,CXCR4,DIAPH1,FUT7,FYB1,IL6ST,ITGA2B,ITK,ITPR3,KIT,KLF13,LCK,LIG1,LY9,NFATC1,PCGF2,PDGFB,RASGRP1,RASSF5,RCOR1,RORC,SIT1,ST6GAL1,STAT6,TXK,VAV1,ZBTB16	35
Cellular Movement,Immune Cell Trafficking	Leukocyte migration	2.06e-08		-1.313	1.313	ACKR2,ADORA1,AQP3,CBLB,CCR4,CCR6,CD40LG,CD5,CDH1,CIITA,CSK,CXCR4,CYTIP,DIAPH1,FLOT1,FUT7,FYB1,GATA3,GIT2,GJC2,GNA13,GNAI3,GNAZ,GPR15,IL10RA,IL16,IL6R,IL6ST,ITGA2,ITGA2B,ITGA4,ITGAL,ITK,KIT,LCK,MCAM,MLLT11,NEDD9,NFATC1,PDE4D,PDGFB,PDK2,PLA2G4A,PPARG,RASGRP1,RASGRP2,RASSF5,RGS3,RORA,RORC,SGPP2,SH2D3C,SMAD7,STAP1,STAT6,TBX21,TREML2,TXK,UNC5B,VAV1	60
Cell Death and Survival	Apoptosis of T lymphocytes	6.52e-06		1.312	1.312	BMF,CD247,CD3E,CD5,CIITA,CXCR4,FBXW7,FCMR,GIMAP4,GP2,IL6R,ITK,KLF13,LCK,NFATC1,PTPN22,RORC,TOP2A,VAV1,YY1,ZBTB16	21
Cellular Movement	Cell movement of tumor cell lines	6.04e-06		-1.302	1.302	AGAP2,ARF6,CAP1,CBLB,CCR4,CCR6,CDC25B,CDH1,CSK,CXCR4,DIAPH1,FAM120A,FBLN2,FBXW7,FGFR3,FUT7,FYB1,GATA3,GIT2,GMFG,GNA13,GNAI3,HMGA1,HVCN1,IL6R,ITGA2,ITGA4,ITGAL,JUP,KIT,KLK7,LCK,LRIG1,MAP3K1,MCAM,MEF2D,NEDD9,NET1,NEU3,NFATC1,NISCH,NRP1,PCGF2,PIK3C2B,PPARG,PRKD2,PTPN12,RASGRP1,RGS3,SH2D2A,SLC12A2,ST6GAL1,STK24,STMN1,TCAF1,VCL,YY1	57
Cell-To-Cell Signaling and Interaction,Cellular Assembly and Organization,Cellular Function and Maintenance	Formation of focal adhesions	0.000113		1.3	1.3	CSK,DAPK3,EHD1,FYB1,GNA13,ITGA2,NCK1,NET1,NRP1,SLC9A1,STMN1,VCL,WHAMM	13
Cellular Development,Cellular Growth and Proliferation	Proliferation of neuroblastoma cell lines	0.000256		1.271	1.271	ARF6,CXCR4,DEGS1,FLOT1,HMGA1,IL6R,LRRN1,MXI1,ST8SIA1	9
Hematological System Development and Function,Hematopoiesis,Lymphoid Tissue Structure and Development,Organ Morphology,Tissue Morphology	Quantity of double-positive thymocyte	1.13e-07		-1.268	1.268	CCR6,CD247,CD3E,CD40LG,CD5,CIITA,CXCR4,ITK,KLF13,LCK,NFATC1,RORC,SIT1,VAV1	14
Cell-mediated Immune Response,Cellular Movement,Hematological System Development and Function,Immune Cell Trafficking,Lymphoid Tissue Structure and Development	Homing of T lymphocytes	0.000283		-1.268	1.268	ACKR2,CCR4,CCR6,CXCR4,DIAPH1,FYB1,GATA3,IL16,ITGA4,ITK	10
Cancer,Organismal Injury and Abnormalities	Frequency of tumor	3.51e-10		-1.253	1.253	ABRAXAS1,ACKR2,ACSL3,ADORA1,AGAP2,AGPAT5,AICDA,ANKRD13A,ANKRD13B,APOBEC3B,ARF6,ARFGAP3,ARL6IP1,ARMC12,ASPA,ATL2,ATXN7L1,B3GALNT1,BMF,CA8,CABLES1,CBLB,CBX2,CCR4,CCR6,CD40LG,CDC25B,CDH1,CDK6,CDS2,CDYL2,CEP85L,CGA,CHD3,CIITA,CILK1,CKS2,CLK2,CMAS,CNTROB,COQ2,CORO6,CPD,CPNE1,CPT1A,CXCR4,CYTIP,DEGS1,DIAPH1,DIRAS2,DSTN,DYRK2,EDEM3,EFCAB5,EHD1,EHD3,EMC1,EML1,EML6,ESYT1,FAM102A,FAM117B,FAM120A,FAM155B,FBL…	267
Humoral Immune Response,Protein Synthesis	Quantity of IgG	6.91e-05		-1.246	1.246	AICDA,CCR4,CCR6,CD40LG,CIITA,FCMR,IL6ST,LCK,MYBL1,NFATC1,PPARG,PTPN22,RASSF5,STAT6,TBX21,VAV1	16
Cancer,Organismal Injury and Abnormalities	Non-melanoma solid tumor	4.18e-25		-1.238	1.238	ABRAXAS1,ACKR2,ACSL3,ADGRG5,ADORA1,AGAP2,AGPAT5,AICDA,ALDH3A2,AMZ2,ANKRD10,ANKRD13A,ANKRD13B,AP1AR,APMAP,APOBEC3B,ARF6,ARFGAP3,ARHGAP27,ARL6IP1,ARL6IP5,ARMC12,ASB9,ASPA,ATCAY,ATL2,ATXN7L1,B3GALNT1,BAMBI,BFAR,BICDL1,BMF,CA8,CABLES1,CADM4,CAP1,CBLB,CBX2,CCDC65,CCDC88C,CCR4,CCR6,CD247,CD3D,CD3E,CD40LG,CD5,CDC25B,CDH1,CDK6,CDR2,CDS2,CDYL2,CEP85L,CGA,CHD3,CIITA,CILK1,CKS2,CLDN5,CLINT1,CLK2,CMAS,CNOT10…	399
Cell Death and Survival	Necrosis	1.44e-07		1.237	1.237	ADORA1,AGAP2,AICDA,APMAP,APOBEC3B,ARF6,ARL6IP1,BMF,CABLES1,CBLB,CBX2,CD247,CD3E,CD40LG,CD5,CDC25B,CDH1,CDK6,CIITA,CKS2,CLK2,COX5A,CSK,CXCR4,DAPK3,DHCR24,EIF2AK3,FBXW7,FCMR,FGFR3,FKBP5,GATA3,GBA2,GIMAP4,GNA13,GNAZ,GP2,GPX7,HIP1,HK1,HMGA1,HNF4A,IL6R,IL6ST,ING2,IRF2BP2,ITGA2,ITGA4,ITGAL,ITK,ITPR3,JUP,KCNIP3,KIT,KLF13,KLF7,L3MBTL2,LCK,LIG1,LRIG1,LRRN1,LY9,LZTS1,MAP3K1,MCAM,MCPH1,MEF2C,MEF2D,MICAL1,MX…	123
Cancer	Cell transformation	9.79e-06		-1.227	1.227	ARF6,CDC25B,CDH1,CDK6,CSK,CXCR4,FGFR3,GNA13,HMGA1,HNF4A,JUP,KIT,KLF11,LCK,LRIG1,MXI1,NCK1,NFATC1,PDGFB,PPARG,PPP2R5A,PRDX3,PSIP1,PTPN12,RASGRP1,RASGRP2,SMAD7,UBASH3A,VAV1,YY1,ZBTB16	31
Cancer,Organismal Injury and Abnormalities	Neoplasia of cells	3.64e-06		-1.226	1.226	ABRAXAS1,ACKR2,ACSL3,ADORA1,AGAP2,AICDA,APOBEC3B,ARF6,ARL6IP1,ARL6IP5,ATXN7L1,BAMBI,BMF,CAP1,CBLB,CBX2,CCR4,CCR6,CD247,CD3D,CD3E,CD40LG,CD5,CDC25B,CDH1,CDK6,CDR2,CDYL2,CEP85L,CHD3,CIITA,CILK1,CNTROB,CPD,CPNE1,CPT1A,CSK,CXCR4,CYTIP,DAPK3,DHCR24,DIAPH1,DUSP2,DYRK2,EIF2AK3,EMB,EML1,ETNK1,FAM102A,FAM110D,FAM120A,FBLN2,FBXW7,FCMR,FGFR3,FLOT1,FOXN2,FOXP4,FRMD4B,FUT7,FYB1,FYCO1,GATA3,GBA2,GCSAML,GIMAP4,…	189
Cancer,Organismal Injury and Abnormalities	Head and neck tumor	9.25e-18		1.214	1.214	ABRAXAS1,ACSL3,ADGRG5,ADORA1,AGAP2,AGPAT5,AICDA,ALDH3A2,ANKRD10,ANKRD13A,ANKRD13B,AP1AR,APMAP,APOBEC3B,ARF6,ARFGAP3,ARHGAP27,ARL6IP5,ARMC12,ASB9,ASPA,ATCAY,ATL2,B3GALNT1,BAMBI,BFAR,BICDL1,BMF,CA8,CABLES1,CAP1,CBLB,CBX2,CCDC65,CCDC88C,CCR6,CD247,CD3E,CD40LG,CD5,CDC25B,CDH1,CDK6,CDR2,CDYL2,CEP85L,CGA,CHD3,CIITA,CILK1,CKS2,CLDN5,CLINT1,CLK2,CMAS,CNOT10,CNTROB,COQ2,CORO6,COX5A,CPD,CPNE1,CPT1A,CRISPLD…	339
Cellular Assembly and Organization,Cellular Function and Maintenance	Microtubule dynamics	7.55e-06		-1.213	1.213	AGAP2,ARF6,ATCAY,BICDL1,CAP1,CCDC65,CD3E,CD40LG,CDC25B,CDH1,CILK1,CNTROB,CXCR4,DIAPH1,EHD1,EML1,FGFR3,FLOT1,GATA3,GBA2,GJC2,GNA13,GPR15,HNF4A,ITGA4,KIT,KLF7,LRP2,LZTS1,MAP3K1,MICALL1,NCK1,NEDD9,NEK7,NET1,NEU3,NRP1,PDGFB,PPARG,PPP1R9B,REM2,RGMA,RHOF,RORC,SEMA3G,SEPTIN7,SH2D3C,SLC9A1,SP4,SPTBN2,ST8SIA1,STK24,STMN1,TCHP,TGIF1,TMEM237,TRPC3,UNC5B,VANGL2,VAV1,VCL,WHAMM,XPC	63
Cell Morphology,Cellular Movement	Cell spreading	0.000231		1.213	1.213	ARF6,CAP1,CSK,EHD1,FYB1,GIT2,ITGA2,ITGA2B,ITGA4,ITGAL,NCK1,NEDD9,NET1,PRKD2,PTPN12,RASGRP2,SLC9A1,VCL	18
Cardiovascular System Development and Function,Cell-To-Cell Signaling and Interaction	Adhesion of endothelial cells	0.000184		-1.209	1.209	ARF6,CD40LG,CXCR4,FUT7,GATA3,ITGA4,ITGAL,MCAM,PPARG,PTPN12,STAT6,TRPC3	12
Cellular Development,Hematological System Development and Function,Lymphoid Tissue Structure and Development	Maturation of leukocytes	0.000252		-1.201	1.201	CD247,CD3E,CD40LG,CDH1,CSK,CXCR4,ITK,LCK,NCK1,NRP1,RASGRP1,STAT6,TBX21,TXK,VAV1	15
Cancer,Hematological Disease,Organismal Injury and Abnormalities	Myeloid or lymphoid neoplasm	2.56e-07		-1.198	1.198	ABRAXAS1,ADORA1,AICDA,APOBEC3B,ARL6IP5,ATXN7L1,BMF,CBLB,CBX2,CCR4,CD247,CD3D,CD3E,CD40LG,CD5,CDC25B,CDH1,CDK6,CHD3,CIITA,CILK1,CPD,CPNE1,CPT1A,CSK,CXCR4,DAPK3,DHCR24,DIAPH1,DUSP2,EIF2AK3,EMB,EML1,ETNK1,FAM102A,FAM120A,FBXW7,FCMR,FGFR3,FOXN2,FRMD4B,FUT7,FYB1,FYCO1,GATA3,GIT2,GNA13,GPR15,GPX7,HDAC7,HECA,HIP1,HMGA1,HVCN1,IL16,IL6R,IL6ST,ING2,IRF2BP2,ITGA2B,ITGA4,ITPR3,KIF21B,KIT,LAPTM5,LCK,LFNG,LRIG…	122
Immunological Disease	Systemic autoimmune syndrome	3.76e-05		-1.198	1.198	ACSL3,CBLB,CCR4,CCR6,CD247,CD3D,CD3E,CD40LG,CD5,CDH1,CDK6,CDS2,CIITA,CPT1A,CSK,CXCR4,DEGS1,DIAPH1,DUSP2,DYRK2,EIF2AK3,FCMR,FGFR3,FKBP5,FLOT1,GATA3,GIMAP4,GPR15,H3-3A/H3-3B,HDAC7,HMGN4,IL10RA,IL16,IL6R,IL6ST,ITGA4,ITPR3,JUP,KIT,KLF13,LCK,LY9,MYBL1,NEK9,NRP1,PDE4D,PPARG,PTPN22,RCSD1,RFLNB,RORC,S100PBP,SH2D2A,SPOCK2,ST6GAL1,ST6GALNAC4,STAMBPL1,STAP1,STAT6,TC2N,UBASH3A,WHAMM,ZNF326	63
Cell Cycle	Cell cycle progression of blood cells	0.000158		-1.195	1.195	CD3E,CD40LG,FBXW7,ITGAL,KIT,MAP3K1,PCGF2,STAT6,VAV1	9
Cell Death and Survival	Apoptosis of lymphoma cell lines	6.26e-06		1.191	1.191	BMF,CD40LG,CXCR4,EIF2AK3,GNA13,IL6R,ITGA4,ITPR3,MYBL1,PPARG,PTPN22,SAE1,SGMS1,SMAD7,ST6GAL1,STAT6	16
Hematological Disease,Immunological Disease	Lymphoproliferative disorder	3.68e-11		-1.187	1.187	ABRAXAS1,ADORA1,AICDA,APOBEC3B,ARL6IP5,ATXN7L1,BMF,CBLB,CBX2,CCR4,CD247,CD3D,CD3E,CD40LG,CD5,CDC25B,CDH1,CDK6,CHD3,CIITA,CILK1,CPD,CSK,CXCR4,DAPK3,DHCR24,DIAPH1,DUSP2,EIF2AK3,EMB,FAM102A,FAM120A,FBXW7,FCMR,FGFR3,FRMD4B,FYB1,GATA3,GNA13,GPR15,GPX7,HDAC7,HECA,HIP1,HMGA1,HVCN1,IL16,IL6R,IL6ST,ING2,IRF2BP2,ITGA4,ITK,ITPR3,KIF21B,KIT,LAPTM5,LCK,LFNG,LRIG1,LRP2,LRRC1,LZTS1,MCAM,MCM3,MXI1,MYLIP,NEIL1,NF…	102
Cellular Growth and Proliferation,Lymphoid Tissue Structure and Development	Proliferation of lymphatic system cells	1.52e-13		-1.178	1.178	ARF6,CBLB,CBX2,CCR6,CD247,CD3E,CD40LG,CD5,CDC25B,CDH1,CDK6,CIITA,CXCR4,CYTIP,DIAPH1,EHD1,EHD3,FGFR3,FYB1,GATA3,GP2,HMGA1,IL6R,IL6ST,ITGA2B,ITGAL,ITK,ITPR3,KCNIP3,KIT,LAPTM5,LCK,LFNG,LY9,MAP3K1,MEF2C,MXI1,MYBL1,NCK1,NFATC1,PCGF2,PDE4D,PLCL2,PLEKHA1,PPARG,PTPN22,RASGRP1,RASSF5,RORC,SH2D2A,SH2D3C,SIT1,SMAD7,SOX13,ST6GAL1,ST8SIA1,STAT6,TBX21,TXK,UBASH3A,VAV1,YY1,ZBTB16	63
Cellular Movement,Hematological System Development and Function,Immune Cell Trafficking	Homing of leukocytes	3.9e-07		-1.171	1.171	ACKR2,ADORA1,CCR4,CCR6,CD40LG,CXCR4,DIAPH1,FLOT1,FUT7,FYB1,GATA3,GIT2,GNA13,GNAI3,GNAZ,IL16,IL6R,ITGA4,ITGAL,ITK,KIT,NEDD9,PDE4D,PDGFB,PPARG,STAP1,STAT6,TREML2,VAV1	29
Hematological System Development and Function,Lymphoid Tissue Structure and Development,Tissue Development	Growth of lymphoid tissue	4.05e-05		-1.152	1.152	CBX2,CD247,CD3E,CD40LG,CXCR4,FGFR3,ITK,LCK,LFNG,LY9,PCGF2,PPARG,RASGRP1,SH2D3C,ZBTB16	15
Carbohydrate Metabolism,Lipid Metabolism,Small Molecule Biochemistry	Synthesis of phosphatidic acid	4.3e-05		1.131	1.131	AGPAT5,ARF6,CDS2,CPNE1,ETNK1,KIT,PDGFB,PGAP2,PIK3C2B,PIP4K2A,PLA2G4A,PLEKHA1,SERINC5,SLC44A2,STARD10,VAV1	16
Cell Death and Survival	Cell death of tumor cell lines	6.13e-06		1.124	1.124	ADORA1,AGAP2,APMAP,ARL6IP1,BMF,CABLES1,CBX2,CD40LG,CDH1,CDK6,CKS2,COX5A,CXCR4,DAPK3,DHCR24,EIF2AK3,FCMR,FGFR3,FKBP5,GBA2,GIMAP4,GNA13,GPX7,HIP1,HK1,HMGA1,HNF4A,IL6R,IL6ST,ING2,IRF2BP2,ITGA2,ITGA4,ITPR3,JUP,KIT,LCK,LIG1,LRIG1,LRRN1,MAP3K1,MEF2C,MEF2D,MXI1,MYBL1,NEDD9,NEK7,NEU3,NRP1,NUP93,PDE4D,PDK2,PJA1,PLA2G4A,PPARG,PRKD2,PSIP1,PTPN22,RGS3,SAE1,SGMS1,SLC9A1,SMAD7,SMPD3,SPOP,ST6GAL1,ST8SIA1,STAT6,…	78
Cell Cycle	Ploidy of cells	0.000271		-1.117	1.117	CDH1,CKS2,DYRK2,EIF2AK3,FBXW7,NEK7,PDK2,PIP4K2A,SAE1,SMPD3,YY1	11
Cellular Development,Embryonic Development,Hematological System Development and Function,Hematopoiesis,Lymphoid Tissue Structure and Development,Organ Development,Organismal Development	Maturation of thymocytes	9.7e-05		-1.091	1.091	CD247,CD3E,CXCR4,LCK,RASGRP1	5
Cellular Movement,Hematological System Development and Function,Immune Cell Trafficking,Inflammatory Response	Chemotaxis of leukocytes	1.19e-05		-1.081	1.081	ACKR2,ADORA1,CCR4,CCR6,CD40LG,CXCR4,DIAPH1,FLOT1,GIT2,GNA13,GNAI3,GNAZ,IL16,IL6R,ITGA4,ITGAL,KIT,NEDD9,PDE4D,PDGFB,PPARG,STAP1,STAT6,TREML2,VAV1	25
Cellular Development,Hematological System Development and Function,Lymphoid Tissue Structure and Development	Maturation of T lymphocytes	0.000168		-1.078	1.078	CD247,CD3E,CSK,CXCR4,ITK,LCK,RASGRP1,TBX21	8
Post-Translational Modification	Sialylation	0.00013		1.067	1.067	CMAS,ST6GAL1,ST6GALNAC4,ST8SIA1	4
Cell-To-Cell Signaling and Interaction,Hematological System Development and Function,Hematopoiesis	Binding of hematopoietic progenitor cells	0.000209		-1.067	1.067	CD3E,FYB1,ITGA2,ITGA4,ITGAL,LFNG	6
Endocrine System Disorders,Hematological Disease,Organismal Injury and Abnormalities	Hypocalcemia	0.000235		-1.067	1.067	ADORA1,GATA3,IL6ST,PDE4D,PLVAP,TRPV5	6
Cell-To-Cell Signaling and Interaction,Hematological System Development and Function,Immune Cell Trafficking,Inflammatory Response	Activation of T lymphocytes	0.000108		-1.064	1.064	CBLB,CD247,CD3E,CD40LG,CSK,GATA3,GP2,IL6R,ITGAL,ITK,ITPKC,LAPTM5,LCK,NCK1,NLRC3,PTPN22,RASGRP1,RGMA,SIT1,TBX21,TREML2,VAV1	22
Cellular Function and Maintenance	Cellular homeostasis	3.35e-07		-1.055	1.055	AGAP2,AQP3,ARF6,BMF,CBLB,CBX2,CCR6,CD247,CD3D,CD3E,CD40LG,CD5,CDK6,CIITA,COX5A,CSK,CXCR4,DAPK3,EIF2AK3,FBXW7,FUT7,FYB1,GATA3,GDF11,GIMAP4,GNA13,GNAI3,GPR15,HCN3,HMGA1,HNF4A,IL10RA,IL6R,IL6ST,ITGA4,ITGAL,ITK,ITPKC,ITPR3,ITPRID2,KIT,KLF7,LCK,LFNG,LY9,LZTS1,MCAM,MEF2C,MLLT11,NEU3,NFATC1,PCGF2,PDK2,PIK3C2B,PIP4K2A,PLA2G4A,PLCL2,PPARG,PRDX3,PTPN22,RAB39B,RASGRP1,RORA,RORC,SGPP2,SIT1,SLC12A2,SLC9A1,SMA…	83
Cell-To-Cell Signaling and Interaction,Hematological System Development and Function,Immune Cell Trafficking	Adhesion of peripheral blood leukocytes	5.13e-06		-1.054	1.054	CD40LG,CXCR4,FLOT1,FYB1,ITGA4,ITGAL,PPARG	7
Cell-mediated Immune Response,Cellular Movement,Hematological System Development and Function,Immune Cell Trafficking	Cell movement of T lymphocytes	3.81e-06		-1.036	1.036	ACKR2,AQP3,CCR4,CCR6,CD40LG,CXCR4,DIAPH1,FLOT1,FUT7,FYB1,GATA3,GJC2,IL16,IL6ST,ITGA4,ITK,MCAM,RORA,RORC,VAV1	20
Cell-mediated Immune Response,Cellular Movement,Hematological System Development and Function,Immune Cell Trafficking	T cell migration	6.4e-09		-1.034	1.034	ACKR2,AQP3,CCR4,CCR6,CD40LG,CXCR4,DIAPH1,FLOT1,FUT7,FYB1,GATA3,GJC2,GNAI3,GPR15,IL16,IL6ST,ITGA4,ITGAL,ITK,LCK,MCAM,RASGRP1,RORA,RORC,TXK,VAV1	26
Lymphoid Tissue Structure and Development,Organ Morphology,Tissue Morphology	Quantity of lymphoid organ	3.39e-09		-1.032	1.032	BMF,CCR6,CD247,CD3E,CD40LG,CD5,CDK6,CIITA,CXCR4,DIAPH1,FYB1,ITK,KIT,KLF13,LCK,LY9,MXI1,MYBL1,NFATC1,PCGF2,RASGRP1,RASSF5,RORC,SIT1,TXK,UBASH3A,VAV1	27
Cellular Development,Cellular Growth and Proliferation,Hematological System Development and Function,Lymphoid Tissue Structure and Development	Proliferation of mononuclear leukocytes	5.89e-14		-1.027	1.027	ARF6,CBLB,CBX2,CCR6,CD247,CD3E,CD40LG,CD5,CDH1,CDK6,CIITA,CXCR4,CYTIP,DIAPH1,EHD1,EHD3,FYB1,GATA3,GP2,HMGA1,IL10RA,IL6R,IL6ST,ITGA2B,ITGAL,ITK,ITPR3,KCNIP3,KIT,LAPTM5,LCK,LY9,MAP3K1,MEF2C,MXI1,MYBL1,NCK1,NFATC1,PCGF2,PDE4D,PLCL2,PLEKHA1,PPARG,PTPN22,RASGRP1,RASSF5,RORC,SH2D2A,SH2D3C,SIT1,SMAD7,SOX13,ST6GAL1,ST8SIA1,STAT6,TBX21,TXK,UBASH3A,VAV1,YY1,ZBTB16	61
Embryonic Development,Organismal Development	Development of abdomen	0.000172		-1.026	1.026	ARF6,BMF,CBX2,CCR6,CDH1,CGA,CXCR4,EHD3,EIF2AK3,GATA3,GDF11,HNF4A,IL6R,ITGA2,KIT,LFNG,LIG1,LRP2,MMP17,NUP107,PDGFB,PHF2,PLEKHA1,PPARG,PTPN12,RORC,RSPO2,SMAD7,SMPD3,TCHP,TNS2,UBC,VANGL2	33
Cancer	Hyperplasia of tissue	8.06e-05		-1.025	1.025	CGA,GATA3,GPX7,IL6R,ING2,KIT,MXI1,MYBL1,PPARG,RORA,SMAD7,STAT6,TRPC3,WDR77,ZBTB16	15
Cardiovascular System Development and Function,Organismal Development	Angiogenesis	4.4e-05		-1.023	1.023	CBX2,CCR6,CD3E,CD40LG,CDH1,CDK6,CLDN5,CSK,CXCR4,EHD3,EIF2AK3,FBLN2,FBXW7,FGFR3,GNA13,HDAC7,IL6R,IL6ST,ITGA2,ITGA4,JUP,KIT,KLF11,KLF7,LRP2,MCAM,MCPH1,MEF2C,NCK1,NFATC1,NISCH,NRP1,PDGFB,PIK3C2B,PLA2G4A,PLEKHG5,PLVAP,PPARG,PPM1A,PRKD2,RAB28,REM2,RORA,SLC9A1,SMAD7,SMPD3,ST6GAL1,ST8SIA1,TRPC3,UNC5B,VANGL2,YY1	52
Cardiovascular System Development and Function	Development of vasculature	6.27e-05		-1.023	1.023	CBX2,CCR6,CD3E,CD40LG,CDH1,CDK6,CLDN5,CSK,CXCR4,EHD3,EIF2AK3,FBLN2,FBXW7,FGFR3,GNA13,HDAC7,IL6R,IL6ST,ITGA2,ITGA4,JUP,KIT,KLF11,KLF7,LFNG,LPL,LRP2,MCAM,MCPH1,MEF2C,NCK1,NFATC1,NISCH,NRP1,PCGF2,PDGFB,PIK3C2B,PLA2G4A,PLEKHG5,PLVAP,PPARG,PPM1A,PRKD2,PTPN12,RAB28,REM2,RORA,SLC9A1,SMAD7,SMPD3,ST6GAL1,ST8SIA1,TRPC3,UNC5B,VANGL2,YY1	56
Cell-mediated Immune Response,Cellular Development,Cellular Function and Maintenance,Cellular Growth and Proliferation,Embryonic Development,Hematological System Development and Function,Hematopoiesis,Lymphoid Tissue Structure and Development,Organ Development,Organismal Development,Tissue Development	Differentiation of helper T lymphocytes	4.11e-05		-1.016	1.016	CBLB,CD40LG,GATA3,IL10RA,ITGAL,ITK,LFNG,NFATC1,PCGF2,PPARG,RORA,RORC,SIT1,STAT6,TBX21,VAV1	16
Cellular Assembly and Organization,Cellular Function and Maintenance	Organization of cytoskeleton	1.23e-07		-1.008	1.008	AGAP2,ARF6,ATCAY,BICDL1,CAP1,CCDC65,CD3E,CD40LG,CDC25B,CDH1,CHD3,CILK1,CNTROB,CSK,CXCR4,DIAPH1,EHD1,EML1,FGFR3,FLOT1,FMNL1,GATA3,GBA2,GJC2,GMFG,GNA13,GPR15,HNF4A,ITGA4,ITK,JUP,KIT,KLF7,LCK,LIG1,LRP2,LZTS1,MAP3K1,MICALL1,NCK1,NEDD9,NEK7,NET1,NEU3,NISCH,NRP1,NUAK2,PDGFB,PPARG,PPP1R9B,RASSF5,REM2,RFLNB,RGMA,RHOF,RORC,SEMA3G,SEPTIN7,SH2D3C,SLC9A1,SP4,SPTBN2,ST8SIA1,STK24,STMN1,SYNE3,TCHP,TGIF1,TMEM23…	77
Cellular Assembly and Organization,Cellular Function and Maintenance	Organization of cytoplasm	2.25e-07		-1.008	1.008	AGAP2,ARF6,ATCAY,ATL2,BICDL1,CAP1,CCDC65,CD3E,CD40LG,CDC25B,CDH1,CHD3,CILK1,CNTROB,CSK,CXCR4,DIAPH1,EHD1,EIF2AK3,EML1,FGFR3,FLOT1,FMNL1,GATA3,GBA2,GJC2,GMFG,GNA13,GOLPH3L,GPR15,HNF4A,ITGA4,ITK,JUP,KIT,KLF7,LCK,LIG1,LRP2,LZTS1,MAP3K1,MICALL1,NCK1,NEDD9,NEK7,NET1,NEU3,NISCH,NRP1,NUAK2,PDGFB,PPARG,PPP1R9B,PRDX3,RASSF5,REM2,RFLNB,RGMA,RHOF,RORC,SEMA3G,SEPTIN7,SH2D3C,SLC9A1,SP4,SPTBN2,ST8SIA1,STK24,ST…	82
Immunological Disease	Immunodeficiency	2.78e-05		1	1	AICDA,CD247,CD3D,CD3E,CD40LG,CIITA,CXCR4,FUT7,IL6ST,IRF2BP2,LCK,MICAL1,PPARG,RASGRP1,RASGRP2,RORC,SLC9A1,STAT6	18
Digestive System Development and Function,Hepatic System Development and Function,Inflammatory Response,Organ Development	Inflammatory response of liver	4.91e-05		-1	1	IL10RA,IL6R,IL6ST,ZBTB16	4
Cellular Movement,Hematological System Development and Function,Immune Cell Trafficking	Egression of lymphocytes	9.65e-05		-1	1	GNA13,ITGAL,MLLT11,RORC	4
Endocrine System Disorders,Gastrointestinal Disease,Organismal Injury and Abnormalities	Pancreatic lesion	0.000276		-1	1	AGAP2,AGPAT5,AICDA,ARMC12,ATXN7L1,BFAR,CBLB,CCDC88C,CDC25B,CDH1,CDK6,CDYL2,CHD3,CIITA,CXCR4,CYTIP,DENND1B,EHD1,EIF2AK3,EMB,EML1,EML6,EVA1B,FBLN2,FBXW7,FGFR3,FRMD4B,FUT7,FYB1,GATA3,GCSAML,GP2,ING2,IRF2BP2,ITK,ITPRID2,KIF21B,KIT,KLF11,KLK7,LDLRAP1,LFNG,LRIG1,LRP2,LZTS1,MCAM,MEF2D,MICAL1,MRPS27,NEIL1,NFATC1,NLRC3,NRP1,NUAK2,NUP93,OTUD7A,PDE4D,PEG10,PGAP2,PIK3C2B,PTPN12,PTPN22,PWWP2B,RAB3GAP2,RASGRP1…	95
Cellular Development,Cellular Growth and Proliferation,Hematological System Development and Function,Hematopoiesis,Tissue Development	Development of hematopoietic progenitor cells	2.46e-08		-0.995	0.995	CD3D,CD3E,CD40LG,CD5,CXCR4,EIF2AK3,GATA3,H3-3A/H3-3B,HMGA1,IL6R,IL6ST,ITGA2B,ITGAL,ITK,KIT,LCK,LFNG,MEF2C,MEF2D,MLLT11,RASGRP1,RCOR1,RORA,RORC,SIT1,VAV1,YY1	27
Inflammatory Response,Organismal Injury and Abnormalities	Inflammation of organ	2.85e-06		-0.978	0.978	ACKR2,ADORA1,ARFGAP3,BMF,CBLB,CCR4,CCR6,CD40LG,CD5,CDH1,CIITA,CPNE1,CSK,CXCR4,CYB5B,CYTIP,DHCR24,DIAPH1,DUSP2,EHD1,EHD3,EIF2AK3,ELOVL3,FGFR3,FLOT1,FRMD4B,FUT7,GATA3,GIT2,GPX7,H3-3A/H3-3B,IL10RA,IL16,IL6R,IL6ST,ITGA4,ITGAL,ITK,JUP,KIT,KLK7,LAPTM5,LPL,LRP2,MAP3K1,MCAM,MXI1,NFATC1,PDE4D,PLA2G4A,PLEKHA1,PMVK,PPARG,PTPN22,RASSF5,RORA,RORC,SGPP2,SH2D2A,SIT1,SLC9A1,SMAD7,STAMBPL1,STAT6,TBX21,TOP2A,TXK,U…	71
Cancer,Hematological Disease,Immunological Disease,Organismal Injury and Abnormalities	Lymphocytic cancer	1.49e-10		-0.971	0.971	ABRAXAS1,ADORA1,AICDA,APOBEC3B,ARL6IP5,ATXN7L1,BMF,CBLB,CBX2,CCR4,CD247,CD3D,CD3E,CD40LG,CD5,CDC25B,CDH1,CDK6,CHD3,CIITA,CILK1,CPD,CSK,CXCR4,DAPK3,DHCR24,DIAPH1,DUSP2,EIF2AK3,EMB,FAM102A,FAM120A,FBXW7,FCMR,FGFR3,FRMD4B,FYB1,GATA3,GNA13,GPR15,GPX7,HDAC7,HECA,HIP1,HMGA1,HVCN1,IL16,IL6R,IL6ST,ING2,IRF2BP2,ITGA4,ITPR3,KIF21B,KIT,LAPTM5,LCK,LFNG,LRIG1,LRP2,LRRC1,LZTS1,MCAM,MCM3,MXI1,MYLIP,NEIL1,NFATC1…	100
Cancer,Hematological Disease,Organismal Injury and Abnormalities	Lymphocytic neoplasm	1.61e-10		-0.971	0.971	ABRAXAS1,ADORA1,AICDA,APOBEC3B,ARL6IP5,ATXN7L1,BMF,CBLB,CBX2,CCR4,CD247,CD3D,CD3E,CD40LG,CD5,CDC25B,CDH1,CDK6,CHD3,CIITA,CILK1,CPD,CSK,CXCR4,DAPK3,DHCR24,DIAPH1,DUSP2,EIF2AK3,EMB,FAM102A,FAM120A,FBXW7,FCMR,FGFR3,FRMD4B,FYB1,GATA3,GNA13,GPR15,GPX7,HDAC7,HECA,HIP1,HMGA1,HVCN1,IL16,IL6R,IL6ST,ING2,IRF2BP2,ITGA4,ITPR3,KIF21B,KIT,LAPTM5,LCK,LFNG,LRIG1,LRP2,LRRC1,LZTS1,MCAM,MCM3,MXI1,MYLIP,NEIL1,NFATC1…	100
Cancer,Hematological Disease,Organismal Injury and Abnormalities	Hematologic cancer of cells	4.98e-10		-0.971	0.971	ABRAXAS1,ADORA1,AICDA,APOBEC3B,ARL6IP5,ATXN7L1,BMF,CBLB,CBX2,CCR4,CD247,CD3D,CD3E,CD40LG,CD5,CDC25B,CDH1,CDK6,CHD3,CIITA,CILK1,CPD,CSK,CXCR4,DAPK3,DHCR24,DIAPH1,DUSP2,FAM102A,FBXW7,FCMR,FGFR3,FRMD4B,FYB1,GATA3,GNA13,GPR15,GPX7,HDAC7,HECA,HIP1,HMGA1,HVCN1,IL16,IL6R,ING2,IRF2BP2,ITGA4,ITPR3,KIF21B,KIT,LAPTM5,LCK,LFNG,LRIG1,LRP2,LRRC1,LZTS1,MCAM,MCM3,MXI1,MYLIP,NEIL1,NFATC1,NRP1,NUAK2,PDE4D,PDGFB,PE…	94
Cancer,Hematological Disease,Immunological Disease,Organismal Injury and Abnormalities	Lymphoma	1.45e-08		-0.971	0.971	ABRAXAS1,ADORA1,AICDA,APOBEC3B,ATXN7L1,BMF,CBLB,CBX2,CCR4,CD247,CD3D,CD3E,CD40LG,CD5,CDC25B,CDH1,CDK6,CHD3,CIITA,CILK1,CXCR4,DAPK3,DHCR24,DIAPH1,DUSP2,FAM102A,FBXW7,FGFR3,FYB1,GATA3,GNA13,GPX7,HDAC7,HECA,HIP1,HMGA1,HVCN1,IL16,IL6R,ING2,IRF2BP2,ITPR3,KIF21B,KIT,LAPTM5,LCK,LFNG,LZTS1,MCAM,MCM3,MXI1,MYLIP,NEIL1,NFATC1,NUAK2,PDE4D,PDGFB,PEG10,PPP1R9B,PPP2R5A,PRKD2,PSIP1,RASSF5,RORC,SAE1,SLC9A1,SP4,ST…	75
Cell-To-Cell Signaling and Interaction,Hematological System Development and Function,Immune Cell Trafficking,Inflammatory Response	Activation of lymphocytes	3.22e-05		-0.963	0.963	AICDA,CBLB,CD247,CD3E,CD40LG,CD5,CSK,GATA3,GP2,HDAC7,IL6R,ITGA4,ITGAL,ITK,ITPKC,LAPTM5,LCK,NCK1,NLRC3,PLEKHA1,PTPN22,RASGRP1,RGMA,SIT1,ST6GAL1,TBX21,TREML2,VAV1	28
Immunological Disease	Immediate hypersensitivity	1.87e-06		-0.956	0.956	ARFGAP3,CCR4,CCR6,CPNE1,CXCR4,DUSP2,FLOT1,FUT7,GATA3,H3-3A/H3-3B,IL6R,ITK,JUP,KIT,KLK7,LPL,MXI1,PLA2G4A,PPARG,STAT6,TRPC3,TXK,VAV1,VCL	24
Cellular Movement,Hematological System Development and Function,Immune Cell Trafficking	Homing of mononuclear leukocytes	7.83e-05		-0.946	0.946	ACKR2,CCR4,CCR6,CXCR4,DIAPH1,FUT7,FYB1,GATA3,GNA13,GNAZ,IL16,ITGA4,ITGAL,ITK,NEDD9,PDGFB	16
Hematological System Development and Function,Hematopoiesis,Lymphoid Tissue Structure and Development,Organ Morphology,Tissue Morphology	Quantity of Single positive thymocytes	7.59e-05		-0.933	0.933	CD247,CDK6,CIITA,DIAPH1,ITK,LCK,TXK,VAV1	8
Antigen Presentation,Cell-mediated Immune Response,Cell-To-Cell Signaling and Interaction,Cellular Development,Cellular Function and Maintenance,Cellular Growth and Proliferation,Embryonic Development,Hematological System Development and Function,Hematopoiesis,Lymphoid Tissue Structure and Development,Organ Development,Organismal Development,Tissue Development	Selection of thymocytes	7.74e-08		0.927	0.927	CD3D,CD3E,GATA3,GIMAP4,IL6ST,ITK,LCK,SIT1,TXK,VAV1	10
Cancer,Organismal Injury and Abnormalities,Reproductive System Disease	Development of genital tumor	8.79e-05		0.927	0.927	ABRAXAS1,ADORA1,AGAP2,APOBEC3B,ARF6,ASPA,B3GALNT1,CA8,CABLES1,CBX2,CCR6,CD40LG,CDH1,CDS2,CIITA,CILK1,CLDN5,DIAPH1,DIRAS2,DSTN,DYRK2,EDEM3,EFCAB5,EMC1,EML6,FAM155B,FBLN2,FBXW7,FCHO1,FGFR3,FLOT1,FOXN2,FRMD4B,FYB1,FYCO1,GATA3,GBA2,GCSAML,GDPD3,GNA13,GP2,GRAMD1C,HCN3,HDAC7,HECA,HIP1,HK1,HMGA1,HNF4A,HUNK,IL16,ITGA2,ITGA2B,ITGA4,ITK,ITPR3,JUP,KIF21B,KIT,KLK7,LAPTM5,LCK,LDLRAD4,LIG1,LRIG1,LRP2,LRRC42,LR…	146
Cancer,Organismal Injury and Abnormalities	Cancer of cells	1.51e-06		-0.912	0.912	ABRAXAS1,ACKR2,ACSL3,ADORA1,AGAP2,AICDA,APOBEC3B,ARF6,ARL6IP1,ARL6IP5,ATXN7L1,BAMBI,BMF,CAP1,CBLB,CBX2,CCR4,CCR6,CD247,CD3D,CD3E,CD40LG,CD5,CDC25B,CDH1,CDK6,CDR2,CDYL2,CEP85L,CHD3,CIITA,CILK1,CNTROB,CPD,CPNE1,CSK,CXCR4,CYTIP,DAPK3,DHCR24,DIAPH1,DUSP2,DYRK2,EIF2AK3,EMB,FAM102A,FAM110D,FAM120A,FBLN2,FBXW7,FCMR,FGFR3,FOXP4,FRMD4B,FYB1,FYCO1,GATA3,GBA2,GCSAML,GIMAP4,GMFG,GNA13,GP2,GPR15,GPX7,HCN3,HDA…	170
Cellular Development,Cellular Growth and Proliferation,Hematological System Development and Function,Lymphoid Tissue Structure and Development	Proliferation of lymphocytes	1.08e-13		-0.896	0.896	ARF6,CBLB,CBX2,CCR6,CD247,CD3E,CD40LG,CD5,CDH1,CDK6,CIITA,CXCR4,CYTIP,DIAPH1,EHD1,EHD3,FYB1,GATA3,GP2,HMGA1,IL6R,IL6ST,ITGA2B,ITGAL,ITK,ITPR3,KCNIP3,KIT,LAPTM5,LCK,LY9,MAP3K1,MEF2C,MXI1,MYBL1,NCK1,NFATC1,PCGF2,PDE4D,PLCL2,PLEKHA1,PPARG,PTPN22,RASGRP1,RASSF5,RORC,SH2D2A,SH2D3C,SIT1,SMAD7,SOX13,ST6GAL1,ST8SIA1,STAT6,TBX21,TXK,UBASH3A,VAV1,YY1,ZBTB16	60
Cell-To-Cell Signaling and Interaction,Hepatic System Development and Function	Activation of liver cells	3.77e-05		-0.896	0.896	BAMBI,CCR6,IL6R,IL6ST,PDGFB,PLA2G4A,PPARG,STAT6	8
Cell-To-Cell Signaling and Interaction,Connective Tissue Development and Function,Hepatic System Development and Function	Activation of hepatic stellate cells	8.91e-05		-0.896	0.896	BAMBI,CCR6,IL6R,IL6ST,PDGFB,PLA2G4A,PPARG	7
Humoral Immune Response,Protein Synthesis	Quantity of immunoglobulin	3.54e-05		-0.894	0.894	AICDA,BMF,CCR4,CCR6,CD40LG,CIITA,FCMR,IL6ST,ITK,LCK,MYBL1,NFATC1,PLCL2,PPARG,PTPN22,RASGRP1,RASSF5,STAT6,TBX21,VAV1	20
Cell-To-Cell Signaling and Interaction	Activation of connective tissue cells	6.13e-05		-0.893	0.893	BAMBI,CCR6,CD40LG,CSK,CXCR4,FGFR3,HNF4A,IL6R,IL6ST,PDGFB,PLA2G4A,PPARG,STAT6	13
Cancer,Organismal Injury and Abnormalities	Cancer	1.43e-26		-0.888	0.888	ABRAXAS1,ACKR2,ACSL3,ADGRG5,ADORA1,AGAP2,AGPAT5,AICDA,ALDH3A2,AMZ2,ANKRD10,ANKRD13A,ANKRD13B,AP1AR,APMAP,APOBEC3B,AQP3,ARF6,ARFGAP3,ARHGAP27,ARL6IP1,ARL6IP5,ARMC12,ASB9,ASPA,ATCAY,ATL2,ATXN7L1,B3GALNT1,BAMBI,BFAR,BICDL1,BMF,CA8,CABLES1,CADM4,CAP1,CBLB,CBX2,CCDC65,CCDC88C,CCR4,CCR6,CD247,CD3D,CD3E,CD40LG,CD5,CDC25B,CDH1,CDK6,CDR2,CDS2,CDYL2,CEP85L,CGA,CHD3,CIITA,CILK1,CKS2,CLDN5,CLINT1,CLK2,CMAS,C…	407
Immunological Disease	Allergy	4.16e-08		-0.865	0.865	ADORA1,AQP3,ARFGAP3,CCR4,CCR6,CPNE1,CXCR4,CYTIP,DUSP2,FLOT1,FUT7,GATA3,H3-3A/H3-3B,IL16,IL6R,ITK,JUP,KIT,KLK7,LPL,MXI1,PDE4D,PLA2G4A,PPARG,RORC,SMAD7,STAT6,TBX21,TRPC3,TXK,VAV1,VCL	32
Cancer,Gastrointestinal Disease,Organismal Injury and Abnormalities	Malignant neoplasm of large intestine	2.29e-11		-0.849	0.849	ACKR2,ADORA1,AGAP2,AGPAT5,AICDA,ALDH3A2,ANKRD10,ANKRD13A,ANKRD13B,APMAP,AQP3,ARF6,ARFGAP3,ARHGAP27,ARMC12,ATCAY,ATL2,ATXN7L1,B3GALNT1,BFAR,CABLES1,CADM4,CAP1,CBLB,CBX2,CCDC65,CCDC88C,CCR4,CCR6,CD247,CD3D,CD3E,CD40LG,CDC25B,CDH1,CDK6,CDS2,CDYL2,CEP85L,CGA,CHD3,CIITA,CILK1,CLDN5,CLINT1,CLK2,CMAS,CNOT10,CNTROB,COQ2,CORO6,CPD,CPNE1,CPT1A,CSK,CYTIP,DAPK3,DEGS1,DHCR24,DIAPH1,DIRAS2,DSTN,DUSP2,DYRK2,EDE…	308
Inflammatory Response	Inflammatory response	1.76e-05		-0.847	0.847	ACKR2,ADORA1,CCR4,CCR6,CD40LG,CIITA,CXCR4,DIAPH1,FLOT1,FUT7,GATA3,GIT2,GJC2,GNA13,GNAI3,GNAZ,HDAC7,HNF4A,IL10RA,IL16,IL6R,IL6ST,ITGA2,ITGA4,ITGAL,KIT,LPL,MCPH1,NEDD9,NLRC3,PDE4D,PDGFB,PDK2,PLA2G4A,PPARG,RGMA,RORA,SGMS1,SLC9A1,SMAD7,STAP1,STAT6,TREML2,VAV1,ZBTB16	45
Cellular Growth and Proliferation	Colony formation	5.36e-05		-0.846	0.846	AGAP2,APOBEC3B,BAMBI,CABLES1,CBLB,CBX2,CD40LG,CDC25B,CKS2,FGFR3,GNA13,HDAC7,HMGA1,HNF4A,IL6R,IL6ST,JUP,KIT,LCK,LZTS1,MAP3K1,MCAM,MCPH1,NFATC1,PCGF2,PDGFB,PPARG,PPP1R9B,RASSF5,SMAD7,ST6GAL1,ST8SIA1,YY1,ZBTB16	34
Hematological System Development and Function,Lymphoid Tissue Structure and Development,Tissue Morphology	Quantity of gamma-delta T lymphocytes	3.16e-06		-0.843	0.843	ACKR2,CCR4,CCR6,FUT7,ITGAL,ITK,LCK,SIT1,SOX13	9
Cellular Development,Cellular Growth and Proliferation	Expansion of blood cells	8.65e-05		-0.843	0.843	CBX2,CCR6,CD3E,CD40LG,IL10RA,IL6R,IL6ST,ITK,LY9,MYBL1,NFATC1,PCGF2,PPARG,PTPN22,STAT6,TBX21,ZBTB16	17
Cancer,Organismal Injury and Abnormalities	Lymphoreticular neoplasm	7.66e-06		-0.823	0.823	ABRAXAS1,ADORA1,AICDA,APOBEC3B,ATXN7L1,BMF,CBLB,CBX2,CCR4,CD247,CD3D,CD3E,CD40LG,CD5,CDC25B,CDH1,CDK6,CHD3,CIITA,CILK1,CPNE1,CPT1A,CSK,CXCR4,DAPK3,DHCR24,DIAPH1,DUSP2,EML1,ETNK1,FAM102A,FBXW7,FGFR3,FOXN2,FRMD4B,FUT7,FYB1,FYCO1,GATA3,GIT2,GNA13,GPX7,HDAC7,HECA,HIP1,HMGA1,HVCN1,IL16,IL6R,ING2,IRF2BP2,ITGA2B,ITGA4,ITPR3,KIF21B,KIT,LAPTM5,LCK,LFNG,LZTS1,MAP3K1,MCAM,MCM3,MEF2C,MMP17,MXI1,MYLIP,NEIL1,N…	103
Cellular Movement	Migration of leukemia cell lines	3.84e-05		-0.819	0.819	CCR4,CXCR4,GMFG,GNA13,ITGA4,ITGAL,LCK,NEDD9,RASGRP1,SH2D2A	10
Organismal Survival	Morbidity or mortality	5.03e-05		-0.814	0.814	ABRAXAS1,ADORA1,AICDA,ARF6,ASPA,B3GALNT1,BFAR,BMF,CAP1,CBLB,CBX2,CCR4,CD247,CD3E,CD40LG,CDH1,CDK6,CKS2,CLDN5,CPT1A,CSK,CXCR4,DHRS3,EHD1,EHD3,EIF2AK3,FBXW7,FCMR,FGFR3,FOXP4,GATA3,GDF11,GJC2,GNA13,GNAI3,GNAZ,GPX7,H3-3A/H3-3B,HDAC7,HIP1,HNF4A,IL6R,IL6ST,ITGA2B,ITGA4,ITPR3,JUP,KIT,KLF7,L3MBTL2,LFNG,LIG1,LPL,LRP2,MAP3K1,MCAM,MCM3,MCPH1,MEF2C,MEF2D,MXI1,MYLIP,NCK1,NEK7,NFATC1,NRP1,NUAK2,PCGF2,PDGFB,PEG…	105
Organismal Survival	Organismal death	0.000311		-0.797	0.797	ABRAXAS1,ADORA1,ARF6,ASPA,B3GALNT1,BFAR,BMF,CAP1,CBLB,CBX2,CCR4,CD247,CD3E,CD40LG,CDH1,CDK6,CKS2,CLDN5,CPT1A,CSK,CXCR4,DHRS3,EHD1,EHD3,EIF2AK3,FBXW7,FGFR3,FOXP4,GATA3,GDF11,GJC2,GNA13,GNAI3,GPX7,H3-3A/H3-3B,HDAC7,HIP1,HNF4A,IL6R,IL6ST,ITGA2B,ITGA4,ITPR3,JUP,KIT,KLF7,L3MBTL2,LFNG,LIG1,LPL,LRP2,MAP3K1,MCAM,MCM3,MCPH1,MEF2C,MEF2D,MXI1,MYLIP,NCK1,NEK7,NFATC1,NRP1,NUAK2,PCGF2,PDGFB,PEG10,PLVAP,PPARG,P…	100
Cell-To-Cell Signaling and Interaction,Hematological System Development and Function,Immune Cell Trafficking,Inflammatory Response	Activation of leukocytes	8.53e-05		-0.779	0.779	ADORA1,AICDA,CBLB,CD247,CD3E,CD40LG,CD5,CSK,GATA3,GJC2,GP2,HDAC7,HNF4A,IL16,IL6R,ITGA4,ITGAL,ITK,ITPKC,KIT,LAPTM5,LCK,NCK1,NLRC3,PDK2,PLA2G4A,PLEKHA1,PTPN22,RASGRP1,RGMA,RORA,SIT1,ST6GAL1,STAT6,TBX21,TREML2,VAV1	37
Cell Death and Survival	Apoptosis of tumor cell lines	4.49e-06		0.777	0.777	ADORA1,AGAP2,BMF,CBX2,CD40LG,CDH1,CDK6,CKS2,COX5A,CXCR4,DAPK3,DHCR24,EIF2AK3,FCMR,FGFR3,FKBP5,GBA2,GIMAP4,GNA13,HMGA1,HNF4A,IL6R,IL6ST,ING2,IRF2BP2,ITGA2,ITGA4,ITPR3,JUP,KIT,LCK,LIG1,LRRN1,MAP3K1,MEF2C,MXI1,MYBL1,NEDD9,NEK7,NEU3,NRP1,PDE4D,PPARG,PRKD2,PSIP1,PTPN22,RGS3,SAE1,SGMS1,SLC9A1,SMAD7,SMPD3,SPOP,ST6GAL1,ST8SIA1,STAT6,STMN1,SULT2B1,TNS2,TOP2A,UBASH3A,UNC5B,VAV1,XPC,YY1,ZBTB16	66
Gene Expression	Transcription	8.48e-05		0.769	0.769	AGAP2,BAMBI,CBX2,CD3D,CD3E,CD40LG,CDC25B,CDH1,CDK6,CDR2,CGA,CHD3,CIITA,CKS2,CLDN5,CPNE1,CXCR4,DAPK3,EIF2AK3,FBXW7,FGFR3,FOXP4,GATA3,GJC2,GNA13,HDAC7,HIP1,HMGA1,HNF4A,IL16,IL6R,IL6ST,ING2,IRF2BP2,KCNIP3,KIT,KLF11,KLF13,KLF7,L3MBTL2,LCK,LY9,MAP3K1,MCPH1,MEF2C,MEF2D,MLLT11,MXI1,MYBL1,NCK1,NFATC1,PCGF2,PDGFB,PPARG,PPM1A,PRKD2,PSIP1,PTPN22,RASGRP1,RAX2,RCOR1,RGMA,ROM1,RORA,RORC,SGMS1,SH2D2A,SLC44A2,SL…	93
Cancer,Organismal Injury and Abnormalities	Breast or pancreatic cancer	3.51e-06		-0.762	0.762	ABRAXAS1,ADORA1,AGAP2,AGPAT5,AICDA,APOBEC3B,ARF6,ARMC12,ATXN7L1,B3GALNT1,BFAR,CA8,CADM4,CBLB,CBX2,CCDC88C,CCR4,CCR6,CD40LG,CD5,CDC25B,CDH1,CDK6,CDS2,CDYL2,CHD3,CIITA,CLK2,CMAS,CORO6,COX5A,CPT1A,CXCR4,CYTIP,DENND1B,DHCR24,DIAPH1,DIRAS2,DSTN,DUSP2,EHD1,EIF2AK3,ELOVL6,EMB,EML1,EVA1B,FBLN2,FBXW7,FCHO1,FGFR3,FKBP5,FLOT1,FOXN2,FRMD4B,FUT7,GATA3,GCSAML,GNA13,GNAI3,GNAZ,GP2,GPX7,H3-3A/H3-3B,HCN3,HK1,HMGA…	173
Antigen Presentation,Cell-mediated Immune Response,Cell-To-Cell Signaling and Interaction,Cellular Development,Cellular Function and Maintenance,Cellular Growth and Proliferation,Embryonic Development,Hematological System Development and Function,Hematopoiesis,Lymphoid Tissue Structure and Development,Organ Development,Organismal Development,Tissue Development	Positive selection of thymocytes	6.19e-06		0.762	0.762	GIMAP4,ITK,LCK,SIT1,TXK,VAV1	6
Cancer,Organismal Injury and Abnormalities	Multiple cancers	0.000248		-0.762	0.762	ABRAXAS1,ADORA1,AGAP2,AICDA,APOBEC3B,ARF6,B3GALNT1,CA8,CADM4,CBX2,CCR4,CCR6,CD40LG,CD5,CDC25B,CDH1,CDK6,CDS2,CIITA,CILK1,CLK2,CMAS,CORO6,COX5A,CPT1A,CXCR4,DHCR24,DIAPH1,DIRAS2,DSTN,DUSP2,EIF2AK3,ELOVL6,FAM120A,FBLN2,FBXW7,FCHO1,FGFR3,FKBP5,FLOT1,FOXN2,FRMD4B,FUT7,GATA3,GCSAML,GNA13,GNAI3,GNAZ,GPX7,H3-3A/H3-3B,HCN3,HK1,HMGA1,HNF4A,HNRNPUL1,HVCN1,IL16,IL6R,ITGAL,ITK,ITPKC,JMJD4,KIF21B,KIT,KLF11,KLK…	130
Cellular Movement,Hematological System Development and Function,Immune Cell Trafficking,Lymphoid Tissue Structure and Development	Homing of lymphocytes	2.35e-05		-0.755	0.755	ACKR2,CCR4,CCR6,CXCR4,DIAPH1,FUT7,FYB1,GATA3,GNA13,GNAZ,IL16,ITGA4,ITK,NEDD9	14
Cell Death and Survival	Apoptosis	1.82e-12		0.751	0.751	ADORA1,AGAP2,APOBEC3B,AQP3,ARF6,ARL6IP1,ARL6IP5,BFAR,BMF,CABLES1,CBLB,CBX2,CD247,CD3E,CD40LG,CD5,CDC25B,CDH1,CDK6,CGA,CIITA,CKS2,COX5A,CSK,CXCR4,DAPK3,DEGS1,DHCR24,DUSP2,EHD1,EHD3,EIF2AK3,FBXW7,FCMR,FGFR3,FKBP5,GATA3,GBA2,GDF11,GIMAP4,GNA13,GNAZ,GP2,GPX7,GSDMA,HIP1,HK1,HMGA1,HNF4A,HUNK,IL10RA,IL6R,IL6ST,ING2,IRF2BP2,ITGA2,ITGA4,ITK,ITPR3,JUP,KCNIP3,KIT,KLF11,KLF13,KLF7,L3MBTL2,LCK,LIG1,LRIG1,LRP2…	139
Connective Tissue Disorders,Inflammatory Disease,Inflammatory Response,Organismal Injury and Abnormalities,Skeletal and Muscular Disorders	Inflammation of joint	0.000167		-0.738	0.738	CCR4,CCR6,CD247,CD3D,CD3E,CD40LG,CDC25B,CDH1,CDK6,CIITA,CSK,CXCR4,DUSP2,FGFR3,FKBP5,GPR15,H3-3A/H3-3B,HDAC7,IL10RA,IL16,IL6R,IL6ST,ITPR3,KIT,KLF13,METTL9,MMP17,NEIL1,NFATC1,NRP1,PDE4D,PLA2G4A,PPARG,PSIP1,PTPN22,RCSD1,RFLNB,RORC,S100PBP,SH2D2A,SLC1A3,ST6GALNAC4,STAT6,TBX21,TFPI2,UBASH3A,WHAMM,ZNF326	48
Cancer,Hematological Disease,Immunological Disease,Organismal Injury and Abnormalities	Neoplasia of leukocytes	2.11e-10		-0.726	0.726	ABRAXAS1,ADORA1,AICDA,APOBEC3B,ARL6IP5,ATXN7L1,BMF,CBLB,CBX2,CCR4,CD247,CD3D,CD3E,CD40LG,CD5,CDC25B,CDH1,CDK6,CHD3,CIITA,CILK1,CPD,CSK,CXCR4,DAPK3,DHCR24,DIAPH1,DUSP2,EIF2AK3,EMB,ETNK1,FAM102A,FAM120A,FBXW7,FCMR,FGFR3,FRMD4B,FYB1,GATA3,GNA13,GPR15,GPX7,HDAC7,HECA,HIP1,HMGA1,HVCN1,IL16,IL6R,IL6ST,ING2,IRF2BP2,ITGA4,ITPR3,KIF21B,KIT,LAPTM5,LCK,LFNG,LRIG1,LRP2,LRRC1,LZTS1,MCAM,MCM3,MXI1,MYLIP,NEIL1,…	100
Nervous System Development and Function	Sensory system development	0.000297		-0.718	0.718	ASPA,CD247,CDC25B,CXCR4,FBXW7,FGFR3,FYCO1,GDF11,HIP1,IL6ST,ITGA4,KLF7,LCK,LFNG,MAP3K1,MCPH1,MEF2D,PDGFB,PSIP1,RAB28,ROM1,SLC12A2,SLC1A3,SLC44A2,SMAD7,STAT6,TLE1,YY1	28
Cellular Development,Cellular Growth and Proliferation,Hematological System Development and Function,Lymphoid Tissue Structure and Development	Cell proliferation of T lymphocytes	1.05e-10		-0.716	0.716	ARF6,CBLB,CBX2,CCR6,CD247,CD3E,CD40LG,CD5,CDH1,CDK6,CIITA,CXCR4,CYTIP,DIAPH1,EHD1,EHD3,FYB1,GATA3,GP2,IL6R,IL6ST,ITGA2B,ITGAL,ITK,KCNIP3,LAPTM5,LCK,LY9,MXI1,NCK1,PCGF2,PDE4D,PPARG,PTPN22,RASGRP1,RASSF5,RORC,SH2D2A,SIT1,SOX13,ST8SIA1,STAT6,TBX21,TXK,UBASH3A,VAV1,ZBTB16	47
Inflammatory Disease,Respiratory Disease	Airway hyperresponsiveness	0.000283		-0.707	0.707	CXCR4,GATA3,IL6R,ITK,KIT,PPARG,RORC,STAT6,TBX21,VAV1	10
Cancer,Organismal Injury and Abnormalities	Abdominal carcinoma	1.53e-19		0.705	0.705	ABRAXAS1,ACKR2,ACSL3,ADORA1,AGAP2,AGPAT5,AICDA,ALDH3A2,AMZ2,ANKRD10,ANKRD13A,ANKRD13B,APMAP,ARF6,ARFGAP3,ARHGAP27,ARL6IP1,ARMC12,ASB9,ASPA,ATCAY,ATL2,ATXN7L1,B3GALNT1,BFAR,BICDL1,CA8,CABLES1,CADM4,CAP1,CBLB,CBX2,CCDC65,CCDC88C,CCR4,CCR6,CD247,CD3D,CD3E,CD40LG,CD5,CDC25B,CDH1,CDK6,CDS2,CDYL2,CEP85L,CGA,CHD3,CIITA,CILK1,CKS2,CLDN5,CLINT1,CLK2,CMAS,CNOT10,CNTROB,COQ2,CORO6,COX5A,CPD,CPNE1,CPT1A,CSK,…	366
Cancer,Hematological Disease,Immunological Disease,Organismal Injury and Abnormalities	Tumorigenesis of lymphocytes	9.55e-11		-0.696	0.696	ABRAXAS1,ADORA1,AICDA,APOBEC3B,ARL6IP5,ATXN7L1,BMF,CBLB,CBX2,CCR4,CD247,CD3D,CD3E,CD40LG,CD5,CDC25B,CDH1,CDK6,CHD3,CIITA,CILK1,CPD,CSK,CXCR4,DAPK3,DHCR24,DIAPH1,DUSP2,EIF2AK3,EMB,FAM102A,FAM120A,FBXW7,FCMR,FGFR3,FRMD4B,FYB1,GATA3,GNA13,GPR15,GPX7,HDAC7,HECA,HIP1,HMGA1,HVCN1,IL16,IL6R,IL6ST,ING2,IRF2BP2,ITGA4,ITPR3,KIF21B,KIT,LAPTM5,LCK,LFNG,LRIG1,LRP2,LRRC1,LZTS1,MCAM,MCM3,MXI1,MYLIP,NEIL1,NFATC1…	97
Cancer,Organismal Injury and Abnormalities	Lymphoid cancer	1.31e-10		-0.696	0.696	ABRAXAS1,ADORA1,AICDA,APOBEC3B,ARL6IP5,ATXN7L1,BMF,CBLB,CBX2,CCR4,CD247,CD3D,CD3E,CD40LG,CD5,CDC25B,CDH1,CDK6,CHD3,CIITA,CILK1,CPD,CSK,CXCR4,DAPK3,DHCR24,DIAPH1,DUSP2,EIF2AK3,EMB,FAM102A,FAM120A,FBXW7,FCMR,FGFR3,FRMD4B,FYB1,GATA3,GNA13,GPR15,GPX7,HDAC7,HECA,HIP1,HMGA1,HVCN1,IL16,IL6R,IL6ST,ING2,IRF2BP2,ITGA4,ITPR3,KIF21B,KIT,LAPTM5,LCK,LFNG,LRIG1,LRP2,LRRC1,LZTS1,MCAM,MCM3,MEF2D,MXI1,MYLIP,NEIL1,…	101
Cancer,Organismal Injury and Abnormalities	Malignant solid tumor	1.81e-26		-0.695	0.695	ABRAXAS1,ACKR2,ACSL3,ADGRG5,ADORA1,AGAP2,AGPAT5,AICDA,ALDH3A2,AMZ2,ANKRD10,ANKRD13A,ANKRD13B,AP1AR,APMAP,APOBEC3B,AQP3,ARF6,ARFGAP3,ARHGAP27,ARL6IP1,ARL6IP5,ARMC12,ASB9,ASPA,ATCAY,ATL2,ATXN7L1,B3GALNT1,BAMBI,BFAR,BICDL1,BMF,CA8,CABLES1,CADM4,CAP1,CBLB,CBX2,CCDC65,CCDC88C,CCR4,CCR6,CD247,CD3D,CD3E,CD40LG,CD5,CDC25B,CDH1,CDK6,CDR2,CDS2,CDYL2,CEP85L,CGA,CHD3,CIITA,CILK1,CKS2,CLDN5,CLINT1,CLK2,CMAS,C…	406
Cellular Development,Hematological System Development and Function,Lymphoid Tissue Structure and Development	Maturation of lymphocytes	2.34e-05		-0.67	0.67	CD247,CD3E,CSK,CXCR4,ITK,LCK,NCK1,RASGRP1,STAT6,TBX21,TXK,VAV1	12
Tissue Morphology	Quantity of cells	1.49e-10		-0.667	0.667	ACKR2,AICDA,ARF6,ASPA,BMF,CBLB,CCR4,CCR6,CD247,CD3D,CD3E,CD40LG,CD5,CDC25B,CDH1,CDK6,CGA,CIITA,CXCR4,CYTIP,DENND1B,DIAPH1,EIF2AK3,FBXW7,FCMR,FGFR3,FUT7,FYB1,GATA3,GDF11,GJC2,GNA13,GNAZ,HMGA1,HNF4A,HVCN1,IL10RA,IL6R,IL6ST,ING2,ITGA2B,ITGAL,ITK,ITPR3,KCNIP3,KIT,KLF13,KLF7,LCK,LFNG,LIG1,LY9,LZTS1,MCPH1,MEF2C,MEF2D,MYBL1,NEDD9,NFATC1,NLRC3,NRP1,PAFAH1B3,PCGF2,PDGFB,PLA2G4A,PLCL2,PPARG,PTPN12,PTPN22,R…	103
Cellular Development,Cellular Growth and Proliferation,Hematological System Development and Function,Lymphoid Tissue Structure and Development	Expansion of T lymphocytes	0.000108		-0.652	0.652	CBX2,CCR6,CD3E,CD40LG,IL6R,ITK,LY9,PCGF2,PPARG,PTPN22,STAT6,TBX21,ZBTB16	13
Cellular Movement	Migration of tumor cell lines	7.72e-05		-0.639	0.639	AGAP2,ARF6,CBLB,CCR4,CDC25B,CDH1,CSK,CXCR4,DIAPH1,FAM120A,FBLN2,FBXW7,FGFR3,GATA3,GMFG,GNA13,GNAI3,HVCN1,IL6R,ITGA2,ITGA4,ITGAL,JUP,KIT,KLK7,LCK,MAP3K1,MCAM,MEF2D,NEDD9,NET1,NFATC1,NISCH,NRP1,PCGF2,PIK3C2B,PRKD2,PTPN12,RASGRP1,RGS3,SH2D2A,SLC12A2,ST6GAL1,STK24,STMN1,TCAF1,YY1	47
Cancer,Organismal Injury and Abnormalities	Development of malignant tumor	8.79e-10		-0.613	0.613	ABRAXAS1,ACKR2,ACSL3,ADORA1,AGAP2,AGPAT5,AICDA,ANKRD13A,ANKRD13B,APOBEC3B,ARF6,ARFGAP3,ARL6IP1,ARMC12,ASPA,ATL2,ATXN7L1,B3GALNT1,BMF,CA8,CABLES1,CBLB,CBX2,CCR4,CCR6,CD40LG,CDH1,CDK6,CDS2,CDYL2,CEP85L,CHD3,CIITA,CILK1,CKS2,CLK2,CMAS,CNTROB,COQ2,CORO6,CPD,CPNE1,CPT1A,CXCR4,CYTIP,DEGS1,DIAPH1,DIRAS2,DSTN,DYRK2,EDEM3,EFCAB5,EHD1,EHD3,EMC1,EML1,EML6,ESYT1,FAM102A,FAM117B,FAM120A,FAM155B,FBLN2,FBXW7,FC…	262
Cellular Development,Cellular Growth and Proliferation	Colony formation of cells	8.97e-05		-0.613	0.613	AGAP2,APOBEC3B,BAMBI,CABLES1,CBLB,CBX2,CD40LG,CKS2,FGFR3,GNA13,HDAC7,HMGA1,IL6R,IL6ST,JUP,KIT,LCK,LZTS1,MAP3K1,MCAM,MCPH1,NFATC1,PCGF2,PDGFB,PPARG,PPP1R9B,RASSF5,SMAD7,ST6GAL1,ST8SIA1,ZBTB16	31
Cancer,Hematological Disease,Organismal Injury and Abnormalities	Neoplasia of blood cells	4.84e-07		-0.594	0.594	ABRAXAS1,ADORA1,AICDA,APOBEC3B,ARL6IP5,ATXN7L1,BMF,CBLB,CBX2,CCR4,CD247,CD3D,CD3E,CD40LG,CD5,CDC25B,CDH1,CDK6,CHD3,CIITA,CILK1,CPD,CPNE1,CPT1A,CSK,CXCR4,DAPK3,DHCR24,DIAPH1,DUSP2,EIF2AK3,EMB,EML1,ETNK1,FAM102A,FAM120A,FBXW7,FCMR,FGFR3,FOXN2,FRMD4B,FUT7,FYB1,FYCO1,GATA3,GIT2,GNA13,GPR15,GPX7,HDAC7,HECA,HIP1,HMGA1,HVCN1,IL16,IL6R,IL6ST,ING2,IRF2BP2,ITGA2B,ITGA4,ITPR3,KIF21B,KIT,LAPTM5,LCK,LFNG,LRIG…	121
Humoral Immune Response,Lymphoid Tissue Structure and Development,Tissue Morphology	Quantity of germinal center	1.58e-05		0.594	0.594	AICDA,CD40LG,FCMR,IL6ST,ITK,MYBL1,NFATC1,PTPN22,YY1	9
Connective Tissue Development and Function,Tissue Development	Growth of connective tissue	6.39e-06		-0.583	0.583	ALDH3A2,CBX2,CD40LG,CDH1,CDK6,CGA,CIITA,CSK,FBXW7,FGFR3,GATA3,GP2,HDAC7,HMGA1,IL10RA,IL6R,IL6ST,ITK,JUP,KIT,LIG1,LRIG1,LZTS1,MAP3K1,NEU3,NFATC1,NLRC3,PCGF2,PDGFB,PPARG,PRKD2,SMAD7,STARD10,STAT6,STMN1,TGIF1,UBASH3A,VCL,YY1	39
Hematological System Development and Function,Lymphoid Tissue Structure and Development,Tissue Morphology	Quantity of T lymphocytes	3.77e-12		-0.581	0.581	ACKR2,BMF,CBLB,CCR4,CCR6,CD247,CD3D,CD3E,CD40LG,CD5,CDK6,CIITA,CXCR4,DENND1B,DIAPH1,FCMR,FUT7,FYB1,GATA3,GJC2,IL10RA,IL6R,IL6ST,ITGAL,ITK,KIT,KLF13,LCK,LIG1,LY9,NFATC1,PCGF2,PPARG,PTPN22,RASGRP1,RASSF5,RORC,SH2D3C,SIT1,SMAD7,SOX13,ST8SIA1,STAT6,TBX21,TXK,VAV1,ZRANB1	47
Cellular Development,Cellular Growth and Proliferation,Hematological System Development and Function,Lymphoid Tissue Structure and Development	Expansion of mononuclear leukocytes	1.53e-05		-0.581	0.581	CBX2,CCR6,CD3E,CD40LG,IL10RA,IL6R,ITK,LY9,MYBL1,NFATC1,PCGF2,PPARG,PTPN22,STAT6,TBX21,ZBTB16	16
Hematological Disease,Immunological Disease	B-cell lymphoproliferative disorder	1.03e-08		0.577	0.577	ADORA1,AICDA,APOBEC3B,ARL6IP5,BMF,CBX2,CD247,CD3D,CD3E,CD40LG,CD5,CDH1,CDK6,CHD3,CIITA,CILK1,CPD,CSK,CXCR4,DHCR24,DIAPH1,DUSP2,EIF2AK3,EMB,FAM102A,FAM120A,FBXW7,FCMR,FGFR3,FRMD4B,FYB1,GNA13,GPR15,HDAC7,HECA,HIP1,HVCN1,IL6R,IL6ST,ING2,IRF2BP2,ITGA4,ITK,ITPR3,KIF21B,KIT,LAPTM5,LCK,LRIG1,LRP2,LRRC1,MXI1,NEIL1,NFATC1,NRP1,PDE4D,PEG10,PPP1R9B,PPP2R5A,PRKD2,PSIP1,RASSF5,SGPP2,SH2D2A,SLC9A1,SMAD7,ST6GAL…	76
Cancer,Hematological Disease,Immunological Disease,Organismal Injury and Abnormalities	B-cell neoplasm	2.24e-08		0.577	0.577	ADORA1,AICDA,APOBEC3B,ARL6IP5,BMF,CBX2,CD247,CD3D,CD3E,CD40LG,CD5,CDH1,CDK6,CHD3,CIITA,CILK1,CPD,CSK,CXCR4,DHCR24,DIAPH1,DUSP2,EIF2AK3,EMB,FAM102A,FAM120A,FBXW7,FCMR,FGFR3,FRMD4B,FYB1,GNA13,GPR15,HDAC7,HECA,HIP1,HVCN1,IL6R,IL6ST,ING2,IRF2BP2,ITGA4,ITPR3,KIF21B,KIT,LAPTM5,LCK,LRIG1,LRP2,LRRC1,MXI1,NEIL1,NFATC1,NRP1,PDE4D,PEG10,PPP1R9B,PPP2R5A,PRKD2,PSIP1,RASSF5,SGPP2,SH2D2A,SLC9A1,SMAD7,ST6GALNAC4…	75
Cancer,Hematological Disease,Immunological Disease,Organismal Injury and Abnormalities	B cell cancer	1.28e-07		0.577	0.577	ADORA1,AICDA,APOBEC3B,BMF,CBX2,CD247,CD3D,CD3E,CD40LG,CD5,CDH1,CDK6,CHD3,CIITA,CILK1,CSK,CXCR4,DHCR24,DIAPH1,DUSP2,EIF2AK3,EMB,FAM102A,FAM120A,FBXW7,FCMR,FGFR3,FRMD4B,FYB1,GNA13,HDAC7,HECA,HIP1,HVCN1,IL6R,IL6ST,ING2,IRF2BP2,ITGA4,ITPR3,KIF21B,KIT,LAPTM5,LCK,LRIG1,MXI1,NEIL1,NFATC1,NRP1,PDE4D,PEG10,PPP1R9B,PPP2R5A,PRKD2,PSIP1,RASSF5,SH2D2A,SLC9A1,SMAD7,STAMBPL1,STARD5,STAT6,TBX21,TOP2A,VANGL2,XPC	66
Gastrointestinal Disease,Organismal Injury and Abnormalities	Abnormality of large intestine	0.000323		-0.571	0.571	ACKR2,ADORA1,CBLB,CBX2,CD40LG,CDH1,CIITA,FGFR3,FUT7,GDF11,IL10RA,IL6R,IL6ST,ITGA4,KIT,LAPTM5,PDE4D,PLA2G4A,PPARG,PTPN22,RORC,SGPP2,SLC12A2,SMAD7,STAT6,TBX21,TOP2A	27
Hematological System Development and Function,Humoral Immune Response,Lymphoid Tissue Structure and Development,Tissue Morphology	Quantity of germinal center B lymphocytes	1.92e-05		0.57	0.57	AICDA,CD40LG,FCMR,IL6ST,ITK,NFATC1,YY1	7
Cancer,Organismal Injury and Abnormalities	Pelvic tumor	3.61e-06		0.564	0.564	ABRAXAS1,ACSL3,ADORA1,AGAP2,AGPAT5,AICDA,AMZ2,ANKRD13A,ANKRD13B,APOBEC3B,ARF6,ARFGAP3,ARHGAP27,ARL6IP1,ARMC12,ASPA,B3GALNT1,BAMBI,CA8,CABLES1,CAP1,CBX2,CCDC88C,CCR4,CCR6,CD40LG,CDC25B,CDH1,CDS2,CDYL2,CGA,CHD3,CIITA,CILK1,CLDN5,CLINT1,CLK2,CNOT10,CNTROB,COX5A,CPNE1,CPT1A,CSK,CXCR4,CYTIP,DEGS1,DHCR24,DIAPH1,DIRAS2,DSTN,DUSP2,DYRK2,EDEM3,EFCAB5,EHD3,EIF2AK3,ELOVL3,EMC1,EML1,EML6,FAM155B,FBLN2,FBXW7,…	228
Cancer,Organismal Injury and Abnormalities,Reproductive System Disease	Genital tract cancer	3.74e-06		0.555	0.555	ABRAXAS1,ACSL3,ADORA1,AGAP2,AGPAT5,AMZ2,ANKRD13A,ANKRD13B,APOBEC3B,ARF6,ARFGAP3,ARL6IP1,ARMC12,ASPA,B3GALNT1,BAMBI,CA8,CABLES1,CBX2,CCDC88C,CCR4,CCR6,CD40LG,CDC25B,CDH1,CDS2,CDYL2,CHD3,CIITA,CILK1,CLDN5,CLINT1,CNOT10,CNTROB,COX5A,CPNE1,CPT1A,CXCR4,CYTIP,DEGS1,DHCR24,DIAPH1,DIRAS2,DSTN,DUSP2,EDEM3,EFCAB5,EHD3,EIF2AK3,ELOVL3,EMC1,EML1,EML6,FAM155B,FBLN2,FBXW7,FCHO1,FGFR3,FLOT1,FOXN2,FUT7,FYB1,FYCO1…	212
Cancer,Organismal Injury and Abnormalities	Pelvic cancer	8.68e-06		0.555	0.555	ABRAXAS1,ACSL3,ADORA1,AGAP2,AGPAT5,AICDA,AMZ2,ANKRD13A,ANKRD13B,APOBEC3B,ARF6,ARFGAP3,ARHGAP27,ARL6IP1,ARMC12,ASPA,B3GALNT1,BAMBI,CA8,CABLES1,CAP1,CBX2,CCDC88C,CCR4,CCR6,CD40LG,CDC25B,CDH1,CDS2,CDYL2,CHD3,CIITA,CILK1,CLDN5,CLINT1,CLK2,CNOT10,CNTROB,COX5A,CPNE1,CPT1A,CSK,CXCR4,CYTIP,DEGS1,DHCR24,DIAPH1,DIRAS2,DSTN,DUSP2,EDEM3,EFCAB5,EHD3,EIF2AK3,ELOVL3,EMC1,EML1,EML6,FAM155B,FBLN2,FBXW7,FCHO1,FGFR…	223
Cancer,Organismal Injury and Abnormalities	Abdominal metastasis	0.00012		0.555	0.555	CXCR4,FAM120A,FGFR3,ITGA4,KIT,MEF2D,OTUD3,TOP2A	8
Cellular Assembly and Organization,Cellular Function and Maintenance,Protein Synthesis	Polymerization of actin	0.000329		-0.555	0.555	DIAPH1,DSTN,HUNK,ITK,NCK1,VAV1	6
Lymphoid Tissue Structure and Development,Tissue Morphology	Quantity of lymphoid tissue	7.94e-13		-0.553	0.553	AICDA,BMF,CCR6,CD247,CD3E,CD40LG,CD5,CDK6,CIITA,CXCR4,DIAPH1,FCMR,FYB1,GNA13,HVCN1,IL6ST,ITGA4,ITK,KIT,KLF13,LCK,LY9,MXI1,MYBL1,NEDD9,NFATC1,PCGF2,PTPN22,RASGRP1,RASSF5,RORC,SH2D3C,SIT1,ST6GAL1,TXK,UBASH3A,VAV1,YY1	38
Dermatological Diseases and Conditions,Inflammatory Disease,Inflammatory Response,Organismal Injury and Abnormalities	Dermatitis	1.8e-07		0.548	0.548	ACKR2,ARFGAP3,CCR4,CD5,CDH1,CPNE1,CSK,CXCR4,CYTIP,DIAPH1,DUSP2,ELOVL3,FLOT1,FUT7,GATA3,H3-3A/H3-3B,IL16,JUP,KIT,KLK7,LPL,MCAM,MXI1,PPARG,RORC,SMAD7,STAT6,TBX21,TOP2A,TXK,VCL	31
Cellular Movement,Embryonic Development	Cell movement of embryonic cell lines	2.02e-05		0.539	0.539	CSK,CXCR4,EHD1,FBLN2,FUT7,GIT2,ITGA2,ITGA4,NCK1,NEDD9,PDGFB,PIK3C2B,PTPN12,SH2D3C,VCL	15
Cell-To-Cell Signaling and Interaction	Aggregation of cells	0.000191		0.539	0.539	CBLB,CCR4,CD40LG,CDH1,DAPK3,GNA13,GNAZ,ITGA2,ITGA2B,ITGAL,JUP,KCNIP3,KIT,LCK,NRP1,PLA2G4A,PRKD2,RASGRP1,RASGRP2,VAV1	20
Protein Synthesis	Production of protein	6.29e-05		-0.531	0.531	AICDA,BMF,CCR4,CCR6,CD40LG,CIITA,FCMR,IL6ST,ITK,LCK,MYBL1,NFATC1,PLCL2,PPARG,PTPN22,RASGRP1,RASSF5,STAT6,TBX21,VAV1,WDR77	21
Inflammatory Response	Antibody response	5.57e-07		-0.513	0.513	CCR6,CD40LG,DIAPH1,GATA3,GPX7,IL6ST,ITGAL,MEF2C,MYBL1,NFATC1,PPARG,RASGRP1,ST6GAL1,STAT6,VAV1,YY1	16
Cell-mediated Immune Response,Cellular Movement,Hematological System Development and Function,Immune Cell Trafficking	Infiltration by T lymphocytes	0.000112		-0.509	0.509	ACKR2,CCR4,CD40LG,GJC2,IL16,IL6ST,ITGA4,ITK,MCAM,RORA,RORC	11
Cancer,Hematological Disease,Organismal Injury and Abnormalities	Hematologic cancer	1.05e-07		-0.506	0.506	ABRAXAS1,ADORA1,AICDA,APOBEC3B,ARL6IP5,ATXN7L1,BMF,CBLB,CBX2,CCR4,CD247,CD3D,CD3E,CD40LG,CD5,CDC25B,CDH1,CDK6,CHD3,CIITA,CILK1,CLDN5,CPD,CPNE1,CPT1A,CSK,CXCR4,DAPK3,DHCR24,DIAPH1,DUSP2,EIF2AK3,EMB,EML1,ETNK1,FAM102A,FAM120A,FBXW7,FCMR,FGFR3,FOXN2,FRMD4B,FUT7,FYB1,FYCO1,GATA3,GIT2,GNA13,GPR15,GPX7,HDAC7,HECA,HIP1,HMGA1,HVCN1,IL16,IL6R,IL6ST,ING2,IRF2BP2,ITGA2B,ITGA4,ITPR3,KIF21B,KIT,LAPTM5,LCK,LFN…	123
Cellular Growth and Proliferation,Connective Tissue Development and Function,Tissue Development	Proliferation of connective tissue cells	5.98e-05		-0.505	0.505	ALDH3A2,CBX2,CD40LG,CDH1,CDK6,CGA,CIITA,CSK,FBXW7,FGFR3,GATA3,HDAC7,IL6R,IL6ST,JUP,LIG1,LRIG1,LZTS1,MAP3K1,NEU3,NFATC1,NLRC3,PCGF2,PDGFB,PPARG,PRKD2,SMAD7,STARD10,STAT6,STMN1,TGIF1,UBASH3A,VCL,YY1	34
Organismal Development	Development of genitourinary system	0.000158		-0.496	0.496	AGAP2,BMF,CDH1,CDK6,CGA,CXCR4,DHCR24,EHD1,EHD3,EIF2AK3,GATA3,GBA2,GDF11,H3-3A/H3-3B,HERPUD2,HIP1,HMGA1,HUNK,ING2,ITGA2,ITK,ITPRID2,KIT,LFNG,LRP2,MCPH1,MMP17,MYBL1,NET1,NUP107,PAFAH1B3,PDGFB,PEG10,PLEKHA1,PLVAP,PPARG,RSPO2,SHCBP1L,SLC12A2,SMAD7,SMAP2,SMPD3,STAT6,STMN1,TCHP,TNS2,UBE2J1,VANGL2,YY1,ZBTB16	50
Cancer,Gastrointestinal Disease,Organismal Injury and Abnormalities	Colon tumor	0.000129		0.492	0.492	ACKR2,ADORA1,AGPAT5,AICDA,AQP3,ARFGAP3,ATL2,ATXN7L1,CBX2,CCR4,CD40LG,CDH1,CDK6,CDYL2,CEP85L,CHD3,CIITA,CILK1,CLK2,CMAS,CNTROB,COQ2,CORO6,CPD,CPNE1,CPT1A,DIAPH1,DSTN,EDEM3,EFCAB5,EHD1,FAM117B,FAM120A,FAM155B,FBLN2,FBXW7,FGFR3,FMNL1,FOXP4,FRMD4B,FYB1,FYCO1,GATA3,GBA2,GNA13,GSDMA,GTPBP8,HECA,HNF4A,HNRNPUL1,HVCN1,IL6R,IL6ST,ITGA2,ITGA4,ITGAL,ITPRID2,JUP,KIT,LDLRAP1,LRIG1,LRP2,LRRC1,LRRN1,LY9,MALSU1,M…	154
Hematological System Development and Function,Lymphoid Tissue Structure and Development,Tissue Morphology	Quantity of natural killer T lymphocytes	0.000269		-0.479	0.479	CCR4,CD247,CD3E,ITGAL,ITK,TBX21,VAV1	7
Cell-To-Cell Signaling and Interaction	Adhesion of tumor cell lines	2.04e-07		-0.478	0.478	CD40LG,CDH1,CSK,CXCR4,CYTIP,FUT7,FYB1,GATA3,GMFG,GNA13,IL6R,ITGA2,ITGA4,ITGAL,MCAM,NET1,NEU3,NRP1,PPARG,RASGRP2,RGS3,ST6GAL1,STAT6,TRPC3,VCL,ZBTB16	26
Organismal Injury and Abnormalities,Tissue Morphology	Quantity of lesion	4e-05		0.46	0.46	AICDA,ARL6IP5,CDH1,CGA,HIP1,HUNK,IL6ST,KIT,MAP3K1,MEF2D,NEDD9,OTUD3,PLA2G4A,PPARG,ST8SIA1,STAT6,SULT2B1,XPC	18
Cellular Development,Cellular Growth and Proliferation,Nervous System Development and Function,Tissue Development	Growth of neurites	0.000306		0.451	0.451	ARF6,CABLES1,CAP1,CXCR4,FGFR3,FKBP5,GATA3,IL6R,IL6ST,ITGA4,KIT,KLF7,MYLIP,NCK1,NEU3,NRP1,PPARG,SGPP2,SH2D3C,SLC12A2,SLC9A1,SPOCK2,ST8SIA1,TGIF1,VCL,ZBTB18	26
Cellular Movement,Hematological System Development and Function,Immune Cell Trafficking	Transmigration of mononuclear leukocytes	5.32e-05		-0.447	0.447	AQP3,CD40LG,CXCR4,ITGA4,ITGAL,ITK,MCAM,PPARG,VAV1	9
Cellular Assembly and Organization	Rearrangement of cytoskeleton	0.000168		0.447	0.447	ARF6,CDH1,CSK,FYB1,ITGA4,NCK1,PDGFB,VCL	8
Lipid Metabolism,Small Molecule Biochemistry	Metabolism of phospholipid	2.05e-06		0.446	0.446	AGPAT5,ALDH3A2,ARF6,CD40LG,CDS2,CPNE1,ETNK1,GDE1,GDPD3,KIT,LPL,PDGFB,PGAP2,PIK3C2B,PIP4K2A,PLA2G4A,PLEKHA1,SERINC5,SGMS1,SLC44A2,SMPD3,STARD10,VAV1	23
Cell-To-Cell Signaling and Interaction	Binding of tumor cell lines	3.31e-07		-0.439	0.439	CD40LG,CDH1,CSK,CXCR4,CYTIP,FUT7,FYB1,GATA3,GMFG,GNA13,HS3ST3B1,IL6R,ITGA2,ITGA4,ITGAL,LCK,LPL,LRP2,MCAM,NET1,NEU3,NRP1,PPARG,RASGRP2,RGS3,ST6GAL1,STAT6,TRPC3,VCL,ZBTB16	30
Cell-To-Cell Signaling and Interaction,Hematological System Development and Function	Aggregation of blood cells	4.03e-05		0.435	0.435	CBLB,CCR4,CD40LG,CDH1,GNA13,GNAZ,ITGA2,ITGA2B,ITGAL,KCNIP3,LCK,NRP1,PLA2G4A,PRKD2,RASGRP1,RASGRP2,VAV1	17
Cell-mediated Immune Response,Cellular Development,Cellular Function and Maintenance,Cellular Growth and Proliferation,Embryonic Development,Hematological System Development and Function,Hematopoiesis,Lymphoid Tissue Structure and Development,Organ Development,Organismal Development,Tissue Development	Differentiation of Th2 cells	5.32e-05		-0.421	0.421	CBLB,GATA3,ITK,LFNG,NFATC1,PCGF2,STAT6,TBX21,VAV1	9
Cancer,Organismal Injury and Abnormalities	Lymphohematopoietic cancer	8.51e-08		-0.419	0.419	ABRAXAS1,ADORA1,AICDA,APOBEC3B,ARL6IP5,ATXN7L1,BMF,CBLB,CBX2,CCR4,CD247,CD3D,CD3E,CD40LG,CD5,CDC25B,CDH1,CDK6,CHD3,CIITA,CILK1,CLDN5,CPD,CPNE1,CPT1A,CSK,CXCR4,DAPK3,DHCR24,DIAPH1,DUSP2,EIF2AK3,EMB,EML1,ETNK1,FAM102A,FAM120A,FBXW7,FCMR,FGFR3,FOXN2,FRMD4B,FUT7,FYB1,FYCO1,GATA3,GIT2,GNA13,GPR15,GPX7,HDAC7,HECA,HIP1,HMGA1,HVCN1,IL16,IL6R,IL6ST,ING2,IRF2BP2,ITGA2B,ITGA4,ITPR3,KIF21B,KIT,LAPTM5,LCK,LFN…	124
Cancer,Organismal Injury and Abnormalities,Tissue Morphology	Quantity of tumor	1.77e-05		0.415	0.415	AICDA,ARL6IP5,CDH1,CGA,HIP1,HUNK,IL6ST,KIT,MEF2D,NEDD9,OTUD3,PLA2G4A,PPARG,STAT6,SULT2B1,XPC	16
Cellular Growth and Proliferation	Expansion of cells	6.71e-05		-0.405	0.405	AICDA,CBX2,CCR6,CD3E,CD40LG,CDH1,IL10RA,IL6R,IL6ST,ITK,KIT,LY9,MYBL1,NFATC1,PCGF2,PPARG,PTPN22,RSPO2,STAT6,TBX21,ZBTB16	21
Cellular Development,Cellular Growth and Proliferation	Cell proliferation of tumor cell lines	8.84e-05		-0.403	0.403	AGAP2,AICDA,ARF6,CABLES1,CBX2,CCDC88C,CCR4,CD40LG,CDC25B,CDH1,CDK6,CKS2,CXCR4,DAPK3,DEGS1,FAM120A,FBLN2,FBXW7,FGFR3,FKBP5,FLOT1,GATA3,HK1,HMGA1,HNF4A,HVCN1,IL16,IL6R,IL6ST,ITGA2,JUP,KIT,KLK7,LCK,LIG1,LRIG1,LRRN1,LZTS1,MEF2C,MXI1,MYBL1,NEDD9,NEIL1,NET1,NFATC1,NRP1,PCGF2,PDE4D,PDGFB,PEG10,PIK3C2B,PIP4K2A,PLA2G4A,PPARG,PPP1R9B,PRKD2,PTPN12,PTPN22,RASGRP1,RASSF5,RBBP9,RORA,SAE1,SGMS1,SH2D3C,SLC9A1,SM…	80
Cancer,Organismal Injury and Abnormalities	Genitourinary tumor	1.2e-08		-0.4	0.4	ABRAXAS1,ACSL3,ADORA1,AGAP2,AGPAT5,AICDA,AMZ2,ANKRD13A,ANKRD13B,APOBEC3B,ARF6,ARFGAP3,ARHGAP27,ARL6IP1,ARMC12,ASPA,B3GALNT1,BAMBI,CA8,CABLES1,CADM4,CAP1,CBX2,CCDC88C,CCR4,CCR6,CD40LG,CD5,CDC25B,CDH1,CDK6,CDS2,CDYL2,CGA,CHD3,CIITA,CILK1,CLDN5,CLINT1,CLK2,CMAS,CNOT10,CNTROB,CORO6,COX5A,CPNE1,CPT1A,CSK,CXCR4,CYTIP,DEGS1,DHCR24,DIAPH1,DIRAS2,DSTN,DUSP2,DYRK2,EDEM3,EFCAB5,EHD3,EIF2AK3,ELOVL3,ELOVL6,EM…	265
Connective Tissue Disorders,Inflammatory Disease,Organismal Injury and Abnormalities,Skeletal and Muscular Disorders	Rheumatic Disease	0.000221		-0.4	0.4	ACSL3,CCR4,CCR6,CD247,CD3D,CD3E,CD40LG,CDC25B,CDH1,CDK6,CIITA,CPT1A,CSK,CXCR4,DIAPH1,DUSP2,FGFR3,FKBP5,GATA3,GPR15,H3-3A/H3-3B,HDAC7,IL10RA,IL16,IL6R,IL6ST,ITPR3,JUP,KIT,KLF13,LCK,LY9,METTL9,MMP17,NEIL1,NFATC1,NRP1,PDE4D,PLA2G4A,PPARG,PSIP1,PTPN22,RCSD1,RFLNB,RORC,S100PBP,SH2D2A,SLC1A3,ST6GAL1,ST6GALNAC4,STAMBPL1,STAT6,STMN1,TBX21,TFPI2,UBASH3A,WHAMM,ZNF326	58
Cancer,Organismal Injury and Abnormalities	Malignant genitourinary solid tumor	2.08e-08		-0.392	0.392	ABRAXAS1,ACSL3,ADORA1,AGAP2,AGPAT5,AICDA,AMZ2,ANKRD13A,ANKRD13B,APOBEC3B,ARF6,ARFGAP3,ARHGAP27,ARL6IP1,ARMC12,ASPA,B3GALNT1,BAMBI,CA8,CABLES1,CADM4,CAP1,CBX2,CCDC88C,CCR4,CCR6,CD40LG,CD5,CDC25B,CDH1,CDK6,CDS2,CDYL2,CHD3,CIITA,CILK1,CLDN5,CLINT1,CLK2,CMAS,CNOT10,CNTROB,CORO6,COX5A,CPNE1,CPT1A,CSK,CXCR4,CYTIP,DEGS1,DHCR24,DIAPH1,DIRAS2,DSTN,DUSP2,EDEM3,EFCAB5,EHD3,EIF2AK3,ELOVL3,ELOVL6,EMC1,EML1,EM…	260
Cell-To-Cell Signaling and Interaction	Activation of cells	4.3e-07		-0.391	0.391	ADORA1,AICDA,BAMBI,CBLB,CCR6,CD247,CD3E,CD40LG,CD5,CDH1,CSK,CXCR4,FBXW7,FGFR3,GATA3,GJC2,GNA13,GP2,HDAC7,HNF4A,IL10RA,IL16,IL6R,IL6ST,ITGA2B,ITGA4,ITGAL,ITK,ITPKC,ITPR3,KIT,LAPTM5,LCK,NCK1,NLRC3,PDGFB,PDK2,PLA2G4A,PLEKHA1,PPARG,PPP1R9B,PSIP1,PTPN22,RASGRP1,RGMA,RORA,RORC,SIT1,SMPD3,ST6GAL1,STAT6,TBX21,TOP2A,TREML2,TRPC3,VAV1,XPC	57
Lipid Metabolism,Small Molecule Biochemistry	Metabolism of glycosphingolipid	3.75e-05		-0.391	0.391	B3GALNT1,CD40LG,ESYT1,GBA2,KIT,NEU3,SGMS1,SMPD3,ST8SIA1	9
Lipid Metabolism,Small Molecule Biochemistry	Metabolism of glycolipid	4.63e-05		-0.391	0.391	B3GALNT1,CD40LG,ESYT1,GBA2,KIT,NEU3,PGAP2,SGMS1,SMPD3,ST6GALNAC4,ST8SIA1	11
Cellular Movement	Trafficking of cells	0.00013		-0.391	0.391	ACKR2,AQP3,CCR4,CXCR4,FUT7,GOLPH3L,ITGA4,NEDD9	8
Cancer,Organismal Injury and Abnormalities	Tumorigenesis of epithelial neoplasm	5.62e-09		-0.383	0.383	ABRAXAS1,ACKR2,ACSL3,ADORA1,AGAP2,AGPAT5,AICDA,ANKRD13A,ANKRD13B,APOBEC3B,ARF6,ARFGAP3,ARL6IP1,ARMC12,ASPA,ATL2,ATXN7L1,B3GALNT1,CA8,CABLES1,CBLB,CBX2,CCR4,CCR6,CD40LG,CDH1,CDK6,CDS2,CDYL2,CEP85L,CGA,CHD3,CIITA,CILK1,CKS2,CLK2,CMAS,CNTROB,COQ2,CORO6,CPD,CPNE1,CPT1A,CXCR4,DEGS1,DIAPH1,DIRAS2,DSTN,DYRK2,EDEM3,EFCAB5,EHD1,EHD3,EMC1,EML1,EML6,ESYT1,FAM102A,FAM117B,FAM120A,FAM155B,FBLN2,FBXW7,FCHO1,FG…	259
Post-Translational Modification	Phosphorylation of protein	2.38e-08		-0.383	0.383	CADM4,CBLB,CCDC88C,CD247,CD3E,CD5,CDC25B,CDK6,CILK1,CLK2,CSK,CXCR4,DAPK3,DYRK2,EIF2AK3,FGFR3,FLOT1,GJC2,GMFG,HK1,HUNK,ITGA2B,ITK,KIT,LCK,MAP3K1,MICAL1,NEK7,NRP1,NUAK2,PDE4D,PDGFB,PDK2,PELI2,PPP1R9B,PRKD2,PTPN12,PTPN22,RASGRP1,RGMA,RORC,SMPD3,ST6GAL1,STAP1,STK24,TXK	46
Cancer,Organismal Injury and Abnormalities	Genitourinary carcinoma	2.21e-06		0.378	0.378	ABRAXAS1,ACSL3,ADORA1,AGAP2,AGPAT5,AICDA,AMZ2,ANKRD13A,ANKRD13B,ARF6,ARFGAP3,ARHGAP27,ARL6IP1,ARMC12,ASPA,B3GALNT1,CA8,CABLES1,CAP1,CBX2,CCDC88C,CCR4,CCR6,CD40LG,CDH1,CDK6,CDS2,CDYL2,CHD3,CIITA,CILK1,CLDN5,CLINT1,CLK2,CNOT10,CNTROB,CORO6,COX5A,CPNE1,CPT1A,CSK,CYTIP,DEGS1,DIAPH1,DIRAS2,DSTN,EDEM3,EFCAB5,EHD3,EIF2AK3,ELOVL3,EMC1,EML1,EML6,ESYT1,FAM155B,FBLN2,FBXW7,FCHO1,FGFR3,FLOT1,FOXN2,FYB1,FYCO1…	224
Cellular Development,Cellular Growth and Proliferation,Hematological System Development and Function,Lymphoid Tissue Structure and Development	Expansion of lymphocytes	4.45e-05		-0.369	0.369	CBX2,CCR6,CD3E,CD40LG,IL6R,ITK,LY9,MYBL1,NFATC1,PCGF2,PPARG,PTPN22,STAT6,TBX21,ZBTB16	15
Lymphoid Tissue Structure and Development	Frequency of lymphocytes	2.05e-05		-0.364	0.364	GATA3,LFNG,NFATC1,PLEKHA1,PPARG,PTPN22,RASGRP1,RORC,STAT6,TBX21,YY1,ZNF318	12
Hematological System Development and Function,Humoral Immune Response,Lymphoid Tissue Structure and Development,Tissue Morphology	Quantity of B lymphocytes	1.95e-07		0.363	0.363	ACKR2,AICDA,BMF,CCR6,CD40LG,CXCR4,FCMR,GNA13,HVCN1,IL6ST,ITGAL,ITK,ITPR3,LY9,MYBL1,NEDD9,NFATC1,PLCL2,PPARG,PTPN22,RASGRP1,RASSF5,RORC,SH2D3C,ST6GAL1,UBASH3A,VAV1,YY1,ZNF318	29
Lipid Metabolism,Small Molecule Biochemistry	Synthesis of lipid	2.31e-06		0.353	0.353	ACSL3,AGPAT5,ALDH3A2,ARF6,ASPA,CD40LG,CDS2,CGA,CPNE1,DEGS1,DHCR24,DIAPH1,EIF2AK3,ELOVL3,ELOVL6,ETNK1,FGFR3,GBA2,GNAI3,HNF4A,HOMER2,IL16,KIT,KLF11,LPL,MAP3K1,NEU3,PDGFB,PGAP2,PIK3C2B,PIP4K2A,PLA2G4A,PLEKHA1,PMVK,PPARG,PRKD2,RASGRP2,RGS3,SERINC5,SGMS1,SGPP2,SLC1A3,SLC44A2,SMPD3,ST8SIA1,STARD10,VAV1	47
Cellular Assembly and Organization,Cellular Function and Maintenance	Organization of actin cytoskeleton	5.11e-06		0.342	0.342	AGAP2,ARF6,CAP1,CDH1,CSK,DIAPH1,FMNL1,GMFG,JUP,KIT,LIG1,NCK1,NET1,NISCH,NRP1,NUAK2,PDGFB,PPP1R9B,RFLNB,RHOF,VANGL2,VAV1,WHAMM	23
Cancer,Organismal Injury and Abnormalities	Development of adenocarcinoma	4.13e-07		-0.34	0.34	ABRAXAS1,ACSL3,ADORA1,AGAP2,ANKRD13A,ANKRD13B,APOBEC3B,ARF6,ARL6IP1,ARMC12,ASPA,B3GALNT1,CA8,CBX2,CCR6,CDH1,CDS2,CHD3,CIITA,CILK1,CKS2,CPD,DEGS1,DIAPH1,DIRAS2,DSTN,EDEM3,EFCAB5,EHD3,EMC1,ESYT1,FAM155B,FBLN2,FBXW7,FCHO1,FGFR3,FKBP5,FLOT1,FOXN2,FRMD4B,FYB1,FYCO1,GATA3,GBA2,GCSAML,GDPD3,GNA13,GOLPH3L,GP2,GPX7,GRAMD1C,HCN3,HECA,HIP1,HK1,HMGA1,HNF4A,HSPA14,HUNK,IL10RA,IL16,IL6R,IL6ST,ITGA2,ITGA2B,ITGA…	174
Cellular Movement	Invasion of cells	0.000129		-0.34	0.34	ACSL3,AGAP2,ARF6,CAP1,CD40LG,CDC25B,CDH1,CGA,CSK,CXCR4,DIAPH1,FAM120A,FBLN2,FBXW7,GATA3,GIT2,GMFG,GNA13,GNAI3,HMGA1,ITGA2,ITGA4,ITGAL,JUP,KIT,LCK,LDLRAP1,LRIG1,MCAM,MEF2D,MLLT11,NEDD9,NET1,NRP1,NUAK2,PCGF2,PPARG,PRKD2,RORA,SLC12A2,SLC9A1,SMAD7,ST6GAL1,ST8SIA1,STK24,STMN1,SULT2B1,TFPI2,UNC5B,VCL,YY1,ZBTB16	52
Cancer,Organismal Injury and Abnormalities	Lymphatic system tumor	5.89e-11		-0.332	0.332	ABRAXAS1,ADORA1,AICDA,APOBEC3B,ARL6IP5,ATXN7L1,BMF,CBLB,CBX2,CCR4,CD247,CD3D,CD3E,CD40LG,CD5,CDC25B,CDH1,CDK6,CHD3,CIITA,CILK1,CPD,CSK,CXCR4,DAPK3,DHCR24,DIAPH1,DUSP2,EHD1,EIF2AK3,EMB,FAM102A,FAM120A,FBXW7,FCMR,FGFR3,FRMD4B,FYB1,GATA3,GNA13,GPR15,GPX7,HDAC7,HECA,HIP1,HMGA1,HVCN1,IL16,IL6R,IL6ST,ING2,IRF2BP2,ITGA4,ITPR3,KIF21B,KIT,LAPTM5,LCK,LFNG,LRIG1,LRP2,LRRC1,LZTS1,MCAM,MCM3,MEF2D,MXI1,MYLIP,N…	103
Gene Expression	Expression of RNA	0.000126		0.323	0.323	AGAP2,BAMBI,CBX2,CD3D,CD3E,CD40LG,CDC25B,CDH1,CDK6,CDR2,CGA,CHD3,CIITA,CKS2,CLDN5,CPNE1,CXCR4,DAPK3,DIAPH1,EIF2AK3,FBXW7,FGFR3,FOXP4,GATA3,GJC2,GNA13,HDAC7,HIP1,HMGA1,HNF4A,IL16,IL6R,IL6ST,ING2,IRF2BP2,JUP,KCNIP3,KIT,KLF11,KLF13,KLF7,L3MBTL2,LCK,LY9,MAP3K1,MCPH1,MEF2C,MEF2D,MLLT11,MXI1,MYBL1,NCK1,NFATC1,PCGF2,PDGFB,PPARG,PPM1A,PPP2R5A,PRKD2,PSIP1,PTPN22,PUS7,RASGRP1,RAX2,RCOR1,RGMA,ROM1,RORA,RORC…	97
Cancer,Gastrointestinal Disease,Organismal Injury and Abnormalities	Gastrointestinal tumor	9.06e-11		0.306	0.306	ACKR2,ADORA1,AGAP2,AGPAT5,AICDA,ALDH3A2,ANKRD10,ANKRD13A,ANKRD13B,APMAP,AQP3,ARF6,ARFGAP3,ARHGAP27,ARMC12,ATCAY,ATL2,ATXN7L1,B3GALNT1,BAMBI,BFAR,CABLES1,CADM4,CAP1,CBLB,CBX2,CCDC65,CCDC88C,CCR4,CCR6,CD247,CD3D,CD3E,CD40LG,CD5,CDC25B,CDH1,CDK6,CDR2,CDS2,CDYL2,CEP85L,CGA,CHD3,CIITA,CILK1,CLDN5,CLINT1,CLK2,CMAS,CNOT10,CNTROB,COQ2,CORO6,CPD,CPNE1,CPT1A,CSK,CXCR4,CYTIP,DAPK3,DEGS1,DHCR24,DIAPH1,DIRAS2…	318
Gastrointestinal Disease,Hepatic System Disease,Organismal Injury and Abnormalities	Liver lesion	0.000283		-0.295	0.295	ABRAXAS1,ADORA1,AICDA,ANKRD10,APMAP,ARF6,ARL6IP1,ASB9,ATL2,ATXN7L1,B3GALNT1,BICDL1,BMF,CBLB,CBX2,CCDC65,CCDC88C,CCR6,CD247,CD40LG,CD5,CDC25B,CDH1,CDK6,CDYL2,CEP85L,CHD3,CKS2,CLK2,CXCR4,CYB5B,DAPK3,DEGS1,DENND1B,DHCR24,EFCAB5,EHD3,ELOVL3,EML6,EVA1B,FAM120A,FAM167A,FBXW7,FCMR,FGFR3,FOXP4,FRMD4B,FYB1,GATA3,GBA2,GCSAML,GDE1,GDF11,GOLPH3L,GOLT1B,GP2,GRAMD1C,HDAC7,HECA,HK1,HNF4A,HNRNPUL1,HOMER2,HSPA14,…	179
Lipid Metabolism,Small Molecule Biochemistry	Metabolism of sphingolipid	1.49e-07		-0.287	0.287	ALDH3A2,B3GALNT1,CD40LG,DEGS1,EIF2AK3,ESYT1,FUT7,GBA2,GNAI3,KIT,NEU3,PRKD2,SERINC5,SGMS1,SGPP2,SMPD3,ST8SIA1	17
Cell-To-Cell Signaling and Interaction,Hematological System Development and Function,Immune Cell Trafficking	Adhesion of peripheral blood lymphocytes	7.95e-05		-0.277	0.277	CXCR4,FLOT1,FYB1,ITGA4,ITGAL	5
Inflammatory Disease	Chronic inflammatory disorder	0.000126		-0.277	0.277	ADORA1,CCDC65,CCR4,CCR6,CD247,CD3D,CD40LG,CDH1,CDK6,CIITA,CXCR4,DUSP2,FGFR3,FKBP5,FRMD4B,FUT7,GPR15,GPX7,H3-3A/H3-3B,HDAC7,HS3ST3B1,IL10RA,IL16,IL6R,IL6ST,ITGA4,ITPR3,KCNIP3,KIAA0040,KIT,KLF13,LAPTM5,LFNG,LRP2,MCAM,METTL8,NRP1,PDE4D,PPARG,PPP1R9B,PTPN22,RCSD1,RFLNB,RORC,S100PBP,SGPP2,SH2D2A,SMAD7,ST6GALNAC4,STAT6,TLE1,TOP2A,UBASH3A,WHAMM,ZNF326	55
Cancer,Organismal Injury and Abnormalities	Extracranial solid tumor	1.03e-25		-0.274	0.274	ABRAXAS1,ACKR2,ACSL3,ADGRG5,ADORA1,AGAP2,AGPAT5,AICDA,ALDH3A2,AMZ2,ANKRD10,ANKRD13A,ANKRD13B,AP1AR,APMAP,APOBEC3B,AQP3,ARF6,ARFGAP3,ARHGAP27,ARL6IP1,ARL6IP5,ARMC12,ASB9,ASPA,ATCAY,ATL2,ATXN7L1,B3GALNT1,BAMBI,BFAR,BICDL1,CA8,CABLES1,CADM4,CAP1,CBLB,CBX2,CCDC65,CCDC88C,CCR4,CCR6,CD247,CD3D,CD3E,CD40LG,CD5,CDC25B,CDH1,CDK6,CDR2,CDS2,CDYL2,CEP85L,CGA,CHD3,CIITA,CILK1,CKS2,CLDN5,CLINT1,CLK2,CMAS,CNOT1…	405
Lymphoid Tissue Structure and Development,Tissue Morphology	Quantity of lymph follicle	1.86e-07		-0.27	0.27	AICDA,BMF,CD40LG,CXCR4,FCMR,GNA13,HVCN1,IL6ST,ITK,MYBL1,NEDD9,NFATC1,PTPN22,SH2D3C,ST6GAL1,VAV1,YY1	17
Dermatological Diseases and Conditions,Organismal Injury and Abnormalities	Skin lesion	0.000166		-0.268	0.268	ACKR2,ACSL3,ADORA1,AGAP2,AGPAT5,AICDA,ANKRD13A,AQP3,ARFGAP3,ATCAY,ATL2,ATXN7L1,BICDL1,CA8,CADM4,CAP1,CBLB,CCDC88C,CCR4,CCR6,CD247,CD3E,CD40LG,CD5,CDH1,CDK6,CDR2,CDYL2,CHD3,CIITA,CILK1,CLINT1,CLK2,CNOT10,CORO6,CPD,CPNE1,CPT1A,CRISPLD2,CYTIP,DENND1B,DIAPH1,DIRAS2,DYRK2,EDEM3,EFCAB5,EHD1,EHD3,EMB,EML1,EML6,FAM102A,FAM117B,FAM120A,FAM155B,FBLN2,FBXW7,FCMR,FGFR3,FKBP5,FOXN2,FOXP4,FRMD4B,FYB1,GATA3,GCS…	219
Cancer,Organismal Injury and Abnormalities,Reproductive System Disease	Genital tumor	9.85e-07		0.245	0.245	ABRAXAS1,ACSL3,ADORA1,AGAP2,AGPAT5,AMZ2,ANKRD13A,ANKRD13B,APOBEC3B,ARF6,ARFGAP3,ARL6IP1,ARMC12,ASPA,B3GALNT1,BAMBI,CA8,CABLES1,CBX2,CCDC88C,CCR4,CCR6,CD40LG,CDC25B,CDH1,CDS2,CDYL2,CGA,CHD3,CIITA,CILK1,CLDN5,CLINT1,CNOT10,CNTROB,COX5A,CPNE1,CPT1A,CXCR4,CYTIP,DEGS1,DHCR24,DIAPH1,DIRAS2,DSTN,DUSP2,DYRK2,EDEM3,EFCAB5,EHD3,EIF2AK3,ELOVL3,EMC1,EML1,EML6,FAM155B,FBLN2,FBXW7,FCHO1,FGFR3,FLOT1,FOXN2,FRMD4…	218
Hematological System Development and Function,Tissue Morphology	Quantity of blood cells	1.4e-09		-0.244	0.244	ACKR2,AICDA,BMF,CBLB,CCR4,CCR6,CD247,CD3D,CD3E,CD40LG,CD5,CDK6,CIITA,CXCR4,CYTIP,DENND1B,DIAPH1,FBXW7,FCMR,FUT7,FYB1,GATA3,GJC2,GNA13,HVCN1,IL10RA,IL6R,IL6ST,ITGA2B,ITGAL,ITK,ITPR3,KIT,KLF13,LCK,LIG1,LY9,MYBL1,NEDD9,NFATC1,NLRC3,PCGF2,PDGFB,PLCL2,PPARG,PTPN22,RASGRP1,RASSF5,RCOR1,RORA,RORC,SH2D3C,SIT1,SMAD7,SOX13,ST6GAL1,ST8SIA1,STAT6,TBX21,TXK,UBASH3A,VAV1,YY1,ZBTB16,ZNF318,ZRANB1	66
Cancer,Organismal Injury and Abnormalities,Reproductive System Disease	Breast or gynecological cancer	3.51e-06		0.243	0.243	ABRAXAS1,ADORA1,AGAP2,AICDA,APOBEC3B,ARF6,ASPA,B3GALNT1,CA8,CABLES1,CADM4,CBX2,CCR4,CCR6,CD40LG,CD5,CDC25B,CDH1,CDK6,CDS2,CIITA,CILK1,CLDN5,CLK2,CMAS,CORO6,COX5A,CPT1A,CXCR4,DHCR24,DIAPH1,DIRAS2,DSTN,DUSP2,EDEM3,EFCAB5,EIF2AK3,ELOVL6,EMC1,EML6,FAM155B,FBLN2,FBXW7,FCHO1,FGFR3,FKBP5,FLOT1,FOXN2,FRMD4B,FUT7,FYB1,FYCO1,GATA3,GBA2,GCSAML,GDPD3,GNA13,GNAI3,GNAZ,GP2,GPX7,GRAMD1C,H3-3A/H3-3B,HCN3,HECA,HK…	189
Hematological System Development and Function,Humoral Immune Response,Lymphoid Tissue Structure and Development,Tissue Morphology	Quantity of B-1 lymphocytes	0.000224		0.226	0.226	ACKR2,CCR6,FCMR,ITPR3,LY9,NFATC1,PLCL2,VAV1,YY1	9
Cellular Movement,Hematological System Development and Function,Immune Cell Trafficking	Cellular infiltration by mononuclear leukocytes	8.52e-06		-0.222	0.222	ACKR2,CBLB,CCR4,CD40LG,CIITA,GJC2,IL16,IL6R,IL6ST,ITGA4,ITK,MCAM,NFATC1,PPARG,RORA,RORC,UNC5B	17
Hematological System Development and Function,Immune Cell Trafficking,Inflammatory Response,Tissue Development	Accumulation of lymphocytes	0.000104		-0.212	0.212	ACKR2,AICDA,BMF,CXCR4,IL10RA,IL6ST,ITGAL,MLLT11,RASGRP1,RORC,SH2D2A,SMAD7	12
Cancer,Gastrointestinal Disease,Organismal Injury and Abnormalities	Gastrointestinal tract cancer	8.53e-11		0.206	0.206	ACKR2,ADORA1,AGAP2,AGPAT5,AICDA,ALDH3A2,ANKRD10,ANKRD13A,ANKRD13B,APMAP,AQP3,ARF6,ARFGAP3,ARHGAP27,ARMC12,ATCAY,ATL2,ATXN7L1,B3GALNT1,BAMBI,BFAR,CABLES1,CADM4,CAP1,CBLB,CBX2,CCDC65,CCDC88C,CCR4,CCR6,CD247,CD3D,CD3E,CD40LG,CD5,CDC25B,CDH1,CDK6,CDR2,CDS2,CDYL2,CEP85L,CGA,CHD3,CIITA,CILK1,CLDN5,CLINT1,CLK2,CMAS,CNOT10,CNTROB,COQ2,CORO6,CPD,CPNE1,CPT1A,CSK,CXCR4,CYTIP,DAPK3,DEGS1,DHCR24,DIAPH1,DIRAS2…	317
Cellular Development,Cellular Growth and Proliferation	Cell proliferation of lymphoma cell lines	7.63e-05		-0.199	0.199	AICDA,CBX2,CD40LG,CDC25B,CXCR4,HVCN1,IL6R,IL6ST,MYBL1,PLA2G4A,RASGRP1,SAE1,SGMS1,SMAD7	14
Cancer,Gastrointestinal Disease,Organismal Injury and Abnormalities	Digestive organ tumor	1.48e-16		-0.19	0.19	ABRAXAS1,ACKR2,ADORA1,AGAP2,AGPAT5,AICDA,ALDH3A2,ANKRD10,ANKRD13A,ANKRD13B,APMAP,AQP3,ARF6,ARFGAP3,ARHGAP27,ARL6IP1,ARMC12,ASB9,ATCAY,ATL2,ATXN7L1,B3GALNT1,BAMBI,BFAR,BICDL1,CABLES1,CADM4,CAP1,CBLB,CBX2,CCDC65,CCDC88C,CCR4,CCR6,CD247,CD3D,CD3E,CD40LG,CD5,CDC25B,CDH1,CDK6,CDR2,CDS2,CDYL2,CEP85L,CGA,CHD3,CIITA,CILK1,CKS2,CLDN5,CLINT1,CLK2,CMAS,CNOT10,CNTROB,COQ2,CORO6,CPD,CPNE1,CPT1A,CSK,CXCR4,CYTI…	358
Cell-To-Cell Signaling and Interaction,Hematological System Development and Function	Activation of blood cells	3.23e-06		-0.189	0.189	ADORA1,AICDA,CBLB,CD247,CD3E,CD40LG,CD5,CSK,GATA3,GJC2,GNA13,GP2,HDAC7,HNF4A,IL16,IL6R,ITGA2B,ITGA4,ITGAL,ITK,ITPKC,ITPR3,KIT,LAPTM5,LCK,NCK1,NLRC3,PDGFB,PDK2,PLA2G4A,PLEKHA1,PPP1R9B,PTPN22,RASGRP1,RGMA,RORA,RORC,SIT1,ST6GAL1,STAT6,TBX21,TREML2,TRPC3,VAV1	44
Cellular Development,Connective Tissue Development and Function,Tissue Development	Differentiation of osteoblastic-lineage cells	2.74e-05		-0.173	0.173	CD40LG,CDK6,FGFR3,GDF11,H3-3A/H3-3B,HDAC7,IL6R,IL6ST,MEF2C,MEF2D,NFATC1,NRP1,PLCL2,PPARG,RSPO2,SMAD7,SPOP,STMN1,YY1	19
Cell Signaling,Molecular Transport,Vitamin and Mineral Metabolism	Mobilization of Ca2+	6.08e-05		-0.165	0.165	CBLB,CCR4,CCR6,CD3E,CD40LG,CD5,CXCR4,FLOT1,GNA13,HNF4A,IL16,ITK,ITPR3,KIT,LCK,PPARG,RGS3,SH2D2A,SNTB2,TXK,VAV1	21
Cellular Movement,Embryonic Development	Migration of embryonic cell lines	0.000332		0.162	0.162	CSK,EHD1,FBLN2,GIT2,ITGA2,NEDD9,PDGFB,PIK3C2B,PTPN12,SH2D3C,VCL	11
Cancer,Organismal Injury and Abnormalities	Development of carcinoma	5.9e-09		0.158	0.158	ABRAXAS1,ACKR2,ACSL3,ADORA1,AGAP2,AGPAT5,AICDA,ANKRD13A,ANKRD13B,APOBEC3B,ARF6,ARFGAP3,ARL6IP1,ARMC12,ASPA,ATL2,ATXN7L1,B3GALNT1,CA8,CABLES1,CBLB,CBX2,CCR4,CCR6,CD40LG,CDH1,CDK6,CDS2,CDYL2,CEP85L,CHD3,CIITA,CILK1,CKS2,CLK2,CMAS,CNTROB,COQ2,CORO6,CPD,CPNE1,CPT1A,DEGS1,DIAPH1,DIRAS2,DSTN,DYRK2,EDEM3,EFCAB5,EHD1,EHD3,EMC1,EML1,EML6,ESYT1,FAM102A,FAM117B,FAM120A,FAM155B,FBLN2,FBXW7,FCHO1,FGFR3,FKBP5,…	256
Cancer,Gastrointestinal Disease,Organismal Injury and Abnormalities	Intestinal tumor	2.62e-11		-0.152	0.152	ACKR2,ADORA1,AGAP2,AGPAT5,AICDA,ALDH3A2,ANKRD10,ANKRD13A,ANKRD13B,APMAP,AQP3,ARF6,ARFGAP3,ARHGAP27,ARMC12,ATCAY,ATL2,ATXN7L1,B3GALNT1,BFAR,CABLES1,CADM4,CAP1,CBLB,CBX2,CCDC65,CCDC88C,CCR4,CCR6,CD247,CD3D,CD3E,CD40LG,CDC25B,CDH1,CDK6,CDS2,CDYL2,CEP85L,CGA,CHD3,CIITA,CILK1,CLDN5,CLINT1,CLK2,CMAS,CNOT10,CNTROB,COQ2,CORO6,CPD,CPNE1,CPT1A,CSK,CYTIP,DAPK3,DEGS1,DHCR24,DIAPH1,DIRAS2,DSTN,DUSP2,DYRK2,EDE…	309
Lipid Metabolism,Molecular Transport,Small Molecule Biochemistry	Concentration of lipid	9.93e-05		0.151	0.151	ADORA1,AQP3,ARF6,CD40LG,CDS2,CGA,CPT1A,DHCR24,DHRS3,ELOVL3,FLOT1,GBA2,GNAI3,HMGA1,HNF4A,ITPRID2,LCK,LDLRAP1,LPL,LRP2,NEIL1,NEU3,NUAK2,PDGFB,PDK2,PIP4K2A,PLA2G4A,PLCL2,PLVAP,PPARG,PRDX3,RORA,SGMS1,SLC12A2,SMPD3,ST8SIA1,STARD10,STAT6,SULT2B1,TBX21,TGIF1,TRPV5,ZBTB16	43
Nervous System Development and Function,Tissue Morphology	Quantity of sensory neurons	2.59e-05		0.146	0.146	CXCR4,FGFR3,GDF11,IL6ST,KLF7,LFNG,SLC12A2,SLC1A3,SLC44A2	9
Hematological System Development and Function,Tissue Morphology	Quantity of leukocytes	1.44e-09		0.144	0.144	ACKR2,AICDA,BMF,CBLB,CCR4,CCR6,CD247,CD3D,CD3E,CD40LG,CD5,CDK6,CIITA,CXCR4,CYTIP,DENND1B,DIAPH1,FCMR,FUT7,FYB1,GATA3,GJC2,GNA13,HVCN1,IL10RA,IL6R,IL6ST,ITGAL,ITK,ITPR3,KIT,KLF13,LCK,LIG1,LY9,MYBL1,NEDD9,NFATC1,NLRC3,PCGF2,PLCL2,PPARG,PTPN22,RASGRP1,RASSF5,RORA,RORC,SH2D3C,SIT1,SMAD7,SOX13,ST6GAL1,ST8SIA1,STAT6,TBX21,TXK,UBASH3A,VAV1,YY1,ZNF318,ZRANB1	61
Lipid Metabolism,Small Molecule Biochemistry	Metabolism of membrane lipid derivative	5.57e-10		-0.14	0.14	AGPAT5,ALDH3A2,ARF6,ASPA,B3GALNT1,CD40LG,CDS2,CPNE1,DEGS1,DHCR24,EIF2AK3,ELOVL6,ESYT1,ETNK1,FUT7,GBA2,GDE1,GDPD3,GNAI3,KIT,LPL,NEU3,PDGFB,PGAP2,PIK3C2B,PIP4K2A,PLA2G4A,PLEKHA1,PMVK,PRKD2,SERINC5,SGMS1,SGPP2,SLC44A2,SMPD3,ST8SIA1,STARD10,SULT2B1,VAV1	39
Cellular Movement	Chemotaxis	9.79e-06		-0.139	0.139	ACKR2,ADORA1,CCR4,CCR6,CD40LG,CSK,CXCR4,DIAPH1,FLOT1,GIT2,GNA13,GNAI3,GNAZ,IL16,IL6R,ITGA2,ITGA4,ITGAL,KIT,LCK,LRP2,MAP3K1,NCK1,NEDD9,NRP1,PDE4D,PDGFB,PLEKHG5,PPARG,RGS3,STAP1,STAT6,TREML2,VAV1	34
Cellular Development,Connective Tissue Development and Function,Skeletal and Muscular System Development and Function,Tissue Development	Differentiation of osteoblasts	8.25e-05		0.134	0.134	CD40LG,CDK6,FGFR3,GDF11,H3-3A/H3-3B,HDAC7,IL6R,IL6ST,MEF2C,MEF2D,NFATC1,NRP1,PPARG,RSPO2,SMAD7,SPOP,STMN1,YY1	18
Cellular Movement,Hematological System Development and Function,Immune Cell Trafficking	Cellular infiltration by lymphocytes	6.93e-05		0.122	0.122	ACKR2,CBLB,CCR4,CD40LG,GJC2,IL16,IL6ST,ITGA4,ITK,MCAM,NFATC1,PPARG,RORA,RORC	14
Cancer,Organismal Injury and Abnormalities	Carcinoma	7.36e-26		-0.116	0.116	ABRAXAS1,ACKR2,ACSL3,ADGRG5,ADORA1,AGAP2,AGPAT5,AICDA,ALDH3A2,AMZ2,ANKRD10,ANKRD13A,ANKRD13B,AP1AR,APMAP,APOBEC3B,ARF6,ARFGAP3,ARHGAP27,ARL6IP1,ARL6IP5,ARMC12,ASB9,ASPA,ATCAY,ATL2,ATXN7L1,B3GALNT1,BAMBI,BFAR,BICDL1,CA8,CABLES1,CADM4,CAP1,CBLB,CBX2,CCDC65,CCDC88C,CCR4,CCR6,CD247,CD3D,CD3E,CD40LG,CD5,CDC25B,CDH1,CDK6,CDR2,CDS2,CDYL2,CEP85L,CGA,CHD3,CIITA,CILK1,CKS2,CLDN5,CLINT1,CLK2,CMAS,CNOT10,CNT…	398
Cancer,Gastrointestinal Disease,Organismal Injury and Abnormalities	Development of digestive organ tumor	0.000256		0.107	0.107	ACKR2,ADORA1,AGPAT5,AICDA,ANKRD13A,ARFGAP3,ATL2,ATXN7L1,CBLB,CBX2,CCR4,CD40LG,CDH1,CDK6,CDYL2,CEP85L,CHD3,CIITA,CILK1,CLK2,CMAS,CNTROB,COQ2,CORO6,CPD,CPNE1,CPT1A,DIAPH1,DSTN,DYRK2,EDEM3,EFCAB5,EHD1,EML1,EML6,FAM102A,FAM117B,FAM120A,FAM155B,FBLN2,FBXW7,FGFR3,FMNL1,FOXP4,FRMD4B,FYB1,FYCO1,GATA3,GBA2,GIT2,GNA13,GNAZ,GPX7,GSDMA,GTPBP8,HECA,HMGA1,HNF4A,HNRNPUL1,HVCN1,IL16,IL6ST,ITGA2,ITGA4,ITGAL,ITPR3…	169
Cancer,Gastrointestinal Disease,Organismal Injury and Abnormalities	Digestive system cancer	3.12e-16		0.106	0.106	ABRAXAS1,ACKR2,ADORA1,AGAP2,AGPAT5,AICDA,ALDH3A2,ANKRD10,ANKRD13A,ANKRD13B,APMAP,AQP3,ARF6,ARFGAP3,ARHGAP27,ARL6IP1,ARMC12,ASB9,ATCAY,ATL2,ATXN7L1,B3GALNT1,BAMBI,BFAR,BICDL1,CABLES1,CADM4,CAP1,CBLB,CBX2,CCDC65,CCDC88C,CCR4,CCR6,CD247,CD3D,CD3E,CD40LG,CD5,CDC25B,CDH1,CDK6,CDR2,CDS2,CDYL2,CEP85L,CGA,CHD3,CIITA,CILK1,CKS2,CLDN5,CLINT1,CLK2,CMAS,CNOT10,CNTROB,COQ2,CORO6,CPD,CPNE1,CPT1A,CSK,CXCR4,CYTI…	353
Hematological System Development and Function,Humoral Immune Response,Lymphoid Tissue Structure and Development,Tissue Morphology	Quantity of follicular B lymphocytes	4.83e-07		-0.105	0.105	AICDA,BMF,CD40LG,FCMR,GNA13,HVCN1,IL6ST,ITK,NEDD9,NFATC1,PTPN22,SH2D3C,ST6GAL1,VAV1,YY1	15
Lipid Metabolism,Small Molecule Biochemistry	Synthesis of sphingolipid	3.87e-06		0.104	0.104	ALDH3A2,DEGS1,EIF2AK3,GBA2,GNAI3,KIT,NEU3,PRKD2,SERINC5,SGMS1,SGPP2,SMPD3,ST8SIA1	13
Cancer,Organismal Injury and Abnormalities	Anogenital cancer	4e-08		-0.103	0.103	ABRAXAS1,ACSL3,ADORA1,AGAP2,AGPAT5,AICDA,AMZ2,ANKRD13A,ANKRD13B,APOBEC3B,ARF6,ARFGAP3,ARL6IP1,ARMC12,ASPA,B3GALNT1,BAMBI,CA8,CABLES1,CADM4,CBX2,CCDC88C,CCR4,CCR6,CD40LG,CD5,CDC25B,CDH1,CDK6,CDS2,CDYL2,CHD3,CIITA,CILK1,CLDN5,CLINT1,CLK2,CMAS,CNOT10,CNTROB,CORO6,COX5A,CPNE1,CPT1A,CXCR4,CYTIP,DEGS1,DHCR24,DIAPH1,DIRAS2,DSTN,DUSP2,EDEM3,EFCAB5,EHD3,EIF2AK3,ELOVL3,ELOVL6,EMC1,EML1,EML6,FAM155B,FBLN2,F…	243
Organismal Development,Reproductive System Development and Function	Development of reproductive system	0.000184		0.101	0.101	AGAP2,BMF,CDH1,CDK6,CGA,CXCR4,DHCR24,EHD1,EIF2AK3,GATA3,GBA2,H3-3A/H3-3B,HERPUD2,HIP1,HMGA1,HUNK,ING2,ITK,KIT,LFNG,LRP2,MYBL1,NET1,NUP107,PAFAH1B3,PDGFB,PEG10,PLEKHA1,PPARG,RSPO2,SHCBP1L,SLC12A2,SMAP2,SMPD3,STAT6,STMN1,UBE2J1,YY1,ZBTB16	39
Cancer,Organismal Injury and Abnormalities	Nonhematologic malignant neoplasm	2.24e-28		0.1	0.1	ABRAXAS1,ACKR2,ACSL3,ADGRG5,ADORA1,AGAP2,AGPAT5,AICDA,ALDH3A2,AMZ2,ANKRD10,ANKRD13A,ANKRD13B,AP1AR,APMAP,APOBEC3B,AQP3,ARF6,ARFGAP3,ARHGAP27,ARL6IP1,ARL6IP5,ARMC12,ASB9,ASPA,ATCAY,ATL2,ATXN7L1,B3GALNT1,BAMBI,BFAR,BICDL1,BMF,CA8,CABLES1,CADM4,CAP1,CBLB,CBX2,CCDC65,CCDC88C,CCR4,CCR6,CD247,CD3D,CD3E,CD40LG,CD5,CDC25B,CDH1,CDK6,CDR2,CDS2,CDYL2,CEP85L,CGA,CHD3,CIITA,CILK1,CKS2,CLDN5,CLINT1,CLK2,CMAS,C…	404
Lipid Metabolism,Small Molecule Biochemistry	Synthesis of phospholipid	2.9e-05		0.1	0.1	AGPAT5,ARF6,CD40LG,CDS2,CPNE1,ETNK1,KIT,PDGFB,PGAP2,PIK3C2B,PIP4K2A,PLA2G4A,PLEKHA1,SERINC5,SGMS1,SLC44A2,STARD10,VAV1	18
Hematological System Development and Function,Tissue Morphology	Quantity of mononuclear leukocytes	5.19e-13		0.086	0.086	ACKR2,AICDA,BMF,CBLB,CCR4,CCR6,CD247,CD3D,CD3E,CD40LG,CD5,CDK6,CIITA,CXCR4,CYTIP,DENND1B,DIAPH1,FCMR,FUT7,FYB1,GATA3,GJC2,GNA13,HVCN1,IL10RA,IL6R,IL6ST,ITGAL,ITK,ITPR3,KIT,KLF13,LCK,LIG1,LY9,MYBL1,NEDD9,NFATC1,NLRC3,PCGF2,PLCL2,PPARG,PTPN22,RASGRP1,RASSF5,RORC,SH2D3C,SIT1,SMAD7,SOX13,ST6GAL1,ST8SIA1,STAT6,TBX21,TXK,UBASH3A,VAV1,YY1,ZNF318,ZRANB1	60
Cell Signaling,Molecular Transport,Small Molecule Biochemistry,Vitamin and Mineral Metabolism	Release of Ca2+	5.97e-06		-0.082	0.082	ADORA1,CCR6,CD5,CXCR4,DIAPH1,EIF2AK3,IL6R,IL6ST,ITK,ITPR3,KCNIP3,LCK,PDGFB,PPP2R5A,STAT6,TRPC3,VAV1	17
Hematological System Development and Function,Lymphoid Tissue Structure and Development,Tissue Morphology	Quantity of lymphocytes	2.69e-13		-0.081	0.081	ACKR2,AICDA,BMF,CBLB,CCR4,CCR6,CD247,CD3D,CD3E,CD40LG,CD5,CDK6,CIITA,CXCR4,CYTIP,DENND1B,DIAPH1,FCMR,FUT7,FYB1,GATA3,GJC2,GNA13,HVCN1,IL10RA,IL6R,IL6ST,ITGAL,ITK,ITPR3,KIT,KLF13,LCK,LIG1,LY9,MYBL1,NEDD9,NFATC1,PCGF2,PLCL2,PPARG,PTPN22,RASGRP1,RASSF5,RORC,SH2D3C,SIT1,SMAD7,SOX13,ST6GAL1,ST8SIA1,STAT6,TBX21,TXK,UBASH3A,VAV1,YY1,ZNF318,ZRANB1	59
Cell Cycle	Interphase	0.000171		0.078	0.078	ABRAXAS1,CABLES1,CBX2,CD247,CD40LG,CDC25B,CDH1,CDK6,CKS2,DEGS1,EIF2AK3,GATA3,HDAC7,HMGA1,HNF4A,IL16,IL6R,ING2,ITGA2,KIT,LZTS1,MCM3,MCPH1,MXI1,MYBL1,NEK9,NET1,NFATC1,PLA2G4A,PPARG,PPM1A,PTPN22,SMAD7,ST8SIA1,SULT2B1,TOP2A,VAV1,XPC,ZBTB16	39
Hematological System Development and Function,Lymphoid Tissue Structure and Development,Tissue Morphology	Quantity of helper T lymphocytes	6.2e-07		0.069	0.069	CCR6,CIITA,GATA3,GJC2,IL10RA,IL6R,LCK,NFATC1,PPARG,RASGRP1,RORC,STAT6,TBX21,ZRANB1	14
Cellular Movement	Homing of cells	2.83e-07		0.066	0.066	ACKR2,ADORA1,CCR4,CCR6,CD40LG,CSK,CXCR4,DIAPH1,FLOT1,FUT7,FYB1,GATA3,GIT2,GNA13,GNAI3,GNAZ,IL16,IL6R,ITGA2,ITGA4,ITGAL,ITK,KIT,LCK,LRP2,MAP3K1,MEF2C,NCK1,NEDD9,NRP1,PDE4D,PDGFB,PLEKHG5,PPARG,RGS3,STAP1,STAT6,TREML2,VAV1	39
Cancer,Organismal Injury and Abnormalities	Abdominal cancer	1.66e-18		-0.063	0.063	ABRAXAS1,ACKR2,ACSL3,ADORA1,AGAP2,AGPAT5,AICDA,ALDH3A2,AMZ2,ANKRD10,ANKRD13A,ANKRD13B,APMAP,APOBEC3B,AQP3,ARF6,ARFGAP3,ARHGAP27,ARL6IP1,ARMC12,ASB9,ASPA,ATCAY,ATL2,ATXN7L1,B3GALNT1,BAMBI,BFAR,BICDL1,CA8,CABLES1,CADM4,CAP1,CBLB,CBX2,CCDC65,CCDC88C,CCR4,CCR6,CD247,CD3D,CD3E,CD40LG,CD5,CDC25B,CDH1,CDK6,CDS2,CDYL2,CEP85L,CGA,CHD3,CIITA,CILK1,CKS2,CLDN5,CLINT1,CLK2,CMAS,CNOT10,CNTROB,COQ2,CORO6,COX5A,…	372
Cancer,Organismal Injury and Abnormalities	Adenocarcinoma	2.54e-18		-0.047	0.047	ABRAXAS1,ACKR2,ACSL3,ADORA1,AGAP2,AGPAT5,AICDA,ALDH3A2,AMZ2,ANKRD10,ANKRD13A,ANKRD13B,APMAP,APOBEC3B,ARF6,ARFGAP3,ARHGAP27,ARL6IP1,ARMC12,ASPA,ATCAY,ATL2,ATXN7L1,B3GALNT1,BFAR,CA8,CABLES1,CADM4,CAP1,CBLB,CBX2,CCDC65,CCDC88C,CCR4,CCR6,CD247,CD3D,CD3E,CD40LG,CDC25B,CDH1,CDK6,CDS2,CDYL2,CEP85L,CGA,CHD3,CIITA,CILK1,CKS2,CLDN5,CLINT1,CLK2,CMAS,CNOT10,CNTROB,COQ2,CORO6,CPD,CPNE1,CPT1A,CSK,CXCR4,CYTIP,D…	354
Cellular Movement	Invasion of tumor cell lines	0.00029		0.042	0.042	ACSL3,AGAP2,ARF6,CAP1,CD40LG,CDC25B,CDH1,CSK,CXCR4,DIAPH1,FAM120A,FBLN2,FBXW7,GATA3,GNA13,GNAI3,HMGA1,ITGA4,ITGAL,KIT,LCK,LDLRAP1,LRIG1,MCAM,MEF2D,NEDD9,NET1,NRP1,PCGF2,PPARG,PRKD2,RORA,SLC12A2,SLC9A1,SMAD7,ST6GAL1,ST8SIA1,STK24,STMN1,SULT2B1,TFPI2,UNC5B,YY1	43
Cellular Development,Cellular Growth and Proliferation,Hematological System Development and Function,Hematopoiesis,Tissue Development	Differentiation of hematopoietic progenitor cells	7.84e-05		0.018	0.018	AGPAT5,APOBEC3B,CCR6,CD3E,CDK6,EML1,GATA3,GDF11,H3-3A/H3-3B,HMGA1,IL6R,IL6ST,ITGA2B,KIT,LCK,LFNG,MEF2C,MLLT11,RCOR1,SMPD3,TBX21,TOP2A,YY1,ZBTB16	24
Cancer,Organismal Injury and Abnormalities	Abdominal neoplasm	1.56e-18		-0.01	0.01	ABRAXAS1,ACKR2,ACSL3,ADORA1,AGAP2,AGPAT5,AICDA,ALDH3A2,AMZ2,ANKRD10,ANKRD13A,ANKRD13B,APMAP,APOBEC3B,AQP3,ARF6,ARFGAP3,ARHGAP27,ARL6IP1,ARMC12,ASB9,ASPA,ATCAY,ATL2,ATXN7L1,B3GALNT1,BAMBI,BFAR,BICDL1,CA8,CABLES1,CADM4,CAP1,CBLB,CBX2,CCDC65,CCDC88C,CCR4,CCR6,CD247,CD3D,CD3E,CD40LG,CD5,CDC25B,CDH1,CDK6,CDS2,CDYL2,CEP85L,CGA,CHD3,CIITA,CILK1,CKS2,CLDN5,CLINT1,CLK2,CMAS,CNOT10,CNTROB,COQ2,CORO6,COX5A,…	375
Gene Expression	Transcription of RNA	2.26e-05		0.008	0.008	AGAP2,BAMBI,CBX2,CD3D,CD3E,CD40LG,CDC25B,CDH1,CDK6,CDR2,CGA,CHD3,CIITA,CKS2,CXCR4,DAPK3,FBXW7,FGFR3,FOXP4,GATA3,GNA13,HDAC7,HIP1,HMGA1,HNF4A,IL16,IL6R,IL6ST,ING2,IRF2BP2,KCNIP3,KIT,KLF11,KLF13,KLF7,LCK,LY9,MAP3K1,MCPH1,MEF2C,MEF2D,MLLT11,MXI1,MYBL1,NCK1,NFATC1,PCGF2,PDGFB,PPARG,PPM1A,PRKD2,PSIP1,RASGRP1,RAX2,RCOR1,RGMA,RORA,RORC,SH2D2A,SLC44A2,SLC9A1,SMAD7,SOX13,SP4,SPOP,STAT6,TBX21,TEF,TGIF1,TLE…	83
Cancer,Organismal Injury and Abnormalities	Genitourinary adenocarcinoma	4.41e-07		0	0	ABRAXAS1,ACSL3,ADORA1,AGAP2,AGPAT5,AMZ2,ANKRD13A,ANKRD13B,ARF6,ARFGAP3,ARL6IP1,ARMC12,ASPA,B3GALNT1,CA8,CBX2,CCDC88C,CCR4,CCR6,CD40LG,CDH1,CDK6,CDS2,CDYL2,CHD3,CIITA,CILK1,CLDN5,CLINT1,CNOT10,CNTROB,CORO6,CPNE1,CPT1A,CYTIP,DEGS1,DIAPH1,DIRAS2,DSTN,EDEM3,EFCAB5,EHD3,EIF2AK3,ELOVL3,EMC1,EML1,EML6,ESYT1,FAM155B,FBLN2,FBXW7,FCHO1,FGFR3,FLOT1,FOXN2,FYB1,FYCO1,GATA3,GBA2,GCSAML,GDPD3,GIT2,GNA13,GOLPH3L…	206
Cellular Assembly and Organization	Rearrangement of actin cytoskeleton	1.65e-05		0	0	ARF6,CDH1,CSK,FYB1,ITGA4,NCK1,PDGFB	7
Cancer,Organismal Injury and Abnormalities	Abdominal adenocarcinoma	6.47e-18				ABRAXAS1,ACKR2,ACSL3,ADORA1,AGAP2,AGPAT5,AICDA,ALDH3A2,AMZ2,ANKRD10,ANKRD13A,ANKRD13B,APMAP,ARF6,ARFGAP3,ARHGAP27,ARL6IP1,ARMC12,ASPA,ATCAY,ATL2,ATXN7L1,B3GALNT1,BFAR,CA8,CABLES1,CADM4,CAP1,CBLB,CBX2,CCDC65,CCDC88C,CCR4,CCR6,CD247,CD3D,CD3E,CD40LG,CDC25B,CDH1,CDK6,CDS2,CDYL2,CEP85L,CGA,CHD3,CIITA,CILK1,CLDN5,CLINT1,CLK2,CMAS,CNOT10,CNTROB,COQ2,CORO6,CPD,CPNE1,CPT1A,CSK,CXCR4,CYTIP,DAPK3,DEGS1,DEN…	348
Cancer,Organismal Injury and Abnormalities	Head and neck cancer	2.88e-16				ABRAXAS1,ACSL3,ADGRG5,ADORA1,AGAP2,AGPAT5,AICDA,ALDH3A2,ANKRD10,ANKRD13A,ANKRD13B,AP1AR,APMAP,APOBEC3B,ARF6,ARFGAP3,ARHGAP27,ARL6IP5,ARMC12,ASB9,ASPA,ATCAY,ATL2,B3GALNT1,BAMBI,BFAR,BICDL1,CA8,CABLES1,CAP1,CBLB,CBX2,CCDC65,CCDC88C,CCR6,CD247,CD3E,CD40LG,CD5,CDC25B,CDH1,CDK6,CDR2,CDYL2,CEP85L,CHD3,CIITA,CILK1,CKS2,CLDN5,CLINT1,CLK2,CMAS,CNOT10,CNTROB,COQ2,CORO6,COX5A,CPD,CPNE1,CPT1A,CRISPLD2,CSK,CX…	333
Cancer,Organismal Injury and Abnormalities	Head and neck carcinoma	5.86e-16				ABRAXAS1,ACSL3,ADGRG5,ADORA1,AGAP2,AGPAT5,AICDA,ALDH3A2,ANKRD10,ANKRD13A,ANKRD13B,AP1AR,APMAP,APOBEC3B,ARF6,ARFGAP3,ARHGAP27,ARL6IP5,ARMC12,ASB9,ASPA,ATCAY,ATL2,B3GALNT1,BAMBI,BFAR,BICDL1,CA8,CABLES1,CAP1,CBLB,CBX2,CCDC65,CCDC88C,CCR6,CD247,CD3E,CD40LG,CD5,CDC25B,CDH1,CDK6,CDR2,CDYL2,CEP85L,CHD3,CIITA,CILK1,CKS2,CLDN5,CLINT1,CLK2,CMAS,CNOT10,CNTROB,COQ2,CORO6,COX5A,CPD,CPNE1,CPT1A,CRISPLD2,CSK,CX…	331
Cancer,Organismal Injury and Abnormalities	Cancer of secretory structure	1.12e-15				ABRAXAS1,ACSL3,ADGRG5,AGAP2,AGPAT5,AICDA,ALDH3A2,AMZ2,ANKRD10,ANKRD13A,ANKRD13B,AP1AR,APMAP,APOBEC3B,ARFGAP3,ARHGAP27,ARL6IP1,ARL6IP5,ARMC12,ASB9,ASPA,ATCAY,ATL2,ATXN7L1,B3GALNT1,BAMBI,BFAR,BICDL1,CA8,CABLES1,CAP1,CBLB,CBX2,CCDC65,CCDC88C,CCR4,CCR6,CD3E,CD40LG,CD5,CDC25B,CDH1,CDK6,CDYL2,CEP85L,CHD3,CIITA,CILK1,CKS2,CLDN5,CLINT1,CLK2,CMAS,CNOT10,CNTROB,COQ2,CORO6,COX5A,CPD,CPNE1,CPT1A,CRISPLD2,CSK…	342
Cancer,Organismal Injury and Abnormalities	Neck neoplasm	2.81e-15				ABRAXAS1,ACSL3,ADGRG5,ADORA1,AGAP2,AGPAT5,AICDA,ALDH3A2,ANKRD10,ANKRD13A,ANKRD13B,AP1AR,APMAP,APOBEC3B,ARFGAP3,ARHGAP27,ARL6IP5,ARMC12,ASB9,ASPA,ATCAY,ATL2,B3GALNT1,BAMBI,BFAR,BICDL1,CA8,CABLES1,CAP1,CBLB,CBX2,CCDC65,CCDC88C,CCR6,CD247,CD3E,CD40LG,CD5,CDC25B,CDH1,CDK6,CDYL2,CEP85L,CHD3,CIITA,CILK1,CKS2,CLDN5,CLINT1,CLK2,CMAS,CNOT10,CNTROB,COQ2,CORO6,COX5A,CPD,CPT1A,CRISPLD2,CSK,CXCR4,CYB5B,CYTIP,…	321
Cancer,Endocrine System Disorders,Organismal Injury and Abnormalities	Endocrine gland tumor	7.8e-15				ABRAXAS1,ACSL3,ADGRG5,AGAP2,AGPAT5,AICDA,ALDH3A2,ANKRD10,ANKRD13A,ANKRD13B,AP1AR,APMAP,APOBEC3B,ARFGAP3,ARHGAP27,ARL6IP5,ARMC12,ASB9,ASPA,ATCAY,ATL2,B3GALNT1,BAMBI,BFAR,BICDL1,CA8,CABLES1,CAP1,CBLB,CBX2,CCDC65,CCDC88C,CCR6,CD3E,CD40LG,CD5,CDC25B,CDH1,CDK6,CDYL2,CEP85L,CGA,CHD3,CIITA,CILK1,CKS2,CLDN5,CLINT1,CLK2,CMAS,CNOT10,CNTROB,COQ2,CORO6,COX5A,CPD,CPT1A,CRISPLD2,CSK,CXCR4,CYB5B,CYTIP,DAPK3,DCP…	321
Cancer,Endocrine System Disorders,Organismal Injury and Abnormalities	Nonpituitary endocrine tumor	1.43e-14				ABRAXAS1,ACSL3,ADGRG5,AGAP2,AGPAT5,AICDA,ALDH3A2,ANKRD10,ANKRD13A,ANKRD13B,AP1AR,APMAP,APOBEC3B,ARFGAP3,ARHGAP27,ARL6IP5,ARMC12,ASB9,ASPA,ATCAY,ATL2,B3GALNT1,BAMBI,BFAR,BICDL1,CA8,CABLES1,CAP1,CBLB,CBX2,CCDC65,CCDC88C,CCR6,CD3E,CD40LG,CD5,CDC25B,CDH1,CDK6,CDYL2,CEP85L,CHD3,CIITA,CILK1,CKS2,CLDN5,CLINT1,CLK2,CMAS,CNOT10,CNTROB,COQ2,CORO6,COX5A,CPD,CPT1A,CRISPLD2,CSK,CXCR4,CYB5B,CYTIP,DAPK3,DCP2,DE…	319
Cancer,Endocrine System Disorders,Organismal Injury and Abnormalities	Endocrine carcinoma	2.59e-14				ABRAXAS1,ACSL3,ADGRG5,AGAP2,AGPAT5,AICDA,ALDH3A2,ANKRD10,ANKRD13A,ANKRD13B,AP1AR,APMAP,APOBEC3B,ARFGAP3,ARHGAP27,ARL6IP5,ARMC12,ASB9,ASPA,ATCAY,ATL2,B3GALNT1,BAMBI,BFAR,BICDL1,CA8,CABLES1,CAP1,CBLB,CBX2,CCDC65,CCDC88C,CCR6,CD3E,CD40LG,CD5,CDC25B,CDH1,CDK6,CDYL2,CEP85L,CHD3,CIITA,CILK1,CKS2,CLDN5,CLINT1,CLK2,CMAS,CNOT10,CNTROB,COQ2,CORO6,COX5A,CPD,CPT1A,CRISPLD2,CSK,CXCR4,CYB5B,CYTIP,DAPK3,DCP2,DE…	316
Cancer,Endocrine System Disorders,Organismal Injury and Abnormalities	Thyroid gland tumor	3.1e-14				ABRAXAS1,ACSL3,ADGRG5,AGAP2,AGPAT5,AICDA,ALDH3A2,ANKRD10,ANKRD13A,ANKRD13B,AP1AR,APMAP,APOBEC3B,ARFGAP3,ARHGAP27,ARL6IP5,ARMC12,ASB9,ASPA,ATCAY,ATL2,B3GALNT1,BAMBI,BFAR,BICDL1,CA8,CABLES1,CAP1,CBLB,CBX2,CCDC65,CCDC88C,CCR6,CD3E,CD40LG,CD5,CDC25B,CDH1,CDK6,CDYL2,CEP85L,CHD3,CIITA,CILK1,CKS2,CLDN5,CLINT1,CLK2,CMAS,CNOT10,CNTROB,COQ2,CORO6,COX5A,CPD,CPT1A,CRISPLD2,CSK,CXCR4,CYB5B,CYTIP,DAPK3,DCP2,DE…	316
Cancer,Endocrine System Disorders,Organismal Injury and Abnormalities	Thyroid carcinoma	6.55e-14				ABRAXAS1,ACSL3,ADGRG5,AGAP2,AGPAT5,AICDA,ALDH3A2,ANKRD10,ANKRD13A,ANKRD13B,AP1AR,APMAP,APOBEC3B,ARFGAP3,ARHGAP27,ARL6IP5,ARMC12,ASB9,ASPA,ATCAY,ATL2,B3GALNT1,BAMBI,BFAR,BICDL1,CA8,CABLES1,CAP1,CBLB,CBX2,CCDC65,CCDC88C,CCR6,CD3E,CD40LG,CD5,CDC25B,CDH1,CDK6,CDYL2,CEP85L,CHD3,CIITA,CILK1,CKS2,CLDN5,CLINT1,CLK2,CMAS,CNOT10,CNTROB,COQ2,CORO6,COX5A,CPD,CPT1A,CRISPLD2,CSK,CXCR4,CYB5B,CYTIP,DAPK3,DCP2,DE…	314
Cancer,Gastrointestinal Disease,Organismal Injury and Abnormalities	Large intestine carcinoma	1e-12				ACKR2,ADORA1,AGAP2,AGPAT5,AICDA,ALDH3A2,ANKRD10,ANKRD13A,ANKRD13B,APMAP,ARF6,ARFGAP3,ARHGAP27,ARMC12,ATCAY,ATL2,ATXN7L1,B3GALNT1,BFAR,CABLES1,CADM4,CAP1,CBLB,CBX2,CCDC65,CCDC88C,CCR4,CCR6,CD247,CD3D,CD3E,CD40LG,CDC25B,CDH1,CDK6,CDS2,CDYL2,CEP85L,CGA,CHD3,CIITA,CILK1,CLDN5,CLINT1,CLK2,CMAS,CNOT10,CNTROB,COQ2,CORO6,CPD,CPNE1,CPT1A,CSK,CYTIP,DAPK3,DEGS1,DHCR24,DIAPH1,DIRAS2,DSTN,DYRK2,EDEM3,EFCAB5,E…	301
Cancer,Gastrointestinal Disease,Organismal Injury and Abnormalities	Large intestine adenocarcinoma	1.15e-12				ACKR2,ADORA1,AGAP2,AGPAT5,AICDA,ALDH3A2,ANKRD10,ANKRD13A,ANKRD13B,APMAP,ARF6,ARFGAP3,ARHGAP27,ARMC12,ATCAY,ATL2,ATXN7L1,B3GALNT1,BFAR,CABLES1,CADM4,CAP1,CBLB,CBX2,CCDC65,CCDC88C,CCR4,CCR6,CD247,CD3D,CD3E,CD40LG,CDC25B,CDH1,CDK6,CDS2,CDYL2,CEP85L,CGA,CHD3,CIITA,CILK1,CLDN5,CLINT1,CLK2,CMAS,CNOT10,CNTROB,COQ2,CORO6,CPD,CPNE1,CPT1A,CSK,CYTIP,DAPK3,DEGS1,DHCR24,DIAPH1,DIRAS2,DSTN,DYRK2,EDEM3,EFCAB5,E…	299
Cancer,Gastrointestinal Disease,Organismal Injury and Abnormalities	Gastrointestinal adenocarcinoma	8.12e-12				ACKR2,ADORA1,AGAP2,AGPAT5,AICDA,ALDH3A2,ANKRD10,ANKRD13A,ANKRD13B,APMAP,ARF6,ARFGAP3,ARHGAP27,ARMC12,ATCAY,ATL2,ATXN7L1,B3GALNT1,BFAR,CABLES1,CADM4,CAP1,CBLB,CBX2,CCDC65,CCDC88C,CCR4,CCR6,CD247,CD3D,CD3E,CD40LG,CDC25B,CDH1,CDK6,CDS2,CDYL2,CEP85L,CGA,CHD3,CIITA,CILK1,CLDN5,CLINT1,CLK2,CMAS,CNOT10,CNTROB,COQ2,CORO6,CPD,CPNE1,CPT1A,CSK,CYTIP,DAPK3,DEGS1,DHCR24,DIAPH1,DIRAS2,DSTN,DYRK2,EDEM3,EFCAB5,E…	302
Cancer,Gastrointestinal Disease,Organismal Injury and Abnormalities	Gastrointestinal carcinoma	1.83e-11				ACKR2,ADORA1,AGAP2,AGPAT5,AICDA,ALDH3A2,ANKRD10,ANKRD13A,ANKRD13B,APMAP,ARF6,ARFGAP3,ARHGAP27,ARMC12,ATCAY,ATL2,ATXN7L1,B3GALNT1,BAMBI,BFAR,CABLES1,CADM4,CAP1,CBLB,CBX2,CCDC65,CCDC88C,CCR4,CCR6,CD247,CD3D,CD3E,CD40LG,CDC25B,CDH1,CDK6,CDR2,CDS2,CDYL2,CEP85L,CGA,CHD3,CIITA,CILK1,CLDN5,CLINT1,CLK2,CMAS,CNOT10,CNTROB,COQ2,CORO6,CPD,CPNE1,CPT1A,CSK,CXCR4,CYTIP,DAPK3,DEGS1,DHCR24,DIAPH1,DIRAS2,DSTN,DYR…	309
Cancer,Hematological Disease,Organismal Injury and Abnormalities	Mature lymphocytic neoplasm	3.74e-10				AICDA,APOBEC3B,ARL6IP5,ATXN7L1,BMF,CBLB,CBX2,CCR4,CD247,CD3E,CD40LG,CD5,CDH1,CDK6,CHD3,CIITA,CILK1,CPD,CSK,CXCR4,DAPK3,DHCR24,DIAPH1,DUSP2,EIF2AK3,EMB,FAM102A,FAM120A,FBXW7,FCMR,FGFR3,FRMD4B,FYB1,GATA3,GNA13,GPR15,HDAC7,HECA,HIP1,HVCN1,IL16,IL6R,IL6ST,ING2,IRF2BP2,ITGA4,KIF21B,KIT,LAPTM5,LCK,LRIG1,LRP2,LRRC1,MCAM,MXI1,MYLIP,NEIL1,NFATC1,NRP1,NUAK2,PDE4D,PDGFB,PEG10,PPP1R9B,PPP2R5A,PRKD2,PSIP1,RAS…	85
Cell Morphology,Hematological System Development and Function,Immunological Disease,Lymphoid Tissue Structure and Development	Abnormal morphology of T lymphocytes	1.34e-09				CBLB,CCR6,CD247,CD3E,CD40LG,CD5,CYTIP,ITK,ITPKC,LCK,LY9,PTPN22,RASGRP1,RORC,STAT6,TBX21,VAV1	17
Cell Morphology,Lymphoid Tissue Structure and Development	Morphology of lymphocytes	1.17e-08				BMF,CBLB,CCR6,CD247,CD3E,CD40LG,CD5,CYTIP,FCMR,GNA13,ITK,ITPKC,LCK,LY9,MXI1,PTPN22,RASGRP1,RORC,STAT6,TBX21,VAV1	21
Cell Morphology,Lymphoid Tissue Structure and Development	Morphology of lymphatic system cells	1.36e-08				BMF,CBLB,CCR6,CD247,CD3E,CD40LG,CD5,CDK6,CYTIP,FCMR,FYB1,GNA13,HIP1,ITK,ITPKC,LCK,LY9,MXI1,PTPN22,RASGRP1,RORC,STAT6,TBX21,VAV1	24
Cell Morphology,Immunological Disease,Lymphoid Tissue Structure and Development	Abnormal morphology of lymphocytes	1.4e-08				BMF,CBLB,CCR6,CD247,CD3E,CD40LG,CD5,CYTIP,FCMR,ITK,ITPKC,LCK,LY9,MXI1,PTPN22,RASGRP1,RORC,STAT6,TBX21,VAV1	20
Cancer,Hematological Disease,Immunological Disease,Organismal Injury and Abnormalities	Mature B-cell neoplasm	2.19e-08				AICDA,APOBEC3B,ARL6IP5,BMF,CBX2,CD247,CD40LG,CD5,CDH1,CDK6,CHD3,CIITA,CILK1,CPD,CSK,CXCR4,DHCR24,DIAPH1,DUSP2,EIF2AK3,EMB,FAM102A,FAM120A,FBXW7,FCMR,FGFR3,FRMD4B,FYB1,GNA13,GPR15,HECA,HIP1,HVCN1,IL6R,IL6ST,ING2,IRF2BP2,ITGA4,KIF21B,KIT,LAPTM5,LCK,LRIG1,LRP2,LRRC1,MXI1,NEIL1,NFATC1,NRP1,PDE4D,PEG10,PPP1R9B,PPP2R5A,PRKD2,PSIP1,RASSF5,SGPP2,SH2D2A,SLC9A1,SMAD7,ST6GALNAC4,STAMBPL1,STARD5,STAT6,TBX21,…	70
Cell Morphology,Immunological Disease	Abnormal morphology of leukocytes	4.03e-08				BMF,CBLB,CCR6,CD247,CD3E,CD40LG,CD5,CYTIP,FCMR,GATA3,ITK,ITPKC,KLF13,LCK,LY9,MXI1,PTPN22,RASGRP1,RORC,STAT6,TBX21,VAV1	22
Organismal Development	Abnormal morphology of body cavity	5.92e-08				ADORA1,ARF6,BMF,CABLES1,CBX2,CCR6,CD247,CD3E,CDC25B,CDK6,CDS2,CEP85L,CGA,CIITA,CPT1A,CXCR4,DENND1B,DHRS3,DIAPH1,EHD3,EIF2AK3,FGFR3,FOXP4,FUT7,GBA2,GDF11,GIT2,GNA13,GPX7,HDAC7,HMGA1,IL6R,IL6ST,ING2,ITGA2B,ITGA4,ITK,JUP,KIT,KLF13,LCK,LFNG,LIG1,LPL,LRP2,MAP3K1,MCPH1,MEF2C,MEF2D,MXI1,MYBL1,NEIL1,NFATC1,NRP1,NUAK2,PDGFB,PLA2G4A,PLEKHG5,PLVAP,PPARG,PPP2R5A,PTPN22,RASGRP1,RASSF5,RORC,RSPO2,SGMS1,SGPP2,S…	79
Cancer,Hematological Disease,Immunological Disease,Organismal Injury and Abnormalities	Non-Hodgkin lymphoma	6.81e-08				ADORA1,APOBEC3B,ATXN7L1,BMF,CBLB,CBX2,CCR4,CD247,CD3D,CD3E,CD40LG,CD5,CDC25B,CDH1,CDK6,CHD3,CIITA,CILK1,CXCR4,DAPK3,DHCR24,DIAPH1,DUSP2,FAM102A,FBXW7,FGFR3,FYB1,GATA3,GNA13,HDAC7,HECA,HIP1,HVCN1,IL16,IL6R,ING2,IRF2BP2,KIF21B,KIT,LAPTM5,LCK,MCAM,MXI1,MYLIP,NEIL1,NFATC1,NUAK2,PDE4D,PDGFB,PEG10,PPP1R9B,PPP2R5A,PSIP1,RORC,SLC9A1,SP4,STAMBPL1,STARD5,STAT6,STMN1,TBX21,TOP2A,VAV1,XPC	64
Organismal Development	Morphology of body cavity	3e-07				ADORA1,ARF6,BMF,CABLES1,CBX2,CCR6,CD247,CD3E,CDC25B,CDK6,CDS2,CEP85L,CGA,CIITA,CPT1A,CXCR4,DENND1B,DHRS3,DIAPH1,EHD3,EIF2AK3,FGFR3,FOXP4,FUT7,GBA2,GDF11,GIT2,GNA13,GPX7,HDAC7,HMGA1,IL6R,IL6ST,ING2,ITGA2,ITGA2B,ITGA4,ITGAL,ITK,JUP,KIT,KLF13,LCK,LFNG,LIG1,LPL,LRP2,MAP3K1,MCPH1,MEF2C,MEF2D,MXI1,MYBL1,NEIL1,NEU3,NFATC1,NRP1,NUAK2,PDGFB,PLA2G4A,PLEKHG5,PLVAP,PPARG,PPP2R5A,PTPN22,RASGRP1,RASSF5,RORC,RS…	84
Cancer,Hematological Disease,Immunological Disease,Organismal Injury and Abnormalities	Lymphocytic leukemia	4.43e-07				ADORA1,AICDA,ARL6IP5,CBLB,CCR4,CD247,CD3D,CD3E,CD5,CDH1,CIITA,CILK1,CPD,CSK,FBXW7,FCMR,FRMD4B,GATA3,GPR15,HVCN1,IL6R,IRF2BP2,ITGA4,KIT,LCK,LRIG1,LRP2,LRRC1,NRP1,PDE4D,PRKD2,RASSF5,SGPP2,SH2D2A,SLC44A2,ST6GALNAC4,STAT6,STK24,TBX21,TOP2A,VANGL2,VAV1,ZBTB16,ZNF621	44
Cancer,Organismal Injury and Abnormalities	Pelvic adenocarcinoma	4.89e-07				ABRAXAS1,ACSL3,ADORA1,AGAP2,AGPAT5,AMZ2,ANKRD13A,ANKRD13B,ARF6,ARFGAP3,ARL6IP1,ARMC12,ASPA,B3GALNT1,CA8,CBX2,CCDC88C,CCR4,CCR6,CD40LG,CDH1,CDS2,CDYL2,CHD3,CIITA,CILK1,CLDN5,CLINT1,CNOT10,CNTROB,CPNE1,CPT1A,CYTIP,DEGS1,DIAPH1,DIRAS2,DSTN,EDEM3,EFCAB5,EHD3,EIF2AK3,ELOVL3,EMC1,EML1,EML6,FAM155B,FBLN2,FBXW7,FCHO1,FGFR3,FLOT1,FOXN2,FYB1,FYCO1,GATA3,GBA2,GCSAML,GDPD3,GIT2,GNA13,GP2,GRAMD1C,HCN3,HDAC7,H…	190
Cancer,Organismal Injury and Abnormalities	Mesenchymal chondrosarcoma	5.65e-07				FGFR3,ITK,KIT,LCK,NRP1,TOP2A	6
Cell-mediated Immune Response,Cellular Development,Cellular Function and Maintenance,Cellular Growth and Proliferation,Embryonic Development,Hematological System Development and Function,Hematopoiesis,Lymphoid Tissue Structure and Development,Organ Development,Organismal Development,Tissue Development	Development of CD4+ T-lymphocytes	8.55e-07				CIITA,IL6R,ITK,RORA,RORC	5
Cancer,Hematological Disease,Immunological Disease,Organismal Injury and Abnormalities	T-cell non-Hodgkin lymphoma	1.07e-06				ADORA1,ATXN7L1,BMF,CBLB,CCR4,CD247,CD3E,CD40LG,CD5,CDH1,DAPK3,DUSP2,FGFR3,GATA3,HDAC7,HECA,IL16,IL6R,IRF2BP2,KIT,LCK,MCAM,MXI1,MYLIP,NFATC1,NUAK2,PDE4D,PDGFB,RORC,SP4,STMN1,TBX21,TOP2A,VAV1	34
Cancer,Hematological Disease,Immunological Disease,Organismal Injury and Abnormalities	T-cell malignant neoplasm	1.14e-06				ADORA1,ATXN7L1,BMF,CBLB,CCR4,CD247,CD3E,CD40LG,CD5,CDH1,CIITA,CILK1,DAPK3,DUSP2,FBXW7,FGFR3,FRMD4B,GATA3,HDAC7,HECA,IL16,IL6R,IRF2BP2,KIT,LCK,MCAM,MXI1,MYLIP,NFATC1,NUAK2,PDE4D,PDGFB,RASGRP2,RORC,SP4,STMN1,TBX21,TOP2A,VAV1	39
Cancer,Organismal Injury and Abnormalities	Melanoma	1.36e-06				ACKR2,ACSL3,ADGRG5,ADORA1,AGAP2,AGPAT5,AICDA,ANKRD13A,AQP3,ARFGAP3,ARL6IP5,ASB9,ATCAY,ATL2,ATXN7L1,B3GALNT1,BICDL1,BMF,CA8,CADM4,CAP1,CBLB,CBX2,CCDC88C,CCR4,CCR6,CD247,CD3E,CDH1,CDK6,CDR2,CDYL2,CEP85L,CHD3,CIITA,CILK1,CLINT1,CLK2,CNOT10,CNTROB,CORO6,CPD,CPNE1,CPT1A,CRISPLD2,CYTIP,DCP2,DENND1B,DHCR24,DIAPH1,DIRAS2,DSTN,DYRK2,EDEM3,EFCAB5,EHD1,EHD3,EIF2AK3,EMB,EML1,EML6,ETNK1,FAM102A,FAM117B,FAM120…	249
Cancer,Hematological Disease,Immunological Disease,Organismal Injury and Abnormalities	Refractory Philadelphia-positive acute lymphoblastic leukemia	1.39e-06				ADORA1,CD247,CD3D,CD3E,CSK,KIT,LCK,STK24,TOP2A	9
Cancer,Hematological Disease,Immunological Disease,Organismal Injury and Abnormalities	Relapsed Philadelphia-positive acute lymphoblastic leukemia	1.39e-06				ADORA1,CD247,CD3D,CD3E,CSK,KIT,LCK,STK24,TOP2A	9
Immunological Disease	Abnormal morphology of immune system	2.22e-06				BMF,CBLB,CCR6,CD247,CD3E,CD40LG,CD5,CRISPLD2,CYTIP,FCMR,GATA3,ITK,ITPKC,KLF13,LCK,LY9,MXI1,PTPN22,RASGRP1,RORC,STAT6,TBX21,VAV1	23
Antigen Presentation,Cell-mediated Immune Response,Cell-To-Cell Signaling and Interaction,Cellular Development,Cellular Function and Maintenance,Cellular Growth and Proliferation,Embryonic Development,Hematological System Development and Function,Hematopoiesis,Lymphoid Tissue Structure and Development,Organ Development,Organismal Development,Tissue Development	Negative selection of thymocytes	2.31e-06				IL6ST,ITK,LCK,TXK,VAV1	5
Cancer,Hematological Disease,Immunological Disease,Organismal Injury and Abnormalities	Mature T-cell neoplasm	2.4e-06				ATXN7L1,CBLB,CCR4,CD247,CD3E,CD40LG,CD5,CDH1,CIITA,DAPK3,DUSP2,FGFR3,FRMD4B,GATA3,HDAC7,HECA,IL16,IL6R,IRF2BP2,KIT,LCK,MCAM,MXI1,MYLIP,NFATC1,NUAK2,PDE4D,PDGFB,SP4,STMN1,TBX21,TOP2A,VAV1	33
Hematological System Development and Function,Lymphoid Tissue Structure and Development,Tissue Morphology	Morphology of lymphoid tissue	3.03e-06				ARL6IP5,BMF,CBX2,CCR6,CD247,CD3E,CD40LG,CDK6,CIITA,CXCR4,DIAPH1,FUT7,GATA3,GDF11,GIT2,GNA13,GPX7,IL6ST,ITGA2,ITGA2B,ITGAL,ITK,KIT,KLF13,LCK,LIG1,MXI1,MYBL1,PPARG,PTPN22,RASGRP1,RASSF5,RORC,VAV1	34
Cancer,Hematological Disease,Immunological Disease,Organismal Injury and Abnormalities	Philadelphia chromosome negative leukemia	4.62e-06				ADORA1,CD247,CD3D,CD3E,CSK,ETNK1,KIT,STK24,TOP2A	9
Cell Morphology	Morphology of blood cells	5.01e-06				ARF6,BMF,CBLB,CCR6,CD247,CD3E,CD40LG,CD5,CDK6,CYTIP,FCMR,FYB1,GATA3,GNA13,HIP1,ITK,ITPKC,KLF13,LCK,LIG1,LY9,MXI1,PTPN22,RASGRP1,RORC,STAT6,TBX21,TRPC3,VAV1	29
Hematological System Development and Function,Immunological Disease,Lymphoid Tissue Structure and Development,Organ Morphology,Organismal Injury and Abnormalities,Tissue Morphology	Abnormal morphology of lymphoid organ	7.3e-06				ARL6IP5,BMF,CD247,CD3E,CD40LG,CDK6,CIITA,DIAPH1,FUT7,GATA3,GDF11,GIT2,GPX7,IL6ST,ITGA2B,ITK,KIT,KLF13,LCK,LIG1,MXI1,MYBL1,PTPN22,RASGRP1,RASSF5,RORC,VAV1	27
Cancer,Connective Tissue Disorders,Organismal Injury and Abnormalities	TNM stage T2b liposarcoma	7.49e-06				FGFR3,ITK,KIT,LCK,TOP2A	5
Cancer,Dermatological Diseases and Conditions,Metabolic Disease,Organismal Injury and Abnormalities	TNM stage T2b malignant fibrous histiocytoma	7.49e-06				FGFR3,ITK,KIT,LCK,TOP2A	5
Cancer,Organismal Injury and Abnormalities	TNM stage T2a non-rhabdomyosarcoma soft tissue sarcoma	7.49e-06				FGFR3,ITK,KIT,LCK,TOP2A	5
Cancer,Organismal Injury and Abnormalities	TNM stage T2a mesenchymal chondrosarcoma	7.49e-06				FGFR3,ITK,KIT,LCK,TOP2A	5
Cancer,Dermatological Diseases and Conditions,Metabolic Disease,Organismal Injury and Abnormalities	Metastatic malignant fibrous histiocytoma	7.49e-06				FGFR3,ITK,KIT,LCK,TOP2A	5
Cancer,Organismal Injury and Abnormalities,Skeletal and Muscular Disorders	Metastatic leiomyosarcoma	7.49e-06				FGFR3,ITK,KIT,LCK,TOP2A	5
Cancer,Connective Tissue Disorders,Organismal Injury and Abnormalities	TNM stage T2a liposarcoma	7.49e-06				FGFR3,ITK,KIT,LCK,TOP2A	5
Cancer,Organismal Injury and Abnormalities	TNM stage T2b non-rhabdomyosarcoma soft tissue sarcoma	7.49e-06				FGFR3,ITK,KIT,LCK,TOP2A	5
Cancer,Neurological Disease,Organismal Injury and Abnormalities	Metastatic malignant peripheral nerve sheath tumor	7.49e-06				FGFR3,ITK,KIT,LCK,TOP2A	5
Cancer,Dermatological Diseases and Conditions,Metabolic Disease,Organismal Injury and Abnormalities	Nonmetastatic malignant fibrous histiocytoma	7.49e-06				FGFR3,ITK,KIT,LCK,TOP2A	5
Cancer,Organismal Injury and Abnormalities	TNM stage T2b mesenchymal chondrosarcoma	7.49e-06				FGFR3,ITK,KIT,LCK,TOP2A	5
Cancer,Dermatological Diseases and Conditions,Metabolic Disease,Organismal Injury and Abnormalities	Grade 2-3 malignant fibrous histiocytoma	7.49e-06				FGFR3,ITK,KIT,LCK,TOP2A	5
Cancer,Organismal Injury and Abnormalities	TNM stage T2a synovial sarcoma	7.49e-06				FGFR3,ITK,KIT,LCK,TOP2A	5
Cancer,Dermatological Diseases and Conditions,Metabolic Disease,Organismal Injury and Abnormalities	TNM stage T2a malignant fibrous histiocytoma	7.49e-06				FGFR3,ITK,KIT,LCK,TOP2A	5
Cancer,Organismal Injury and Abnormalities	TNM stage T2b fibrosarcoma	7.49e-06				FGFR3,ITK,KIT,LCK,TOP2A	5
Cancer,Organismal Injury and Abnormalities	Metastatic synovial sarcoma	7.49e-06				FGFR3,ITK,KIT,LCK,TOP2A	5
Cancer,Organismal Injury and Abnormalities,Skeletal and Muscular Disorders	TNM stage T2b leiomyosarcoma	7.49e-06				FGFR3,ITK,KIT,LCK,TOP2A	5
Cancer,Organismal Injury and Abnormalities	TNM stage T2b synovial sarcoma	7.49e-06				FGFR3,ITK,KIT,LCK,TOP2A	5
Cancer,Organismal Injury and Abnormalities,Skeletal and Muscular Disorders	TNM stage T2a leiomyosarcoma	7.49e-06				FGFR3,ITK,KIT,LCK,TOP2A	5
Cancer,Organismal Injury and Abnormalities,Skeletal and Muscular Disorders	Grade 2-3 leiomyosarcoma	7.49e-06				FGFR3,ITK,KIT,LCK,TOP2A	5
Cancer,Connective Tissue Disorders,Organismal Injury and Abnormalities	Grade 2-3 liposarcoma	7.49e-06				FGFR3,ITK,KIT,LCK,TOP2A	5
Cancer,Organismal Injury and Abnormalities	TNM stage T2a fibrosarcoma	7.49e-06				FGFR3,ITK,KIT,LCK,TOP2A	5
Cancer,Connective Tissue Disorders,Organismal Injury and Abnormalities	Primary liposarcoma	7.49e-06				FGFR3,ITK,KIT,LCK,TOP2A	5
Hematological System Development and Function,Lymphoid Tissue Structure and Development,Organ Morphology,Tissue Morphology	Morphology of lymphoid organ	7.84e-06				ARL6IP5,BMF,CBX2,CD247,CD3E,CD40LG,CDK6,CIITA,DIAPH1,FUT7,GATA3,GDF11,GIT2,GPX7,IL6ST,ITGA2,ITGA2B,ITGAL,ITK,KIT,KLF13,LCK,LIG1,MXI1,MYBL1,PPARG,PTPN22,RASGRP1,RASSF5,RORC,VAV1	31
Hematological System Development and Function,Lymphoid Tissue Structure and Development,Tissue Morphology	Abnormal quantity of lymphocytes	9.28e-06				CCR6,CD247,DENND1B,KLF13,LCK,NEDD9,NFATC1,SIT1,VAV1	9
Cancer,Organismal Injury and Abnormalities	Synovial sarcoma	9.82e-06				CDH1,FGFR3,ITK,KIT,LCK,TOP2A	6
Cancer,Hematological Disease,Immunological Disease,Organismal Injury and Abnormalities	B-cell lymphoma	1.04e-05				ADORA1,AICDA,APOBEC3B,BMF,CBX2,CD247,CD3D,CD3E,CD40LG,CD5,CDK6,CHD3,CIITA,CILK1,CXCR4,DHCR24,DIAPH1,DUSP2,FAM102A,FBXW7,FYB1,GNA13,HDAC7,HECA,HIP1,HVCN1,ING2,IRF2BP2,ITPR3,KIF21B,KIT,LAPTM5,LCK,MXI1,NEIL1,NFATC1,PEG10,PPP1R9B,PPP2R5A,PSIP1,RASSF5,SLC9A1,STAMBPL1,STARD5,STAT6,TOP2A,XPC	47
Immunological Disease,Inflammatory Disease	Atopic disease	1.07e-05				ARFGAP3,CCR4,CPNE1,CXCR4,DUSP2,FLOT1,FUT7,GATA3,H3-3A/H3-3B,IL6R,JUP,KIT,KLK7,LPL,MXI1,PPARG,STAT6,TRPC3,TXK,VCL	20
Organismal Development,Organismal Injury and Abnormalities	Abnormal morphology of abdomen	1.18e-05				ARF6,BMF,CABLES1,CBX2,CCR6,CD247,CDC25B,CDK6,CGA,DIAPH1,EHD3,EIF2AK3,FUT7,GBA2,GDF11,GIT2,GPX7,HMGA1,IL6ST,ING2,ITGA2B,JUP,KIT,KLF13,LCK,LFNG,LIG1,LPL,LRP2,MCPH1,MXI1,MYBL1,NEIL1,NUAK2,PDGFB,PLA2G4A,PLVAP,PPARG,PTPN22,RASGRP1,RASSF5,RORC,SGMS1,SGPP2,SLC12A2,SMAD7,SMPD3,STAT6,TBX21,VAV1	50
Cell Morphology	Morphology of leukocytes	1.37e-05				BMF,CBLB,CCR6,CD247,CD3E,CD40LG,CD5,CYTIP,FCMR,GATA3,GNA13,ITK,ITPKC,KLF13,LCK,LY9,MXI1,PTPN22,RASGRP1,RORC,STAT6,TBX21,VAV1	23
Cancer,Hematological Disease,Immunological Disease,Organismal Injury and Abnormalities	B-cell non-Hodgkin lymphoma	1.54e-05				ADORA1,APOBEC3B,BMF,CBX2,CD247,CD3D,CD3E,CD40LG,CD5,CDK6,CHD3,CIITA,CILK1,CXCR4,DHCR24,DIAPH1,DUSP2,FAM102A,FBXW7,FYB1,GNA13,HDAC7,HECA,HIP1,HVCN1,ING2,IRF2BP2,KIF21B,KIT,LAPTM5,LCK,MXI1,NEIL1,NFATC1,PEG10,PPP1R9B,PPP2R5A,PSIP1,SLC9A1,STAMBPL1,STARD5,STAT6,TOP2A,XPC	44
Organismal Injury and Abnormalities,Reproductive System Development and Function,Reproductive System Disease	Abnormal morphology of reproductive system	1.64e-05				AGAP2,BMF,CABLES1,CBX2,CD247,CDC25B,CGA,EHD1,GBA2,HIP1,HMGA1,ING2,ITGA4,JUP,LCK,LFNG,LRP2,MCPH1,MXI1,MYBL1,NET1,PAFAH1B3,PEG10,PPARG,PRDX3,SH2D3C,SLC12A2,SMPD3,STAT6,TGIF1,UBE2J1,ZBTB16	32
Dermatological Diseases and Conditions,Metabolic Disease,Organismal Injury and Abnormalities	Xanthoma	1.65e-05				FGFR3,ITK,KIT,LCK,PLVAP,TOP2A,VCL	7
Cancer,Organismal Injury and Abnormalities	Malignant solid organ tumor	1.8e-05				ACKR2,ACSL3,ADORA1,AGAP2,AGPAT5,AICDA,ANKRD13A,AQP3,ARFGAP3,ATCAY,ATL2,ATXN7L1,BICDL1,CA8,CADM4,CAP1,CBLB,CCDC88C,CCR4,CCR6,CD247,CD3E,CD40LG,CD5,CDH1,CDK6,CDR2,CDYL2,CHD3,CIITA,CILK1,CKS2,CLINT1,CLK2,CNOT10,CORO6,CPD,CPNE1,CPT1A,CRISPLD2,CYTIP,DENND1B,DIAPH1,DIRAS2,DYRK2,EDEM3,EFCAB5,EHD1,EHD3,EMB,EML1,EML6,FAM102A,FAM117B,FAM120A,FAM155B,FBLN2,FBXW7,FCMR,FGFR3,FKBP5,FMNL1,FOXN2,FOXP4,FRMD4B,FYB…	225
Cancer,Organismal Injury and Abnormalities	Metastatic chondrosarcoma	1.91e-05				FGFR3,ITK,KIT,LCK,TOP2A	5
Cancer,Hematological Disease,Immunological Disease,Organismal Injury and Abnormalities	E2A-PBX1 positive B-cell acute lymphoblastic leukemia	1.92e-05				ADORA1,CD247,CD3D,CD3E,KIT,LCK,TOP2A	7
Cancer,Hematological Disease,Immunological Disease,Organismal Injury and Abnormalities	Chronic leukemia	2.06e-05				AICDA,ARL6IP5,CD247,CD5,CDH1,CPD,CPT1A,CSK,ETNK1,FBXW7,FCMR,GPR15,HVCN1,ITGA4,KIT,LCK,LRIG1,LRP2,LRRC1,NRP1,PDE4D,PRKD2,RASSF5,SGPP2,SH2D2A,ST6GALNAC4,STK24,TBX21,TOP2A,VANGL2,ZBTB16,ZNF621	32
Cancer,Organismal Injury and Abnormalities	Refractory malignant tumor	2.37e-05				ADORA1,CCR4,CD247,CD3D,CD3E,CDK6,CSK,CXCR4,FGFR3,HDAC7,ITK,KIT,LCK,PSIP1,STK24,TOP2A	16
Cell-To-Cell Signaling and Interaction,Hematological System Development and Function,Hematopoiesis	Binding of T lymphoblasts	2.42e-05				CD3E,FYB1,ITGA4	3
Cellular Assembly and Organization	Rearrangement of microtubule organizing centers	2.42e-05				CD247,CD3E,LCK	3
Cancer,Organismal Injury and Abnormalities	Epithelioid sarcoma	2.5e-05				FGFR3,ITK,KIT,LCK,TOP2A	5
Cancer,Organismal Injury and Abnormalities	Refractory malignant lymphatic system neoplasm	2.67e-05				ADORA1,CCR4,CD247,CD3D,CD3E,CSK,CXCR4,HDAC7,KIT,LCK,STK24,TOP2A	12
Cancer,Organismal Injury and Abnormalities	Giant cell soft tissue tumor	3.23e-05				FGFR3,ITK,KIT,LCK,TOP2A	5
Cancer,Hematological Disease,Immunological Disease,Organismal Injury and Abnormalities	High-grade diffuse B-cell lymphoma	3.77e-05				ADORA1,BMF,CD247,CD3D,CD3E,KIT,LCK,TOP2A	8
Cancer,Hematological Disease,Immunological Disease,Organismal Injury and Abnormalities	Refractory lymphocytic cancer	3.78e-05				ADORA1,CCR4,CD247,CD3D,CD3E,CSK,HDAC7,KIT,LCK,STK24,TOP2A	11
Cancer,Organismal Injury and Abnormalities	Giant-cell tumor	3.8e-05				FGFR3,H3-3A/H3-3B,ITK,KIT,LCK,TOP2A	6
Cancer,Organismal Injury and Abnormalities,Reproductive System Disease	Female genital neoplasm	4.11e-05				ABRAXAS1,ADORA1,AGAP2,APOBEC3B,ARF6,ASPA,B3GALNT1,CA8,CABLES1,CBX2,CCR6,CD40LG,CDC25B,CDH1,CDS2,CGA,CIITA,CILK1,CLDN5,COX5A,CXCR4,DHCR24,DIAPH1,DIRAS2,DSTN,DYRK2,EDEM3,EFCAB5,EMC1,EML6,FAM155B,FBLN2,FBXW7,FCHO1,FGFR3,FLOT1,FOXN2,FRMD4B,FYB1,FYCO1,GATA3,GBA2,GCSAML,GDPD3,GNA13,GP2,GRAMD1C,HCN3,HDAC7,HECA,HK1,HMGA1,HNF4A,HUNK,IL16,ITGA2,ITGA2B,ITGA4,ITK,ITPR3,JUP,KIF21B,KIT,KLK7,LAPTM5,LCK,LDLRAD4,…	153
Organismal Development,Organismal Injury and Abnormalities	Abnormal morphology of thoracic cavity	4.79e-05				ADORA1,CD247,CD3E,CDK6,CDS2,CEP85L,CIITA,CPT1A,CXCR4,DENND1B,DHRS3,FGFR3,FOXP4,GDF11,GNA13,GPX7,HDAC7,IL6R,IL6ST,ITGA4,ITK,JUP,LCK,LFNG,LPL,LRP2,MAP3K1,MEF2C,MEF2D,NFATC1,NRP1,PDGFB,PLA2G4A,PLEKHG5,PPARG,PPP2R5A,PTPN22,RASGRP1,RASSF5,RSPO2,SLC1A3,SLC9A1,SMAD7,TOP2A,TRPC3,VAV1,VCL	47
Cell-To-Cell Signaling and Interaction,Hematological System Development and Function,Hematopoiesis,Immune Cell Trafficking,Inflammatory Response	Activation of thymocytes	5.19e-05				CD247,CD3E,ITPKC,LCK,PTPN22	5
Immunological Disease	Primary immunodeficiency disorder	5.22e-05				CD247,CD3D,CD3E,CIITA,CXCR4,FUT7,IL6ST,LCK,PPARG,RASGRP1,RASGRP2,RORC,SLC9A1	13
Cancer,Hematological Disease,Immunological Disease,Organismal Injury and Abnormalities	Relapsed lymphocytic cancer	5.29e-05				ADORA1,CCR4,CD247,CD3D,CD3E,CSK,HDAC7,KIT,LCK,STK24,TOP2A	11
Cancer,Organismal Injury and Abnormalities,Reproductive System Disease	Female genital tract adenocarcinoma	5.44e-05				ABRAXAS1,ADORA1,AGAP2,ARF6,ASPA,B3GALNT1,CA8,CBX2,CCR6,CDH1,CDS2,CIITA,CILK1,CLDN5,DIAPH1,DIRAS2,DSTN,EDEM3,EFCAB5,EMC1,FAM155B,FBXW7,FCHO1,FGFR3,FLOT1,FOXN2,FYB1,FYCO1,GATA3,GBA2,GCSAML,GDPD3,GNA13,GP2,GRAMD1C,HCN3,HECA,HK1,HMGA1,HNF4A,HUNK,IL16,ITGA2,ITGA2B,ITGA4,ITPR3,KIF21B,KIT,KLK7,LAPTM5,LIG1,LRIG1,LRP2,LRRC42,LRRN1,LZTS1,MAP3K1,MCAM,MCPH1,MEF2C,METTL9,MFSD6,MLLT11,MON1B,MRPS27,NEDD9,NFATC1…	126
Cancer,Organismal Injury and Abnormalities,Reproductive System Disease	Tumorigenesis of reproductive tract	5.58e-05				ABRAXAS1,ADORA1,AGAP2,APOBEC3B,ARF6,ASPA,B3GALNT1,CA8,CABLES1,CBX2,CCR6,CD40LG,CDH1,CDS2,CGA,CIITA,CILK1,CLDN5,COX5A,CXCR4,DHCR24,DIAPH1,DIRAS2,DSTN,DYRK2,EDEM3,EFCAB5,EMC1,EML6,FAM155B,FBLN2,FBXW7,FCHO1,FGFR3,FLOT1,FOXN2,FRMD4B,FYB1,FYCO1,GATA3,GBA2,GCSAML,GDPD3,GNA13,GP2,GRAMD1C,HCN3,HDAC7,HECA,HK1,HMGA1,HNF4A,HUNK,IL16,ITGA2,ITGA2B,ITGA4,ITK,ITPR3,JUP,KIF21B,KIT,KLK7,LAPTM5,LCK,LDLRAD4,LIG1,LR…	152
Cancer,Hematological Disease,Immunological Disease,Organismal Injury and Abnormalities	B-cell acute lymphoblastic lymphoma	5.59e-05				ADORA1,CD247,CD3D,CD3E,KIT,LCK,TOP2A	7
Cellular Function and Maintenance,Cellular Growth and Proliferation	Production of neural precursor cells	5.96e-05				CDC25B,FGFR3,MCPH1	3
Cancer,Hematological Disease,Immunological Disease,Organismal Injury and Abnormalities	Relapsed Philadelphia negative B-cell precursor acute lymphoblastic leukemia	5.96e-05				CD247,CD3D,CD3E	3
Cancer,Hematological Disease,Immunological Disease,Organismal Injury and Abnormalities	Refractory de novo acute lymphocytic leukemia	5.96e-05				CD247,CD3D,CD3E	3
Cancer,Hematological Disease,Immunological Disease,Organismal Injury and Abnormalities	Mature B cell malignant tumor	6.06e-05				APOBEC3B,BMF,CBX2,CD247,CD40LG,CD5,CDH1,CDK6,CHD3,CIITA,CILK1,CSK,CXCR4,DHCR24,DIAPH1,DUSP2,EIF2AK3,EMB,FAM102A,FAM120A,FBXW7,FGFR3,FRMD4B,FYB1,GNA13,HECA,HIP1,HVCN1,IL6R,IL6ST,ING2,IRF2BP2,KIF21B,KIT,LAPTM5,MXI1,NEIL1,NFATC1,PEG10,PPP1R9B,PPP2R5A,PSIP1,SLC9A1,SMAD7,STAMBPL1,STARD5,STAT6,TOP2A,XPC	49
Cancer,Organismal Injury and Abnormalities,Skeletal and Muscular Disorders	Leiomyosarcoma	6.27e-05				CDH1,CKS2,FGFR3,HMGA1,ITK,KIT,LCK,TOP2A	8
Cancer,Hematological Disease,Immunological Disease,Organismal Injury and Abnormalities	Refractory acute leukemia	6.95e-05				ADORA1,CD247,CD3D,CD3E,CSK,KIT,LCK,PSIP1,STK24,TOP2A	10
Cancer,Organismal Injury and Abnormalities	Sclerosing epithelioid fibrosarcoma	6.99e-05				FGFR3,ITK,KIT,LCK	4
Cancer,Cardiovascular Disease,Organismal Injury and Abnormalities	Glomangiosarcoma	6.99e-05				FGFR3,ITK,KIT,LCK	4
Cancer,Organismal Injury and Abnormalities	Stage II-III epithelioid sarcoma	6.99e-05				FGFR3,ITK,KIT,LCK	4
Dermatological Diseases and Conditions,Organismal Injury and Abnormalities	Moderate plaque psoriasis	6.99e-05				IL6R,IL6ST,ITGAL,PDE4D	4
Cancer,Organismal Injury and Abnormalities,Renal and Urological Disease	TNM stage T1-4N1 renal clear cell adenocarcinoma	6.99e-05				FGFR3,ITK,KIT,LCK	4
Cancer,Organismal Injury and Abnormalities	Ossifying fibromyxoid tumor	6.99e-05				FGFR3,ITK,KIT,LCK	4
Cancer,Inflammatory Response,Organismal Injury and Abnormalities	Metastatic inflammatory myofibroblastic tumor	6.99e-05				FGFR3,ITK,KIT,LCK	4
Cancer,Organismal Injury and Abnormalities	Undifferentiated spindle cell sarcoma	6.99e-05				FGFR3,ITK,KIT,LCK	4
Cancer,Organismal Injury and Abnormalities	Metastatic solitary fibrous tumor	6.99e-05				FGFR3,ITK,KIT,LCK	4
Cancer,Organismal Injury and Abnormalities,Renal and Urological Disease	Nonmetastatic renal clear cell adenocarcinoma	6.99e-05				FGFR3,ITK,KIT,LCK	4
Cancer,Organismal Injury and Abnormalities	Myoepithelial carcinoma	6.99e-05				FGFR3,ITK,KIT,LCK	4
Cancer,Organismal Injury and Abnormalities	Metastatic alveolar soft part sarcoma	6.99e-05				FGFR3,ITK,KIT,LCK	4
Cancer,Organismal Injury and Abnormalities	Metastatic soft tissue chondrosarcoma	6.99e-05				FGFR3,ITK,KIT,LCK	4
Cancer,Dermatological Diseases and Conditions,Metabolic Disease,Organismal Injury and Abnormalities	Atypical fibroxanthoma	6.99e-05				FGFR3,ITK,KIT,LCK	4
Cancer,Organismal Injury and Abnormalities	Myofibroblastic sarcoma	6.99e-05				FGFR3,ITK,KIT,LCK	4
Cancer,Hematological Disease,Immunological Disease,Organismal Injury and Abnormalities	Chronic lymphocytic leukemia or small lymphocytic lymphoma or prolymphocytic leukemia	7.07e-05				AICDA,APOBEC3B,CD5,CDH1,CIITA,CILK1,DHCR24,DUSP2,FAM102A,FBXW7,FCMR,HECA,HVCN1,IRF2BP2,ITGA4,LCK,LRIG1,NFATC1,NRP1,PDE4D,PEG10,PPP1R9B,PRKD2,RASSF5,SH2D2A,SLC9A1,STAMBPL1,STARD5,TBX21,TOP2A,VANGL2,XPC	32
Cancer,Organismal Injury and Abnormalities	Fibrohistiocytic neoplasm	7.95e-05				FGFR3,ITK,KIT,LCK,TOP2A	5
Cellular Development,Cellular Growth and Proliferation	Colony formation of leukemia cell lines	9.59e-05				CBX2,HMGA1,IL6R,IL6ST,KIT,LCK	6
Cancer,Organismal Injury and Abnormalities	Metastatic spindle cell sarcoma	9.65e-05				FGFR3,ITK,KIT,LCK	4
Cancer,Organismal Injury and Abnormalities	Angiomatoid fibrous histiocytoma	9.65e-05				FGFR3,ITK,KIT,LCK	4
Cancer,Organismal Injury and Abnormalities	Low-grade fibromyxoid sarcoma	9.65e-05				FGFR3,ITK,KIT,LCK	4
Cancer,Cardiovascular Disease,Organismal Injury and Abnormalities	Intimal sarcoma	9.65e-05				FGFR3,ITK,KIT,LCK	4
Cancer,Organismal Injury and Abnormalities,Renal and Urological Disease	TNM stage T4 renal clear cell adenocarcinoma	9.65e-05				FGFR3,ITK,KIT,LCK	4
Cancer,Neurological Disease,Organismal Injury and Abnormalities	Malignant granular cell tumor	9.65e-05				FGFR3,ITK,KIT,LCK	4
Cancer,Organismal Injury and Abnormalities,Renal and Urological Disease	Unresectable renal clear cell adenocarcinoma	9.65e-05				FGFR3,ITK,KIT,LCK	4
Cancer,Organismal Injury and Abnormalities,Renal and Urological Disease	TNM stage N0 renal clear cell adenocarcinoma	9.65e-05				FGFR3,ITK,KIT,LCK	4
Cancer,Organismal Injury and Abnormalities,Renal and Urological Disease	TNM stage T2 renal clear cell adenocarcinoma	9.65e-05				FGFR3,ITK,KIT,LCK	4
Cancer,Organismal Injury and Abnormalities	Round cell sarcoma	9.65e-05				FGFR3,ITK,KIT,LCK	4
Cancer,Gastrointestinal Disease,Organismal Injury and Abnormalities	Colon cancer	9.97e-05				ACKR2,ADORA1,AGPAT5,AICDA,AQP3,ARFGAP3,ATL2,ATXN7L1,CBX2,CCR4,CD40LG,CDH1,CDK6,CDYL2,CEP85L,CHD3,CIITA,CILK1,CLK2,CMAS,CNTROB,COQ2,CORO6,CPD,CPNE1,CPT1A,DIAPH1,DSTN,EDEM3,EFCAB5,EHD1,FAM117B,FAM120A,FAM155B,FBLN2,FBXW7,FGFR3,FMNL1,FOXP4,FRMD4B,FYB1,FYCO1,GATA3,GBA2,GNA13,GSDMA,GTPBP8,HECA,HNF4A,HNRNPUL1,HVCN1,IL6R,IL6ST,ITGA2,ITGA4,ITGAL,ITPRID2,JUP,KIT,LDLRAP1,LRIG1,LRP2,LRRC1,LRRN1,LY9,MALSU1,M…	153
Hematological Disease,Immunological Disease	B-cell chronic lymphoproliferative disorder	0.000101				AICDA,ARL6IP5,CD5,CDH1,CPD,FBXW7,FCMR,GPR15,HVCN1,ITGA4,LCK,LRIG1,LRP2,LRRC1,NRP1,PDE4D,PRKD2,RASSF5,SGPP2,SH2D2A,ST6GALNAC4,TBX21,TOP2A,VANGL2,ZBTB16,ZNF621	26
Cancer,Hematological Disease,Immunological Disease,Organismal Injury and Abnormalities	B-cell leukemia	0.000105				ADORA1,AICDA,CD247,CD3D,CD3E,CDH1,CILK1,FBXW7,FCMR,HVCN1,ITGA4,KIT,LCK,LRIG1,NRP1,PDE4D,PRKD2,RASSF5,SH2D2A,TBX21,TOP2A,VANGL2	22
Cancer,Hematological Disease,Immunological Disease,Organismal Injury and Abnormalities	Chronic form of lymphocytic leukemia	0.000109				AICDA,ARL6IP5,CD5,CDH1,CPD,FBXW7,FCMR,GPR15,HVCN1,ITGA4,LCK,LRIG1,LRP2,LRRC1,NRP1,PDE4D,PRKD2,RASSF5,SGPP2,SH2D2A,ST6GALNAC4,TBX21,TOP2A,VANGL2,ZBTB16,ZNF621	26
Reproductive System Development and Function	Morphology of reproductive system	0.000111				AGAP2,BMF,CABLES1,CBX2,CD247,CDC25B,CGA,EHD1,GBA2,HIP1,HMGA1,ING2,ITGA4,ITPRID2,JUP,LCK,LFNG,LRP2,MCPH1,MXI1,MYBL1,NET1,PAFAH1B3,PEG10,PLVAP,PPARG,PRDX3,SH2D3C,SLC12A2,SMPD3,STAT6,TGIF1,UBE2J1,WDR77,ZBTB16,ZNRF3	36
Hereditary Disorder,Immunological Disease,Organismal Injury and Abnormalities	Autosomal recessive immunodeficiency	0.000112				AICDA,CD247,CD3D,CD3E,CIITA,IL6ST,LCK,MICAL1,PPARG,RORC,SLC9A1	11
Cancer,Hematological Disease,Immunological Disease,Organismal Injury and Abnormalities	Chronic lymphocytic leukemia / small lymphocytic lymphoma	0.000115				AICDA,APOBEC3B,CD5,CDH1,CILK1,DHCR24,DUSP2,FAM102A,FBXW7,FCMR,HECA,HVCN1,IRF2BP2,ITGA4,LCK,LRIG1,NFATC1,NRP1,PDE4D,PEG10,PPP1R9B,PRKD2,RASSF5,SH2D2A,SLC9A1,STAMBPL1,STARD5,TBX21,TOP2A,VANGL2,XPC	31
Cancer,Hematological Disease,Immunological Disease,Organismal Injury and Abnormalities	Relapsed Philadelphia-positive B-cell acute lymphoblastic leukemia	0.000118				CD247,CD3D,CD3E	3
Cancer,Hematological Disease,Immunological Disease,Organismal Injury and Abnormalities	Refractory Philadelphia-positive B-cell acute lymphoblastic leukemia	0.000118				CD247,CD3D,CD3E	3
Cell-To-Cell Signaling and Interaction,Digestive System Development and Function,Hepatic System Development and Function,Inflammatory Response,Organ Development	Inflammatory response of Kupffer cells	0.000118				IL10RA,IL6R,IL6ST	3
Hereditary Disorder,Immunological Disease,Organismal Injury and Abnormalities	Leukocyte adhesion deficiency	0.000118				FUT7,RASGRP1,RASGRP2	3
Cancer,Organismal Injury and Abnormalities,Reproductive System Disease	Female genital tract cancer	0.000126				ABRAXAS1,ADORA1,AGAP2,APOBEC3B,ARF6,ASPA,B3GALNT1,CA8,CABLES1,CBX2,CCR6,CD40LG,CDC25B,CDH1,CDS2,CIITA,CILK1,CLDN5,COX5A,CXCR4,DHCR24,DIAPH1,DIRAS2,DSTN,EDEM3,EFCAB5,EMC1,EML6,FAM155B,FBLN2,FBXW7,FCHO1,FGFR3,FLOT1,FOXN2,FYB1,FYCO1,GATA3,GBA2,GCSAML,GDPD3,GNA13,GP2,GRAMD1C,HCN3,HECA,HK1,HMGA1,HNF4A,HUNK,IL16,ITGA2,ITGA2B,ITGA4,ITK,ITPR3,JUP,KIF21B,KIT,KLK7,LAPTM5,LCK,LIG1,LRIG1,LRP2,LRRC42,LRRN1,LZ…	146
Cancer,Dermatological Diseases and Conditions,Organismal Injury and Abnormalities	Skin cancer	0.000127				ACKR2,ACSL3,ADORA1,AGAP2,AGPAT5,AICDA,ANKRD13A,AQP3,ARFGAP3,ATCAY,ATL2,ATXN7L1,BICDL1,CA8,CADM4,CAP1,CBLB,CCDC88C,CCR4,CCR6,CD247,CD3E,CD40LG,CD5,CDH1,CDK6,CDR2,CDYL2,CHD3,CIITA,CILK1,CLINT1,CLK2,CNOT10,CORO6,CPD,CPNE1,CPT1A,CRISPLD2,CYTIP,DENND1B,DIAPH1,DIRAS2,DYRK2,EDEM3,EFCAB5,EHD1,EHD3,EMB,EML1,EML6,FAM102A,FAM117B,FAM120A,FAM155B,FBLN2,FBXW7,FCMR,FGFR3,FKBP5,FOXN2,FOXP4,FRMD4B,FYB1,GATA3,GCS…	217
Cancer,Organismal Injury and Abnormalities	Myoepithelioma	0.00013				FGFR3,ITK,KIT,LCK	4
Cellular Development,Cellular Growth and Proliferation,Embryonic Development,Hematological System Development and Function,Hematopoiesis,Lymphoid Tissue Structure and Development,Organ Development,Organismal Development,Tissue Development	Development of common lymphoid progenitor cells	0.00013				GATA3,ITGAL,LFNG,RORA	4
Cancer,Organismal Injury and Abnormalities	Low grade sarcoma	0.00013				FGFR3,ITK,KIT,LCK	4
Cancer,Dermatological Diseases and Conditions,Neurological Disease,Organismal Injury and Abnormalities	Malignant triton tumor	0.00013				FGFR3,ITK,KIT,LCK	4
Cancer,Organismal Injury and Abnormalities	Extraskeletal myxoid chondrosarcoma	0.00013				FGFR3,ITK,KIT,LCK	4
Cancer,Hematological Disease,Organismal Injury and Abnormalities	Refractory hematologic cancer	0.000131				ADORA1,CCR4,CD247,CD3D,CD3E,CSK,CXCR4,HDAC7,KIT,LCK,PSIP1,STK24,TOP2A	13
Endocrine System Disorders,Gastrointestinal Disease,Organismal Injury and Abnormalities	Pancreatic duct disorder	0.000134				AGAP2,AGPAT5,AICDA,ARMC12,ATXN7L1,BFAR,CBLB,CCDC88C,CDC25B,CDK6,CDYL2,CHD3,CIITA,CXCR4,CYTIP,DENND1B,EHD1,EIF2AK3,EMB,EML1,EVA1B,FBLN2,FBXW7,FRMD4B,FUT7,GATA3,GCSAML,GP2,IRF2BP2,ITK,ITPRID2,KIF21B,KIT,KLF11,KLK7,LDLRAP1,LFNG,LRP2,LZTS1,MCAM,MEF2D,MICAL1,MRPS27,NEIL1,NFATC1,NLRC3,NUAK2,NUP93,OTUD7A,PDE4D,PEG10,PGAP2,PIK3C2B,PWWP2B,RAB3GAP2,RASGRP1,RBBP9,REEP5,RORA,RORC,SMAD7,SMAP2,STAMBPL1,TASOR2,…	78
Developmental Disorder	Ectopia	0.000141				EML1,GNA13,JUP,LRP2,SLC12A2	5
Hematological Disease,Immunological Disease	Hypereosinophilia	0.000144				CD247,CD40LG,CD5,CXCR4,KIT,NFATC1	6
Cancer,Hematological Disease,Immunological Disease,Organismal Injury and Abnormalities	Chronic lymphocytic leukemia	0.000148				AICDA,CDH1,FBXW7,FCMR,HVCN1,ITGA4,LCK,LRIG1,NRP1,PDE4D,PRKD2,RASSF5,SH2D2A,TBX21,TOP2A,VANGL2	16
Cell-To-Cell Signaling and Interaction,Hematological System Development and Function,Hematopoiesis	Activation of hematopoietic progenitor cells	0.000163				CD247,CD3E,ITPKC,LCK,PTPN22,RORC	6
Cancer,Hematological Disease,Immunological Disease,Organismal Injury and Abnormalities	MLL translocation acute lymphocytic leukemia	0.000168				ADORA1,CD247,CD3D,CD3E,KIT,LCK,TOP2A	7
Cancer,Organismal Injury and Abnormalities,Renal and Urological Disease	Locally advanced renal clear cell adenocarcinoma	0.00017				FGFR3,ITK,KIT,LCK	4
Cancer,Hematological Disease,Immunological Disease,Organismal Injury and Abnormalities	Chemoresistant Philadelphia positive chronic myeloid leukemia in blast crisis	0.00017				CSK,KIT,LCK,STK24	4
Cancer,Organismal Injury and Abnormalities,Renal and Urological Disease	Metastatic chromophobe renal cell carcinoma	0.00017				FGFR3,ITK,KIT,LCK	4
Organismal Injury and Abnormalities	Visceromegaly	0.000176				ADORA1,BMF,CD247,CDS2,CEP85L,CIITA,CPT1A,EHD3,GBA2,GDF11,GIT2,GPX7,IL6R,IL6ST,ITGA2B,JUP,KIT,KLF13,LIG1,MEF2C,MEF2D,MXI1,NEIL1,NFATC1,PDGFB,PLA2G4A,PPARG,PPP2R5A,PTPN22,RASGRP1,RASSF5,RORC,SLC1A3,SLC9A1,SMAD7,STAT6,TOP2A,TRPC3,VAV1,VCL	40
Hematological System Development and Function,Tissue Morphology	Abnormal number of leukocytes	0.000185				CCR6,CD247,DENND1B,KLF13,LCK,NEDD9,VAV1	7
Cancer,Hematological Disease,Immunological Disease,Organismal Injury and Abnormalities	High-risk precursor B-cell acute lymphoblastic leukemia	0.000185				ADORA1,CD247,CD3D,CD3E,KIT,LCK,TOP2A	7
Cancer,Neurological Disease,Organismal Injury and Abnormalities	Malignant peripheral nerve sheath tumor	0.000185				FGFR3,ITK,KIT,LCK,MXI1,TOP2A	6
Organismal Development	Abnormal morphology of bent tail	0.000185				FGFR3,LFNG,PLVAP,TGIF1,VANGL2,ZBTB16	6
Cancer,Hematological Disease,Immunological Disease,Organismal Injury and Abnormalities	Leukemia	0.000186				ADORA1,AICDA,ARL6IP5,CBLB,CCR4,CD247,CD3D,CD3E,CD40LG,CD5,CDH1,CIITA,CILK1,CLDN5,CPD,CPNE1,CPT1A,CSK,CXCR4,EML1,ETNK1,FBXW7,FCMR,FOXN2,FRMD4B,FUT7,FYCO1,GATA3,GIT2,GPR15,GPX7,HVCN1,IL6R,IRF2BP2,ITGA2B,ITGA4,ITPR3,KIT,LCK,LFNG,LRIG1,LRP2,LRRC1,MAP3K1,MEF2C,MMP17,NRP1,NYNRIN,PDE4D,PLCL2,PRKD2,PSIP1,RASSF5,REEP5,S100PBP,SERINC5,SGPP2,SH2D2A,SLC44A2,SLC9A1,ST6GALNAC4,STAT6,STK24,SUGP2,TBX21,TCEANC,TO…	74
Cellular Function and Maintenance,Hematological System Development and Function	Function of helper T lymphocytes	0.000198				CD247,CD40LG,CIITA,DENND1B,NFATC1,PCGF2,STAT6,VAV1	8
Cancer,Connective Tissue Disorders,Organismal Injury and Abnormalities	Metastatic liposarcoma	0.000198				FGFR3,ITK,KIT,LCK,TOP2A	5
Cancer,Organismal Injury and Abnormalities	Chondrosarcoma	0.000204				CDK6,FGFR3,ITK,KIT,LCK,NRP1,TOP2A	7
Cancer,Endocrine System Disorders,Gastrointestinal Disease,Organismal Injury and Abnormalities	Pancreatic ductal adenocarcinoma	0.000205				AGAP2,AGPAT5,AICDA,ARMC12,ATXN7L1,BFAR,CBLB,CCDC88C,CDC25B,CDK6,CDYL2,CHD3,CIITA,CXCR4,CYTIP,DENND1B,EHD1,EIF2AK3,EMB,EML1,EVA1B,FBLN2,FBXW7,FRMD4B,FUT7,GATA3,GCSAML,GP2,IRF2BP2,ITK,ITPRID2,KIF21B,KIT,KLF11,KLK7,LDLRAP1,LFNG,LRP2,LZTS1,MCAM,MEF2D,MICAL1,MRPS27,NEIL1,NFATC1,NLRC3,NUAK2,NUP93,OTUD7A,PDE4D,PEG10,PGAP2,PIK3C2B,PWWP2B,RAB3GAP2,RASGRP1,RBBP9,REEP5,RORA,RORC,SMAP2,STAMBPL1,TASOR2,TBX21,…	77
Humoral Immune Response,Immunological Disease,Protein Synthesis	Abnormal quantity of Immunoglobulin	0.000209				CIITA,FCMR,LCK,NFATC1,STAT6,TBX21	6
Cell Morphology,Cellular Assembly and Organization	Morphology of nucleus	0.000212				ABRAXAS1,AICDA,DAPK3,FBXW7,GATA3,H2AZ2,H3-3A/H3-3B,MCPH1,MYBL1,NET1,POLD3,SEPTIN7,STMN1,XPC	14
Cancer,Endocrine System Disorders,Organismal Injury and Abnormalities	Symptomatic stage persistent thyroid oncocytic carcinoma	0.00022				FGFR3,ITK,KIT,LCK	4
Cancer,Organismal Injury and Abnormalities,Renal and Urological Disease	Metastatic renal medullary carcinoma	0.00022				FGFR3,ITK,KIT,LCK	4
Cancer,Endocrine System Disorders,Organismal Injury and Abnormalities	Symptomatic stage iodine-refractory papillary thyroid cancer	0.00022				FGFR3,ITK,KIT,LCK	4
Cancer,Endocrine System Disorders,Organismal Injury and Abnormalities	Symptomatic stage persistent papillary thyroid cancer	0.00022				FGFR3,ITK,KIT,LCK	4
Cancer,Organismal Injury and Abnormalities,Renal and Urological Disease	Metastatic collecting duct carcinoma of the kidney	0.00022				FGFR3,ITK,KIT,LCK	4
Cancer,Hematological Disease,Immunological Disease,Organismal Injury and Abnormalities	Chemoresistant Ph positive chronic myeloid leukemia in chronic phase	0.00022				CSK,KIT,LCK,STK24	4
Cancer,Endocrine System Disorders,Organismal Injury and Abnormalities	Symptomatic stage locoregional papillary thyroid cancer	0.00022				FGFR3,ITK,KIT,LCK	4
Cancer,Endocrine System Disorders,Organismal Injury and Abnormalities	Iodine-refractory unresectable papillary thyroid cancer	0.00022				FGFR3,ITK,KIT,LCK	4
Cancer,Endocrine System Disorders,Organismal Injury and Abnormalities	Locoregional unresectable papillary thyroid cancer	0.00022				FGFR3,ITK,KIT,LCK	4
Cancer,Endocrine System Disorders,Organismal Injury and Abnormalities	Iodine-refractory locoregional papillary thyroid cancer	0.00022				FGFR3,ITK,KIT,LCK	4
Cancer,Endocrine System Disorders,Organismal Injury and Abnormalities	Symptomatic stage recurrent papillary thyroid cancer	0.00022				FGFR3,ITK,KIT,LCK	4
Cancer,Endocrine System Disorders,Organismal Injury and Abnormalities	Symptomatic stage unresectable papillary thyroid cancer	0.00022				FGFR3,ITK,KIT,LCK	4
Cancer,Hematological Disease,Immunological Disease,Organismal Injury and Abnormalities	Chemoresistant Ph positive chronic myeloid leukemia in accelerated phase	0.00022				CSK,KIT,LCK,STK24	4
Cancer,Organismal Injury and Abnormalities	Undifferentiated malignant neoplasm	0.000229				CD247,CD3D,CD3E,CDH1,CXCR4,FBXW7,FGFR3,GRAMD4,HMGA1,ITK,KIT,LCK,MCAM,NUP93,TOP2A,UNC5B,XK	17
Cancer,Organismal Injury and Abnormalities	Ductal carcinoma	0.000274				AGAP2,AGPAT5,AICDA,ARMC12,ATXN7L1,BFAR,CBLB,CCDC88C,CCR6,CDC25B,CDH1,CDK6,CDYL2,CHD3,CIITA,CLK2,CORO6,CXCR4,CYTIP,DENND1B,EHD1,EIF2AK3,EMB,EML1,EVA1B,FBLN2,FBXW7,FGFR3,FRMD4B,FUT7,GATA3,GCSAML,GP2,HIP1,HUNK,IRF2BP2,ITK,ITPRID2,JMJD4,KIF21B,KIT,KLF11,KLK7,LDLRAP1,LFNG,LRP2,LZTS1,MAP3K1,MCAM,MEF2C,MEF2D,METTL8,METTL9,MICAL1,MRPS27,NCK1,NEIL1,NFATC1,NLRC3,NUAK2,NUP93,OTUD7A,PDE4D,PEG10,PGAP2,PHF2,PI…	96
Cell Morphology,Hematological System Development and Function,Hematopoiesis,Immunological Disease,Lymphoid Tissue Structure and Development,Organ Morphology,Organismal Development,Organismal Injury and Abnormalities,Tissue Morphology	Abnormal morphology of double-negative T lymphocyte	0.000278				CD247,CD3E,LCK,VAV1	4
Cancer,Organismal Injury and Abnormalities	Fibrosarcoma	0.000294				FGFR3,ITK,KIT,LCK,MXI1,PDGFB,TOP2A	7
Cancer,Organismal Injury and Abnormalities	High grade sarcoma	0.000295				FGFR3,HMGA1,ITK,KIT,LCK,TOP2A	6
Cancer,Hematological Disease,Organismal Injury and Abnormalities	Myelodysplastic syndrome or leukemia	0.000298				ADORA1,AICDA,ARL6IP5,CBLB,CCR4,CD247,CD3D,CD3E,CD40LG,CD5,CDH1,CIITA,CILK1,CLDN5,CPD,CPNE1,CPT1A,CSK,CXCR4,EML1,ETNK1,FBXW7,FCMR,FOXN2,FRMD4B,FUT7,FYCO1,GATA3,GIT2,GPR15,GPX7,HVCN1,IL6R,IRF2BP2,ITGA2B,ITGA4,ITPR3,KIT,LCK,LFNG,LRIG1,LRP2,LRRC1,MAP3K1,MEF2C,MMP17,NRP1,NYNRIN,PDE4D,PLCL2,PRKD2,PSIP1,RASSF5,REEP5,RORC,S100PBP,SERINC5,SGPP2,SH2D2A,SLC44A2,SLC9A1,SMAD7,ST6GALNAC4,STAT6,STK24,SUGP2,TBX2…	76
Cancer,Organismal Injury and Abnormalities	Primary neoplasm	0.000302				AGAP2,CD247,CD3D,CD3E,CD5,CDK6,CHD3,CIITA,COX5A,CXCR4,DHCR24,FBXW7,FGFR3,HDAC7,HMGA1,ITK,KIT,LCK,LRIG1,LRP2,NUAK2,PDE4D,PPARG,PSIP1,SPOP,STAT6,TOP2A	27
Cancer,Hematological Disease,Immunological Disease,Organismal Injury and Abnormalities	Philadelphia-negative myeloid leukemia	0.000315				CSK,ETNK1,KIT,STK24,TOP2A	5
Dermatological Diseases and Conditions,Immunological Disease,Inflammatory Disease,Inflammatory Response,Organismal Injury and Abnormalities	Atopic dermatitis	0.000316				ARFGAP3,CCR4,CPNE1,CXCR4,DUSP2,FLOT1,FUT7,GATA3,H3-3A/H3-3B,JUP,KLK7,LPL,MXI1,PPARG,TXK,VCL	16
Cell-To-Cell Signaling and Interaction	Binding of kidney cancer cell lines	0.00032				CDH1,NEU3,NRP1	3
Cell-To-Cell Signaling and Interaction,Hematological System Development and Function	Interaction of CD4+ T-lymphocytes	0.00032				CXCR4,DIAPH1,FYB1	3
Cell Cycle	G1/S phase transition of leukemia cell lines	0.00032				CDK6,IL16,KIT	3
Cancer,Hematological Disease,Immunological Disease,Organismal Injury and Abnormalities	Diffuse B-cell lymphoma	0.000322				ADORA1,APOBEC3B,BMF,CD247,CD3D,CD3E,CD5,CHD3,CIITA,CILK1,DHCR24,DUSP2,FAM102A,GNA13,HECA,HIP1,ING2,IRF2BP2,KIF21B,KIT,LCK,NEIL1,NFATC1,PEG10,PPP1R9B,PPP2R5A,SLC9A1,STAMBPL1,STARD5,STAT6,TOP2A,XPC	32
Cancer,Hematological Disease,Immunological Disease,Organismal Injury and Abnormalities	Peripheral T-cell lymphoma	0.000327				CCR4,CD40LG,CD5,DUSP2,GATA3,HDAC7,HECA,LCK,MYLIP,NFATC1,NUAK2,PDE4D,SP4,TBX21,TOP2A,VAV1	16
Cardiovascular System Development and Function,Organismal Development,Tissue Morphology	Area of endothelial tube	0.000336				CXCR4,YY1	2
Developmental Disorder,Organismal Injury and Abnormalities,Respiratory Disease	Congenital cystic adenomatoid malformation	0.000336				CDH1,ITGA2	2
Cancer,Organismal Injury and Abnormalities	Locally advanced C-KIT negative PDGF positive gastrointestinal stromal tumor	0.000336				FGFR3,KIT	2
Connective Tissue Development and Function,Connective Tissue Disorders,Organ Morphology,Organismal Development,Organismal Injury and Abnormalities,Skeletal and Muscular Disorders,Skeletal and Muscular System Development and Function,Tissue Development	Abnormal morphology of bent humerus	0.000336				FGFR3,IL6ST	2

## Sheet: M3
Categories	Diseases or Functions Annotation	p-value	Predicted Activation State	Activation z-score	|z-score|	Molecules	# Molecules
Cell Death and Survival	Cell survival	2.03e-14	Decreased	-5.089	5.089	ACTL6A,ADM,ADORA3,ATF3,ATP7A,BCL10,BCL2L1,BCL3,BCL6,BCR,BHLHE40,CASP7,CCND2,CD28,CD38,CD47,CD48,CDKN1C,CREB1,CSF1,CSF2,CYLD,DDX3X,DENND4A,DNMT1,DUSP10,DUSP6,DYRK3,EGR3,EPHB3,ERCC4,EZR,FOSL1,GADD45A,GCLC,GIT1,GRK6,HCK,HDAC1,HMOX2,HPSE,ID2,IER3,IFIH1,IKBKE,IL10,IL11,IL6,ILK,INPP5D,INSIG1,IRS2,ITGA5,ITGB1,LATS2,LEO1,LIF,LTA,MED14,NBN,NFATC2,NR4A1,NT5C3A,PARP14,PDGFA,PEA15,PIK3CD,PIM2,PIM3,PKLR,POU2F…	117
Organismal Survival	Organismal death	3.81e-14	Increased	4.962	4.962	ABI1,ACTL6A,ADAM19,ADM,ADORA3,ADRA2C,AMER1,ARHGEF11,ARID4A,ARV1,ATF3,ATP1B2,ATP7A,BBS7,BCL10,BCL2L1,BCL3,BCL6,BCR,BHLHE40,BIRC3,CASP7,CCND2,CD274,CD28,CD38,CD47,CHAF1A,CLCN3,CLPTM1L,CNP,CNTNAP1,CREB1,CSF1,CSF2,CYLD,DDX3X,DGKD,DNAJA3,DNMT1,DNMT3A,E2F2,EGR2,EGR3,EPHB3,ERBIN,ERO1A,FAM20A,FOSL1,GADD45A,GCLC,GIT1,GLIS2,GNA12,HAT1,HCK,HDAC1,HMGCR,HMOX2,HSP90AA1,HTRA2,ID2,IFIH1,IFT57,IKBKE,IL10,IL12A,IL…	164
Organismal Survival	Morbidity or mortality	1.23e-14	Increased	4.797	4.797	ABI1,ACTL6A,ADAM19,ADM,ADORA3,ADRA2C,AMER1,ARHGEF11,ARID4A,ARV1,ATF3,ATP1B2,ATP7A,BBS7,BCL10,BCL2L1,BCL3,BCL6,BCR,BHLHE40,BIRC3,CASP7,CCND2,CD274,CD28,CD38,CD47,CHAF1A,CLCN3,CLPTM1L,CNP,CNTNAP1,CREB1,CSF1,CSF2,CYLD,DDX3X,DGKD,DNAJA3,DNMT1,DNMT3A,E2F2,EGR2,EGR3,EPHB3,ERBIN,ERO1A,FAM20A,FOSL1,GADD45A,GCLC,GIT1,GLIS2,GNA12,GPR108,HAT1,HCK,HDAC1,HMGCR,HMOX2,HSP90AA1,HTRA2,ID2,IFIH1,IFT57,IKBKE,IL10,I…	167
Cell Death and Survival	Cell viability	9.38e-14	Decreased	-4.766	4.766	ACTL6A,ADM,ADORA3,ATF3,ATP7A,BCL10,BCL2L1,BCL3,BCL6,BCR,BHLHE40,CASP7,CCND2,CD28,CD38,CD47,CD48,CDKN1C,CREB1,CSF1,CSF2,CYLD,DENND4A,DNMT1,DUSP10,DUSP6,DYRK3,EGR3,EPHB3,EZR,FOSL1,GADD45A,GCLC,GIT1,GRK6,HCK,HDAC1,HMOX2,HPSE,ID2,IER3,IFIH1,IKBKE,IL10,IL11,IL6,ILK,INPP5D,INSIG1,IRS2,ITGB1,LATS2,LIF,LTA,MED14,NBN,NFATC2,NR4A1,NT5C3A,PARP14,PDGFA,PIK3CD,PIM2,PIM3,PKLR,POU2F2,PPP1R16B,PPP4R1,PRMT1,PRPS2…	111
Cellular Movement	Cell movement of tumor cell lines	1.16e-08	Decreased	-4.1	4.1	ACTN1,ANKS1A,ARHGEF6,ATF3,ATP7A,BCL10,BCL2L1,BCL3,CCL14,CD28,CD47,CLCN3,CREB3,CRY1,CSF1,CSF2,DGKD,DNAJA3,DNMT1,DOK1,DUSP6,EBI3,ENPP1,EPHB3,EZR,FMNL3,FOSL1,GHSR,GIT1,GNA12,GRK6,HAPLN4,HCK,HDAC1,HMGCR,HSP90AA1,ID2,IL6,ILK,ITGA5,ITGB1,ITGB5,ITGB6,LASP1,LIF,MEN1,MFN2,MIIP,MRTFA,NFATC2,NR4A1,PDGFA,PFN1,PIK3CD,PLCD1,PRMT1,PTGER4,PTGS2,RACGAP1,RAF1,RALA,RUNX3,RXRA,SMAD3,SPSB1,ST3GAL5,TGFB1,TGM2,THBD,TIA…	78
Cancer,Organismal Injury and Abnormalities	Growth of malignant tumor	4.6e-11	Decreased	-3.771	3.771	ADM,ADORA3,BCL2L1,CD274,CD47,CREB1,CSF1,CSF2,DIRAS1,EGR3,EZR,GRK6,HDAC1,HMGCR,ID2,IER3,IKBKE,IL10,IL11,IL12A,IL6,ILK,ITGB6,LIF,LTA,MEN1,NFATC2,NR4A1,PIK3CD,PIM3,PTGER4,PTGS2,PTPN2,RAF1,RALA,RASSF2,RHEB,RXRA,SMAD3,TGFB1,TIMP4,TNFRSF4,TNFSF11,TP53,TRIM22,TXNIP	46
Cellular Movement	Migration of tumor cell lines	7.76e-08	Decreased	-3.603	3.603	ACTN1,ANKS1A,ARHGEF6,ATF3,ATP7A,BCL10,BCL2L1,BCL3,CD47,CREB3,CRY1,CSF1,CSF2,DGKD,DNAJA3,DNMT1,DOK1,DUSP6,EBI3,ENPP1,EPHB3,EZR,FMNL3,FOSL1,GIT1,GNA12,GRK6,HAPLN4,HDAC1,HMGCR,HSP90AA1,ID2,IL6,ILK,ITGA5,ITGB1,ITGB5,ITGB6,LASP1,MEN1,MFN2,MIIP,MRTFA,NFATC2,NR4A1,PDGFA,PRMT1,PTGER4,PTGS2,RACGAP1,RAF1,RALA,RUNX3,RXRA,SMAD3,SPSB1,TGFB1,TGM2,TIAM1,TOB1,TP53,TPM3,TRAF4,TRIP10,TRPS1,VASP,ZFYVE21	67
[truncated: 493 more rows]

## Sheet: M4
Categories	Diseases or Functions Annotation	p-value	Predicted Activation State	Activation z-score	|z-score|	Molecules	# Molecules
[truncated: 500 more rows]

## Sheet: M5
Categories	Diseases or Functions Annotation	p-value	Predicted Activation State	Activation z-score	|z-score|	Molecules	# Molecules
[truncated: 500 more rows]
