# Supplementary material for: Transcriptome analysis of porcine PBMCs reveals lipopolysaccharide-induced immunomodulatory responses and crosstalk of immune and glucocorticoid receptor signaling
Source: Virulence. 2021 Jul 21;12(1):1808–24. doi: 10.1080/21505594.2021.1948276 (PMC8296968; doi:10.1080/21505594.2021.1948276)
Supplement: Supplemental Material [file KVIR_A_1948276_SM5938.zip › supplementary/Supplementary_Table_6.xlsx]

## Sheet: M1
Supplementary Table 6. Upstream regulators enriched for functional modules.
Upstream Regulator	Expr Log Ratio	Molecule Type	Predicted Activation State	Activation z-score	|z-score|	p-value of overlap	Target Molecules in Dataset	Mechanistic Network
lipopolysaccharide		chemical drug	Activated	10.395	10.395	7.01e-23	ABCA1,ABCB10,ABCC3,ABCC5,ABCG1,ACAA2,ACADL,ACO1,ACOD1,ACP5,ACSL1,ACVR2B,ADA,ADAR,ADORA2B,ADRB2,AEBP2,AK4,ALDH2,ANKRD22,ANXA1,APP,ARG1,ARHGAP1,ARL4C,ARVCF,ATF4,ATG7,ATP1A1,ATP2B1,BACE1,BATF3,BCL2A1,BDKRB1,BLZF1,BMP2,C3,C5AR1,CALM1 (includes others),CAPN2,CCL22,CCL5,CCNI,CCNL1,CCPG1,CCR2,CCR7,CD276,CD40,CD53,CD68,CD86,CDC25A,CDC42EP2,CDC42EP4,CDK4,CDKN1A,CEBPA,CEBPB,CEMIP,CFLAR,CFP,CGAS,CHUK,CISH,C…	783 (14)
poly rI:rC-RNA		biologic drug	Activated	8.753	8.753	2.45e-16	ABCA1,ACOD1,ADAR,ANXA1,ARID5A,ATF4,AUTS2,B2M,BMP2,BNIP3,BST2,C3,CARS1,CCL22,CCL5,CCNT1,CCR7,CCT5,CCT7,CD40,CD86,CDK4,CEBPB,CFLAR,CGAS,CMPK2,COQ9,COX7B,CSF3,CSNK1A1,CXCL10,CXCL11,CXCL2,CXCL8,CXCL9,DAXX,DCLRE1A,DDX58,DDX60,DHX58,DLL4,DUSP5,EDN1,EEF1G,EGR1,EHF,EIF2AK2,ELMOD2,FASLG,FOS,GBP2,GCH1,GDF15,HBEGF,HERC6,HFE,HIF1A,HSPA5,HSPA9,ICAM1,IDO1,IFI44,IFI44L,IFI6,IFIT1,IFIT2,IFIT5,IFITM3,IFNB1,IFNG,I…	651 (17)
TNF		cytokine	Activated	8.355	8.355	1.25e-12	ABCA1,ABCC3,ABTB2,ACACA,ACOD1,ACOX1,ACP5,ACSL1,ADAM17,ADAMTS4,ADORA2B,ADRB2,AKR1B1,ALDH2,ANPEP,ANXA1,ANXA11,APP,ARF4,ARG1,ARHGAP18,ARHGAP22,ATF4,ATP1A1,ATP2B1,B2M,BACE1,BCL2A1,BDKRB1,BHLHE41,BLVRA,BMP2,BMPR1A,BST2,C3,C5AR1,CAT,CBR3,CCL22,CCL5,CCR2,CCR7,CD40,CD82,CD86,CDC42EP4,CDK4,CDKN1A,CEBPA,CEBPB,CERT1,CFLAR,CHST4,CISH,CPT1B,CPT2,CRCP,CREM,CSF2RB,CSF3,CTDSPL,CTLA4,CTSZ,CXCL10,CXCL11,CXCL2,CXCL…	587 (14)
NFkB (complex)		complex	Activated	7.455	7.455	1.14e-07	ABCG1,ADORA2B,ALDH1B1,ALDH7A1,APP,BACE1,BAG2,BCL2A1,BLVRA,BMP2,C3,CASP9,CBR3,CCL22,CCL5,CCR2,CCR7,CD40,CD82,CD86,CDKN1A,CEBPB,CFLAR,CREM,CSF3,CXCL10,CXCL11,CXCL2,CXCL8,CXCL9,DAXX,DFFA,DUSP5,DVL3,EDN1,EDNRB,EGR1,EHF,ELL2,EPAS1,F3,FASLG,FOS,FUCA1,G0S2,GBP2,GCH1,GDF15,GFPT2,HERC5,HIF1A,HIVEP1,HSPA1L,HSPA9,ICAM1,ICOS,IDO1,IFNB1,IFNG,IL12B,IL15,IL19,IL23A,IL27,IL2RA,IRF4,IRF7,ISG15,ITGAV,ITGB8,JAG1,KD…	707 (12)
IFNG	1.188	cytokine	Activated	7.381	7.381	4.97e-13	ABCA1,ACO1,ACOD1,ADAM17,ADORA2B,AHCY,ALDH7A1,ANAPC5,APP,ARG1,ASNS,ATF4,ATP1A1,ATP1B1,AUTS2,B2M,BACE1,BATF2,BCL2A1,BST2,C3,C5AR1,CAPN3,CASP9,CAT,CCL22,CCL5,CCR2,CD276,CD40,CD68,CD86,CDC25A,CDK4,CDKN1A,CEBPA,CEBPB,CFLAR,CFP,CGAS,CISH,CMPK2,CREM,CSF2RB,CSF3,CTSZ,CXCL10,CXCL11,CXCL2,CXCL8,CXCL9,CYB561,CYSLTR2,DAXX,DDB1,DDB2,DDX5,DDX58,DDX60,DECR1,DHX9,DRG1,DUSP4,DUSP5,ECE1,EDN1,EDNRB,EFNB2,EGR1,EHF,E…	703 (15)
IL1B		cytokine	Activated	7.353	7.353	9.99e-11	ABCC3,ACHE,ACOD1,ACP3,ADAMTS1,ADAMTS4,ADORA2B,ADRB2,AKR1B1,ALDH7A1,ANKH,ANXA1,APP,ARG1,ASB7,ATF4,ATF5,ATP1A1,B2M,BACE1,BCL2A1,BDKRB1,BMP2,C3,CAT,CCL22,CCL5,CCR2,CCR7,CD40,CD82,CD86,CDKN1A,CEBPA,CEBPB,CFLAR,CISH,CLEC14A,CMPK2,CREM,CSF2RB,CSF3,CSRNP1,CTSZ,CXCL10,CXCL11,CXCL2,CXCL8,CXCL9,CYP1A1,DAB2,DDX5,DLL4,DUSP5,EDN1,EGR1,EHF,EIF4E,EIF4EBP1,EPAS1,ERRFI1,F13A1,F3,FASLG,FGF18,FGFRL1,FLT1,FOS,FOSB,F…	587 (14)
SB203580		chemical - kinase inhibitor	Inhibited	-7.294	7.294	3.26e-08	ACOX1,ADAMTS4,ADRB2,AK7,AMOTL2,ANXA1,ARG1,BDKRB1,BMP2,BST2,C3,CCL5,CD40,CD86,CDKN1A,CEBPB,CXCL10,CXCL11,CXCL8,CXCL9,CYP1A1,CYP51A1,EDNRB,EGR1,EHF,EIF2AK2,EMP2,EREG,EXOC3L4,F3,FASLG,FLT1,FOS,FOSB,GBP2,GPI,HIF1A,HK2,HSPA5,ICAM1,IDO1,IFI35,IFIT1,IFIT2,IFIT5,IFNB1,IFNG,IL12B,IL23A,IL2RA,IRF7,ISG15,ISG20,ITGB3,MAPK6,MAT2A,MMP12,MMP2,MMP3,MX1,NAMPT,NFKB1,NKX3-1,NQO1,NR4A3,OLR1,OPTN,P4HA1,PDE4B,PLAUR,PP…	565 (13)
tetradecanoylphorbol acetate		chemical drug	Activated	6.986	6.986	0.000108	ABCA1,ACHE,ACO1,ADAM15,ADAM17,ADAMTS1,ADAMTS4,AHCTF1,ALAS1,ANXA1,APP,ARF4,ARG1,ARID3B,BCL2A1,BNIP3L,C3,C5AR1,CAMSAP1,CAT,CCL5,CCNT1,CCR2,CCR7,CD276,CD68,CDK4,CDKN1A,CEBPA,CEMIP,CFLAR,CREM,CRTAM,CSF3,CTLA4,CUL3,CXCL10,CXCL2,CXCL8,CYP1A1,CYTH4,DAB2,DEK,DNAJC3,DUSP5,E2F3,ECE1,EEF1AKMT3,EFNB2,EGR1,EIF2AK2,EIF4A1,EIF4A3,EIF4E,EIF4EBP1,EIF4EBP2,EIF4G1,EIF6,ERRFI1,F3,FAHD1,FASLG,FBXW11,FLT1,FOS,FOSB,FOS…	621 (14)
IRF7	2.61	transcription regulator	Activated	6.778	6.778	6.44e-14	ADAR,ATF4,ATP5F1A,CCL5,CD40,CMPK2,CTLA4,CXCL10,CXCL9,DAXX,DDX58,DHX58,HERC5,IDO1,IFI35,IFI44,IFI44L,IFI6,IFIT1,IFIT2,IFITM3,IFNB1,IL15,IL27,IL33,IL4I1,IRF5,IRF7,IRF9,ISG15,ISG20,JAK2,MAP3K8,MX1,MX2,NAMPT,NMI,OAS1,OAS2,PARP12,PHF11,PLSCR1,PSMB10,PSMB9,PSME1,RSAD2,S100A8,STAT1,STAT2,TLR4,TLR8,TMBIM6,TNFAIP8,TNFSF13B,TRAF1,TREX1,UBE2L6,USP18,ZBP1	457 (16)
OSM	1.827	cytokine	Activated	6.736	6.736	4.71e-09	ABCA1,ABCC3,ABCC5,ABCG1,ACSL5,ADAM17,ADAMTS1,ADAMTS4,ANXA1,ARG1,ARL4C,ASAH1,ASNS,ATP13A3,B2M,BAIAP2,CAT,CCL5,CDC42EP4,CDKN1A,CEBPA,CISH,CIZ1,CLPP,CLPX,COX7B,CPM,CSF3,CTSL,CXCL10,CXCL2,CXCL8,CYP4F3,DDX27,DENND5A,DHRS7,DNAJC3,ECM2,EGR1,EIF4EBP1,ERBB3,F3,FOS,FOSB,GAB1,GADD45G,GBP2,GLE1,HBEGF,HIF1A,HIPK3,HK2,HSPA5,ICAM1,IFI35,IFNG,IL15,IL33,IL4R,IL7,IRF7,IRF9,IRS1,ISG20,JAG1,JMJD1C,KIF5B,KRR1,LITAF,M…	723 (15)
TLR4	-0.323	transmembrane receptor	Activated	6.583	6.583	9.29e-08	ACP3,APP,ARID5A,ATF6,BMP2,C3,CCL5,CCR7,CD40,CD86,CERT1,CFLAR,CISH,CMPK2,CSF3,CXCL10,CXCL2,CXCL8,DAB2,DAXX,DLL4,EDN1,EREG,F3,FASLG,GADD45G,GBP2,HBEGF,HSPA5,ICAM1,IFIT2,IFITM3,IFNB1,IFNG,IL12B,IL15,IL23A,IL27,IL2RA,INHBA,IRAK3,IRF7,ISG15,ISG20,JAG1,MARCHF3,MET,METTL1,MX1,NFKB1,NFKBID,NMI,NR4A3,PLK2,PML,PTGES,RELA,RILPL1,RSAD2,RUNX1,SH3BP5,SLC7A11,SMPD2,SMPDL3B,SOD2,SPHK1,STAT1,STAT2,STAT3,STAT5A,TB…	835 (16)
Interferon alpha		group	Activated	6.528	6.528	6.75e-16	ACP2,ADAR,AUTS2,B2M,BCL2A1,BST2,C3,CCL22,CCL5,CCR7,CD40,CD86,CDC25A,CDKN1A,CGAS,CHMP5,CISH,COX7A1,CSF2RB,CTH,CXCL10,CXCL11,CXCL2,CXCL8,CXCL9,CYB561,DAG1,DAXX,DDX58,DHX58,EIF1,EIF2AK2,EPSTI1,F3,FASLG,FOS,FOSL2,GBP2,GLS,GNA15,GPR180,HERC5,HERC6,ICAM1,IDO1,IFI35,IFI44,IFI44L,IFI6,IFIT1,IFIT2,IFITM3,IFNAR1,IFNB1,IFNG,IFNLR1,IL12B,IL15,IL18RAP,IL21R,IL27,IL2RA,IL4R,IL7,IRF4,IRF5,IRF7,IRF9,ISG15,ISG20,…	436 (13)
IFNA2		cytokine	Activated	6.481	6.481	1.53e-15	ADAM17,ANXA1,ATF5,B2M,BCL2L14,BST2,CBFB,CCL5,CD86,CDKN1A,CISH,CMPK2,CXCL10,CXCL11,CXCL9,DDX58,DDX60,EIF2AK2,EPB41L3,FBXO8,GBP2,GPATCH11,HBEGF,HERC5,HERC6,HIF1A,IDO1,IFI35,IFI44,IFI44L,IFI6,IFIT1,IFIT2,IFIT5,IFITM3,IFNB1,IFNG,IL2RA,IRF5,IRF7,IRF9,ISG15,ISG20,KDM5A,LGALS3BP,LYN,MAP2K1,MDM2,MET,MTOR,MX1,MX2,OAS1,OAS2,PARP12,PARP4,PARP9,PHF11,PLSCR1,PML,PSME1,PTAFR,REC8,RETREG2,RSAD2,SHFL,SLC15A3,STA…	581 (18)
CD3		complex	Activated	6.362	6.362	1.14e-11	ACP3,ACTR3,ALAS1,ANXA1,APBA1,ATF4,BCL2A1,BST2,BZW1,CALM1 (includes others),CCL22,CCL5,CCR2,CD53,CD86,CDC25A,CDK4,CFLAR,CISH,CNIH4,COX7A1,CREM,CS,CTLA4,CXCL10,CXCL8,CYCS,DDX18,EIF1B,EIF4A3,EIF4E,EWSR1,FASLG,FOS,FTL,FYN,GABPB1,GNL2,GYS1,GZMA,HIF1A,HINT1,HNRNPA2B1,HSP90B1,HSPA5,HSPA8,HUWE1,ICAM1,ICAM5,ICOS,IFI35,IFIT1,IFNG,IL12B,IL21R,IL23R,IL27RA,IL2RA,IL4I1,IL4R,ILF2,IRF4,IRF9,JAK2,JAK3,KATNA1,LCP…	559 (15)
IFNL1		cytokine	Activated	6.257	6.257	3.44e-19	BST2,CCR7,CD40,CMPK2,CXCL10,CXCL11,CXCL8,CXCL9,DDX58,DDX60,EIF2AK2,GPATCH11,HERC5,HERC6,IFI35,IFI44,IFI44L,IFI6,IFIT1,IFIT2,IFIT5,IFITM3,IFNG,IL12B,IRF9,ISG15,ISG20,LGALS3BP,MLKL,MX1,OAS1,OAS2,PHF11,PLSCR1,PML,PSMB9,RSAD2,SHFL,SLC15A3,STAT1,STAT2,TLR2,TMEM140,UBE2L6,USP18	692 (16)
TLR9		transmembrane receptor	Activated	6.227	6.227	2.72e-09	ABCA1,ACOD1,ADAMTS4,CCL5,CCR7,CD40,CD86,CISH,CPM,CSF3,CTH,CXCL10,CXCL2,CXCL8,CXCL9,EDN1,EGR1,FURIN,GCH1,ICAM1,IDO1,IFI35,IFI44L,IFIT1,IFIT2,IFNB1,IFNG,IL12B,IL19,IL21R,IL23A,IL2RA,IL33,IL4I1,IRF4,IRF7,IRF9,ISG15,ISG20,KDELR3,LAMP2,LIPG,MX1,MX2,NAMPT,OAS2,RAB7B,RELA,RSAD2,S100A8,SMPD2,SMPDL3B,SPHK1,STAT1,STAT2,TIMP1,TLR4,TNC,TNFRSF1B,TNFSF13B,UAP1,UGCG,USP18,XBP1	474 (16)
IL6		cytokine	Activated	5.917	5.917	0.000242	ABCA1,ABCC3,ABCC5,ACER2,ACOX1,ACVRL1,ADAMTS1,ADAMTS4,ADGRL2,ADORA2B,ALAS1,ANPEP,ANXA1,APP,ARG1,ARL4C,BMP2,BST2,BUB3,C3,C5AR1,CCL5,CCR2,CCR7,CD40,CD53,CD68,CD82,CD86,CDKN1A,CEBPA,CEBPB,CFLAR,CFP,CISH,CSF2RB,CTR9,CXCL10,CXCL2,CXCL8,CYP1A1,DUSP16,EGR1,EREG,ERRFI1,EZH2,F3,FASLG,FOS,FRRS1,FSCN1,GADD45G,GBP2,GCH1,HFE,HIF1A,HSPA5,ICAM1,ICOS,IDO1,IFIT1,IFIT2,IFITM3,IFNB1,IFNG,IL12B,IL15,IL23A,IL23R,IL4R,…	664 (13)
PRL		cytokine	Activated	5.909	5.909	2.7e-11	ACTR3,ADAR,APP,B2M,BAG1,BST2,CAMK1,CAPN2,CD40,CDK4,CDKN1A,CISH,CMPK2,CNN3,CXCL10,CXCL11,CXCL9,DDX58,DHX58,EGR1,EIF2AK2,ELOC,EPSTI1,ERBB3,FOS,HERC5,HERC6,HERPUD1,HIPK3,IDE,IFI35,IFI44,IFI44L,IFI6,IFIT1,IFIT5,IL2RA,IRF7,IRF9,ISG15,JAK2,LAMC1,MARS1,MGST1,MLKL,MSN,MX2,NFKB1,NUPR1,OAS1,OAS2,PARP12,PC,PDK4,PHLDA2,PIM1,PLSCR1,PNPT1,PPM1K,PSME1,RASD1,REC8,RPSA,RSAD2,SHFL,STAT1,STAT2,STAT5A,TIMP1,TMEM140,…	588 (17)
TLR7		transmembrane receptor	Activated	5.807	5.807	0.00619	BCL2A1,BMX,CCL5,CCR7,CD40,CD86,CDKN1A,CEBPB,CXCL10,CXCL2,CXCL8,CXCL9,DMXL2,EIF3J,ICAM1,IDO1,IFI35,IFI44,IFI44L,IFIT1,IFNB1,IFNG,IL12B,IL21R,IL23A,IL27,IL4I1,IRF7,IRF9,ISG15,ISG20,MX1,MX2,NFKB1,OAS2,PHF11,RSAD2,SOD2,STAT1,STAT2	470 (13)
TLR3	0.706	transmembrane receptor	Activated	5.775	5.775	1.23e-11	ABCA1,ACOD1,ADAMTS4,AUTS2,C3,CCL5,CD40,CD86,CFLAR,CMPK2,CPM,CSF3,CTH,CXCL10,CXCL11,CXCL2,CXCL8,DDX58,DHX58,EDN1,EIF2AK2,FOS,FURIN,GBP2,GCH1,HERC5,ICAM1,IFI44,IFI44L,IFI6,IFIT1,IFIT2,IFNAR1,IFNB1,IFNG,IL12B,IL15,IL19,IL23A,IL27,IL33,IRF7,ISG15,ISG20,LIPG,LMNB1,MAP3K7,MAP3K8,MX1,MX2,NFKB1,NMI,OAS1,PECAM1,PLK2,PTGES,RHBDD3,RIPK1,RSAD2,S100A8,STAT1,TICAM1,TIMP1,TLR3,TLR4,TNC,TNFRSF1B,TNFSF13B,TP63,TS…	492 (15)
IRF1		transcription regulator	Activated	5.756	5.756	4.88e-10	B2M,CCL5,CD40,CDK4,CDKN1A,CMPK2,CXCL10,CXCL11,CXCL2,CXCL8,DDX58,E2F3,EIF2AK2,EIF4A3,FASLG,GBP2,IDO1,IFI35,IFI44,IFI44L,IFI6,IFIT1,IFIT2,IFIT5,IFITM3,IFNB1,IFNG,IL12B,IL15,IL27,IL33,IL7,IRF4,IRF5,IRF7,IRF9,ISG15,JAK2,MAP4K4,MX1,OAS1,OAS2,PLAAT3,PML,PSMB10,PSMB9,PSME1,RSAD2,SOCS7,STAT1,STAT2,STAT3,TLR3,TNFSF13B,VCAM1	556 (14)
Salmonella enterica serotype abortus equi lipopolysaccharide		chemical toxicant	Activated	5.556	5.556	6.11e-06	ABL2,ADORA2B,ADRB2,ASNS,ATP1B1,CCL5,CCR7,CFLAR,CSF3,CXCL2,DNAJB4,EDN1,EGR1,EREG,EZH2,F3,FLT1,G0S2,HEY1,HOMER1,IDO1,IFIT2,IL12B,IL23A,IL2RA,INHBA,ISG15,MAP3K8,MBNL1,NEDD4L,NOCT,OAZ2,PALM2AKAP2,PHLDA2,PLD1,SERPINB2,TBK1,TIFA,TRAF1,WNT5A,YRDC,ZBTB10	715 (16)
IRF3		transcription regulator	Activated	5.461	5.461	1.11e-06	ADAR,B2M,B4GALT5,CCL5,CD40,CD86,CMPK2,CXCL10,CXCL8,DAXX,DDX58,DDX60,DHX58,EIF2AK2,IFI44,IFI44L,IFI6,IFIT1,IFIT2,IFITM3,IFNB1,IFNG,IL12B,IL15,IL23A,IL27,IRF5,IRF7,ISG15,ISG20,MARCHF6,MMP3,OAS1,OAS2,PARP12,PHF11,PML,PNP,PPP2R3A,PRNP,RSAD2,SNAI2,STAT1,STAT2,TLR3,TLR4,TREX1,UBE2L6,USP18,ZBP1	371 (14)
Ifnar		group	Activated	5.402	5.402	6.27e-11	B2M,C3,CCL22,CCL5,CD40,CD86,CXCL10,DDX58,EIF2AK2,FASLG,GBP2,IDO1,IFI35,IFIT2,IFITM3,IFNB1,IFNG,IL12B,IL15,IRF7,IRF9,ISG15,ISG20,OAS1,OAS2,PNPT1,PSMB9,RSAD2,STAT1,STAT2,TGFBR1,TLR2,TLR3,UBE2L6,USP18,VCAM1,ZBP1	528 (17)
RELA	0.494	transcription regulator	Activated	5.356	5.356	8.24e-05	APP,B2M,BACE1,BCL2A1,BLVRA,BMP2,BNIP3L,C3,CCL22,CCL5,CCR7,CD40,CDKN1A,CEBPB,CERT1,CXCL10,CXCL11,CXCL2,CXCL8,CXCL9,CYP1A1,DMTF1,EDN1,EGR1,EHF,EPAS1,EWSR1,F3,FASLG,FOS,FOSB,FSCN1,GCH1,GDF15,HIF1A,HSP90B1,ICAM1,IFNB1,IFNG,IFNGR2,IL12B,IL23A,IL27,IL2RA,IRF4,IRF7,ISG15,ISG20,LYN,MAT2A,MDM2,MMP3,NAMPT,NF2,NFE2L2,NFKB1,NFKBIB,NFKBID,NMI,NR4A3,OAS2,OLR1,P2RY2,PDE4B,PECAM1,PLD1,PRKCD,PSMB10,PSMB9,PTGES,RE…	595 (15)
E. coli B4 lipopolysaccharide		chemical toxicant	Activated	5.354	5.354	2.77e-07	ACOD1,ANXA1,ANXA11,BAZ1A,C12orf49,CASP9,CCL5,CCR7,CD40,CD86,CHIC2,CLEC14A,CSF3,CXCL10,CXCL2,CXCL8,CXCL9,CYTH4,DDX58,EVI2B,F13A1,F3,FASLG,FBLIM1,FOSB,GADD45G,GBP2,HK2,ICAM1,IFI35,IFITM3,IFNB1,IFNG,IL12B,IL15,IL23A,IL27,IL33,INVS,IRAK3,KMO,LCP1,LCP2,METTL1,NFKB1,PARP9,PIM1,PLAUR,PPARA,PTGES,PTPRC,RAB10,RAB7B,RHOC,RPS25,RSAD2,SARM1,SOD2,TLR2,TLR4,TNFRSF1B,TRAF2,TRAM2,USP18,VCAM1,ZBP1	501 (16)
MYD88		other	Activated	5.315	5.315	2.7e-06	ACOD1,ACP3,ACSL1,ARG1,ATF6,ATP6V1E1,C3,CCL5,CD40,CD86,CFLAR,CISH,CMPK2,CSF3,CXCL10,CXCL2,CXCL8,DAXX,DCLRE1A,DLL4,EDNRB,EGR1,FOS,GDF15,HIF1A,HSP90AB1,HSPA5,ICAM1,IFIT2,IFNB1,IFNG,IL12B,IL15,IL23A,IL27,IL7,INHBA,IRF7,ISG15,JAG1,LPAR1,LTB4R2,MET,MMP2,MSR1,NFKB1,OLR1,PARP2,PDE4B,PTGES,RELA,RSAD2,S100A8,SH3BP5,TFEC,TIMP1,TLR2,TNFSF13B,USP18,VCAM1,XPA	551 (13)
IFN Beta		group	Activated	5.304	5.304	9.53e-09	ACOD1,BST2,CCL5,CCR7,CD40,CD86,CDKN1A,CEBPB,CMPK2,CXCL10,CXCL11,CXCL8,DDX58,EIF2AK2,HERC5,IDO1,IFI35,IFI44,IFI6,IFIT1,IFIT2,IFNG,IL15,IL27,IRF7,IRF9,ISG15,MT-ND2,MX1,MX2,OAS1,OAS2,PNPT1,RPL23A,RSAD2,SLC16A6,STAT1,STAT2,TGFBR1,TLR3,TRAF3IP2,TXNRD1,USP18,ZBP1	349 (15)
EGF		growth factor	Activated	5.262	5.262	0.0141	ADA,ADAM17,ANPEP,B4GALT5,CDC34,CDK4,CDKN1A,CEBPB,CFLAR,CISH,CREM,CXCL14,CXCL2,CXCL8,CYP1A1,DDX5,DUSP4,DUSP5,E2F3,EDN1,EFNB2,EGR1,EPAS1,EREG,ERRFI1,EZH1,F3,FLT1,FOS,FOSB,FOSL2,GDF15,GFPT2,GLG1,HBEGF,HIF1A,ICAM1,IDH1,INHBA,IRS1,ITGB3,LDHA,LPCAT3,MAP3K20,MAP3K5,MET,MMP12,MMP2,MMP3,NCL,NEXN,NR4A3,PDK4,PHLDA2,PLAUR,PLSCR1,PSMB2,PSMB4,PSMB7,PTGES,PTGS1,RAB5A,RPS6KA1,RUNX1,RUNX2,S100A10,SCD,SEMA6A,SERPI…
IL1A		cytokine	Activated	5.228	5.228	0.000694	ADAMTS1,ADAMTS4,ADORA2B,APP,C3,CCL5,CCR2,CD40,CD86,CDKN1A,CSF3,CXCL10,CXCL2,CXCL8,CYP1A1,FASLG,FOS,FOSB,GCH1,GNB4,HSPG2,ICAM1,IFNG,IFNGR2,IL12B,IL2RA,INHBA,ITGAV,ITGB3,LDHA,MED1,MMP12,MMP2,MMP3,NFKB1,PTGES,RELA,RHCG,S100A10,S100A12,S100A8,SOD2,STAT3,TERF2IP,TICAM1,TIMP1,TLR2,VCAM1,WNT5A	565 (14)
TICAM1	0.998	other	Activated	5.212	5.212	3.66e-06	ACOD1,ACSL1,ATP6V1E1,CCL5,CD40,CD86,CFLAR,CMPK2,CXCL10,CXCL11,CXCL2,CXCL8,DDX58,EDNRB,EGR1,GDF15,ICAM1,IFIT1,IFIT2,IFNB1,IFNG,IL12B,IL15,IL23A,IRF7,ISG15,ISG20,JAG1,LPAR1,MET,NFKB1,PDE4B,RSAD2,TFEC,TLR2,TLR3,TOR1AIP2,VCAM1	401 (16)
IL21		cytokine	Activated	5.129	5.129	1.49e-06	ARG1,CCL5,CCR7,CD86,CDKN1A,CMPK2,CXCL10,CXCL8,CXCR5,EGR1,EIF2AK2,FASLG,GZMA,HERC6,HIF1A,HLX,IDO1,IFIT1,IFIT2,IFNG,IL18RAP,IL21R,IL23A,IL23R,IL2RA,IL4I1,IRF4,IRF5,IRF7,ISG15,KLRC4-KLRK1/KLRK1,MMP12,MMP2,NEURL3,OAS2,PSMB9,PTPRC,RSAD2,RUNX1,STAT2,STAT3,STAT4,TLR4,USP18,XBP1	632 (16)
resiquimod		chemical drug	Activated	5.08	5.08	1.45e-15	ADAR,ATF4,ATF6,ATP5F1A,BCL2A1,BST2,C3,CAT,CCL22,CCL5,CCR7,CD40,CD86,CEBPB,CSF3,CXCL10,CXCL11,CXCL2,CXCL8,CXCL9,DDX60,DHX58,DLD,DLL4,DNAJC3,EIF2AK2,GDF15,GM2A,HERC5,HERPUD1,HEY1,HSPA5,ICAM1,IFI44L,IFIT1,IFIT2,IFIT5,IFITM3,IFNB1,IFNG,IL12B,IL15,IL18RAP,IL19,IL23A,IL27,IL2RA,IL33,IL7,INHBA,IRAK3,IRF7,IRF9,ISG15,ISG20,LYN,MSN,MX1,MX2,NAMPT,NFE2L2,NFKB1,OAS1,OAS2,PLSCR1,PML,PSMB2,PSMB4,PTGIR,PTPRC,RAB…	514 (18)
IL1		group	Activated	5.071	5.071	0.000346	ABL1,ACACA,ADAM17,ADAMTS1,ADAMTS4,ADRB2,APP,BMP2,C3,CBR3,CCL5,CCR7,CD40,CDKN1A,CSF2RB,CSF3,CTSL,CXCL10,CXCL11,CXCL2,CXCL8,CXCL9,CYP1A1,EDN1,EGR1,F3,FASLG,FOS,FZD5,GDF15,GLS,HIF1A,ICAM1,IDO1,IFNB1,IFNG,IL2RA,IL33,IL4R,IL7,INHBA,IRF4,KLF6,MMP2,MMP3,NR1H3,PLD1,PPARA,PTGS1,RELA,RUNX2,SERPINB2,SOD2,SPHK1,TGFBR1,TIMP1,TLR2,TLR4,TNC,TNFAIP6,TNFRSF1B,TRAF3IP2,UGCG,VCAM1,VCAN,WNT5A	518 (13)
IRF5	-0.288	transcription regulator	Activated	5.043	5.043	2.67e-08	CCL5,CDKN1A,CMPK2,CXCL10,CXCL11,CXCL2,DDX58,DHX58,IFI44,IFIT1,IFIT2,IFITM3,IFNB1,IL12B,IL23A,IRF5,IRF7,ISG15,ISG20,NAMPT,NFKB1,OAS1,OAS2,PARP12,PLSCR1,RELA,RIPK1,RSAD2,STAT1,STAT2,UBE2L6	522 (19)
CD40LG		cytokine	Activated	5.041	5.041	7.6e-11	ADAM17,ARID4B,ATF5,B2M,BATF3,BCL2A1,BNIP3,CCL22,CCL5,CCR2,CCR7,CD40,CD86,CDKN1A,CFLAR,CFP,CXCL10,CXCL2,CXCL8,DECR1,DUSP4,DUSP5,EGR1,EIF2AK2,EIF2S1,F3,FASLG,FLT1,FOS,FOSB,FOSL2,FSCN1,FURIN,G0S2,GATB,GCH1,GRSF1,HIF1A,HK2,ICAM1,IDO1,IFI44,IFI6,IFIT1,IFIT2,IFNG,IL12B,IL15,IL21R,IL27,IL2RA,IL4R,INHBA,IRF4,ISG15,JAK2,KDM6B,MARCKS,MED1,METAP1,MRE11,MX1,NAMPT,NFKB1,NFKBIB,NINJ1,NR4A3,ORC5,PALM2AKAP2,PAWR…	638 (15)
U0126		chemical - kinase inhibitor	Inhibited	-5.024	5.024	4.53e-09	ADAMTS4,ADORA2B,AGO2,ATF4,BRAP,C3,CASP9,CCL5,CCNE2,CCNL1,CCR2,CDK18,CDK4,CDKN1A,CEBPA,CEBPB,CFLAR,CRY2,CSF3,CXCL10,CXCL11,CXCL2,CXCL8,CXCL9,CYP1A1,CYP4F3,DAB2,DMTF1,DUSP4,DUSP5,EDN1,EDNRB,EEF2,EGR1,EHF,EIF1AX,EIF4EBP1,ELL,EMP1,ENPP4,EREG,ERG,ERRFI1,ETV1,ETV3,F3,FOS,FOSB,FURIN,G0S2,GAMT,GDF15,GFPT2,HBEGF,HERPUD1,HIF1A,HSP90AB1,HSPA5,ICAM1,ICOS,IFNG,IL12B,IL23A,INHBA,JAG1,KCTD2,KDM6B,KIFC3,LAMP2,MA…	512 (11)
PD98059		chemical - kinase inhibitor	Inhibited	-4.868	4.868	1.35e-09	ABCA1,ACAT2,ACTR3,ANPEP,ANXA1,ARRB1,ATF4,BATF2,BMP2,BNIP3,C3,CCL5,CCNE2,CCR2,CD40,CD86,CDC25A,CDKN1A,CEBPA,CEBPB,CFLAR,CREM,CSTF1,CTSL,CXCL10,CXCL2,CXCL8,CYCS,CYP1A1,DCBLD2,DUSP4,DUSP5,E2F3,ECE1,EDN1,EDNRB,EGR1,EI24,EMP1,EPAS1,EREG,ERRFI1,F3,FASLG,FOS,FOSB,FURIN,GPI,HBEGF,HIF1A,HNRNPA2B1,HSPA5,HYOU1,ICAM1,IFNG,IL12B,IL27RA,IL2RA,ITGAV,ITGB3,LAMP2,LDHA,LIPG,LPGAT1,MAPKAPK2,MAT2A,MCF2L,MDM2,MET,MMP…	650 (14)
APP	0.307	other	Activated	4.832	4.832	7.52e-07	ABCA1,ABCG1,ABL1,ACHE,ADAMTS4,ADAP1,APH1A,APP,ARF4,ARG1,ARL11,ATF1,ATF4,ATG7,ATP1B1,ATP5F1A,ATP6V1E1,BACE1,BRD4,C3,CASP9,CAT,CCDC25,CCL5,CD40,CD68,CD82,CD86,CDK4,CDKN1A,CFL1,CFL2,CFLAR,CLTA,CLTB,CMPK2,COX7A2,CRK,CS,CSF2RB,CSF3,CUL3,CXCL10,CXCL2,CXCL8,CYCS,CYRIA,DAXX,DDX58,DPY19L3,EDN1,EEF1G,EGR1,ELMOD3,ENSA,EPAS1,EXT1,FASLG,FBXL20,FOS,FOSB,FYN,GAB1,GBP2,GDF15,GNB1,GOT2,GPI,GRB2,HAP1,HERC6,HERPUD1…	680 (13)
E. coli B5 lipopolysaccharide		chemical - endogenous non-mammalian	Activated	4.821	4.821	2.65e-06	ADAMTS1,ADORA2B,ADRB2,ALDH2,B2M,CAT,CCL22,CCL5,CCR7,CD40,CD86,CDKN1A,CEBPA,CHFR,CRK,CSF3,CTLA4,CXCL10,CXCL2,CXCL8,ERRFI1,F3,FOS,GBP2,ICAM1,IDO1,IFIT1,IFNB1,IFNG,IL12B,IL15,IL18RAP,IL21R,IL27,IL2RA,IL7,IRAK3,ISG20,MAP3K8,MAT2A,MDM2,MED20,NCF2,NEDD4L,PDE4B,PSMA5,RELA,SEPSECS,SOD2,SPINT2,STAT3,SUMO2,TGFBR1,TLR2,TLR3,TLR4,XCL1,XCR1,XIAP	590 (14)
CHUK	0.236	kinase	Activated	4.811	4.811	0.000207	ACOD1,BMP2,C3,CCL5,CDC25A,CDKN1A,CEBPB,CHST4,CHUK,CTSZ,CXCL10,CXCL2,CXCL8,EREG,F3,FOS,GBP2,GCH1,GM2A,HEY1,HK2,ICAM1,IFI35,IFIT2,IFNB1,IFNG,IL12B,ISG15,ITGB3,MAT2A,MMP2,MMP3,NOCT,NUMB,PLSCR1,RCAN1,RELA,SERPINB2,TERF2IP,TLR3,TNFRSF1B,TNFSF13B,TNIP1,TP63,VCAM1	493 (13)
TGM2		enzyme	Activated	4.798	4.798	8.82e-09	BCL2A1,BNIP3,C3,C5AR1,CAD,CCL22,CD86,CFLAR,CFP,CSF3,CSRNP1,CXCL10,CXCL8,CXCR5,CYP2R1,CYP4F3,DCSTAMP,DDX60,GM2A,HIF1A,HK3,IFI35,IFI6,IFIT1,IFIT2,IFIT5,IFNG,IRF9,ITGB3,JAML,KIAA0513,MMP2,MORC2,NCF2,OAS1,OAS2,PARP9,PIM1,PLSCR1,PNRC1,POR,PTGES,PTGS1,RUNX2,S100A8,SEMA6B,SEMA7A,SERPINB2,SLC16A1,SLC20A1,SLC25A20,STAT1,TAF4B,TNIP1,TP63,TPCN1,TSPAN14,TUBGCP5,UBXN8,YAP1	536 (13)
IKBKB	0.347	kinase	Activated	4.791	4.791	4.43e-06	ABCA1,ACOD1,BMP2,C3,CCL5,CCNE2,CCR7,CDKN1A,CEBPB,CFLAR,CTSZ,CXCL10,CXCL2,CXCL8,EDN1,EGR1,EREG,EZH2,F3,FASLG,FOS,FSCN1,FYN,GBP2,GCH1,GM2A,HIF1A,HK2,ICAM1,IFNB1,IFNG,IGFBP7,IKBKB,IL12B,ISG15,ITGB3,LMNB1,MAT2A,MDM2,MMP2,MMP3,MX1,NFKB1,NFKBIB,NOCT,PTK2B,RCAN1,RELA,SERPINB2,SMURF1,SNAI1,SOD2,STAT3,TERF2IP,TGFBR1,TLR3,TNC,TNFRSF1B,TP63,TRAF2,VCAM1,VCAN,XIAP	493 (13)
CD40	2.06	transmembrane receptor	Activated	4.791	4.791	0.000997	ANPEP,ATF4,BCL2A1,CCL22,CCL5,CD40,CD86,CDK4,CDKN1A,CFLAR,CSF3,CTLA4,CUL1,CXCL10,CXCL8,F3,FASLG,FOS,HSP90B1,HSPA5,ICAM1,IFNB1,IFNG,IL12B,IL15,IL27,IL2RA,IL4I1,IL4R,IRF4,LTBR,MET,MMP3,NFKB1,PIM1,PSMB10,PSMB9,RELA,TLR2,TNFSF13B,TRAF1,TRAF2,VCAM1,XBP1	476 (11)
Ifn		group	Activated	4.776	4.776	6.3e-10	ADAMTS1,B2M,BAG1,CD40,CD86,CXCL10,CXCL11,DDX58,DHX58,EDN1,EIF2AK2,FOS,HIF1A,ICAM1,IDO1,IFIT1,IFITM3,IFNAR1,IL12B,IL15,IL23A,IL27,IL33,IL7,IRF7,ISG15,ISG20,MX1,OAS2,PECAM1,PML,PTAFR,PTPRJ,RSAD2,S100A8,STAT1,TLR2,TLR3,TLR5,TNFSF13B,ZBP1	472 (15)
MAVS		other	Activated	4.753	4.753	9.73e-10	ADAR,CCL5,CGAS,CMPK2,CXCL10,CXCL2,CXCL8,DDX58,DHX58,HERPUD1,IFIT1,IFIT2,IFITM3,IFNB1,IFNG,IL12B,IRF7,ISG15,ISG20,MAT2A,NFKB1,OAS1,OAS2,PARP12,RSAD2,STAT1,STAT2,UBE2L6,USP18	391 (15)
IL2		cytokine	Activated	4.704	4.704	4.37e-09	ABCA1,ADCY9,ANXA1,ARAP1,ARHGAP1,ATF5,BAG1,BCL2A1,BMP2,C3,CARD9,CCL22,CCL5,CCNE2,CCR2,CCR7,CD40,CD86,CDC25A,CDK4,CDKN1A,CEBPA,CFLAR,CFP,CISH,CMKLR1,CSF2RB,CSF3,CSRNP1,CTLA4,CXCL10,CXCL8,CXCR5,CYCS,CYP1A1,CYTH4,DARS2,DKC1,DLST,DNMBP,DUSP4,DUSP5,EDN1,EMP1,EPAS1,FASLG,FOS,FYN,GADD45G,GDF15,GZMA,HK2,HSP90B1,HSPA5,ICAM1,ICOS,IDO1,IFNG,IFNGR2,IKZF4,IL12B,IL18RAP,IL23R,IL27RA,IL2RA,IL4R,IRF4,ISG20,ITGB8,…	583 (15)
IFNA1/IFNA13		cytokine	Activated	4.699	4.699	1.49e-10	CD40,CD86,CXCL10,CXCL11,CXCL9,CYP1A1,DHX58,EIF2AK2,IFI6,IFIT1,IFIT2,IFNAR1,IFNG,IRF7,ISG15,MX1,OAS1,OAS2,PLSCR1,RSAD2,SIGLEC1,STAT1,STAT2,STAT4,TLR3,UBE2L6,ZBP1	568 (18)
CSF2		cytokine	Activated	4.638	4.638	8.85e-08	ABCA1,ABCG1,ACP5,ADA,ADAM17,ADORA2B,ANLN,ANXA1,ARG1,ARRB1,BCL2A1,BMPR1A,C3,C5AR1,CASC3,CCR2,CCR7,CD276,CD40,CD86,CDKN1A,CISH,CSF2RB,CSF3,CTLA4,CXCL10,CXCL2,CXCL8,DOK2,EDN1,EGR1,F3,FLT1,FOS,GCH1,GDF15,HBEGF,HIF1A,HJURP,HK2,ICAM1,ICOS,IDO1,IFITM3,IFNG,IFNLR1,IL12B,IL15,IL19,IL23A,IL2RA,INHBA,IRAK3,IRF4,IRF5,ITGB3,JAK2,LAMP2,LCP1,LDHA,MAP3K20,MAT2A,MDM2,MET,MFSD2A,MKNK1,MMP2,MPP1,NDST1,NFKB1,NR1H3,N…	657 (15)
STAT1	0.886	transcription regulator	Activated	4.604	4.604	2.53e-09	ABCA1,ACOD1,ALPK1,ARG1,B2M,BATF2,BST2,C3,CCL5,CCR7,CD40,CD86,CDKN1A,CMPK2,CREM,CXCL10,CXCL11,CXCL2,CXCL8,CXCL9,CYSLTR2,DCSTAMP,DDX60,EDN1,EGR1,EIF2AK2,EPSTI1,FASLG,FOS,FURIN,GBP2,GLS,HERC6,HEY1,HIF1A,ICAM1,IDO1,IFI35,IFI44,IFI44L,IFI6,IFIT1,IFIT2,IFITM3,IFNB1,IFNG,IL12B,IL15,IL23A,IL31RA,IL33,IRF5,IRF7,IRF9,ISG15,JAK2,KCTD12,MDM2,MX1,NEURL3,OAS1,OAS2,PARP9,PECAM1,PIM1,PLSCR1,PSMB10,PSMB9,PSME1,RS…	631 (16)
RC3H1	0.431	enzyme	Inhibited	-4.596	4.596	2.14e-09	BST2,CCL5,CCR7,CXCL2,DDX58,EDN1,ICOS,IFI44,IFI44L,IFI6,IFIT1,IFIT2,IFITM3,IFNG,IRF9,ISG15,MX1,OAS1,OAS2,PARP9,PLSCR1,RSAD2,SHFL,STAT1,STAT2,TNFRSF1B,TRIM25,TRIM56,WNT5A	674 (15)
cytokine		group	Activated	4.542	4.542	4.67e-05	ADAMTS4,APP,C5AR1,CCL22,CCL5,CCR7,CD40,CD86,CISH,CXCL8,EDN1,EGR1,F3,FOS,HIF1A,ICAM1,IDO1,IFNG,IL2RA,KLRC4-KLRK1/KLRK1,LIPG,MAPK8,MMP12,MMP2,MMP3,PLAUR,RETN,RPSA,SOD2,STAT3,STAT5A,TIMP1,TLR2,TLR4,TNFAIP6,TNFRSF1B,VCAM1	523 (14)
TRIM24	0.267	transcription regulator	Inhibited	-4.482	4.482	1.43e-07	CCL5,CMPK2,CXCL10,DDX58,DDX60,DHX58,EPSTI1,FAM110B,GBP2,HERC6,IFI35,IFI44,IFIT2,IFNB1,IFNGR2,IRF7,IRF9,ISG15,JAK2,LGALS3BP,MOV10,NMI,OAS1,PACSIN3,PARP12,PHF11,PSMB10,PSMB9,STAT1,STAT2,TGFBI,TLR2,TRAFD1,TRIM26,USP18	306 (10)
LARP1	-0.101	translation regulator	Inhibited	-4.47	4.47	0.00232	EEF1G,EEF2,EIF3H,RACK1,RPL11,RPL19,RPL21,RPL23,RPL23A,RPL24,RPL27,RPL4,RPL5,RPS12,RPS18,RPS25,RPS27,RPS6,RPS8,TPT1
TLR2	0.444	transmembrane receptor	Activated	4.453	4.453	0.00393	APP,ARG1,BMP2,CCL5,CCR2,CD40,CD86,CDKN1A,CEBPB,CISH,CSF3,CXCL10,CXCL2,CXCL8,FASLG,GPT,ICAM1,IFNB1,IFNG,IL12B,IL15,IL23A,IL27,IL2RA,IL33,IRAK3,MMP3,MX1,NFKB1,RELA,SCD,SLC7A11,TLR2,TLR4,TSPAN33,VDR,XBP1	377 (12)
dexamethasone		chemical drug	Inhibited	-4.433	4.433	5.46e-10	ABCA1,ABCC3,ABHD2,ACACA,ACADL,ACKR4,ACOX1,ACSL1,ACTR3,ADAM15,ADAM17,ADAMTS1,ADRB2,AGPAT3,AKIRIN1,ALAS1,ALDH1B1,ALDH2,ALDH4A1,ANPEP,ANXA1,APP,ARHGEF19,ARL4C,ARRB1,ASNS,ASPH,ATF4,ATP13A3,ATP1A1,ATP1B1,ATP2B1,ATP6V1C1,B2M,B4GALT2,BACE1,BAG1,BCKDK,BCL2A1,BCLAF1,BLZF1,BMP2,BMPR1A,BMX,BNIP3,C3,C5AR1,CARD9,CARS1,CASP9,CAT,CATSPER2,CBR3,CCL5,CCNE2,CCR2,CD40,CD86,CDK4,CDKN1A,CDYL,CEBPA,CEBPB,CFL1,CFLAR,CI…	779 (18)
IL17A		cytokine	Activated	4.427	4.427	0.0201	BCL2A1,C3,CCL22,CCL5,CD40,CD68,CEBPB,CSF3,CXCL10,CXCL2,CXCL8,EREG,FOS,GBP2,HBEGF,HEXB,ICAM1,IFNG,IL19,IL23A,IL27,IL33,ISG15,JAG1,MMP2,MMP3,NTN1,OSMR,PECAM1,PPARA,S100A12,S100A8,STAT3,STEAP4,TIMP1,TLR2,TLR3,TLR4,TNC,TNFRSF1B,TNFSF12,TP63,TRAF6,VCAM1,YWHAG
P38 MAPK		group	Activated	4.399	4.399	1.35e-06	ABCA1,ADAM17,ATG7,BATF2,BCL2A1,BMP2,BNIP3,BNIP3L,CCL5,CCR7,CD40,CD82,CD86,CDKN1A,CEBPA,CEBPB,CFLAR,CSF3,CXCL10,CXCL11,CXCL2,CXCL8,CXCL9,CYP1A1,CYP4F3,DDB2,EDN1,EDNRB,EGR1,F3,FASLG,FDXR,FOS,HBP1,HIF1A,HOMER1,HSPA5,ICAM1,IFNB1,IFNG,IL12B,IL23A,IL2RA,INHBA,IRF7,ITGAV,ITGB3,ITGB8,KDELR3,MAP4K4,MMP12,MMP2,MMP3,NFE2L2,NFKB1,NR4A3,PLA2G7,PLAUR,PML,RAB5A,RAB7A,RAB7B,RCAN1,RND3,RUNX1,RUNX2,S100A12,SCNN1A,…	513 (12)
NFKB1	1.822	transcription regulator	Activated	4.397	4.397	1.48e-06	AGO2,AKR1B1,APP,ARG1,B2M,BCL2A1,BMP2,CCL22,CCL5,CD40,CD82,CD86,CDKN1A,CEBPA,CSF3,CXCL10,CXCL11,CXCL2,CXCL8,CXCL9,CXCR5,DLL4,EGR1,EHF,EPAS1,FANCD2,FASLG,FOS,FOSB,FSCN1,ICAM1,IFNB1,IFNG,IFNGR2,IKBKB,IL12B,IL23A,IL2RA,IRF4,ISG15,JAG1,MAP3K8,MAT2A,MDM2,MMP3,MSR1,NAMPT,NFKB1,NFKBIB,NMI,NR4A3,PIM1,PRKCD,PTAFR,RACK1,RELA,SAR1A,SNAI2,SOD2,STAT1,TLR2,TRAF1,TRAF2,VCAM1,XIAP	771 (15)
SAMSN1		other	Activated	4.382	4.382	2.4e-07	ARID5A,CD40,CMPK2,CXCL10,CXCL2,DAB2,DAXX,EDN1,HBEGF,IFIT2,IFNB1,IFNG,IL12B,IL15,IL23A,INHBA,IRF7,ISG15,ISG20,NMI,PML,RILPL1,RSAD2,SH3BP5,STAT1,STAT2,STAT5A,TLR3,USP12,XBP1	516 (16)
CpG oligonucleotide		chemical drug	Activated	4.382	4.382	0.00311	ABCA1,BCL2A1,C5AR1,CD40,CD86,CEBPB,CXCL10,CXCL2,CXCL8,DLL4,EGR1,FASLG,ICAM1,IDO1,IFI6,IFNB1,IFNG,IL12B,IL23A,IL2RA,IL33,LYN,M6PR,MSR1,OLR1,PRKCD,PTGES,RASSF4,RELA,SOD2,TLR2,TNFSF13,TNFSF13B	539 (13)
5-O-mycolyl-beta-araf-(1->2)-5-O-mycolyl-alpha-araf-(1->1')-glycerol		chemical - endogenous non-mammalian	Activated	4.363	4.363	5.34e-10	ACSL1,BCL2A1,CCR7,CD40,CMKLR1,CXCL10,CXCL11,CXCL2,CXCL8,CXCL9,GPAT3,HBEGF,ICAM1,IDO1,IFIT1,IFIT2,IFIT5,IL18RAP,ITGB8,NAMPT,NFKB1,NR4A3,PDE4B,PLA2G7,RCAN1,RND3,SERPINB2,SLC7A11,SOD2,SPHK1,STAT4,TRAF1,VCAM1	462 (9)
Pam3-Cys-Ser-Lys4		chemical reagent	Activated	4.356	4.356	3.12e-05	BCL2A1,CARD9,CCL22,CCL5,CCR2,CCR7,CD40,CD86,CSF3,CXCL10,CXCL2,CXCL8,F3,ICAM1,IDO1,IFNB1,IFNG,IL12B,IL15,IL23A,IL27,IL2RA,IRF4,IRF7,KDM6B,MMP2,MMP3,NAMPT,NFKB1,PTGES,STAT1,STAT5A,TARM1,TLR2,TLR3,TLR4,TNFSF13B,TRAF1	389 (12)
SPI1		transcription regulator	Activated	4.352	4.352	0.00171	BCL7A,CCL22,CCNE2,CCR7,CD68,CDC25A,CDK4,CDKN1A,CEBPA,CMPK2,CSF2RB,CXCL10,DAB2,DCSTAMP,DMTF1,EPB41L2,EVI5,FOS,HK3,HMBS,HSPA8,IFI44,IFI44L,IFI6,IFIT1,IFIT2,IFITM3,IL12B,IL2RA,IRAK3,IRF4,IRF7,IRF9,ISG15,ISG20,MMP2,MX1,NCF2,OSCAR,PARP12,PML,PSMB10,PSMB9,PTPRC,RACK1,RELA,RSAD2,TCP1,TFEC,TLR2,TLR4,USP18	603 (16)
EIF2AK2	2.258	kinase	Activated	4.351	4.351	3.41e-08	ARG1,ATF4,BCL2A1,CASP9,CDKN1A,CEBPB,CFLAR,CXCL8,DDX58,EGR1,EIF2AK2,FOS,IFI35,IFI6,IFIT1,IFIT5,IFNB1,IFNG,ISG15,ISG20,LGALS3BP,NMI,OAS1,PARP12,PARP9,PLSCR1,PSMB10,REC8,SOD2,STAT1,UBE2L6,USP18,XIAP	558 (17)
SOCS1		other	Inhibited	-4.341	4.341	2.89e-09	ACOD1,ARG1,BCL2A1,CCR7,CD40,CD86,CDK4,CDKN1A,CFLAR,CISH,CSF3,CXCL10,CXCL2,CXCL8,DDX58,FOS,ICAM1,IFI44,IFIT1,IFIT2,IFNAR1,IFNB1,IFNG,IL15,IL4R,IRF7,IRS1,ISG15,ISG20,JAK2,MAP3K5,MMP12,MX1,OAS1,OAS2,RELA,RSAD2,SNAI1,STAT1,STAT3,STAT5A,TLR3,USP18,VCAM1	557 (15)
IFNB1	6.536	cytokine	Activated	4.311	4.311	1.03e-06	ACOD1,ADAM17,BST2,CAPN2,CCL5,CD40,CD86,CDKN1A,CMPK2,CREM,CXCL10,CXCL11,CXCL2,CXCL8,CXCL9,CYP1A1,DAXX,DDX58,DHX58,EIF2AK2,FOS,GBP2,GNB4,HERC5,HMGB2,IDO1,IFI6,IFIT1,IFIT2,IFNAR1,IFNB1,IFNG,IL12B,IL27,IRF7,IRF9,ISG15,ISG20,ITGAV,ITGB3,KLRC4-KLRK1/KLRK1,MLANA,MMP2,MX1,NMI,NOCT,OAS1,OAS2,PARP12,PDK4,PML,PTCH1,RND3,RSAD2,SERPINB2,SQLE,STAT1,STAT2,STAT4,TIMP1,TLR3,TLR8,TRAF6,USP18,VDR,ZBP1	499 (16)
TCR		complex	Activated	4.289	4.289	4.61e-11	ABCD1,BCL2A1,CCL22,CCL5,CCR2,CCR7,CFLAR,CISH,CS,CTLA4,CXCL10,CXCL11,CXCL8,CXCL9,CXCR5,DDX58,DHX58,DKC1,EGR1,EIF4E,ELL2,FASLG,FOS,FYN,GADD45G,GLUD1,GZMA,HADH,HERC5,HIF1A,HSP90B1,HSPA5,HSPA9,ICOS,IFI44,IFI44L,IFI6,IFIT1,IFIT2,IFNAR1,IFNB1,IFNG,IL2RA,IL4R,IL7,IRF4,IRF7,ISG15,ISG20,LCP2,LMNB1,MAF,MAP3K7,MAP3K8,MAPK8,MX1,MX2,NFKB1,NOP58,OAS1,P2RX7,PGAM1,PIM1,PRELID1,PTK2B,PTPRC,RELA,RIPK1,RPL23A,RPL4,…	661 (15)
PI3K (complex)		complex	Activated	4.283	4.283	0.0348	ABCA1,ADRB2,ATF4,BCL2A1,CCNT1,CD86,CDK4,CDKN1A,CEBPB,CFLAR,CXCL10,CXCL8,DLL4,FASLG,FOS,HBEGF,HIF1A,HK2,ICAM1,IFIT1,IFNB1,IFNG,IL12B,IL23A,IL33,MAP3K5,MMP12,MMP2,MT-CO1,MTHFD2,NCL,NFE2L2,NQO1,PIM1,PRDX2,RELA,RND3,RPL23,RPS6,SKIL,SNAI1,TLR4,TP63,TRIM25,UGCG,VCAM1,XBP1,XIAP
Ige		complex	Activated	4.258	4.258	7.03e-11	ALAS1,ANXA1,ARG1,ARRB1,BAIAP2,BCL2A1,C3,CAPN2,CCL22,CCL5,CD40,CD53,CD86,CDKN1A,CISH,CMPK2,CSF3,CXCL2,CXCL8,CXCR5,CYCS,DUSP4,EDN1,EGR1,EIF4G2,ENOPH1,ERRFI1,FLT1,FYN,GDF15,HBEGF,HEATR1,HFE,HIP1R,HSPA9,ICAM1,IFNG,IL12B,IL15,IL2RA,IL33,IRF4,ITGAV,JAK2,LCP2,MAP3K8,MAPKAPK2,MAPKAPK3,MCF2L,MTOR,NFKB1,NFKBIB,NFKBID,OSM,PECAM1,PPIF,RAB7A,RAB7B,RAI14,RPS6KA1,RPS6KA2,RSAD2,RUNX1,SCD,SDC3,SEMA7A,SERPINB2,SLC…	629 (14)
RAF1		kinase	Activated	4.251	4.251	1.85e-05	ACAT2,ANXA1,CASP9,CDC25A,CDKN1A,CSTF1,CTSL,CXCR5,DCBLD2,DUSP4,DUSP5,EGR1,EMP1,FBXW11,FOS,HBEGF,HIF1A,HNRNPA2B1,IL12B,IL23A,ITGB3,LDHA,LPGAT1,MCF2L,MET,MMP3,NFKB1,NINJ1,NOP56,NQO1,OSMR,PC,PHLDA2,PLAUR,PLD1,PNP,PPP1R10,RND3,RPS6KA5,SCNN1A,SERPINB2,SNRPD1,SQLE,TIMP1,TOMM40,TRAF1,TUBG1,VASH1,YPEL5	561 (14)
laminaran		chemical drug	Activated	4.243	4.243	5.17e-07	ACOD1,CXCL10,CXCL8,EREG,G0S2,GCH1,IDO1,IFI44L,IL2RA,INHBA,ITGB8,OLR1,RSAD2,SERPINB2,SLC39A8,TNC,TNFAIP6,TRAF1	264 (7)
oblimersen		biologic drug	Activated	4.231	4.231	6.65e-05	BST2,CDKN1A,CXCL8,EFNB2,IFI35,IFI44,IFI6,IFIT1,IRF7,ISG15,MX1,MX2,OAS1,OAS2,PCF11,RSAD2,RSRC2,STAT1
cyclosporin A		biologic drug	Inhibited	-4.227	4.227	0.000312	ACHE,ACP3,ADORA2B,AKR1B1,ALAS1,ANXA1,APP,ASNS,ATP1A1,BMP2,CCL5,CCR7,CD40,CD68,CD86,CDK4,CDKN1A,CFLAR,CTLA4,CXCL8,CXCL9,EDN1,EDNRB,EGR1,EIF4A3,EIF6,ELL2,F3,FASLG,FBLIM1,FLT1,FOS,FOSB,FYN,GZMA,HERPUD1,HIF1A,HSPA5,ICAM1,ICOS,IFNG,IL12B,IL19,IL2RA,IL31RA,IRF4,ITGAV,KATNA1,LYN,MAF,MMP2,MMP3,NDUFB6,NFKB1,OSCAR,PREP,PSMB10,PSMC1,RCAN1,RPS17,RPS6KA2,RUNX1,RUNX2,S100A10,SCD,SMPDL3B,SPHK1,STAT5A,TAF11,TFEC…	485 (15)
Tnf (family)		group	Activated	4.206	4.206	0.00857	ABCC3,BCL2A1,CCL5,CD40,CD86,CDK4,CFLAR,CXCL10,CXCL11,CXCL8,CXCL9,CYP1A1,EIF2AK2,F3,HIF1A,ICAM1,IFNG,IL12B,IL33,INHBA,JAG1,PLEK2,RUNX2,TLR2,TNFRSF1B,TNFSF13B,TRAF1,VCAM1,XIAP	323 (11)
SASH1	0.714	other	Activated	4.2	4.2	5.85e-07	ACP3,ARID5A,CD40,CMPK2,CXCL10,DAXX,EDN1,IFIT2,IFNB1,IL12B,IL15,INHBA,IRF7,ISG15,ISG20,MET,NMI,PML,RILPL1,RSAD2,SH3BP5,STAT1,STAT2,TLR3,USP12	362 (10)
IFNE		cytokine	Activated	4.196	4.196	5.53e-09	BST2,CD40,CD86,CDKN1A,CXCL10,CXCL11,CXCL9,EIF4E,HERC5,HEXB,IFIT2,IFITM3,IFNG,ISG15,ISG20,MX2,STAT1,STAT4,TLR3,USP18,ZBP1	432 (15)
stallimycin		biologic drug	Activated	4.17	4.17	3.91e-06	CXCL10,CXCL8,F3,IFI44,IFI6,IFIT1,IFIT2,IFNB1,IFNG,IL7,INHBA,IRF4,IRF7,ISG15,MX1,OAS1,PML,STAT1	727 (14)
IL1RN		cytokine	Inhibited	-4.162	4.162	9.03e-05	BDKRB1,CXCL11,CXCL8,DDX58,H6PD,HERC6,ICAM1,IFI44,IFI44L,IFI6,IFIT5,IFNG,IL23A,IRF7,IRF9,ISG20,KCTD7,KLF6,MX1,MX2,OAS1,OAS2,PML,RELA,RIPK1,RSAD2,SLC15A3,STAT2,TCF7L2,THEMIS2,TIMP1,USP18	574 (18)
salmonella minnesota R595 lipopolysaccharides		chemical - endogenous non-mammalian	Activated	4.151	4.151	7.32e-06	ACOD1,ACSL1,ATP6V1E1,CCL22,CCL5,CD86,CFLAR,CMPK2,CXCL10,CXCL2,CXCL8,CXCL9,EDNRB,EGR1,FOS,FOSB,GDF15,ICAM1,IFIT2,IFNG,IL12B,ISG15,JAG1,LPAR1,MET,NFKB1,PDE4B,PTPRJ,RSAD2,SERPINB2,TFEC,TLR2,VCAM1	523 (13)
CD28		transmembrane receptor	Activated	4.128	4.128	2.95e-08	ACTR3,ANXA1,BCL2A1,BZW1,CD86,CDK4,CFLAR,CISH,CNIH4,CREM,CS,CTLA4,CXCL2,CXCL8,CYCS,DDX58,EIF4E,EWSR1,FASLG,FOS,FYN,GBP2,GNL2,GYS1,GZMA,HINT1,HK2,HSPA8,HUWE1,ICOS,IFNB1,IFNG,IL21R,IL23R,IL27,IL27RA,IL2RA,IL4I1,IL7,ILF2,IRF4,LCP1,LDHA,LTN1,MACROH2A1,MAF,MBD1,MMP2,MSR1,MT-CO1,NAMPT,NCL,NFKB1,PCSK7,PDE4B,PGAM1,PNP,PPA1,PSMA5,PSMD12,PSMF1,PTPRJ,PUM3,RAD23B,RANBP2,RELA,RHOC,RRAGA,SEC61B,SLC5A3,SNRPB,SNR…	641 (17)
TGFB1		growth factor	Activated	4.127	4.127	1.71e-07	ABCA1,ABCD1,ABCG1,ABL1,ACAA2,ACP3,ACVRL1,ADAM17,ADAMTS4,ADCY9,ADORA2B,ALDH2,AMOTL2,ANKH,ANKLE2,ANPEP,ANXA11,AOPEP,APP,ARF4,ARG1,ARHGAP35,ARHGEF19,ASNS,ATF4,ATG12,ATG7,ATP13A3,B2M,B4GAT1,BACE1,BMP2,BNIP3L,BUD31,C3,C5AR1,CALM1 (includes others),CARS1,CASP9,CAT,CBFB,CBR3,CCDC28A,CCL5,CCNE2,CCR2,CCR7,CCT5,CD40,CD68,CD86,CDC25A,CDC42EP4,CDK4,CDKN1A,CEBPA,CEBPB,CEMIP,CFL1,CNIH1,CNN3,CPT1B,CSRP2,CTLA4,C…	890 (16)
CpG ODN 2006		chemical reagent	Activated	4.085	4.085	3.09e-09	CCL5,CD40,CD86,CXCL10,CXCL11,CXCL8,CXCL9,ICAM1,IFI35,IFI44,IFI44L,IFI6,IFIT1,IFIT2,IFIT5,IFNB1,IFNG,IL12B,IL23A,IL2RA,IRF7,IRF9,ISG20,MX1,MX2,OAS1,RELA,RPS6,RSAD2,STAT1,TLR4,TLR5,TNFSF13B,TRAF1,TRAF2	415 (16)
IFNAR1	0.164	transmembrane receptor	Activated	4.082	4.082	5.27e-06	ACOD1,ARG1,B2M,BCL2L14,CCL5,CD40,CD86,CGAS,CMPK2,CXCL10,CXCL11,CXCL2,EIF2AK2,IDO1,IFI44,IFI6,IFIT2,IFNAR1,IFNB1,IFNG,IL12B,IL15,IL27,IRF7,ISG15,ITGAV,MX2,OAS1,OAS2,PARP12,PLA2G7,RSAD2,SOD2,SQLE,STAT1,TLR2,TLR3,TNFSF13B,USP18,VCAM1	424 (15)
gentamicin		chemical drug	Activated	4.081	4.081	0.000134	ATIC,ATP6V1D,CAPZA1,CCNL1,CDC34,CEBPB,CHORDC1,CPEB1,CSRP2,CXCL10,CYP1A1,DDX39A,DECR1,EGR1,EIF2B4,GDF15,H3-3A/H3-3B,HACL1,HSP90B1,HSPA5,HYOU1,ICAM1,IDH1,IRF7,KLF6,KMO,L3HYPDH,LITAF,MAF,MAPK6,MAPKAPK3,MDM2,NAA15,NCL,NEURL3,NOP58,NPM1,NUP58,PC,PFDN2,PPP1R10,PTBP1,SLC1A1,SSB,TANGO2,TARS1,TIMP1,UBQLN1,VAT1,VCAM1,YWHAH	437 (10)
GFI1		transcription regulator	Inhibited	-4.052	4.052	0.000652	ATF1,CCR7,CD40,CD53,CDKN1A,CEBPA,CFLAR,CXCL8,DDB2,EIF2AK2,FOSL2,GADD45G,GPR18,GZMA,HSP90AB1,ICAM1,IFNB1,IFNG,IKBKB,ITGB3,JAK3,LPAR1,LTBR,MAP3K5,MAP4K5,NFKB1,RELA,RIPK1,STAT1,STAT4,TBK1,TRAF2,VDR	518 (13)
VEGFA		growth factor	Activated	4.049	4.049	5.53e-06	ACHE,ACSL1,ADAM15,ADAMTS1,AK4,ALAS1,ALDH2,ANPEP,BCL2A1,BMP2,CBFB,CD40,CD68,CD86,CDKN1A,CSF3,CTLA4,CXCL10,CXCL2,CXCL8,DECR1,DLL4,DUSP4,DUSP5,E2F3,EDN1,EFNB2,EGR1,F3,FASLG,FLT1,FOS,FOSB,HBEGF,HIF1A,HLX,HSPA5,ICAM1,IFNG,ITGAV,ITGB3,MMP12,MMP2,PECAM1,PIM1,PNPLA2,PPA1,PSEN1,PTGS1,RAB5A,RCAN1,RUNX1,RUNX2,SCO2,SDHB,SLC25A17,SNAI2,SOD2,TBC1D8,TIMP1,TMSB10/TMSB4X,TNC,VASH1,VCAM1,XCL1	534 (13)
phytohemagglutinin		chemical drug	Activated	3.998	3.998	3.09e-08	ACOX1,ALDH2,APP,CALU,CAT,CCL5,CCNT1,CCR2,CCR7,CDK4,CHML,CLCN4,CLIC2,COX7B,CPM,CTLA4,CXCL10,CXCL8,DHX34,DHX9,FASLG,FOS,FOSL2,GPD2,GPR55,GYS1,HINT1,HIVEP1,ICAM1,IDH3A,IFNG,IFNGR2,IL21R,IL2RA,ITGB3,ITIH4,JAK2,JAK3,KLRC4-KLRK1/KLRK1,LMAN1,MCM4,MET,MMP12,NFKB1,NFYB,NOP56,NRIP1,PAPOLA,PDHB,PLD1,POLR3A,PSMA1,PTPRC,PTPRJ,RIPK1,SCARB2,SHC1,SLC5A3,SPHK1,STAT1,STAT3,STAT4,STAT5A,TIMP1,TK2,TRAF1,TRAF2,TRAF6,…	628 (14)
ACKR2		G-protein coupled receptor	Inhibited	-3.997	3.997	7.64e-10	ACOD1,ADAR,CCL22,CCL5,CCR2,CXCL10,DDX58,DDX60,DHX58,EIF2AK2,IFI44,IFIT2,IFNG,IRF7,ISG15,ISG20,OAS1,OAS2,RSAD2,STAT1,STAT2,USP18	386 (13)
DOCK8		other	Activated	3.962	3.962	4.79e-06	ARID5A,CD40,CMPK2,CXCL10,DAB2,DAXX,EDN1,IFIT2,IFNB1,IL12B,IL15,INHBA,IRF7,ISG15,ISG20,NMI,RILPL1,RSAD2,SH3BP5,STAT1,STAT2,TLR3,USP12
IL5		cytokine	Activated	3.939	3.939	1.15e-06	ACAA2,ACP5,ASNS,ATF4,ATP1B1,BNIP3,BNIP3L,CCL22,CCR2,CCR7,CD40,CDKN1A,CHST12,CISH,CSF2RB,CXCL8,DNTTIP2,DUSP5,EGR1,EIF4EBP1,ELL2,ENDOG,EPS8,FOSL2,GADD45G,GBP2,HBEGF,HIF1A,HLX,HSP90B1,HSPA5,ICAM1,IFNB1,IFNG,IL2RA,IL4R,IRF7,ITGAV,KLHDC2,LCP2,LMNB1,MANF,MAPK6,MAT2A,MKNK1,MS4A2,NDRG1,P4HA1,PDE4B,PIM1,PKIB,PMP22,PPIF,PSMB4,PTPRC,PYCR1,SLC39A8,SUPT6H,TMEM97,TPI1,TPM4,TRA2A,UCK2,XBP1,ZBTB32	679 (14)
Tlr		group	Activated	3.906	3.906	0.00199	ARG1,C5AR2,CCL5,CCR7,CD40,CD86,CISH,CXCL10,CXCL8,HBEGF,ICAM1,IDO1,IFNB1,IFNG,IL12B,IL33,IRAK3,IRF4,IRF7,JAG1,P2RX4,SPHK1,STAT1,TNFSF13,TNFSF13B,WNT5A	672 (16)
IL10RA		transmembrane receptor	Inhibited	-3.898	3.898	0.000318	ABCG1,ACER1,ACOD1,ACSL1,ADGRL2,ALDH2,ANKH,BATF2,BMP2,BNIP3,C3,CCL22,CCL5,CCR7,CD40,CSRP2,CTH,CTLA4,DCSTAMP,EDN1,EDNRB,EHF,EMP2,ETV1,F13A1,FASLG,FHL1,GBP2,GPR18,GSAP,HK3,HSPA8,HTR7,IFNG,IL12B,IL23A,INHBA,IRF7,KCNE3,MLKL,NAMPT,NPL,NR1H3,OLR1,PLAAT3,PMP22,PSMB9,PYGL,RSAD2,SCARF1,SLC2A6,SLC7A11,SLCO2B1,STAT1,STAT3,TARM1,TFEC,TLR2,WWP1,ZBP1	507 (13)
bromodeoxyuridine		chemical drug	Activated	3.883	3.883	9.6e-06	CXCL10,CXCL8,F3,IFI44,IFI6,IFIT1,IFIT2,IFNB1,IFNG,IL7,INHBA,IRF4,IRF7,ISG15,MX1,OAS1,PML,STAT1,TGFBI	727 (14)
PAF1		other	Activated	3.873	3.873	0.000595	CCL5,DDX58,HERC5,IDO1,IFI44,IFI44L,IFITM3,ISG15,ISG20,OAS2,PLAUR,PNP,SERTAD1,SOD2,ZNFX1
Vegf		group	Activated	3.852	3.852	4.37e-06	ACKR4,ADAM15,ADAMTS1,ADGRL2,ANGEL1,ANPEP,ARHGAP18,ARHGAP22,ASNS,BAG2,BCL2A1,BMP2,BMP2K,CALM1 (includes others),CCNE2,CD3EAP,CD40,CDC25A,CFLAR,CXCL10,CXCL11,CXCL8,DCBLD2,DKC1,DLL4,DTYMK,DUSP4,DUSP5,EDN1,EFNB2,EGR1,EHF,EMP1,EMP2,ERBB3,F3,FLT1,FOSB,FRMD6,GAB1,GASK1B,GPR4,GPRC5B,HBEGF,HERPUD1,HID1,HIF1A,HK2,HOMER1,HTR7,ICAM1,IFNG,IL12B,IL27RA,INHBA,ISG20,ITGB8,LPAR1,LYN,MAP3K8,MAPKAPK2,MET,MMP2,NAMPT…	567 (15)
CXCL12		cytokine	Activated	3.849	3.849	0.0084	ACP5,ADAM17,ARAF,BMP2,CCL5,CCNT1,CD82,CXCL10,CXCL8,EGR1,FOS,FYN,GSR,HCLS1,HIPK3,HNRNPD,ICAM1,IFNG,IFNGR2,IGFBP7,IL2RA,ITGB3,JMJD1C,LCP2,MARCKS,MMP2,MMP3,PPEF2,PRKCD,RHOC,RUNX2,SORBS3,SSBP1,STRAP,TDG,TIMP1,TNFRSF1B	648 (16)
peptidoglycan		chemical - endogenous non-mammalian	Activated	3.834	3.834	0.000155	BCL2A1,CCL5,CD40,CD86,CSF3,CXCL10,CXCL2,CXCL8,EGR1,FOS,ICAM1,IFNB1,IFNG,IL12B,IL23A,IL2RA,MMP3,RELA,S100A8,SOD2,TLR2,TLR4,TLR5,TMSB10/TMSB4X,TRAF6,VDR,VEZF1,YBX1	293 (10)
CGAS	1.697	enzyme	Activated	3.829	3.829	2.25e-08	CCL5,CDKN1A,CXCL10,CXCL8,IFI44,IFI44L,IFIT1,IFIT2,IFNB1,IRF7,ISG15,MMP12,OAS1,RSAD2,USP18	305 (14)
ST1926		chemical drug	Inhibited	-3.801	3.801	6.48e-05	AKR1B1,AP2M1,AP2S1,ARPC3,ATP5F1A,CDK4,CDKN1A,CEBPB,CFL1,COX7A2,COX7B,EEF2,EIF4A1,EIF4G2,H2AZ1,ILF2,MGST1,NARS1,NDUFB9,NPM1,PSMF1,RPL19,RPL24,RPL36AL,RPS27,SLC38A7,SNRPB,SNRPF,SRSF3,SSBP1,SSR2,TIMM8B,TMSB10/TMSB4X,TPT1,UBL5,UGCG,VDAC2,YBX1
CpG ODN 1668		chemical reagent	Activated	3.797	3.797	2.75e-06	CD40,CD86,CFLAR,CSF3,CXCL10,CXCL8,ICAM1,IFNB1,IFNG,IL12B,IL23A,IL27,IRAK3,IRF7,ISG15,NFKB1,STAT1,STAT2,TLR4,TLR5,XBP1	371 (16)
Akt		group	Activated	3.775	3.775	0.00046	ACP2,APP,ATF4,ATG12,ATG7,ATP5F1A,B4GALT5,BCL2A1,BMP2,CCR7,CDK4,CDKN1A,CEBPB,CFLAR,CPM,CXCL10,CXCL8,DLL4,EPAS1,ERBB3,EXT1,EZH2,F3,FASLG,FOS,FUT11,GALNT11,GSR,GSTK1,HIF1A,HK2,HSPG2,IFNB1,IFNG,IL12B,IL27,KIRREL1,MAGT1,MDM2,MMP12,MMP2,MPPE1,MRE11,MT-CO1,NCEH1,NDRG1,NFE2L2,NFKB1,NPC1,OSTM1,PDK4,PTAFR,PTGS1,RASD1,RELA,RUNX2,SCD,SDHB,SLC4A7,SNAI1,SNAI2,SOD2,STEAP4,TLR2,TNC,TSPAN13,VCAM1,VCAN,XBP1,XIAP	609 (15)
PML	1.139	transcription regulator	Activated	3.767	3.767	1.76e-07	ACACA,ACADL,ACOX1,AKR7A2,BST2,CAT,CDKN1A,CFL1,CPT1B,CXCL11,DDX60,DNAJB4,DNAJB6,EPSTI1,FANCD2,FTL,HERC6,IFI35,IFI44,IFI44L,IFIT1,IRF7,ISG15,ISG20,MAF,MAP2K1,MX1,NDRG1,NFE2L2,NQO1,OAS1,OAS2,PDK4,PLSCR1,PML,PSMB9,SCD,SLC25A20,SNAI1,SNAI2,STAT1,SUMO2,TRIO,TXNRD1,YWHAG	797 (21)
NOD2		other	Activated	3.749	3.749	5.16e-06	ACOD1,ACSL1,BCL2A1,BMP2,CCL5,CD40,CXCL10,CXCL2,CXCL8,ICAM1,IFNB1,IFNG,IL12B,IL23A,IL27,MAP3K8,NFKB1,NR1H3,PDE4B,PTGES,SLC2A6,SOD2,TRAF1,XIAP	499 (12)
IKBKG		kinase	Activated	3.737	3.737	0.00543	ACOD1,BMP2,C3,CCL5,CEBPB,CFLAR,CTSZ,CXCL10,CXCL2,CXCL8,EPAS1,EREG,FOS,GBP2,GCH1,GM2A,GPT,HIF1A,HK2,ICAM1,IFNB1,IRF7,ISG15,NOCT,PPARA,RCAN1,SERPINB2,TNFRSF1B	439 (11)
bleomycin		chemical drug	Activated	3.733	3.733	0.0257	ARG1,C3,CCL22,CCL5,CCR2,CD68,CD86,CDKN1A,CEBPA,CXCL10,CXCL2,FASLG,GAB1,HBEGF,HEY1,HIF1A,ICAM1,IFNG,IL27,IL4R,JAG1,LMNB1,MAPKAPK2,MMP12,MMP2,MSN,RELA,SPHK1,STAT3,TGFBR1,TIMP1,TLR2,TP63,WNT5A
IL12B	3.813	cytokine	Activated	3.726	3.726	0.000579	CCL5,CD86,CXCL10,CXCL8,DUSP5,ICAM1,IFNG,IL12B,IL23A,IRF9,MAP3K8,S100A8,STAT1,STAT2,STAT3,STAT4,VCAM1	560 (15)
LY294002		chemical - kinase inhibitor	Inhibited	-3.723	3.723	0.000942	ABCA1,ACACA,ADAM17,ADAMTS1,ADIPOR2,ADRB2,ANPEP,ATF4,ATP2B1,BMP2,BRAP,CCL5,CCR2,CD86,CDK4,CDKN1A,CEBPA,CEBPB,CFLAR,CHML,CREM,CSF3,CXCL10,CXCL2,CXCL8,DUSP4,EFNB2,EGR1,EIF1AX,EPAS1,ERBB3,EREG,F3,FEZ2,FLT1,FOS,FOSB,G3BP1,GDF15,GPD2,GPR137B,GSR,HBEGF,HERPUD1,HIF1A,HMGB2,HSP90AB1,HSPA5,ICAM1,IDE,IFNB1,IFNG,IL12B,IL19,IRS1,ISG20,ITGAV,ITGB3,MAF,MAP3K8,MAT2A,MDM2,MEF2A,MMP2,NDRG1,NFE2L2,NQO1,NR4A3,PDE4B,…	768 (15)
IL15	1.063	cytokine	Activated	3.719	3.719	4e-06	ANXA1,APBA1,ATF4,CALM1 (includes others),CCL5,CCR2,CD40,CD53,CD86,CDK4,CDKN1A,CEBPB,CISH,CMKLR1,CSF3,CXCL10,CXCL2,CXCL8,DARS2,DDX18,DUSP5,EDN1,EIF4E,ELOC,FASLG,FYN,GABPB1,GALM,GNL2,GPD2,GPI,HIF1A,HK2,HLX,HNRNPA2B1,HSPA8,ICAM5,ICOS,IFI35,IFIT1,IFNB1,IFNG,IL12B,IL15,IL18RAP,IL21R,IL2RA,KLRC4-KLRK1/KLRK1,LDHA,LYN,LYPLA1,MACROH2A1,MAF,MAP2K1,MAPKAPK3,MKNK1,MX1,NAGA,NFKB1,P2RX1,PDCD5,PDE4B,PGD,PGM2,PI…	807 (17)
ETS1		transcription regulator	Activated	3.719	3.719	0.038	ANPEP,ARL4C,B4GALT5,CCL5,CDKN1A,CHUK,CRTAM,EGR1,FASLG,FLT1,GZMA,HSPA1L,HSPA8,ICAM1,IFNG,IL12B,IL2RA,ITGB3,MDM2,MET,MMP2,MMP3,MRPL9,MSR1,NCLN,NKX3-1,NQO1,PHLDA2,PLAA,PML,PSEN1,RUNX1,RUNX2,SCAMP1,SLC7A11,SNAI1,TBXAS1
testosterone		chemical - endogenous mammalian	Activated	3.71	3.71	0.0144	ACSL1,ANPEP,ANXA1,ARAF,ATP1B1,ATP2B1,BMPR1A,CAT,CDK4,CDKN1A,CIZ1,CRK,CYP51A1,EGR1,EIF2S1,EIF4EBP1,ELOC,FASLG,FOS,FOSB,FOSL2,HIF1A,HSP90AB1,IFNG,IL33,INHBA,IRS1,MGST1,MSMB,MT-CO1,MX1,NDRG1,NKX3-1,P2RX1,PDE5A,PKIB,PMP22,PPARA,PPP2CA,PSEN1,PSMA1,PTCH1,RAI14,RELA,RPL21,SBDS,SCNN1A,SIRT1,SLC39A8,SOD2,STAT3,TBXAS1,TGFBR1,TLR4,TMEM144,TXNRD1,UBE2B,VCAM1,VCAN,WNT5A
Fcer1		complex	Activated	3.672	3.672	0.0035	BCL2A1,CCL5,CFLAR,CXCL8,EIF6,FOS,FYN,IDO1,IFIT2,IFNG,IL33,INHBA,KMO,NFKB1,RELA,SPHK1	493 (14)
curcumin		chemical drug	Inhibited	-3.66	3.66	0.000156	ABCA1,ABCG1,ACO1,ADAM17,ADAMTS4,APP,CCL5,CD86,CDK4,CDKN1A,CEBPA,CEBPB,CFLAR,COX7B,CRY2,CSNK1A1,CXCL8,CYP1A1,DNTTIP1,EDN1,EGR1,EIF3H,EIF4E,EZH2,F3,FASLG,FOS,FOSB,FOSL2,FTL,FYN,GSR,HELZ,HIF1A,HSP90B1,HSPA8,ICAM1,IFNG,IKBKB,IRS1,KATNA1,MDM2,MMP2,MMP3,MTHFD1,MTOR,NAMPT,NFE2L2,NFKB1,NQO1,OLR1,PIM1,PPARA,PTGES,RELA,RETN,RGL2,RUNX2,STAT3,TACC2,TGFBR1,TLR2,TLR4,TPT1,TRAF1,VCAM1,WEE1,XIAP,XYLT1	536 (13)
RNY3		other	Activated	3.638	3.638	8.72e-10	BATF2,CXCL10,DDX60,EPSTI1,HERC5,IFI44,IFI44L,IFIT1,IFITM3,ISG15,MX1,OAS1,OAS2,RSAD2,SERPING1,SIGLEC1,SPATS2L	433 (7)
PLX5622		chemical drug	Activated	3.638	3.638	0.00698	B2M,BMP2,CCL22,CCL5,CCR2,CSF3,CXCL10,CXCR5,HSP90AB1,IL15,IL27,IL33,IL7,NAMPT,OSM,TLR4,TNFSF13,TNFSF13B
E. coli lipopolysaccharide		chemical - endogenous non-mammalian	Activated	3.612	3.612	5.16e-06	ATG12,ATG7,CCL22,CCL5,CCR7,CD40,CD86,CEBPA,CEBPB,CXCL10,CXCL2,CXCL8,ICAM1,IFNB1,IFNG,IL12B,IL15,IL23A,IL27,MX1,S100A8,TLR4,TREM2,VCAM1	428 (14)
uric acid		chemical - endogenous mammalian	Activated	3.602	3.602	0.00111	ANXA1,ATF1,CCL5,CD86,CSF3,CXCL2,CXCL8,DDB2,ICAM1,IFIT2,IFNG,IL12B,IL23A,IRF7,ISG15,ITGAV,ITGB3,KHK,MDC1,MDM2,PARP2,RSAD2,TACC2,USP18	498 (18)
sirolimus		chemical drug	Inhibited	-3.597	3.597	1.87e-11	ACACA,ADA,ADSS2,APP,APPL1,ARG1,ASNS,ATF4,ATP1A1,ATP6V1D,B2M,BAG1,BCL2A1,BMP2,CCR7,CD40,CD68,CD86,CDC25A,CDK4,CDKN1A,CEBPA,CEBPB,CFLAR,CRAT,CSF3,CTLA4,CYCS,DCSTAMP,DNAJC2,DOT1L,DVL3,EEF2,EGR1,EIF1AX,EIF2AK2,EIF2S1,EIF4A1,ERBB3,F3,FOS,FSCN1,FUS,H3-3A/H3-3B,HIF1A,HK2,HSP90AB1,HSP90B1,HSPA5,ICAM1,IDH1,IFNB1,IFNG,IL12B,IL27,IL2RA,IL4R,IL7,IRF7,IRF9,IRS1,ISG15,LDHA,MAF,MAP1LC3B,MAP4K5,MAPK1IP1L,MED12,M…	793 (17)
IFN alpha/beta		group	Activated	3.586	3.586	0.000106	CCL5,CCR2,CCR7,CD40,CD86,CXCL10,CXCL14,DAXX,IDO1,IFIT2,IFNG,IL15,IL27,IL7,IRF7,RSAD2,STAT1,STAT2,TLR2,TLR3,TLR5,TNFSF13,TNFSF13B	514 (17)
fenofibrate		chemical drug	Inhibited	-3.58	3.58	0.000313	ACAA2,ACADL,ACOX1,ACSL1,ACSL5,ADIPOR2,APP,ASNS,CAT,CD40,CD68,CDC25A,CEBPB,CPT1B,CPT2,CXCL8,DECR1,DLAT,EDN1,EHHADH,GLCE,GNB4,GOT2,HIF1A,HSPA5,ICAM1,LPCAT3,MLYCD,NFKB1,NR1H3,PCK2,PDHB,PDK4,PNPLA2,POR,PPARA,PTAFR,PTPRC,RBFOX2,RELA,RETN,SCD,SLC25A20,SLC27A1,SLC27A4,SLCO2B1,SOD2,STAT3,STK36,TIMM17A,TIMP1,TPP1,VCAM1	676 (21)
Jnk		group	Activated	3.557	3.557	0.00103	ABCA1,APP,ASAH1,ATG7,CCL22,CCL5,CCR7,CD40,CD86,CDK4,CFLAR,CXCL8,EDN1,EGR1,F3,FASLG,FOS,FOSB,GDF15,HSPA5,ICAM1,IFNB1,IFNG,IL12B,IL19,IL23A,IL2RA,KLF6,MMP12,MMP2,MMP3,NFE2L2,NQO1,PLAUR,PLSCR1,PTGES,S100A12,SNAI2,SOD2,TIMP1,VCAM1,VCAN,XIAP	494 (12)
EGFR		kinase	Activated	3.533	3.533	4.75e-07	AGO2,AHCTF1,ANXA1,APP,ARG1,B3GNT2,B4GALT5,B4GAT1,BPNT2,C12orf49,CAD,CCL5,CCT5,CD3EAP,CDK4,CDKN1A,CEBPB,CPM,CUL1,CUL3,CXCL10,CXCL14,CXCL8,DAG1,DPY19L3,DUSP4,E2F3,EFNB2,EGR1,EIF4E,EIF6,ENOPH1,ERBB3,EREG,F3,FOS,FOSL2,GXYLT1,HBEGF,HERPUD1,HIF1A,HK2,HNRNPA2B1,HNRNPD,HSP90B1,HSPA5,ICAM1,IFNG,IL33,IVNS1ABP,JAG1,KIRREL1,KPNB1,MARCKS,MCOLN1,MET,MMP2,MMP3,MPPE1,MTHFD1,MTHFR,NCL,NUTF2,OSMR,PARP2,PLAUR,PSEN1…	960 (20)
beta-estradiol		chemical - endogenous mammalian	Activated	3.531	3.531	5.24e-07	ABCA1,ABCB10,ABCC5,ACAA2,ACER2,ACOX1,ACP3,ACP5,ACSL1,ACVR2B,ADA,ADAMTS1,ADAMTS4,ADCY9,ADRB2,AFF4,AGO2,ALDH4A1,ALDH7A1,AMOTL2,ANKH,ANPEP,ANXA1,APBA1,APCDD1,APP,ARAF,ARG1,ARMT1,ATF5,ATP1B1,ATP2B1,BAG1,BAZ1A,BCAS3,BCL2A1,BLOC1S6,BMP2,BMPR1A,BNIP3L,BUB3,BYSL,C3,CAD,CALM1 (includes others),CASP9,CCL5,CCNE2,CCNI,CCR2,CD276,CD3EAP,CD40,CD86,CDC25A,CDC42BPA,CDC42EP4,CDK18,CDKN1A,CEBPA,CEBPB,CHUK,CIZ1,CNB…	907 (17)
MAP2K3		kinase	Activated	3.529	3.529	0.0253	CDKN1A,CXCL10,CXCL8,CXCL9,FASLG,ICAM1,IFNG,IL12B,IRF9,ISG15,MMP3,OSCAR,PPA1,RELA,STAT1
AGT		growth factor	Activated	3.526	3.526	0.0143	ACAT2,ADAM17,ADORA2B,ANXA1,ATP1A1,ATP1B1,ATP2B1,C3,C5AR1,CAT,CCL5,CCNE2,CCR7,CD86,CDC25A,CDK4,CDKN1A,COX7A1,COX7A2,CREM,CXCL10,CXCL2,CXCL8,DAB2,DLL4,EDN1,EDNRB,EFNB2,EGR1,EREG,ERRFI1,ETV1,F3,FDXR,FLT1,FOS,GCH1,HBEGF,HEY1,HIF1A,HMGB2,HSPG2,ICAM1,IDH1,IFNG,IL15,ITGAV,ITGB3,JAG1,LAMP2,MGST1,MMP2,MSR1,NAMPT,NCF2,NCL,NDRG1,OLR1,PECAM1,PSMB10,PTBP2,PTGS1,RCAN1,RELA,SCNN1A,SEMA6A,SERPINB2,SHC1,SIGLEC1,S…
TRAF3IP2	1.777	other	Activated	3.516	3.516	0.00686	CCL5,CCR2,CSF3,CXCL10,CXCL2,ICAM1,IFNB1,IFNG,IL19,IL33,ISG15,MMP2,MMP3,S100A8,STEAP4,TP63,VCAM1	462 (11)
Bay 11-7082		chemical - kinase inhibitor	Inhibited	-3.514	3.514	0.0022	ABCA1,BCL2A1,BMP2,CCL5,CCR2,CXCL2,CXCL8,F3,FLT1,HSPA5,ICAM1,IL15,MMP2,NFKB1,PIM1,SOD2,TLR2,VCAM1,XIAP	523 (13)
SOCS3		phosphatase	Inhibited	-3.501	3.501	1.4e-05	ABCA1,ARG1,CD40,CD86,CDKN1A,CTLA4,CXCL10,EGR1,FOS,ICAM1,IFIT1,IFIT2,IFNG,IL12B,IL23A,IL4R,IRS1,ISG20,JAK2,MX1,OAS1,OAS2,SCD,STAT3,STAT5A,TNFRSF1B,TRAF6	619 (16)
STING1		other	Activated	3.497	3.497	1.11e-05	CCL5,CD68,CD86,CGAS,CXCL10,CXCL2,CXCL8,HAP1,IFI44,IFIT2,IFITM3,IFNB1,IL33,IRF7,ISG15,OAS1,PLEKHA4,PTPRC,RSAD2,USP18	526 (17)
Go 6976		chemical - kinase inhibitor	Inhibited	-3.483	3.483	2.11e-05	ABCA1,BMP2,CCL5,CDKN1A,CSF3,CXCL10,CXCL2,CXCL8,FLT1,FOS,IFNB1,IFNG,IL12B,LAMP2,MMP2,PLD1,SOD2,TRAF1,TRAF2,VCAM1,XIAP	292 (10)
cyclic AMP		chemical - endogenous mammalian	Activated	3.479	3.479	0.0396	ABCA1,ACHE,ANTXR2,APP,ARG1,BLZF1,BMP2,CD86,CDC25A,CDK4,CDKN1A,CEBPA,CEBPB,CREM,CTLA4,CYCS,EGR1,F3,FASLG,FLT1,FOS,FOSL2,GCH1,HBEGF,HIF1A,HSD17B11,IFNG,IL15,IL2RA,IL33,INHBA,LGALS3BP,PDE4B,PRNP,PTCH1,RPS6KA5,SERPINB2,SOD2,STAT1,STAT3,TGFBR1,TIMP1,YWHAG
Pam3-Cys		chemical toxicant	Activated	3.478	3.478	0.000956	CCL5,CD86,CXCL10,CXCL2,CXCL8,IFNB1,IFNG,IL12B,IL2RA,SOD2,TLR2,TLR4,TNC,TRAF6	378 (14)
PRKCD	-0.412	kinase	Activated	3.475	3.475	0.000485	ABCA1,ARID3B,BCL2A1,BNIP3,CAMSAP1,CCL5,CD68,CDKN1A,CEBPB,CEMIP,CXCL10,CXCL8,FOS,FOSL2,GDF15,HJURP,HRH1,ICAM1,IL12B,IL23A,KLF6,LIPG,MAP1LC3B,MMP12,MMP2,NOCT,OAS1,PLSCR1,PPP1R3D,PTCH1,RCAN1,SERPINB2,SIK3,SMAD6,SPHK1,STAT3,TLR2,TRAF1,UGCG,VCAM1	541 (13)
lipid A		chemical toxicant	Activated	3.474	3.474	5.25e-07	ABCA1,ACOD1,C3,CCL5,CD40,CD86,CGAS,CSF3,CXCL10,CXCL8,IFNB1,IL12B,LYN,M6PR,MSR1,OLR1,PRKCD,PTPRC,TLR3	593 (16)
IFNA4		cytokine	Activated	3.466	3.466	8.12e-05	AP1S3,CD86,CXCL10,CXCL11,CXCL9,GBP2,IFIT1,IFIT2,IFNG,ISG15,JAML,MAP3K8,MX1,RSAD2,STAT4,USP18,ZBP1	546 (17)
IRF4	1.01	transcription regulator	Inhibited	-3.459	3.459	2.74e-08	ADA,ARG1,ATF4,B2M,BNIP3,CD68,CFLAR,CLTA,CTLA4,CXCL10,CXCL11,CXCL9,ELL2,ERBB3,FLT1,GALNT2,GRB2,HSPA8,IFNG,IL12B,IL18RAP,IL23R,IL2RA,IL33,IRF4,IRF5,IRF7,IRF9,ISG15,ISG20,JAK2,MANF,MAPRE1,OAS1,PHF11,PLAUR,PLSCR1,PSMA1,RAB7A,RUNX2,SMARCA4,STAT1,STAT2,TMSB10/TMSB4X,TNFSF13B,TRAF1,TSPAN31,XBP1,XCL1,YBX1,YWHAH	586 (16)
IL33	3.417	cytokine	Activated	3.439	3.439	3.75e-06	ABCA1,ABCG1,ADAMTS1,ADORA2B,APP,ARG1,ARRB1,BCL2A1,CCL5,CCR2,CD40,CD82,CD86,CDK4,CISH,CXCL10,CXCL2,CXCL8,EPAS1,FLT1,G0S2,HIF1A,ICAM1,IFNG,IL15,IL2RA,IRAK3,IRF5,JAG1,JAK2,MSR1,NFKB1,NFKBIB,NFKBID,PAPSS2,PPFIA3,PREB,RAI14,RASSF4,RELA,RPS6KA2,S100A8,SERPINB2,SKIL,SLC11A1,SLC7A11,SOD2,STAT5A,TFEC,TIMP1,TLR2,TNFRSF1B,TRAF1,VASH1,VMP1,ZFHX3	566 (14)
imiquimod		chemical drug	Activated	3.436	3.436	3.94e-05	CCL22,CCR7,CD40,CXCL2,CXCL8,DDB1,DDB2,FOS,ICAM1,IFI35,IFNB1,IFNG,IL12B,IL19,IL23A,IL2RA,IRF7,ISG15,ISG20,MX1,OAS1,RAD23B,RSAD2,SOD2,STAT1,TARM1,XPA	400 (18)
SP110		transcription regulator	Inhibited	-3.413	3.413	0.000945	ARRB1,ATF6,BST2,CXCL10,CXCL11,DLL4,EEF2K,F3,FUS,IFI6,IFIT1,IFITM3,IFNAR1,IL4R,IRF9,ITGAV,MAP3K3,MTHFR,MX1,NF2,OAS1,P2RX7,PLSCR1,PTAFR,RIPK1,SMARCA4,STAT1,STAT5A,TIMP1,TNFRSF21,YAP1
CCN1		other	Activated	3.401	3.401	0.0168	C3,CDKN1A,CXCL10,CXCL2,CXCL8,HIF1A,IFNG,IL12B,ITGAV,ITGB3,MMP2,MMP3,PECAM1,SENP2,TIMP1,TLR4,WNT5A,XIAP
calcimycin		chemical reagent	Activated	3.399	3.399	6.33e-06	APP,CD40,CD86,CTLA4,CXCL8,CYCS,DVL3,EGR1,EIF6,FOS,FOSB,GCH1,HERPUD1,HIF1A,HSP90B1,HSPA5,ICAM1,IFNB1,IFNG,IL12B,INHBA,IRF4,MAP3K8,MSR1,MTHFR,PLCB3,RCAN1,S100A2,SHC1,TLR2,TLR4,UBXN4	445 (13)
SMPD1		enzyme	Activated	3.396	3.396	0.0226	ACKR4,CCL5,CSF3,CXCL11,CXCL2,CXCL8,CXCL9,CXCR5,JAK2,MAP1LC3B,TLR2,UGCG
1,2-dithiol-3-thione		chemical reagent	Activated	3.392	3.392	4.19e-07	ABCC3,ACSL5,AGPAT3,ALAS1,ATP1A1,BNIP3,CCT7,CDC34,CHORDC1,CLPP,CUL1,DNAJC3,EIF2S1,EIF4G2,EIF6,GSR,HMBS,HSP90AB1,HSP90B1,HTATIP2,IDE,M6PR,MCFD2,MORF4L2,MRPS18B,NARS1,NFE2L2,NOCT,NQO1,P2RX4,PSMA1,PSMA5,PSMB2,PSMB4,PSMC1,PSMC2,PSMC6,PSMD11,PSMD12,PSMD13,PSMD14,PSMD4,PSMD5,PSMD7,PSMD8,RACK1,SEC61A1,SOD2,SRXN1,TPI1,TXNRD1,XBP1	272 (6)
bisindolylmaleimide I		chemical - kinase inhibitor	Inhibited	-3.391	3.391	0.00474	BCL2A1,CDKN1A,CXCL8,E2F3,EGR1,EIF4EBP1,FASLG,FOS,GDF15,HSP90AB1,HSPA5,ICAM1,IL23A,MAT2A,MET,MMP12,MMP2,PITPNB,PLD1,PRKCD,RCAN1,SNAI1,SOD2,TRAF1	407 (13)
E. coli serotype 0127B8 lipopolysaccharide		chemical - endogenous non-mammalian	Activated	3.38	3.38	0.000117	ANXA1,CCL5,CD40,CXCL10,CXCL2,DERL2,DNAJC3,EDNRB,GNB4,GPRC5B,HSPA5,IFNB1,IL12B,IL15,IL23A,IL7,IRF5,JAK2,LAMC1,MAP2K1,MAP3K8,MMP3,NFKB1,P2RY1,PCK2,PTGES,RACK1,RSAD2,SEMA7A,SLC16A9,SLC7A11,SMAD4,SOD2,STAT1,STAT2,STAT3,TGFBR1,TLR2,TLR3,TLR4,TNFSF13B	580 (15)
S100A9		other	Activated	3.378	3.378	0.00301	ABCG1,ADAMTS1,ADAMTS4,BACE1,C3,CCNE2,CPM,CSF2RB,CSTF1,CTLA4,CXCL10,CXCL14,CXCL8,FBLIM1,FURIN,ICAM1,IFNB1,IFNG,IL33,ISG15,MCF2L,MMP2,MMP3,NR4A3,OLR1,PTGES,PTPRO,S100A8,SOCS7,TNFAIP8,TUBA8,USP18,VCAM1,VCAN	451 (16)
PNPT1	0.95	enzyme	Inhibited	-3.374	3.374	2.7e-08	CCL5,CDKN1A,CMPK2,CXCL10,CXCL8,DDX58,EIF2AK2,GBP2,IFI44,IFNB1,IRF7,ISG15,LGALS3BP,MMP3,OAS1,PARP12,PARP9,STAT1,STAT2,TOR3A,UBE2L6,USP18	708 (18)
leukotriene D4		chemical - endogenous mammalian	Activated	3.373	3.373	6.65e-05	ADAMTS1,BMP2,CREM,CXCL2,CXCL8,EEF2,EGR1,F3,FOSL2,HBEGF,HLX,MAP3K8,NDRG1,NR4A3,PDK4,PLAA,RCAN1,RELA	522 (14)
DDX58	5.827	enzyme	Activated	3.351	3.351	9.1e-05	CCL5,CXCL10,CXCL8,DDX58,EIF2AK2,IFI35,IFI44,IFIT1,IFIT2,IFNB1,IRF7,ISG15,ISG20,MAT2A,NMI,OAS1,RSAD2,STAT1,STAT2,TLR3,TOR1AIP2	422 (16)
PDGF BB		complex	Activated	3.336	3.336	2.07e-08	ACAT2,ADRB2,AKR7A2,ANXA11,ARAF,ATP2B1,BDKRB1,BRAP,C3,CALM1 (includes others),CCNL1,CDK4,CDKN1A,CEBPB,CSF3,CSRP2,CTH,CXCL2,CXCL8,CYCS,DAB2,DCBLD2,DUSP5,EDN1,EDNRB,EGR1,EIF4G1,EREG,F3,FHL1,FLT1,FOS,FOSB,FOXS1,GBP2,GDF15,GFPT2,HBEGF,HSD3B7,INHBA,KLF6,MAT2A,MCFD2,MGST1,MMP12,MMP2,MMP3,NAMPT,NEXN,NR4A3,OLR1,OSBPL2,PAWR,PIM1,PLK2,PSMB4,RACK1,RND3,RPS6,SCD,SLC1A1,SLC6A6,SNAI1,SOD2,SPHK1,SRSF7,STAT3,TAF9…	674 (17)
ribavirin		chemical drug	Activated	3.329	3.329	2e-05	CCL22,CD86,CXCL8,DDX58,EIF2AK2,HERC5,IFI44L,IFI6,IFIT2,IFNG,IRF7,ISG15,MX1,RSAD2,STAT1,USP18	663 (16)
HGF		growth factor	Activated	3.328	3.328	1.9e-07	ACKR4,ADAMTS1,ADGRL2,ARPC5,ASNS,BAG2,BCL2A1,BMP2,BMP2K,CALM1 (includes others),CCL5,CCNE2,CD3EAP,CD40,CDC25A,CDK4,CDKN1A,CFLAR,CGRRF1,CNBP,CUL3,CXCL2,CXCL8,DKC1,DTYMK,DUSP4,EDN1,EFNB2,EGR1,EHF,EMP1,EMP2,ERRFI1,F3,FASLG,FLT1,FOS,FOSB,GAB1,GBA,GPR4,HBEGF,HK2,HLX,HOMER1,HTR7,ICAM1,IFNG,IL12B,IL27RA,INHBA,ISG15,ISG20,ITGB8,KRR1,LDHA,LGMN,MAP3K8,MAPKAPK2,MAT2A,MDM2,MET,MMP2,NAMPT,NEK4,NFKB1,NOLC1,NPC1…	524 (13)
PGR		ligand-dependent nuclear receptor	Activated	3.316	3.316	3.53e-09	ACOD1,ACOX1,ACP5,ACSL1,ADAMTS1,AK4,ATP1B1,CAPN2,CDC42BPA,CDKN1A,CEBPA,CEBPB,CPT1B,CPT2,CREB3L2,CTDSPL,CXCL8,CYRIA,DNAJB4,EDN1,EIF1AX,ELL2,EPAS1,F3,FOS,GLS,GPR160,GRK4,HBEGF,HIF1A,HSPB11,ICAM1,IL12B,IRS1,MAT2A,MBOAT7,MTSS1,NDRG1,NPC1,NQO2,OCEL1,P2RX4,P2RY2,PAPSS2,PHF21A,PISD,PLK2,PPIF,PPM1H,PRRX1,PTGES,RAP2C,RHOC,RUNX1,S100A8,SIK3,SLC39A8,SMPDL3B,SRSF7,STAT1,STAT3,STAT5A,TBC1D8,TGFBI,TM4SF1,TNC,TN…	774 (16)
IL27	5.296	cytokine	Activated	3.307	3.307	0.000392	B2M,BST2,CCL5,CD86,CDK4,CFLAR,CTLA4,CXCL10,CXCL11,CXCL8,CXCL9,EGR1,EIF2AK2,FASLG,FOS,GADD45G,GBP2,ICAM1,ICOS,IFNG,IFNLR1,IL12B,IL2RA,MAF,MX1,OAS1,PIM1,STAT1,STAT2,TLR3,TNFSF13,TNFSF13B,VCAM1	655 (15)
MAPK1		kinase	Inhibited	-3.29	3.29	4.29e-06	ACO1,ADAM17,ADAR,ANPEP,ANTXR2,ATP1B1,B3GALT4,BICRAL,BLZF1,BST2,CAPN2,CCL5,CDKN1A,CISH,CXCL11,CXCL8,DAB2,DDX58,EGR1,EIF2AK2,EMP1,EVI5,FASLG,FOS,FOSB,FOSL2,GBP2,GLS,HERC5,HOMER1,IFI35,IFI44,IFI6,IFIT1,IFIT2,IFIT5,IFITM3,IFNG,IGFBP7,IL2RA,IRF7,IRF9,ISG15,ISG20,ITGAV,ITGB3,LGALS3BP,LZTS2,MAP3K20,MMP2,MX2,NFE2L2,NMI,NUP188,NUPR1,OAS1,OAS2,OSM,PARP12,PHF11,PLD1,PLSCR1,PML,PSMB9,SCNN1A,SIRT1,SLC4A7,SNAI…	589 (16)
TRAF2	0.55	enzyme	Activated	3.289	3.289	0.000941	CARMIL1,CCL5,CFLAR,CXCL10,CXCL8,ICAM1,IFNG,IL27,IRF4,KSR1,MAPK8,MPEG1,NDRG1,NFKB1,PBX3,PRNP,PYGL,RELA,RIPK1,TRAF2,WEE1	325 (15)
PRKD1		kinase	Activated	3.287	3.287	0.00151	CCL5,CD86,CFLAR,CXCL10,CXCL2,F3,IFNG,IL12B,IL23A,IL2RA,MMP2,MMP3,VCAM1,XIAP	417 (14)
etanercept		biologic drug	Inhibited	-3.283	3.283	0.00109	CXCL10,CXCL8,CXCL9,ICAM1,IDO1,IFNG,IL12B,IL23A,MMP12,PTGES,STAT1	509 (14)
PIK3R1		kinase	Activated	3.277	3.277	0.000613	ATF4,ATF5,ATP1A1,CXCL10,CXCL8,DNAJC3,F3,FOS,GCH1,HIF1A,HSP90B1,HSPA5,ICAM1,IFNG,IL12B,IRF7,ISG15,LDHA,MMP2,NFE2L2,SOD2,VCAM1	540 (14)
CCL5	1.46	cytokine	Activated	3.275	3.275	0.00103	ATF4,C5AR1,CAPN2,CCL5,CD40,CXCL2,CXCL8,EMP1,FOS,IFNG,NAMPT,OLR1,PLAUR,PNP,PPIF,SERPINB2,SQLE,STAT1,STAT3,TLR4	622 (13)
tunicamycin		chemical - endogenous non-mammalian	Activated	3.266	3.266	1.43e-10	ACACA,ACOX1,ADIPOR2,ARF4,ASNS,ATF4,ATF6,BACE1,CAD,CDKN1A,CEBPB,CLPP,CPT2,CREB3L2,CXCL2,DNAJC3,ECD,EDEM2,EGR1,EIF2S1,EIF4EBP1,FITM2,GOLGA3,HERPUD1,HSP90B1,HSPA5,HSPA9,ICAM1,IFNB1,LMAN1,MANF,MMP3,MORF4L2,MTHFR,NARS1,NDRG1,NEDD4L,NR1H3,PCK2,PDRG1,PPARA,PRNP,RIPK1,SCD,SEC22B,SEC24D,SEC61A1,SEC61G,SIGMAR1,SLC20A1,SLC7A11,SRP19,SRPRA,SURF4,TBCB,TLR2,TMED3,UBXN4,VCAM1,WARS1,XBP1,XIAP	693 (16)
IL3		cytokine	Activated	3.264	3.264	3.45e-10	ACOX1,ADA,ALDH2,ARG1,ARHGAP29,ATF5,BMP2,BNIP3L,CASP9,CAT,CBFB,CCT5,CD40,CD53,CD86,CDKN1A,CEBPZ,CISH,CRAT,CREM,CSF3,CSNK1A1,CTLA4,CXCL8,CXCL9,DOK2,EGR1,EIF1AX,EIF2AK2,FOS,FOSL2,FUS,GADD45G,GZMA,HBEGF,HK2,HNRNPA2B1,HSP90B1,HSPA5,HSPA9,ICAM1,IL12B,IL2RA,IL33,ITGAV,ITGB3,KPNB1,LYN,MDM2,MMP3,MS4A2,MYO1C,NARS1,NCL,NIFK,OSM,PIM1,PLA2G7,PSMA5,PSMB7,PSME1,PTPN11,RPL11,RPL4,RPL5,RPS12,RPS17,RPS6,SEMA7A,SER…	527 (13)
Sn50 peptide		chemical toxicant	Inhibited	-3.26	3.26	0.0101	BCL2A1,CXCL10,CXCL2,CXCL8,ICAM1,IFNG,IFNGR2,IL15,LIPG,MMP2,RACK1,SNAI1,TNFRSF21,VCAM1,XIAP
Nr1h		group	Inhibited	-3.259	3.259	0.0172	ABCA1,ABCG1,ACACA,ACADL,ATP1B1,C3,CCL5,CCR2,CCR7,CD40,CPT2,CSF3,CXCL10,CXCL8,ECE1,EDN1,FECH,FLT1,H6PD,IFNB1,IL12B,IL15,MED1,NPC1,PML,PTCH1,PTGES,SCD,TLR4
ERK		group	Activated	3.243	3.243	3.85e-05	ABCA1,ACP5,ACSL5,CDK4,CDKN1A,CFLAR,CXCL10,CXCL2,CXCL8,CYP1A1,DUSP4,EDN1,EGR1,EIF2AK2,EPAS1,EREG,EZH2,FOS,FOSL2,GDF15,GPRC5C,HBEGF,HEY1,HOMER1,ICAM1,IFNAR1,IFNG,IL12B,IL23A,IL23R,IRS1,ITGAV,ITGB3,JAG1,MAP4K4,MMP2,MMP3,NDRG1,NFE2L2,PDK4,PECAM1,PTGES,RAB7B,RUNX2,S100A12,SERPINB2,SLC4A7,SNAI2,STAT1,TIMP1,TNFAIP8,UGCG,VCAN	659 (14)
IFN type 1		group	Activated	3.241	3.241	5e-06	BST2,CCL5,CGAS,CXCL10,CXCL8,DDX58,DHX58,EIF2AK2,IDO1,IFIT1,IFIT2,IFNG,IL12B,IL27,ISG15,PML,STAT1,STAT2,TNFSF13B	437 (15)
F2		peptidase	Activated	3.238	3.238	0.000678	AKR1B1,ALDH1B1,CAD,CBR3,CD68,CDKN1A,CFLAR,CXCL10,CXCL8,ECE1,EDN1,EDNRB,EGR1,EHD4,EIF4A1,ELL2,EREG,F3,FHL1,FLT1,FOS,FOSB,FOSL2,HBEGF,HIF1A,HIVEP1,ICAM1,KIF13A,KLF6,LAMP2,MAP3K5,MFHAS1,MMP2,MTSS1,NCF2,NR4A3,OSM,PLAUR,PLCB3,PPIF,RCAN1,SAMD4A,SLC16A5,SLC2A6,SOD2,TOMM40,TRAF1,TRIO,TXNRD2,UBE2S,UCK2,VCAM1	655 (15)
Map3k7		kinase	Activated	3.232	3.232	0.000144	CCL5,CMPK2,CXCL10,EDN1,HBEGF,IFIT2,IFNB1,IFNG,IL15,ISG15,ISG20,OSR1,RILPL1,RSAD2,SCD,SESN1,SNAI1,SPHK1,TLR3,VCAM1	448 (17)
TLR8	-1.456	transmembrane receptor	Activated	3.232	3.232	0.0257	CCR7,CD40,CD86,CXCL10,CXCL2,CXCL8,IFNB1,IFNG,IL12B,IL27,VDR
TREX1	0.324	enzyme	Inhibited	-3.231	3.231	1.25e-06	CD86,CXCL10,IFI44,IFI44L,IFIT1,IFIT2,IFNB1,ISG15,ISG20,MX1,OAS1,USP18	226 (7)
IL24		cytokine	Activated	3.23	3.23	0.00188	BATF2,CXCL8,EIF2AK2,FASLG,GADD45G,HBEGF,HSP90B1,HSPA5,IFNG,IL12B,IL23A,IL27,IRF4,XBP1	649 (14)
IL12 (complex)		complex	Activated	3.228	3.228	0.000234	ACADL,CCL22,CCL5,CCR2,CCR7,CD86,CISH,CXCL10,CXCL11,CXCL8,DDB1,DDB2,FASLG,FOS,FURIN,GADD45G,GLG1,GPT,GZMA,HLX,ICAM1,ICOS,IDO1,IFIT2,IFNG,IFNGR2,IL12B,IL15,IL18RAP,IL27,IL2RA,IRF4,ISG15,ISG20,KLRC4-KLRK1/KLRK1,MAP3K8,MMP2,PIM1,RAD23B,STAT4,TIMP1,TLR2,TLR4,XCL1	589 (17)
JAK1		kinase	Activated	3.213	3.213	1.7e-06	CD40,CDKN1A,CSF3,EIF2AK2,FOS,HIF1A,ICAM1,IFIT2,IL19,IL4R,IRF7,IRF9,MAP3K8,MMP2,MX1,OSMR,PSMB9,RUNX1,SNAI1,STAT1,STAT2,STAT3,TNFRSF21,USP18	579 (16)
PI3K (family)		group	Activated	3.211	3.211	0.000214	ABCA1,ABCG1,ATG12,ATG7,CAT,CFLAR,CXCL10,CXCL11,CXCL8,CXCL9,FOS,HIF1A,HSPA5,IFIT1,IL12B,ISG15,MMP12,MMP2,MMP3,NFE2L2,NQO1,PTGS1,SIRT1,SKIL,SLC4A7,SNAI2,TNC,XIAP	523 (13)
JAK		group	Activated	3.207	3.207	0.000118	CD40,CXCL10,DDX58,EIF2AK2,HIF1A,IFI6,IFIT1,IFIT2,IFITM3,IL12B,IL33,ISG15,RSAD2,STAT1,STAT5A	534 (16)
SP1		transcription regulator	Activated	3.179	3.179	0.00943	ABCA1,ABHD2,ACSL1,ACVRL1,ADA,ADAMTS1,ANKH,ASNS,B4GALT5,BACE1,BAG2,BNIP3L,CAD,CAT,CCL22,CCL5,CD40,CDK4,CDKN1A,CEBPA,CEBPB,CREM,CTH,CXCL10,CXCL8,CYBRD1,CYP51A1,EGR1,EIF2AK2,EREG,F3,FASLG,FLT1,FOS,FYN,GDF15,HBEGF,HIF1A,HINT1,HK2,HSPA5,ICAM1,IFITM3,IFNB1,IFNG,IL15,IL21R,IL4R,IRAK3,IRF4,ITGAV,ITGB3,KLF6,MAT2A,MET,MIER1,MMP2,NCF2,NDRG1,NFKB1,P2RX7,PCYT1A,PDHX,PIM1,PLAA,PLAUR,PRKCD,PRNP,PTDSS1,PTGS1,REL…	820 (19)
JAK2	0.773	kinase	Activated	3.173	3.173	0.00683	ACER2,CCL5,CDC25A,CDC42BPB,CDKN1A,CFLAR,CXCL10,CXCL8,DCXR,EGR1,FOS,GBP2,ICAM1,IL19,JAK2,KDM6A,LYN,MYL12A,OSM,OSMR,PCBP4,PECAM1,PLK2,PSMB9,SEMA6B,SKIL,SLC11A1,STAT1,STAT3,XIAP	584 (16)
IFNK		cytokine	Activated	3.156	3.156	5.27e-07	CD40,CD86,CXCL10,CXCL11,CXCL9,EIF2AK2,IFNG,MX1,OAS1,STAT1,STAT4,TLR3,ZBP1	508 (15)
estriol		chemical - endogenous mammalian	Inhibited	-3.148	3.148	0.0451	CCR7,CD40,CXCL10,CXCL2,FASLG,IFNG,IL23A,IL23R,IRS1,SDC3
IFNL4		cytokine	Activated	3.138	3.138	4.29e-08	CXCL10,CXCL11,DDX58,DHX58,IFIT1,ISG15,MX1,OAS1,OAS2,STAT1	322 (10)
sorafenib		chemical drug	Inhibited	-3.132	3.132	2.81e-05	ATF5,CCL5,CDK4,CFLAR,CISH,CXCL10,CXCL8,CXCL9,FLT1,HIF1A,HSPA5,IFIT2,IFNG,IL2RA,OAS1,PIM1	546 (15)
3M-001		chemical drug	Activated	3.13	3.13	0.0122	CD40,CD86,CXCL10,CXCL8,IFNB1,IFNG,IL12B,ISG15,MX1,STAT1
etoposide		chemical drug	Activated	3.129	3.129	8.14e-05	ABCG1,ACHE,ADAM17,BCL2A1,BCL2L14,CCL5,CD40,CD86,CDC25A,CDK4,CDKN1A,CEBPA,CFLAR,CXCL10,CXCL8,CYCS,DHX9,DUSP4,E2F3,FANCD2,FASLG,GADD45G,GDF15,HK2,ICAM1,IFIT2,IFNB1,IFNG,IRF7,JAK2,LIMA1,MDC1,MDM2,RELA,RNF144B,S100A2,SENP1,SENP2,SIRT1,SOD2,SPHK1,SVIL,TP63,XIAP,ZNF281	655 (15)
poly dA-dT		chemical reagent	Activated	3.112	3.112	0.00031	CCL5,CGAS,CXCL10,CXCL8,IFNB1,IFNG,ISG15,RSAD2,STAT1,ZBP1	470 (18)
SAA1		transporter	Activated	3.111	3.111	0.0148	ARG1,CCL5,CEBPA,CSF3,CXCL10,CXCL8,IL12B,MMP2,MMP3,S100A8
Sb202190		chemical - kinase inhibitor	Inhibited	-3.111	3.111	0.000639	CD86,CDKN1A,CEBPB,CXCL10,CXCL8,CYP1A1,EGR1,FASLG,FOS,HIF1A,HSPA5,ICAM1,IFIT1,IFNB1,IFNG,IL12B,IL23A,IL27,MAPK6,MAPK8,MMP2,P4HA1,PPARA,RETSAT,S100A8,SNAI1,SNAI2,TP63,VCAM1,VDR	368 (12)
ionomycin		chemical reagent	Activated	3.108	3.108	8.91e-08	ANKH,BCL2A1,BMP2,CD276,CRTAM,CSF3,CTLA4,CXCL10,CXCL8,DNAJC3,DUSP5,EGR1,EIF2AK2,EIF4E,EIF4EBP1,EIF4EBP2,EIF4G1,FASLG,FGF18,FOS,FOSB,GCH1,HIF1A,HSPA5,HTR7,ICAM1,ICOS,IFNG,IL12B,IL23R,IL2RA,IL4I1,IRF4,LDHA,MAF,MAPK8,NCL,P2RY2,PIM1,PTAFR,PTPRJ,RAB10,RCAN1,RELA,SIRT1,SLC6A6,SSB,STAT3,TLR2,XCL1	565 (14)
RELB		transcription regulator	Activated	3.105	3.105	0.0196	B2M,CD40,CDKN1A,CXCL8,DMTF1,FANCD2,IFNB1,IFNG,IRF4,LTBR,MAP3K8,MAT2A,NFKBIB,RELA,SOD2,STAT4
ELAVL1		other	Activated	3.102	3.102	0.000643	ABCA1,ACHE,ANXA11,ARAF,B2M,CALM1 (includes others),CASP9,CD86,CDKN1A,EIF4G1,FOS,HNRNPD,IFI44,IFITM3,IRF9,LGALS3BP,MAT2A,MPEG1,NCL,OAS1,OAS2,OSBPL2,PLA2G7,PSMB4,PTPRC,RACK1,RPS6,SIRT1,SLC7A11,SRSF7,STAT1,STAT3,TAF9,TIMM17A,TP63,USP18,VAPB,VCAM1,WARS1,WEE1,WNT5A,XIAP	742 (14)
DNASE2		enzyme	Inhibited	-3.099	3.099	0.000495	ACKR4,CXCL10,CXCL2,DHX58,IFNB1,IFNG,IRF7,ISG15,OAS1,RSAD2,USP18,ZBP1
CLEC7A		transmembrane receptor	Activated	3.092	3.092	0.00311	CCL22,CCR7,CSF3,CXCL2,CXCL8,IFNG,IL12B,IL23A,IL33,TLR4	488 (12)
RICTOR		other	Inhibited	-3.092	3.092	2.24e-08	ATP5F1A,ATP6V0A1,ATP6V1C1,ATP6V1D,ATP6V1E1,ATP6V1G3,CFLAR,COX6B2,COX7A1,COX7A2,COX7B,DAXX,EGR1,HIF1A,HK2,IFIT2,IFNG,ISG15,NDUFB10,NDUFB6,NDUFB9,NDUFS2,NDUFS3,NDUFS8,NDUFV2,OAS2,PHF11,POMP,PPA1,PSMA1,PSMA3,PSMA5,PSMB10,PSMB2,PSMB4,PSMB7,PSMB9,PSMC1,PSMC2,PSMC6,PSMD11,PSMD12,PSMD13,PSMD14,PSMD2,PSMD4,PSMD6,PSMD7,PSMD8,PSME1,PSME3,PSME4,PSMF1,RPL11,RPL21,RPL23,RPL4,RPS18,RPS6,RPS8,RPSA,RSL24D1,SDHB,…	773 (18)
IL17F		cytokine	Activated	3.074	3.074	0.00811	CSF3,CXCL10,CXCL2,CXCL8,ICAM1,IFNG,MMP3,TNFRSF1B,TRAF3IP2,TRAF6	459 (14)
NS-398		chemical reagent	Inhibited	-3.069	3.069	0.0112	ARG1,BMP2,CAPN2,CCL5,CCNK,CDKN1A,CEBPB,CXCL8,DNM2,F3,HIF1A,ICAM1,IFNG,IL2RA,MMP2,PSMB9,PTGES,PTGS1,RUNX2,S100A8,SERPINB2
SAA		group	Activated	3.068	3.068	0.00196	ARG1,CSF3,CXCL8,F3,ICAM1,IL12B,IL23A,IL33,IRF4,RELA,TLR2,VCAM1	418 (13)
enterotoxin B		biologic drug	Activated	3.063	3.063	0.0152	BNIP3L,CCL22,CCL5,CD40,CSF2RB,CSF3,CTLA4,CXCL10,CXCL2,ICAM1,IFNG,IL12B,IL2RA,IL33,LTBR,RSAD2,SRXN1
hydrogen peroxide		chemical - endogenous mammalian	Activated	3.06	3.06	0.00644	ACAT2,ADAM17,APP,ATF6,ATG7,BCL2A1,CASP9,CAT,CCR2,CD68,CD86,CDC34,CDKN1A,CFLAR,CSF3,CXCL8,CYCS,CYP1A1,CYP51A1,DDX52,DPAGT1,DUSP16,DUSP4,EDN1,EGR1,EPAS1,EZH2,FASLG,FDXR,FOS,GDF15,HBEGF,HIF1A,HSPA5,ICAM1,IDE,IFI6,IFIT2,IFNB1,IFNG,IL2RA,IRS1,ITGB3,MAPK8,MDM2,MMP2,MMP3,MSR1,MT-CO1,NFE2L2,NQO1,OAZ2,PDCD10,PIM1,PKIA,PLAUR,PRDX2,PRKAB1,RIPK1,RNF19B,RPL21,RPL5,RSL1D1,RUNX2,SCNN1A,SESN1,SHC1,SIRT1,SLC20A1,…	577 (15)
tosedostat		chemical drug	Activated	3.058	3.058	2.37e-05	ASNS,ATF5,CARS1,CDKN1A,CEBPB,CTH,CXCL8,FYN,MARS1,RETN,SLC38A2,SLC7A11,WARS1
RIPK2		kinase	Activated	3.053	3.053	1.02e-07	ABCA1,ACACA,ACADL,ACOD1,ACOX1,ACSL1,CCL5,CD40,CD86,CXCL10,CXCL2,ICAM1,IFNB1,IFNG,IL33,NR1H3,PDE4B,PNPLA2,PPARA,PTGES,SCD,SLC27A1,SLC2A6,SOD2,TRAF1,VCAM1	473 (12)
lysophosphatidylinositol		chemical - endogenous mammalian	Activated	3.051	3.051	0.0045	BMPR1A,C3,CSF3,CXCL8,F3,GLS,ICAM1,IL15,IL33,LDHA,OLR1,SOD2,TLR3	396 (11)
SRC (family)		group	Activated	3.047	3.047	0.00037	ATP1A1,BMP2,CYP1A1,EGR1,FLT1,HIF1A,ICAM1,IFNB1,IL12B,IL27,ITGAV,ITGB3,SLC4A7,SNAI1,STAT1,VCAM1	390 (13)
PPARGC1A		transcription regulator	Inhibited	-3.047	3.047	0.000144	ACACA,ACADL,ACOX1,ADAMTS1,ALAS1,ATP5F1A,BNIP3,C3,CALM1 (includes others),CAT,CD40,CD68,CDKN1A,CEBPB,COX7B,CPT1B,CS,CXCL10,CXCL14,CYCS,CYP1A1,DLAT,EDN1,EMILIN2,ENDOG,EPAS1,FNDC5,GDF15,GOT2,HIF1A,HK2,IDH3A,IGFBP7,IL4R,INHBA,IRS1,LDHA,MCM4,MMP2,MRPS31,MT-CO1,NCEH1,NDUFS8,NDUFV2,NR1H3,OLR1,PCK2,PDK4,PGAM1,PHYH,PLA2G7,PLIN5,PNPLA2,PPARA,RUNX2,SCD,SCO2,SDHB,SEMA6A,SIRT5,SLC25A20,SOD2,ST8SIA5,TIMM22,TIM…	755 (18)
eicosapentenoic acid		chemical drug	Inhibited	-3.045	3.045	0.0303	CAT,CD40,CD86,CEBPB,FOS,IL12B,IL2RA,NFE2L2,NFKB1,PDK4,PNPLA2,PPARA,PSMC2,PSMC6,PTGES,RELA,SLC25A20,TNFRSF1B,UBE2B
MIF		cytokine	Activated	3.022	3.022	0.000412	ARG1,ATF5,CDC34,CEBPB,CXCL2,CXCL8,FOS,HIF1A,ICAM1,IFNG,IL12B,IL15,IL23A,IL23R,IL2RA,IL4R,IL7,LTBR,MAPK8,MET,MFN1,MMP2,MMP3,NR1H3,RETN,RPS27,TIMP1,TLR4,VCAM1	624 (13)
IFNL3		cytokine	Activated	3.02	3.02	9.98e-07	DDX58,IFNG,IFNLR1,IL12B,IL15,IL23A,IL2RA,ISG20,MX1,RSAD2,STAT1,TLR2,TLR3,TLR4,USP18	644 (15)
tretinoin		chemical - endogenous mammalian	Activated	3.011	3.011	4.01e-07	ABCA1,ABCG1,ABHD2,ACOX1,ACSL1,ADA,ADAR,ALAS1,ANPEP,ANXA1,APCDD1,APP,ARG1,ARHGAP1,ARHGAP29,ASNS,ATF4,ATOH8,BACE1,BCL2A1,BLZF1,BMP2,BMPR1A,BNIP3,BNIP3L,C3,C5AR1,CAD,CALM1 (includes others),CAPN2,CAPN7,CASP9,CASZ1,CBFB,CCL22,CCPG1,CCT5,CD53,CD68,CD82,CD86,CDK4,CDKN1A,CEBPA,CEBPB,CEBPZ,CFP,CPT1B,CRAT,CREM,CSF3,CSNK1A1,CSRNP1,CTLA4,CTSL,CXCL10,CXCL2,CXCL8,CXCR5,CYP1A1,CYP2R1,CYP4F22,CYP4F3,DAB2,DCSTAM…	761 (15)
RIPK1	0.094	kinase	Activated	3.008	3.008	0.000277	APP,ARG1,CAT,CCL5,CFLAR,CXCL10,CXCL2,CXCL8,IFNB1,IL12B,IL33,MDM2,MMP12,NFKB1,WNT5A	362 (13)
NUPR1	3.454	transcription regulator	Activated	3.007	3.007	1.85e-07	ABCC5,ABL2,ADCY9,ADRB2,ANGEL1,ATP6V0A1,AVPI1,BNIP3,BRI3BP,CARMIL1,CCDC9,CD68,CDK4,CEBPB,CENPL,CHUK,CXCL8,DAGLA,DGCR8,DIPK2A,DNTTIP1,DUSP5,ELL2,EREG,ETV1,EXTL2,FAM111A,FAM111B,FAM114A1,FANCD2,FLVCR1,FUCA1,FUT11,GBP2,GCH1,GDF15,GRAMD2B,HBEGF,HFE,HJURP,HK2,HNRNPA2B1,HNRNPM,IFIT2,IPP,KANK2,KAT5,KLF6,LMNB1,MAT2A,MKKS,MMP12,MTFMT,MX2,NAAA,NDRG1,NRBF2,NSL1,NUPR1,OSER1,PARP9,PEX12,PIM1,PLEKHM3,PMP22,PPWD…	384 (7)
PLK4		kinase	Activated	3	3	0.00387	CD40,CMPK2,CXCL10,EDN1,IFIT2,IFNB1,IL15,MMP3,USP12
OSCAR	0.347	other	Activated	3	3	0.0065	CCR2,CD40,CD86,CXCL2,CXCL8,ICAM1,IL12B,JAK2,MAP3K8,TLR8	606 (13)
SAFB	0.086	other	Inhibited	-3	3	0.000592	B2M,CCL5,CXCL10,CXCL11,CXCL8,FOS,IFNB1,ISG20,MAP3K8,NUPR1,PAPSS2,PSMB9,RBM8A,S100A8,UBE2B,UBE2Q1
N-acetyl-L-cysteine		chemical drug	Inhibited	-2.998	2.998	0.000137	ADORA2B,ATF4,ATP1A1,BCL2A1,BMP2,BNIP3,C3,CASP9,CCL5,CCR2,CD86,CDKN1A,CFLAR,CHRNA9,CXCL10,CXCL8,EDN1,EGR1,FASLG,FOS,HBEGF,HIF1A,HSPA5,ICAM1,IFNB1,IFNG,IL12B,IL15,IL23A,IL2RA,MAP1LC3B,MAPK8,MMP2,MSR1,NCF2,NFE2L2,NQO1,PLAUR,PPRC1,PRDX2,RELA,RUNX2,SLC16A1,SMAD4,SNAI1,SOD2,TLR4,TNC,VCAM1,XIAP	681 (16)
EDN1	6.857	cytokine	Activated	2.993	2.993	4.35e-05	ANXA1,ATF6,BAG2,BCL2A1,CCR7,CDC25A,CXCL8,EDN1,EDNRB,EGR1,EIF3J,EREG,ERRFI1,FOS,FOSB,HBEGF,HEY1,HIF1A,HSPA5,HSPA8,ICAM1,INHBA,ITGAV,ITGB3,MAP2K1,MMP2,MMP3,MPRIP,MSN,NPM1,OLR1,PLAUR,PLOD1,PPARA,PRKCD,PTGS1,RPSA,SERPINB2,TIMP1,TNC,TPM4,TPT1,VCAM1,VCAN,XIAP	872 (16)
LDL		complex	Activated	2.992	2.992	2.33e-10	ABCA1,ABCG1,BCL2A1,BMP2,C3,CAPN2,CCL5,CCR2,CCR7,CD40,CD68,CDKN1A,CFLAR,CREM,CXCL10,CXCL11,CXCL2,CXCL8,DLL4,ECE1,EDNRB,EGR1,F3,FASLG,FOS,FOSB,G0S2,HIF1A,HSP90B1,HSPA5,HYOU1,ICAM1,IDO1,IFIT2,IFNB1,IFNG,IL12B,IRAK3,IRF7,ITGAV,ITGB3,JAK2,MMP12,MMP2,MMP3,MSR1,MX1,NAMPT,NFKB1,NPC1,NR1H3,NR4A3,OLR1,OSCAR,PECAM1,PTAFR,RCAN1,RND3,S100A8,SHC1,SIGLEC1,SOD2,SPHK1,STAT3,TGFBR1,TLR2,TLR4,TNFAIP6,TRAF6,VCAM1,XB…	659 (14)
epigallocatechin-gallate		chemical drug	Inhibited	-2.99	2.99	0.000635	ACP5,APP,BHLHE41,CASP9,CAT,CCL22,CCL5,CDKN1A,CEBPA,CEBPB,CFLAR,CSF3,CXCL10,CXCL8,EDN1,EGR1,F3,FASLG,FOS,FOSB,FOSL2,GSR,HIF1A,ICAM1,IFNG,IL12B,ISG15,ITGAV,ITGB3,LTBR,MAP3K5,MDM2,MMP2,MMP3,NFE2L2,RELA,SLC16A1,SMAD4,SNAI1,SNAI2,STAT1,TIMP1,TLR4,TRAF1,VCAM1,XIAP	359 (12)
HSF2		transcription regulator	Activated	2.985	2.985	0.0331	CCT4,CCT5,CCT7,CCT8,HIF1A,PSMA1,PSMA5,PSMB2,TCP1
FLI1		transcription regulator	Activated	2.984	2.984	0.00745	CCL5,CSF3,CXCL10,EGR1,ERG,HSPA8,IL2RA,LDHA,MDM2,NEU1,NPM1,RACK1,SNRPB,TCP1,TNC	273 (7)
mir-17		microRNA	Inhibited	-2.981	2.981	0.0104	ABCA1,APP,ARID4B,CDKN1A,CXCL8,DAB2,E2F3,MAP3K5,MAPK8,MDM2,PKD2,PSMD13,RUNX1,STAT3,TAX1BP1,TGFBR1,TRAF2,ZNF512B
IL12A		cytokine	Activated	2.973	2.973	7.32e-05	CCL5,CD86,CFLAR,CXCL10,FASLG,ICAM1,ICOS,IFNG,IL12B,IL27,IRF9,STAT1,STAT2,STAT3,STAT4,VCAM1	582 (16)
C5		cytokine	Activated	2.973	2.973	0.000475	ATF6,C5AR1,C5AR2,CCL5,CD86,CSF3,CXCL10,CXCL2,CXCL8,DAG1,EFNB2,EGR1,F3,FASLG,FLT1,GDF15,HIVEP1,HSPA5,ICAM1,IFNG,IFNGR2,IL12B,IL23A,IL27,MET,MMP3,NFE2L2,NFKB1,VCAM1	534 (14)
TNFSF11		cytokine	Activated	2.971	2.971	3.86e-07	ACOD1,ACP5,ADORA2B,AEBP2,BCL2A1,CAPN2,CCL5,CD40,CDC42EP4,CDKN1A,CEBPA,CSF3,CXCL8,CYP1A1,DAB2,DCSTAMP,DOK2,DUSP16,F3,FOS,FRRS1,GCH1,GTF2H1,HCLS1,ICAM1,IFNB1,IFNG,IL12B,IL15,IRF4,ITGAV,ITGB3,MAP2K1,MT-CO1,NFKB1,NFKBIB,NME6,NR1H3,OCSTAMP,OSCAR,PIM1,PLAUR,PLD1,POR,RCAN1,SENP2,SH3PXD2A,SIGLEC15,SIGMAR1,SLC20A1,SMARCAD1,SOD2,SRXN1,STAT1,TLR2,TLR4,TNFRSF1B,TNIP1,TRAF1,TRAF6,TSPAN13,USP18,VCAM1	531 (13)
IL37		cytokine	Inhibited	-2.97	2.97	0.00152	BMP2,CSF3,CXCL10,CXCL2,CXCL8,IFNG,IL27,TIMP1,VCAM1	386 (12)
TRADD		other	Activated	2.967	2.967	0.00509	BCL2A1,CXCL11,CXCL2,CXCL8,ICAM1,IFNB1,RND1,TRAF1,VCAM1	362 (12)
CEBPB	2.053	transcription regulator	Activated	2.967	2.967	0.00824	APCDD1,APP,ARG1,ASNS,BCL2A1,C3,CCL5,CDC25A,CDKN1A,CEBPA,CEBPB,CLPP,CSF3,CXCL10,CXCL2,CXCL8,CYP1A1,DAB2,DDB2,DDX5,DHX9,E2F3,EFNB2,FHL1,FOS,FTL,HSPA8,ICAM1,IFIT2,IFITM3,IFNG,IL12B,IL7,IRAK3,IRF4,IRF7,IRF9,IRS1,LAMC1,LCP2,LEMD3,LGMN,LYN,MMP3,MSR1,NFKBID,NR1H3,NUPR1,PDK4,PLAUR,PPARA,PRKCD,PSMA3,PTGES,PTGS1,RAD18,RCAN1,RUNX2,SCD,SERPINB2,SIRT1,SLC38A2,SRP54,STAT1,STAT3,TLR8,TM4SF1,TNFAIP6,VCAN,VDR,XBP1	854 (20)
IKZF2		transcription regulator	Inhibited	-2.967	2.967	0.0331	CD53,GZMA,ICAM1,ICOS,IFNG,IL4R,IRF4,IRF7,STAT4
CD 437		chemical drug	Inhibited	-2.96	2.96	3.87e-05	AKR1B1,AP2M1,AP2S1,ARPC3,ATP5F1A,CCL5,CDK4,CDKN1A,CEBPB,COX7A2,COX7B,EEF2,EIF4A1,F3,FOS,FSCN1,FTL,GDF15,HSPA8,ILF2,MGST1,NARS1,NDUFB9,NPM1,PGAM1,PHYH,PSMF1,RASL10B,RPL11,RPL19,RPL24,RPL36AL,RPS17,RPS27,SLC38A7,SNRPB,SNRPF,SRSF3,SSBP1,SSR2,TIMM8B,TMSB10/TMSB4X,UBL5,UGCG,VDAC2,YBX1	476 (12)
ECSIT		transcription regulator	Activated	2.945	2.945	0.00387	CFLAR,CXCL8,IRF7,NFKB1,PIM1,PLAUR,SOD2,STAT5A,TRAF1	393 (13)
RNASE2		enzyme	Activated	2.942	2.942	0.0331	CCL22,CCL5,CD86,CXCL10,CXCL9,IL12B,IL2RA,IL7,OSM
imatinib		chemical drug	Inhibited	-2.941	2.941	1.17e-06	ABL1,APP,ATF6,ATP1B1,ATP2B1,ATP6V1C1,BCL2L14,BMP2,CASP9,CDKN1A,CEBPA,CEBPB,CFLAR,CNBP,COX7A2,COX7B,CUL3,CXCL10,DAB2,DHX15,DNAJB6,ECD,EPAS1,FECH,HSP90AB1,HSP90B1,HSPA5,HSPA8,HYOU1,IDO1,IFIT2,IFNG,IL7,IRF4,KAT5,LAMTOR3,LYN,MADD,MAPK6,MDM2,MTOR,NCL,NDUFB6,NDUFS2,NPM1,NQO1,OPTN,PIM1,PPA1,PPIF,PRNP,PTPN11,RAB18,RGL2,SIRT1,SLC20A1,SMARCA4,SMNDC1,SNRPF,SRSF5,SRSF7,STAT1,STAT3,STAT5A,TADA3,TCIRG1,TNFSF13…	866 (16)
MYCN		transcription regulator	Activated	2.926	2.926	3.63e-07	ABCA1,ABCB10,ABCC3,ABCD1,ABCG4,AEBP2,AMOTL2,ATXN2,B2M,CAD,CCNT1,CDKN1A,CTDNEP1,EEF1G,EEF2,EIF4A1,EIF4G2,EZH1,EZH2,FASLG,FRMD6,GRB2,HK2,HSP90AB1,IGFBP7,INHBA,LDHA,MAGT1,MAT2A,MDM2,MMP2,MRE11,MTF2,MYL12A,NCL,NDRG1,NPM1,PSMB7,PTDSS1,RNF11,RPL11,RPL19,RPL21,RPL23,RPL23A,RPL24,RPL27,RPL4,RPL5,RPS12,RPS17,RPS25,RPS27,RPS6,RPS8,S100A10,SDC2,SIRT1,SLC16A1,SLC25A19,SLC38A2,SUZ12,TMEM109,TPI1,WAC,ZFAND5	808 (17)
prostaglandin J2		chemical - endogenous mammalian	Activated	2.926	2.926	0.00036	CDKN1A,CFLAR,CXCL8,GDF15,PSMA3,PSMA5,PSMB2,PSMB4,PSMB7,PSMD12,PSMD6,PSMD8	770 (18)
miR-17-5p (and other miRNAs w/seed AAAGUGC)		mature microRNA	Inhibited	-2.912	2.912	0.000557	APP,ARID4B,BMP2,CDKN1A,CXCL8,E2F3,HBP1,HIPK3,IKZF4,ITGB8,MMP3,PKD2,PPARA,RHOC,RUNX1,RUNX2,STAT3,TP63	701 (10)
PLIN5	0.898	other	Activated	2.905	2.905	0.00152	ACAA2,ACADL,ACOX1,ATF4,CPT1B,NFE2L2,NQO1,PDK4,PNPLA2,POR,PPARA,TXNRD1	607 (10)
carbonyl cyanide m-chlorophenyl hydrazone		chemical toxicant	Activated	2.905	2.905	0.0341	ATF4,CHRNA9,CXCL8,DUSP5,ERRFI1,GDF15,HK2,MAP1LC3B,NAMPT,OSCAR,PPRC1,RND3
CD14		transmembrane receptor	Activated	2.9	2.9	0.000144	BCL2A1,CCL5,CISH,CXCL10,CXCL2,CXCL8,F3,GPT,ICAM1,IFIT1,IFNB1,IFNG,IL12B,IL2RA,MSR1,NFKB1,TLR2,VCAM1	383 (15)
2-amino-1-methyl-6-phenylimidazo-4-5-b-pyridine		chemical toxicant	Activated	2.874	2.874	0.00243	CCT4,CCT5,CCT7,CCT8,CDK4,G3BP1,HSPA5,HSPA8,PSMB2,PSMB4,PSMB9,PSME1,UBA1
TBK1	0.62	kinase	Activated	2.858	2.858	7.19e-08	ACOD1,CCL5,CD40,CD86,CMPK2,CXCL10,CXCL11,CXCL2,CXCL8,EDN1,ICAM1,IFI44,IFIT1,IFIT2,IFNB1,IFNG,IL12B,IL15,INHBA,IRF7,ISG15,ISG20,NFKB1,NMI,OAS1,OAS2,RELA,RILPL1,RSAD2,SH3BP5,TLR2,TLR3	414 (15)
IL10		cytokine	Inhibited	-2.855	2.855	2.26e-06	ABCA1,ACP2,ARG1,ASAH1,ATP6V0A1,BCL2A1,BDKRB1,BMP2,BMPR1A,CASP8AP2,CCL22,CCL5,CCR2,CCR7,CD40,CD68,CD86,CDKN1A,CFLAR,CHUK,CSF2RB,CSF3,CTLA4,CTSZ,CXCL10,CXCL11,CXCL2,CXCL8,CXCL9,EHF,F3,FASLG,FOS,GPRC5B,GZMA,HEXB,HMGB2,HTATIP2,ICAM1,IDO1,IFIT2,IFNB1,IFNG,IFNGR2,IKBKB,IL12B,IL23A,IL27,IL33,IL4R,IL7,INCENP,INHBA,KLRC4-KLRK1/KLRK1,LAMP2,LGMN,LYN,MAF,MAP3K8,MMP2,MS4A2,MSR1,NFKBID,NR4A3,OSM,PDE4B,PSMB9,PT…	625 (15)
MYC		transcription regulator	Activated	2.833	2.833	3.28e-10	ABCA1,ABCB10,ABCC3,ABCD1,ABCG4,ACACA,ACOD1,ADAMTS1,AEBP2,AHCY,AOPEP,APCDD1,APP,ARAF,ARG1,ARHGAP22,ASNS,ATF4,B4GALT7,BAG1,BCL2A1,BMPR1A,C12orf49,CAD,CAPN2,CASP9,CCNE2,CD86,CDC25A,CDC34,CDK4,CDKN1A,CEBPA,CFLAR,CHRNB1,CIAO2A,CNBP,CPT2,CSDE1,CSRP2,CTDSPL,CUL1,CXCL10,CXCL11,CXCL8,CXCL9,CYCS,DDB2,DDX18,DDX5,DDX54,DEK,DKC1,DUSP4,DUSP5,E2F3,EDN1,EEF2,EGR1,EIF2B1,EIF2B4,EIF2S1,EIF2S2,EIF4A1,EIF4E,EIF4EBP1…	955 (18)
PLK2	0.597	kinase	Activated	2.828	2.828	0.0108	CD40,CMPK2,CXCL10,EDN1,IFIT2,IFNB1,IL15,USP12
JAK inhibitor I		chemical - kinase inhibitor	Inhibited	-2.828	2.828	0.0172	C3,CXCL10,CXCL11,CXCL2,CXCL9,IFNG,IL19,TIMP1
FN1		enzyme	Activated	2.826	2.826	0.000403	ACP5,ACTR2,AHCY,APP,BNIP3L,CAPN2,CCL5,CCNI,CCT4,CDK4,CDKN1A,CEBPB,CXCL2,CXCL8,EWSR1,F3,FOS,G3BP1,IFNG,IL7,IRS1,ITGAV,ITGB3,MAP3K7,MAPK8,MARCKS,MAT2A,MMP2,MMP3,MTOR,PLAUR,PREB,PSMC1,PTBP1,RUNX2,SMARCA4,SNAI1,SNAI2,TLR2,TNIP1,UBE2B,VDAC1,VPS45,XIAP	479 (15)
N-acetylmuramyl-L-alanyl-D-isoglutamine		chemical - endogenous non-mammalian	Activated	2.816	2.816	0.000879	ABCA1,CARD9,CD40,CD86,CXCL11,CXCL2,CXCL8,ICAM1,IDO1,IL12B,IL23A,IL2RA,ITGAV,ITGB3,MSR1,SNAI1,XIAP	515 (13)
2-aminopurine		chemical reagent	Inhibited	-2.813	2.813	5.39e-05	ACOD1,CXCL10,CXCL8,DDX58,IFI6,IFIT1,IFIT2,IFNB1,IFNG,ISG15,OAS1	412 (15)
PNPLA2	-0.734	enzyme	Inhibited	-2.811	2.811	0.000947	ACAA2,ACADL,ACOX1,ACSL1,CPT1B,CPT2,CS,GSTK1,HSPA5,ICAM1,IRS1,PDK4,PPARA,SLC16A1,UBE2B	818 (19)
glutamine		chemical - endogenous mammalian	Inhibited	-2.809	2.809	1.03e-05	ADA,ADSS2,ASNS,ATF4,ATF5,ATF6,ATG7,CARS1,CDKN1A,CEBPB,CPT1B,CXCL8,EIF2B4,FOS,GCDH,HIF1A,HSPA5,ICAM1,IDH1,IFNB1,IFNG,IL15,PCK2,PPP2R2A,PYCR1,SLC16A1,SNAI2,TIMM17A,WARS1,XBP1	883 (23)
JUNB		transcription regulator	Activated	2.806	2.806	9.31e-05	ACAT2,C3,C5AR1,CD68,CD82,CFLAR,CSF3,CXCL2,DMTF1,EEF2,EPAS1,HK2,IL12B,INHBA,ITGAV,ITGB3,LPAR1,MMP2,MMP3,MYL12A,NAMPT,NCF2,PIM1,PLAUR,PNPLA2,PPP2R2A,PTBP2,RUNX2,SCD,SERPINB2,SNAI1,SNAI2,SWAP70,TIMP1,XBP1,YWHAG	648 (15)
RNASE1	2.644	enzyme	Activated	2.804	2.804	0.00248	CCL22,CCL5,CXCL10,CXCL9,IL12B,IL2RA,IL7,OSM
3M-011		chemical reagent	Activated	2.804	2.804	0.0441	CD40,CD86,CXCL10,CXCL8,IFNB1,ISG15,MX1,STAT1
thapsigargin		chemical toxicant	Activated	2.802	2.802	9.24e-08	ACADL,ADIPOR2,ASNS,ATF4,ATF6,BACE1,C5AR1,CAPN7,CD86,CDKN1A,CEBPB,CREB3L2,CREM,CXCL10,CXCL2,CXCL8,DERL2,ECD,EDN1,EGR1,EIF1,EIF4EBP1,ERRFI1,FOS,HERPUD1,HIF1A,HSP90B1,HSPA5,HSPA9,ICAM1,IFNAR1,IFNB1,LMAN1,MET,MTHFR,NEDD4L,NFE2L2,NR4A3,OLR1,PAWR,PCK2,PPP2CA,PRNP,RCAN1,RETSAT,RIPK1,SMPD2,TLR2,UBXN4,VCAM1,XBP1,XIAP	780 (21)
Ap1		complex	Activated	2.799	2.799	0.026	BCL2A1,CALM1 (includes others),CCL5,CD40,CXCL8,EDN1,F3,FASLG,FOS,HMBS,HSP90B1,IFNB1,IFNG,IL12B,IL23A,IL2RA,MET,MMP12,MMP2,MMP3,MSR1,NDRG1,NQO1,SNAI2,TIMP1,TLR4,UFD1,VCAM1,VDR,XYLT1
BCL2		transporter	Activated	2.797	2.797	0.0414	BNIP3,CDKN1A,CXCL8,DLAT,FOS,GZMA,HIF1A,ICAM1,IFNG,IL12B,IL15,IL23A,MDM2,MMP2,NDRG1,PLAUR,SPHK1,TIMP1,VDAC1,XIAP
IFNA8		cytokine	Activated	2.796	2.796	1.66e-05	CXCL10,CXCL11,CXCL9,IFIT1,IFNG,ISG15,MX1,STAT4,ZBP1	408 (13)
IL36A		cytokine	Activated	2.791	2.791	0.00811	CD40,CSF3,CXCL10,CXCL2,CXCL8,IFNG,IL12B,IL23A,MMP3,S100A8	453 (15)
TGFB2		growth factor	Activated	2.788	2.788	3.31e-06	ABCA1,CD40,CD86,CFLAR,EDN1,EGR1,FOS,FURIN,HBEGF,HEY1,HSPG2,IFNG,INHBA,JAG1,LIPG,MMP2,OSR1,PDK4,PECAM1,PTAFR,RUNX1,S100A8,SCD,SESN1,SMAD4,SNAI2,SPHK1,TGFBR1,TIMP1,VCAN,VDR,WNT9A,XIAP	667 (15)
lysophosphatidic acid		chemical - other	Activated	2.786	2.786	0.00423	CCL5,CXCL10,CXCL2,CXCL8,EDN1,EGR1,F3,FOS,HIF1A,HYOU1,ICAM1,IL15,LIPG,LRP6,MDM2,MSR1,NFKB1,PLAUR,SNAI1,SPHK1,VCAM1,WNT5A	430 (13)
ATF4	0.635	transcription regulator	Activated	2.785	2.785	3.91e-07	ABCA1,ASNS,ATF4,ATF5,CARS1,CDKN1A,CEBPB,CPOX,CTH,CXCL2,CXCL8,CXCR5,EDN1,EIF2S2,EIF4EBP1,FYN,GCH1,GDF15,GHITM,GYS1,HERPUD1,HSP90B1,HSPA5,HYOU1,IGFBP7,JAG1,MAP1LC3B,MARS1,MGST1,MTHFD2,NARS1,NDRG1,NR1H3,NUPR1,OSMR,PCK2,PMP22,PSEN1,PYCR1,SFXN5,SIGMAR1,SLC38A2,SLC7A11,SNAI2,SOD2,STAT3,TKT,TNIP1,WARS1	763 (17)
IFNA10		cytokine	Activated	2.784	2.784	7.45e-06	CXCL10,CXCL11,CXCL9,IFIT1,IFNG,ISG15,MX1,STAT4,ZBP1	349 (9)
IFNA5		cytokine	Activated	2.784	2.784	7.45e-06	CXCL10,CXCL11,CXCL9,IFIT1,IFNG,ISG15,MX1,STAT4,ZBP1	578 (15)
IFNA7		cytokine	Activated	2.784	2.784	7.45e-06	CXCL10,CXCL11,CXCL9,IFIT1,IFNG,ISG15,MX1,STAT4,ZBP1	349 (9)
IFNA14		cytokine	Activated	2.784	2.784	7.45e-06	CXCL10,CXCL11,CXCL9,IFIT1,IFNG,ISG15,MX1,STAT4,ZBP1	349 (9)
IFNA6		cytokine	Activated	2.784	2.784	7.45e-06	CXCL10,CXCL11,CXCL9,IFIT1,IFNG,ISG15,MX1,STAT4,ZBP1	578 (15)
IFNA16		cytokine	Activated	2.784	2.784	1.66e-05	CXCL10,CXCL11,CXCL9,IFIT1,IFNG,ISG15,MX1,STAT4,ZBP1	349 (9)
RACK1	0.084	enzyme	Inhibited	-2.784	2.784	0.00152	CCL5,CDKN1A,FOS,HIF1A,IFNB1,ISG15,MDM2,PTCH1,TP63	661 (16)
TNFSF14		cytokine	Activated	2.783	2.783	0.0106	CCL5,CD40,CD86,CXCL10,CXCL11,ICAM1,IFNG,INHBA,VCAM1
IFNA21		cytokine	Activated	2.78	2.78	7.45e-06	CXCL10,CXCL11,CXCL9,IFIT1,IFNG,ISG15,MX1,STAT4,ZBP1	349 (9)
BCL6		transcription regulator	Inhibited	-2.776	2.776	0.00436	ACAA2,ACAT2,ACOX1,ADCY9,BCL2A1,BMP2,CCDC122,CCR7,CDKN1A,CGAS,CISH,CPT1B,CTLA4,CXCL10,CXCR5,DCSTAMP,DECR1,EHHADH,EPB41L2,GABPB1,HERC5,HERC6,IFNG,IL21R,IL23A,IL2RA,IL4R,IRF4,IRF9,KLF6,LITAF,MAF,MAPK6,NFKB1,PI4K2B,PRSS23,PTPRO,SLC25A17,SLC39A8,SMPDL3B,STAT1,STAT3,TIMP1,XBP1	635 (15)
NfkB1-RelA		complex	Activated	2.775	2.775	0.0108	ADAMTS4,CCL5,CXCL8,ICAM1,IL12B,IL15,MMP3,VCAM1
pyrrolidine dithiocarbamate		chemical reagent	Inhibited	-2.775	2.775	0.000111	ABCA1,ANXA1,BCL2A1,BDKRB1,BMP2,CCL5,CCR2,CD40,CXCL10,CXCL2,CXCL8,HIF1A,ICAM1,IDO1,IFNG,IRF7,MMP2,NFKB1,PECAM1,PLD1,PPARA,RACK1,RELA,SOD2,TLR2,TLR4,VCAM1,XIAP	526 (13)
MAP2K4		kinase	Activated	2.765	2.765	0.00383	CCL5,CD86,CDKN1A,CFLAR,CXCL10,CXCL8,ERRFI1,FASLG,FOS,IL12B,MAPK8,MDM2,STAT3,VDR,XIAP	525 (14)
TYK2		kinase	Activated	2.763	2.763	0.00191	C5AR1,CSF3,DAXX,HIF1A,IFNAR1,IFNB1,IFNG,IL12B,IL23A,OSMR,STAT3	612 (16)
TLR5	-1.884	transmembrane receptor	Activated	2.753	2.753	0.0148	CCL5,CD40,CD86,CSF3,CXCL2,CXCL8,ICAM1,IL12B,IL15,IL33
mir-21		microRNA	Inhibited	-2.741	2.741	0.00031	ANLN,ARF4,CCT8,CDC25A,CDKN1A,COP1,CRY2,CXCL10,CXCL2,DHX58,FASLG,FBXO11,FUBP1,GBP2,GGA3,GPBP1,HIPK3,HNRNPA2B1,ICAM1,IDO1,IFNB1,IFNG,IL23R,JAG1,JAK2,KIF5B,MMP2,NIFK,NMT1,NMT2,OAS2,PDCL,PECAM1,PGAM1,PPA1,PPARA,PPP2R5E,PPP4R2,RAB7B,RP2,SESN1,SIGLEC1,SMARCA4,SOD2,SRSF3,STAT1,STAT2,STAT3,STRAP,TLR2,TLR4,TMEM97,TRAF1,TREM2,UBE2L6,VCAM1	557 (17)
PRKCE		kinase	Activated	2.737	2.737	0.0134	APP,CDKN1A,CEBPB,CSF3,CXCL8,EGR1,FASLG,FOS,HSP90AB1,HSPA5,IFNB1,IL2RA,NFKB1,PIM1,STAT3,VCAM1,XIAP
CG		complex	Activated	2.732	2.732	3.68e-05	ACP3,ACSL1,ADAMTS1,APCDD1,ARHGAP22,B2M,BMP2,CCNE2,CDK4,CDKN1A,CEBPA,CEBPB,CNNM1,CREM,CXCL10,CXCL8,EFNB2,EGR1,EIF4E,EMP1,EPAS1,EREG,FASLG,FHL1,FOS,FOSL2,FYN,G0S2,GASK1B,GM2A,HIF1A,HK2,ICAM1,IFNG,IL33,IL4R,INHBA,ITGAV,ITGB3,KHK,KNOP1,LGALS3BP,MAF,MAPKAPK2,MARCHF3,MMP2,NFKBIB,NRIP1,PECAM1,PKIA,PLAUR,PPARA,PTGS1,PUS3,RETN,RUNX1,RUNX2,S100A10,SLC20A1,SMAD4,SMAD6,SMARCA5,SRXN1,TGFBR1,TIMP1,TIPIN,TM4SF1…	907 (17)
IFIH1		enzyme	Activated	2.731	2.731	3.43e-07	CCL5,CISH,CXCL10,CXCL2,CXCL8,EGR1,IFI44L,IFIT1,IFNB1,IFNG,IL12B,IRF7,ISG15,OAS1,OAS2,PTPRJ,RND3,RSAD2,SIGLEC1,USP18	392 (16)
EBI3		cytokine	Activated	2.726	2.726	0.0386	B2M,CD86,CDK4,FOS,GADD45G,GBP2,ICAM1,IFNG,MX1,PIM1,STAT1,STAT2
NLRX1	-0.511	other	Inhibited	-2.726	2.726	0.000753	CD40,CHUK,FASLG,IFNB1,IFNG,IKBKB,MAP2K1,NFKB1,NFKBIB,OAS1,RELA,STAT1,STAT2,TRAF2,TRAF6	429 (16)
diphenyleneiodonium		chemical reagent	Inhibited	-2.72	2.72	0.0054	BMP2,CXCL2,CXCL8,EPAS1,F3,FOS,HIF1A,HSPA5,IFNB1,MMP12,PDE5A,RELA,SOD2,TIMP1,TRA2B	435 (14)
salicylic acid		chemical drug	Inhibited	-2.719	2.719	0.00417	CCL5,CFLAR,CSF3,CUL3,CXCL10,CXCL8,F3,GDF15,IFNB1,OLR1,PTGS1,TLR4,VCAM1,XCL1	462 (15)
PTGER4		G-protein coupled receptor	Inhibited	-2.717	2.717	4.02e-05	ADAMTS4,APP,CCR7,CD40,CMPK2,CXCL10,CXCL8,CYRIA,DAXX,DDX58,EDN1,EGR1,FBXL20,GAB1,GBP2,HERC6,HERPUD1,ICAM1,IFI35,IFIT2,IL12B,IL23A,IL27,IL4I1,IRF7,ISG20,MMP2,NCF2,OLR1,OSM,RNF144B,RSAD2,RUNX2,TAGAP,TLR8,TOR3A,USP18	650 (14)
SIRT1	0.318	transcription regulator	Inhibited	-2.714	2.714	0.000836	ABCA1,ABCG1,ACADL,ADAR,ARG1,BCLAF1,BNIP3,C6orf89,CAT,CCL5,CDKN1A,CEBPB,CFLAR,CMPK2,CPT1B,CYCS,CYP1A1,DDB1,DDX58,DDX60,DHX58,EIF2S2,EPAS1,FBXO39,GPAT4,H2AZ1,HIF1A,HJURP,HK2,ICAM1,IFI44,IFITM3,IFNB1,IFNG,IL12B,IL27,IRF7,LGALS3BP,LRCH1,MADD,MAT2A,MGAT2,MLLT1,MMP2,MMP3,MT-CO1,NEDD4L,NEURL1,OAS1,OAS2,PANK3,PARP12,PC,PCK2,PDK4,PML,PSMB9,PYGM,RNF39,RSAD2,RUNX2,SCNN1A,SDS,SEC61A1,SIRT1,SLC36A2,SLC7A11,SO…	749 (19)
mir-96		microRNA	Activated	2.704	2.704	0.00034	CMPK2,DDX58,DDX60,GRB2,HERC6,IFI44L,IFI6,IFIT1,IFNB1,IRS1,ISG15,NMI,OAS2,RSAD2
prostaglandin E2		chemical - endogenous mammalian	Activated	2.703	2.703	0.00162	ABCG1,ADAMTS1,ADORA2B,APP,ARG1,BMP2,C5AR1,CCL22,CCL5,CCR7,CD40,CD86,CDKN1A,CEBPB,CNNM2,CREM,CSF3,CTLA4,CXCL10,CXCL8,EGR1,EREG,FASLG,FLT1,FOS,FOSB,FOSL2,FSTL3,HIF1A,ICAM1,IDO1,IFNB1,IFNG,IGFBP7,IL12B,IL23A,IL23R,IL27,IL2RA,IL4I1,IRF4,JAK3,KLRC4-KLRK1/KLRK1,MMP2,MMP3,NR1H3,OSM,PDE4B,PLK2,PTGES,PTGS1,RAB5A,RUNX2,S100A8,SIRT1,SPHK1,TNFAIP6,WDFY1	663 (14)
bryostatin 1		chemical drug	Activated	2.698	2.698	0.00191	APP,ARG1,CCL5,CD40,CD86,CXCL8,ICAM1,IFNG,IFNGR2,PRKCD,TRAF1	498 (13)
cigarette smoke		chemical toxicant	Activated	2.695	2.695	6.16e-07	ABCA1,ATF4,ATF6,C3,CAT,CCT5,CDC25A,CDKN1A,CXCL10,CXCL2,CXCL8,CYP1A1,EGR1,EPAS1,FOS,FTL,GADD45G,GRB2,GSR,HIF1A,HSPA5,HSPA9,ICAM1,IFNB1,IFNG,IKBKB,LTB4R2,MAP1LC3B,MAP4K4,MMP12,MMP2,MMP3,MTOR,MX1,NFE2L2,NFKB1,NQO1,OAS1,OAS2,P2RX1,P2RX4,P2RX7,P2RY2,PGD,PPARA,PTGES,RELA,RPS6,SIRT1,SOD2,STAT1,TCN2,TCP1,TGFBR1,TIMP1,TLR4,TREM2,TXNRD1,WNT5A,XBP1	583 (14)
NRG1		growth factor	Activated	2.694	2.694	0.00397	ABCA1,ACHE,AMOTL2,ATF1,ATF4,BNIP3,CDKN1A,CXCL8,DAB2,DAG1,DUSP4,EDN1,EGR1,ELOA,EMP2,ERBB3,ERRFI1,EZH1,FOS,FOSB,FSCN1,G3BP1,GLG1,GLS,GPI,HEXB,HIF1A,HK2,ITGAV,ITGB3,LPCAT3,MAF,MARCKS,MED1,MSR1,NDRG1,NR4A3,PCCB,PLAUR,PMP22,PYGM,RUNX1,SGSH,SLC1A1,SLC4A7,SNAI1,TGFBR1,TNFAIP1,USF2	729 (16)
AG490		chemical - kinase inhibitor	Inhibited	-2.693	2.693	0.000777	ACHE,CCL5,CD68,CDKN1A,CXCL2,CXCL8,CYSLTR2,EDN1,FOS,HIF1A,ICAM1,ICOS,IFNB1,IFNG,IL7,JAK2,LYN,PIM1,S100A10,SOD2,STAT1,STAT3,TIMP1	911 (20)
miR-199a-5p (and other miRNAs w/seed CCAGUGU)		mature microRNA	Inhibited	-2.692	2.692	0.00907	C3,CDKN1A,CMPK2,HIF1A,ISG15,ITGB3,JAG1,MX2,NFKB1,RELA,RND1,RSAD2,SIRT1,TGFBR1,VPS11,WNT5B,ZBP1	504 (7)
MYCL		transcription regulator	Activated	2.689	2.689	8.3e-05	BUB3,CAD,CARS1,CCNK,CCNT1,CDK4,COX7B,CSNK1A1,DCLRE1A,DOCK7,INO80,IWS1,MARS1,NARS1,PTBP2,RPL11,RPL19,SENP5,SNRPD1,SSB,TARS1,UCK2,USP18,WDR74
ANGPT2		growth factor	Activated	2.662	2.662	0.000257	ABCA1,ADA,APIP,ARL4C,BAG1,CAT,CCL5,CCT7,CD68,CD86,CDC34,CDKN1A,CEBPB,CWC22,DNAJB4,EDN1,EIF1,HIF1A,HSPA5,ICAM1,KDM6B,LYN,MAP2K1,MAP3K7,MAP4K5,MGST1,MMP2,OLR1,PPARA,PTGES,RCAN1,RPS6,SCNN1A,SERPING1,SNAI1,SOCS7,SOD2,SRXN1,TCN2,TLR3,TLR4,TOR1AIP2,TRAF3IP2,VCAM1,VCPIP1	449 (13)
methamphetamine		chemical drug	Activated	2.662	2.662	0.0114	ACOX1,ATP5F1A,CARMIL1,CAT,CREM,EGR1,FASLG,FOS,FOSB,FOSL2,H3-3A/H3-3B,ICAM1,LYSMD2,MMP2,NDUFB10,SH3GLB2,SIGMAR1,SLC25A20,TNFRSF1B,VCAM1
HNF4A		transcription regulator	Inhibited	-2.653	2.653	1.86e-31	AAR2,ABCB10,ABCC3,ABCG1,ABHD10,ACAA2,ACCS,ACO1,ACOD1,ACOX1,ACP2,ACSL1,ACTR3,ACTR5,ADRB2,ADSS2,AGA,AKR1B1,ALDH2,ANKHD1/ANKHD1-EIF4EBP3,ANKZF1,ANPEP,AP3B1,APEH,APH1A,APIP,APP,ARG1,ARHGEF19,ARL4C,ARMT1,ARPC5,ASAH1,ASB7,ASNS,ATF4,ATG4D,ATP5MD,ATP6V1D,AVPI1,AZI2,B9D2,BACE1,BAZ1A,BCLAF1,BCS1L,BLOC1S6,BLZF1,BMP2K,BORCS6,BRAP,BRD4,BUD31,C11orf1,C11orf52,C11orf54,C11orf58,C12orf49,C1orf109,C2orf49,C3,C4or…	678 (7)
PRDM16		transcription regulator	Inhibited	-2.651	2.651	0.000224	CCL5,CDKN1A,CXCL10,GADD45G,IFI44,IFIT2,IRF7,MX2,OAS2,PPRC1,RETN,STAT1,STAT2	313 (11)
actinomycin D		biologic drug	Inhibited	-2.649	2.649	0.000262	ABCA1,ABCG1,APP,ATF4,ATP1A1,BCL2A1,CASP9,CDKN1A,CFLAR,CXCL8,CYP1A1,DUSP4,EDN1,EPAS1,ERRFI1,F3,FOS,FOSL2,GCH1,GPI,HBEGF,HIF1A,HOMER1,IFNB1,IFNG,IRS1,LMNB1,MADD,MDM2,MMP12,MMP2,MMP3,NPM1,OSM,PLAUR,RELA,SDC3,SKIL,SLC20A1,SLC27A1,SPHK1,TLR2,TNFRSF1B,TP53BP2,TRAF1,TRAF3IP2,UBE2B,VDR,XIAP	726 (15)
PF4		cytokine	Activated	2.646	2.646	6.67e-07	CCL22,CD86,CDKN1A,CEBPA,CMPK2,CPM,CXCL8,DDX58,DDX60,EPSTI1,F3,GCH1,ICAM1,IFNG,IL19,INHBA,ISG15,NFE2L2,RSAD2,SOD2,SPHK1,STAT1,STAT2,USP18,VDR,ZNF263	576 (16)
emactuzumab		biologic drug	Activated	2.646	2.646	9.2e-05	DHX58,IFIT1,IFITM3,IRF9,ISG15,STAT1,STAT2
EPAS1	0.903	transcription regulator	Activated	2.646	2.646	0.0426	ACACA,ACP5,ARG1,BNIP3,CAT,CCR2,CDKN1A,CEBPA,CEBPB,CEMIP,CXCL2,CYBRD1,CYP51A1,EDN1,FHL1,FLT1,FOS,GLS,HIF1A,HSPA5,ICAM1,ITGAV,ITGB3,KDM4B,LDHA,MANF,NAMPT,NCOA4,NDRG1,NDUFB6,NEK8,P2RY1,PKIB,SF3A3,SOD2,SPHK1,VCAM1,YAP1
lipoteichoic acid		chemical - endogenous non-mammalian	Activated	2.644	2.644	0.0253	ANTXR2,CD86,CSF3,CXCL10,CXCL8,HIF1A,ICAM1,IL12B,IL23A,MMP2,NR4A3,PTAFR,TLR2,TLR3,TLR4
D-glucose		chemical - endogenous mammalian	Activated	2.641	2.641	9.95e-07	ABCA1,ABCG1,ACAA2,ACACA,ACADL,ACHE,ACOX1,ACSL1,ADA,ADAM17,AKR1B1,ANLN,ANXA1,APP,ARF4,ASNS,ATF4,ATF5,ATF6,ATG12,ATG7,ATP2B1,BMP2,C3,CAPZA1,CARS1,CASP9,CAT,CBR3,CCPG1,CDK4,CDKN1A,CEBPA,CEBPB,CFLAR,CPT1B,CPT2,CREM,CXCL2,CXCL8,DECR1,DLL4,DNAJC3,EDN1,EGR1,EIF2B4,FOS,FUT1,G6PC3,GALNT2,GCDH,GCH1,GDF15,GPI,GSDME,H6PD,HERPUD1,HIF1A,HK2,HK3,HSPA5,ICAM1,IDH1,IFNG,INHBA,IRS1,JAG1,LAMC1,LCP1,LDHA,MMP2,MSR1,MT…	776 (17)
CD36		transmembrane receptor	Activated	2.639	2.639	0.046	ACACA,ADAMTS4,ARG1,CCL5,CD86,CSF3,CXCL8,HSPA5,ICAM1,IFNG,IGFBP7,IL15,MMP3,PLAUR,PNPLA2,SCD,SERPINB2,XBP1
ERK1/2		group	Activated	2.633	2.633	3.25e-05	ABCA1,APH1A,ARRB1,ASAH1,ATF6,B2M,BCL2A1,BMP2,C3,CAT,CCL22,CCL5,CCR7,CD40,CD86,CDC25A,CDK4,CDKN1A,CEBPA,CEBPB,CFLAR,CXCL10,CXCL8,DUSP4,ECE1,EDN1,EFNB2,EGR1,F3,FLT1,FOS,FOSB,HBEGF,HK2,HSPA5,ICAM1,IFIT1,IFNB1,IFNG,IL12B,IL19,IL2RA,ITGB3,MED1,MKNK1,MMP12,MMP2,MMP3,NAMPT,NR4A3,PLAUR,PSMB10,PSMB9,PTGES,PTPN11,RHOC,RUNX2,SKIL,SNAI1,SNAI2,TIMP1,VCAM1,VCAN	697 (15)
tacrolimus		chemical drug	Inhibited	-2.629	2.629	0.00982	APP,CCL5,CDK4,CEBPA,CFP,CISH,CXCL10,CXCL2,CXCL8,CXCL9,DUSP4,EDN1,EGR1,ELL2,ETV1,FASLG,FOS,FOSB,GPRC5B,GZMA,ICOS,IFNG,IKZF4,IL2RA,IL33,IRF4,ITGB8,KLRC4-KLRK1/KLRK1,LRRC32,MAF,MYO1E,OSCAR,PRNP,PTPRJ,RUNX2,SDC3,SLC12A5,SOD2,STAT5A,TNC,TNFRSF1B,TRPM6,XCL1,XCR1	503 (14)
ACE2		peptidase	Activated	2.621	2.621	0.0226	BNIP3,CCL5,CXCL10,CXCL2,IFNB1,IFNG,IL12B
Lymphotoxin		complex	Activated	2.619	2.619	0.00248	CCL5,CXCL10,CXCL8,ICAM1,IFNB1,MMP3,TIMD4,VCAM1	340 (11)
USP18	3.875	peptidase	Inhibited	-2.617	2.617	3.63e-05	CCL5,CXCL10,IFI6,IFITM3,IFNB1,IFNG,IL15,IRF7,IRF9,ISG15,MAP3K7,MX1,OAS1	683 (18)
6-hydroxydopamine		chemical toxicant	Activated	2.612	2.612	0.00798	ACO1,ATF4,BNIP3L,C3,CASP9,CCL5,FOS,FOSB,GADD45G,HERPUD1,HSP90AB1,HSPA5,HSPA8,HSPA9,IFNG,MDM2,MMP3,MT-CO1,PSMB2,SOD2	473 (15)
miR-155-5p (miRNAs w/seed UAAUGCU)		mature microRNA	Inhibited	-2.606	2.606	0.00045	ABHD16A,ANKFY1,ARFIP1,ATP6V1C1,BRPF3,CBFB,CDK5RAP3,CEBPB,CTLA4,CXCL2,CXCL8,CYP51A1,HSDL1,IFNG,IL12B,IL23A,LCLAT1,MAF,MET,MYO1E,NARS1,PHC2,PICALM,PTPRJ,RAB23,RAB6A,RAI14,RIPK1,SCAMP1,SMARCA4,SNAP29,TCF7L2,TWF1,TXNRD1,WDFY1,WEE1	466 (9)
S-(2,3-bispalmitoyloxypropyl)-cysteine-GDPKHPKSF		chemical reagent	Activated	2.599	2.599	0.00787	CCL5,CD40,CD86,CXCL10,CXCL8,ICAM1,IFNG	420 (15)
ROCK2		kinase	Activated	2.599	2.599	0.0196	APP,CEBPA,CXCL8,CXCR5,ICAM1,ICOS,IRF4,MAF,MSN,S100A8,STAT3,VCAM1
PPARA	-0.837	ligand-dependent nuclear receptor	Inhibited	-2.599	2.599	2.37e-05	ABCA1,ACAA2,ACACA,ACADL,ACAT2,ACOX1,ACSL1,ACSL5,AHCY,ALDH2,ANAPC5,APP,ARG1,ASNS,BCKDK,C3,CAT,CCNT1,CDK4,CDKN1A,CEBPA,CEBPB,COX6B2,CPT1B,CPT2,CS,CTH,CTSL,CYCS,CYP1A1,CYP51A1,DECR1,EDN1,EHHADH,ENDOG,ETHE1,FOS,G0S2,GLS,GLUD1,GOT2,GPD2,GPT,GSTK1,GSTZ1,H2AZ1,HACL1,HADH,HIF1A,HSD17B11,IFITM3,IFNG,IL12B,KHK,LIPG,LPCAT3,MAT2A,MGST1,MLYCD,NCF2,NFE2L2,NFKB1,NR1H3,PC,PDK4,PLA2G7,PLIN5,PNPLA2,POR,PPA1,PPARA,…	748 (20)
MAPKAP1		other	Activated	2.596	2.596	0.00181	CXCL10,DAXX,HIF1A,IFIT2,OAS2,PHF11,SNAI1	427 (14)
L-histidine		chemical - endogenous mammalian	Inhibited	-2.594	2.594	0.000197	ASNS,ATF4,CEBPB,EGR1,HNRNPD,SLC38A2,SOD2	936 (22)
NFKBIZ		transcription regulator	Activated	2.588	2.588	0.0345	CSF3,CXCL8,IFNG,IL12B,IL23A,MMP3,S100A8
DEPTOR		other	Inhibited	-2.588	2.588	0.000197	CCL5,CXCL10,CXCL11,CXCL9,ICAM1,SNAI1,VCAM1	412 (13)
triptolide		chemical drug	Inhibited	-2.588	2.588	0.0495	ACVRL1,CDKN1A,CXCL8,DLL4,EDNRB,EFNB2,EMP1,FASLG,FGF18,FLT1,HBEGF,HEY1,ICAM1,IFNG,NFKB1,PECAM1,PMP22,RELA,RHOC,SENP1,SLC7A11,TLR2,TLR3,TLR4,XIAP
S100A4		other	Activated	2.583	2.583	0.034	BNIP3,CCL5,CDKN1A,CSF3,MDM2,MMP2,S100A8,SNAI1,TIMP1,VCAM1
TREM1		transmembrane receptor	Activated	2.58	2.58	1.53e-05	ABL2,ADORA2B,ADRB2,ASNS,ASPH,ATP1B1,CCL5,CCR7,CD86,CEBPB,CRTAM,CXCL10,CXCL2,CXCL8,DCSTAMP,DUSP4,EDN1,EGR1,F3,HBEGF,HOMER1,HSD3B7,IDO1,IFIT2,IFNG,IL12B,IL23A,INHBA,ISG15,MAP3K8,MFN1,NEDD4L,NFKBIB,NPC1,OAZ2,PALM2AKAP2,PHLDA2,PLD1,RCAN1,SERPINB2,SNUPN,TIFA,TLR2,TLR4,WNT5A,YRDC	538 (14)
forskolin		chemical toxicant	Activated	2.58	2.58	0.00222	ABCA1,ACER2,ACOX1,ACP3,ACP5,ACTR2,ADAMTS1,ADAMTS4,ADCY9,ADGRL2,APP,ARHGAP1,ARL4C,ATP1B1,ATP6V1C1,AVPI1,BAG1,BNIP3L,CALM1 (includes others),CASP9,CCL5,CD68,CD86,CDK4,CDKN1A,CEBPB,CREBL2,CREM,CXCL10,CXCL2,DAB2,EDN1,EFNB2,EGR1,ELL2,EREG,ERRFI1,EZH2,FASLG,FDXR,FOS,FOSB,FOSL2,FRRS1,GADD45G,GCH1,GPRC5B,GPRC5C,H3-3A/H3-3B,HIF1A,HK2,HOMER1,ICAM1,IFNB1,IFNG,IL23A,IL2RA,INHBA,JAK3,LITAF,MAP1LC3B,MAP3K5,MAP…	543 (15)
TNFSF9		cytokine	Activated	2.579	2.579	0.0139	CCR7,CXCL8,ICAM1,IFNG,IL2RA,PTPRC,VCAM1
MALP-2s		chemical reagent	Activated	2.577	2.577	0.0013	BCL2A1,CD40,CD86,CXCL2,IFNG,IL12B,IL15,TARM1,TLR2,TLR4	369 (12)
PRKCB		kinase	Activated	2.577	2.577	0.0261	APP,ATP6V1C1,CD40,CD86,CDKN1A,CYCS,EGR1,FOS,ICAM1,MMP2,PRKCD,SOD2,TCIRG1
thalidomide		chemical drug	Inhibited	-2.57	2.57	0.0148	APP,CFLAR,CXCL8,GDF15,ICAM1,IFNG,PECAM1,PIM1,PLAUR,TRAF1
THBS4		other	Activated	2.567	2.567	3.63e-05	ATF4,ATF6,CD40,CHUK,CXCL10,HSPA5,HYOU1,ICAM1,MANF,MTHFD2,PECAM1,TNC,VCAM1	27 (2)
infliximab		biologic drug	Inhibited	-2.567	2.567	0.000831	APP,BMP2,CTLA4,CXCL8,DUSP4,EDN1,G0S2,IFNG,IL15,IL2RA,INHBA,MMP12,MYO1B,NAMPT,PTGES,SPHK1,TRAF1,WEE1	685 (22)
COL18A1		other	Inhibited	-2.56	2.56	0.00544	EDN1,EDNRB,EFNB2,F3,FOS,HIF1A,HK2,ICAM1,ITGAV,ITGB3,LDHA,MAPK8,MMP2,PDCD5,PECAM1,RELA,STAT1,STAT3,TNFRSF21,VDAC1	668 (15)
FOS	-0.823	transcription regulator	Activated	2.554	2.554	5.21e-05	ACACA,ACOX1,AFF4,AKR1D1,ALAS1,ARPC5,ATXN2,C3,CALU,CAPN2,CASZ1,CAT,CCL5,CD68,CFLAR,CFP,CSF3,CTH,CXCL10,CXCL8,CYCS,EDN1,EGR1,EIF4G2,EPAS1,EPS8,EREG,F3,FASLG,FBLIM1,FEZ2,FOS,FOSB,FZD5,GBA,GM2A,GSR,HIPK3,HK2,HSP90B1,HSPA5,HTATIP2,ICAM1,IFNB1,IFNG,IL12B,IL23A,IL27,IRAK3,KIF5B,KLF6,LAMP2,LETMD1,LGALS3BP,LPCAT3,MAP3K20,MAP4K4,MAPK6,MDM2,MET,MGST1,MMP2,MMP3,NAMPT,NCF2,NFE2L2,NQO1,NR1H3,NRIP1,PCNX1,PCYT2,…	876 (18)
Mek		group	Activated	2.547	2.547	5.08e-05	ACP2,ANPEP,B3GNT2,B4GALT5,B4GAT1,BPNT2,CDKN1A,CEBPZ,CPM,CXCL10,CXCL11,CXCL8,CXCL9,DAG1,DDX58,DPY19L3,DUSP4,DUSP5,EGR1,EPAS1,ERBB3,EREG,ETV1,EXT1,F3,FOS,FUT10,FUT11,GBP2,GDF15,GXYLT1,HIF1A,HOMER1,HRH1,ICAM1,IFNB1,IFNG,IL12B,IL15,ITGB3,KIRREL1,MAF,MCOLN1,MDM2,MLANA,MMP2,MOB4,NAGPA,NCEH1,NOP58,NPC1,NQO1,NR1H3,OSM,OSTM1,PHLDA2,POMT2,PSEN1,RETSAT,RND3,RPL23,RUNX1,SEMA6A,SLC16A6,SLC20A1,SPRED2,STEAP4,T…	589 (14)
GAPDH		enzyme	Inhibited	-2.546	2.546	0.01	IFI6,IFIT2,IFNB1,IFNG,OAS1,OAS2,SLC38A2,STAT1,UBE2L6,WARS1
hyaluronic acid		chemical - endogenous mammalian	Activated	2.542	2.542	0.000251	CCL5,CCR7,CD40,CD86,CXCL10,CXCL2,CXCL8,FOS,ICAM1,IFNB1,IL12B,IRAK3,IRF5,MET,MMP12,MMP2,MMP3,NCF2,NFKB1,PTGES,PTPRC,RHOC,SPHK1,TIMP1,TLR2,TLR4,VCAM1,XIAP	560 (15)
TICAM2		other	Activated	2.542	2.542	0.0417	CCL5,CXCL10,IFNB1,IFNG,IL12B,IRF7,S100A8
filgrastim		biologic drug	Inhibited	-2.54	2.54	6.59e-06	ACSL1,ADAM15,ANXA1,ARRB1,ATP13A3,ATP1A1,ATP6V1C1,B2M,CARD9,CATSPER2,CCL5,CXCL10,CXCL8,CYB561,DDX58,EMILIN2,EPSTI1,ETV7,EXT1,FAM111A,G0S2,GPAT4,GRINA,GZMA,HERC5,HEY1,HSPA9,IFI44,IFI6,IFIT1,IFIT2,IFIT5,IL18RAP,IL31RA,IL4R,IRAK3,ISG15,ISOC1,JAK2,KLF6,KLRC4-KLRK1/KLRK1,LDHA,LYSMD2,MAPK6,MBIP,MCCC1,MEF2A,MMP12,MPEG1,MSL3,MX1,NCOA4,NDUFB6,NDUFV2,NKX3-1,NR4A3,P2RY2,PDE4B,PGD,PHLDA2,PLAUR,PRDX2,PRKAR2A,P…
MEOX2		transcription regulator	Inhibited	-2.532	2.532	0.00623	CDKN1A,CXCL2,CXCL8,EDN1,F3,HBEGF,ICAM1,ITGAV,ITGB3,TRAF1,VCAM1	681 (12)
ARHGAP21	-0.726	other	Activated	2.53	2.53	0.034	ARID5A,CXCL10,CXCL2,IFNB1,IL15,ISG20,NMI,RILPL1,SH3BP5,TLR3
Nfat (family)		group	Activated	2.521	2.521	0.00693	ACP5,CD40,CFLAR,CTLA4,CXCL8,EHD4,ELL2,FASLG,FGF18,FHL1,HBEGF,ICAM1,IFNG,IRF4,KIF13A,KLF6,OSCAR,RCAN1,SAMD4A,SOD2,TRAF1,VCAM1	581 (17)
LCK		kinase	Activated	2.52	2.52	0.00134	ABCA1,ABCG1,ANXA1,CISH,DKC1,EGR1,EIF6,FASLG,FOS,IFNG,IL2RA,NOP58,NR1H3,POP5,RPL36AL,RPL4,RUNX1,TAF9,XPO1	861 (20)
zymosan		chemical - endogenous non-mammalian	Activated	2.511	2.511	0.0103	CAT,CCL5,CD40,CD86,CPT1B,CSF3,CXCL2,CXCL8,IL12B,IL23A,IL4R,MMP2,PPARA,PTGS1,SLC27A1,TLR2
EGR1	0.962	transcription regulator	Activated	2.505	2.505	0.00328	ACHE,APP,BACE1,BAIAP2,CASP9,CCR2,CDKN1A,CREM,CXCL2,CXCL8,DUSP4,EGR1,EIF4EBP1,EREG,F3,FASLG,FLT1,FTL,FYN,GDF15,HBEGF,HIF1A,ICAM1,MAP1LC3B,NDRG1,NFKB1,PNPLA2,PTGES,SLC12A5,SNAI1,SNAI2,SOD2,SQLE,TIMP1,TLR4,TOE1,VCAM1	956 (18)
Ifn gamma		complex	Activated	2.503	2.503	0.00191	ADAR,BAG1,CCL5,CD86,CDKN1A,CXCL10,CXCL8,CXCL9,EDN1,EIF2AK2,FLT1,ICAM1,IFI44L,IL33,JAK2,MAP4K4,NR4A3,PML,PSME1,SOCS7,STAT1,TLR3,TLR4	507 (16)
STAT2	0.927	transcription regulator	Activated	2.499	2.499	1.25e-06	CCL5,CD40,CD86,CXCL10,CXCL8,IFI35,IFI6,IFIT1,IFIT2,IFNG,IRF5,IRF7,IRF9,ISG15,MX1,OAS1,OAS2,RSAD2,STAT1,USP18,WARS1,ZBP1	692 (16)
napabucasin		chemical drug	Inhibited	-2.496	2.496	0.0475	B2M,CXCL8,IKBKB,JAG1,JAK2,NFKB1,PECAM1,PLAUR,SIRT1,STAT3,TGFBR1,WEE1,YAP1
DDIT3		transcription regulator	Activated	2.479	2.479	0.0175	ASNS,ATF4,ATF5,CEBPA,CFLAR,CLPP,CXCL8,FNBP1L,H6PD,HSPA5,IFNB1,IFNG,IL12B,JAG1,MTHFD2,NDRG1,NFE2L2,PCK2,SNAI2,STAT3,STAT5A,WARS1,XBP1
HIF1A	0.474	transcription regulator	Activated	2.47	2.47	0.000245	ACO1,ADAM15,ADAM17,ADAMTS1,ADORA2B,ANKZF1,ASNS,BACE1,BHLHE41,BMP2,BNIP3,BNIP3L,CARS1,CCL5,CCNT1,CCR2,CCR7,CDKN1A,CEMIP,CXCL2,CXCL8,CYP1A1,CYP4F3,DLL4,E2F3,EDN1,EDNRB,EIF4E,EIF4G1,EPAS1,EREG,FAM53C,FHL1,FLT1,FOS,FSCN1,FURIN,FYN,GPI,HIF1A,HK2,HSPA5,HUWE1,IFNG,IL12B,IL15,IL23R,ITGAV,ITGB3,KDM4B,KLHL20,KLRC4-KLRK1/KLRK1,LDHA,MAF,MANF,MET,MMP2,NCOA4,NDRG1,NEK8,NPM1,NR4A3,P4HA1,PHLPP2,PLAUR,PPARA,RELA,…	864 (17)
PRKCA		kinase	Activated	2.458	2.458	2.83e-05	APP,ARL4C,BNIP3L,CDKN1A,CSF3,CXCL10,CXCL2,CYCS,EGR1,FOS,GBA,GDF15,HEY1,ICAM1,IFIT1,IFNB1,IFNG,LAMP2,MMP3,MRPL9,NFKB1,NQO1,PHLDA2,PLD1,PML,PRKCD,RSAD2,RUNX1,RUNX2,S100A8,SCAMP1,VCAM1	470 (12)
mir-155		microRNA	Inhibited	-2.452	2.452	0.00137	ARG1,CCL5,CD68,CDKN1A,CEBPA,CEBPB,CSF3,CXCL10,CXCL8,DUSP5,EDN1,HIF1A,HK2,IFNG,IL12B,IL7,IRAK3,IRF4,IRF7,IRF9,MAF,MMP3,MX1,RELA,RIPK1,STAT1,STAT3,WEE1	847 (20)
EIF4E	0.576	translation regulator	Activated	2.45	2.45	3.02e-05	ARL11,B2M,BCLAF1,BNIP3,CDC34,CDK4,CDKN1A,CEBPA,CEBPB,CTSZ,DAXX,DGUOK,EIF4EBP1,EREG,GRB2,HIF1A,IFIT2,IFNG,IL33,ILF2,LGALS3BP,LSM2,MAPKAPK2,MMP3,NCK2,P2RY12,PHF5A,PIM1,PLAUR,PNKP,POLR3D,PTGES3,PTPRC,RPL19,SERTAD1,SLC11A1,SLC2A5,SLCO2B1,SNAI1,SNRPA,SPHK1,SRXN1,SVIL,TGFBI,TNC,TP53BP2,XIAP	376 (10)
ANKRD17		other	Activated	2.449	2.449	0.000479	ACP3,ARID5A,CD40,HBEGF,IFNB1,NMI	301 (7)
fontolizumab		biologic drug	Inhibited	-2.449	2.449	0.0131	IFI35,IFNG,ISG15,MX1,NAMPT,RSAD2
PPP2R5C		other	Inhibited	-2.449	2.449	0.0131	BCL2A1,CXCL8,FASLG,IFNG,NFKB1,TRAF2
TRIM59		enzyme	Inhibited	-2.449	2.449	0.0461	ARG1,CSF3,IL33,MMP3,TIMP1,TLR2
IFNW1		cytokine	Activated	2.442	2.442	0.000114	CD40,CD86,CXCL10,CXCL11,CXCL9,IFNG,STAT4,TLR3,ZBP1	274 (7)
fingolimod		chemical drug	Inhibited	-2.436	2.436	0.038	CCL5,CCR2,CCR7,CD40,CD86,CDK4,CDKN1A,CXCL10,CXCL2,FOSB,ICAM1,IFNG,IL23A,PECAM1,RUNX2,SPHK1
IL1RL2		transmembrane receptor	Activated	2.433	2.433	0.00945	CXCL10,CXCL2,CXCL8,IL23A,MMP3,S100A8	297 (9)
VIPR1		G-protein coupled receptor	Activated	2.429	2.429	0.00945	CCL5,CD40,CD86,CXCL10,CXCL2,FASLG	349 (13)
IFNA17		cytokine	Activated	2.425	2.425	7.45e-06	CD86,CXCL10,CXCL11,CXCL9,EIF2AK2,IFNG,MX1,STAT4,ZBP1	274 (7)
2'3'-cyclic guanosine monophosphate-adenosine monophosphate		chemical - endogenous mammalian	Activated	2.42	2.42	0.000681	CCL5,CD86,CGAS,CXCL10,IFNB1,ISG15,RSAD2	417 (17)
elastase		group	Activated	2.416	2.416	0.00441	ICAM1,MLKL,MMP12,MMP2,MMP3,PSEN1	460 (15)
F10		peptidase	Activated	2.416	2.416	0.00441	CXCL8,EGR1,F3,ICAM1,MMP2,VCAM1	463 (15)
STAT4	0.55	transcription regulator	Activated	2.413	2.413	0.0002	ACADL,ACVRL1,ADSS2,AP2A2,ARHGAP15,ARMCX1,ASPH,ATF4,ATG12,C3,CCNI,CXCL10,CXCL2,DDX58,DHX8,DNAJB6,ERRFI1,FSCN1,FURIN,GADD45G,GLG1,H3-3A/H3-3B,HEXB,IFIT2,IFNB1,IFNG,IL18RAP,IL2RA,INTS12,IRF4,ISG15,ISG20,KDM6B,LAMTOR3,MAP3K8,NDRG1,PEX13,PGP,PYGL,SERTAD1,SH2B1,STAT1,TIMP1,TMEM167B,VAMP4,VDAC1,ZNF524	643 (16)
TERT		enzyme	Activated	2.412	2.412	0.0107	ASNS,B2M,BNIP3,C2orf69,CALU,CDKN1A,CXCL8,EREG,FRMD6,ICAM1,IFIT1,IFIT2,ISG15,ITGAV,KDM5C,LIPG,MMP2,MMP3,MX1,NOP58,PALM2AKAP2,PRSS23,PTGS1,SASH1,SERPINB2,SOD2,SPIN1,XBP1
AIMP1		cytokine	Activated	2.408	2.408	0.00659	CCL5,CXCL2,CXCL8,ICAM1,IFNG,IL12B	573 (20)
reactive oxygen species		chemical toxicant	Activated	2.402	2.402	0.00573	ADAM17,CAT,CCL5,CDKN1A,CSF3,CXCL8,EDN1,EIF4EBP1,ERBB3,F3,FASLG,HBEGF,HIF1A,HSPA5,ITGB3,KLF6,MDM2,MMP3,NFE2L2,NFKB1,PPP2R2A,SOD2,SUMO2,TLR2,VCAM1,XBP1	447 (13)
TLR6		transmembrane receptor	Activated	2.4	2.4	0.0461	CCL5,CXCL8,IFNG,IL12B,IL15,IL23A
homocysteine		chemical - endogenous mammalian	Activated	2.398	2.398	0.000613	ATF4,ATF6,CASP9,CCL5,CDKN1A,CXCL10,CXCL8,F3,FOSL2,HERPUD1,HSPA5,MMP2,MTHFR,NDRG1,OLR1,PRDX2,RETN,SIRT1,SNAI2,TIMP1,VCAM1,XBP1	725 (18)
ORMDL3		other	Activated	2.398	2.398	0.00073	CASP9,CXCL10,CXCL11,CXCL8,IFNB1,MAP1LC3B,OAS1,OAS2,TNFSF13B	306 (10)
tributyrin		chemical drug	Activated	2.394	2.394	0.00487	ADRB2,BCL2A1,CDKN1A,CXCL8,EDN1,HBEGF,HNRNPD,HSPA5,INHBA,MYL12A,NDRG1,OLR1,SAMD4A,SERPINB2,SOD2,UGCG
pristane		chemical toxicant	Activated	2.393	2.393	0.00623	CCL5,CD86,CXCL10,HNRNPA2B1,IL12B,IL23A,IRF5,IRF7,ISG15,TLR3,TNFSF13B	422 (12)
salinosporamide A		chemical drug	Inhibited	-2.393	2.393	0.0461	CFLAR,HIF1A,ICAM1,SNAI1,TRAF1,XIAP
TNFRSF1B	0.759	transmembrane receptor	Activated	2.387	2.387	0.029	ABCC3,CFLAR,CXCL2,CXCL8,ICAM1,IFNB1,IFNG,IL12B,IL2RA,MMP2,MMP3,MSR1,NFKB1,NTN1,P2RX7,SOD2,TIMP1,TRAF1,TRAF2,TRAF6
caffeic acid phenethyl ester		chemical drug	Inhibited	-2.386	2.386	0.000419	ABCB10,ABL1,BAG1,CDKN1A,CXCL10,CXCL8,EGR1,ELOVL1,F3,FTL,GSR,ICAM1,IL27,KLF6,MMP2,NFE2L2,NFKB1,NFKBIB,NQO1,OLR1,PLD1,STAT3,TCP1,TLR2,VCAM1,XIAP	430 (14)
ERBB2		kinase	Activated	2.385	2.385	0.00244	ABL1,ABRACL,ACAA2,ACP2,ADAM17,ADIPOR2,ALAS1,ATF4,B4GAT1,BACE1,BAG2,BNIP3,BPNT2,CCL5,CCNE2,CD82,CDC25A,CDC40,CDC42EP2,CDKN1A,CEBPB,CHUK,CPM,CPT2,CUL1,CUL3,CXCL10,CXCL8,CYB561,CYP51A1,DAG1,DECR1,DHRS7,DNAJB6,DPY19L3,DUSP18,E2F3,EDN1,EGR1,EHF,EHHADH,EIF4EBP1,EIF6,ELL2,EMP1,EPSTI1,ERBB3,EREG,ETV1,EXT1,F3,FEZ2,FLT1,FOS,FRRS1,FSCN1,FSTL3,FUT10,FUT11,G3BP1,GALNT11,GINS3,GLS,GPD2,GSTZ1,H6PD,HBEGF,HEY1,HI…	951 (20)
camptothecin		chemical drug	Activated	2.384	2.384	1.66e-05	ADO,AK4,BCL2A1,BDKRB1,BNIP3L,CASP9,CD40,CD53,CD86,CDC25A,CDC42EP2,CDK4,CDKN1A,CFLAR,CLP1,CLTB,CTSL,CXCL2,CXCL8,CXCR5,DDB2,DPAGT1,EDN1,EI24,F3,FAM53C,FASLG,FLT1,FNDC3B,FOS,FOSB,FSCN1,GADD45G,GAMT,GAPVD1,GBP2,GIGYF2,GORASP1,GPI,GRINA,GSR,H3-3A/H3-3B,HBEGF,HIF1A,HJURP,HSPA5,ICAM1,IFNB1,IL2RA,ITSN1,LITAF,MAD2L1BP,MAP4K4,MBNL2,MBOAT7,MDM2,MTMR1,NCL,NFKB1,OPTN,OSM,P2RX1,P2RX4,P2RY2,PALM2AKAP2,PCBP4,PEC…	429 (12)
carrageenan		chemical drug	Activated	2.383	2.383	0.00118	BDKRB1,CCL5,CXCL2,CXCL8,EGR1,FOS,FOSB,FOSL2,ICAM1,MTOR,NFKB1,PTGES,RELA,RPS6,WNT9A	404 (13)
S100A8	2.693	other	Activated	2.382	2.382	0.00466	ABCG1,ADAMTS1,ADAMTS4,CCNE2,CPM,CSF2RB,CSTF1,CTLA4,CXCL10,CXCL14,CXCL2,CXCL8,CXCL9,FBLIM1,FURIN,ICAM1,IDO1,IL23A,IL33,ISG15,MCF2L,MMP2,MMP3,NFKB1,NR4A3,OLR1,PTGES,PTPRO,S100A8,SOCS7,TNFAIP8,TUBA8,USP18,VCAM1,VCAN	482 (11)
STAT3	0.689	transcription regulator	Activated	2.379	2.379	9.21e-06	ARG1,BNIP3L,BST2,C5AR1,CAT,CCDC88A,CCL5,CD40,CD86,CDC25A,CDKN1A,CEBPA,CEBPB,CFLAR,CMPK2,CSF3,CTLA4,CTSL,CXCL10,CXCL2,CXCL8,CXCL9,CXCR5,DNM2,DUSP5,DVL3,EDN1,EGR1,EIF2AK2,EPAS1,F3,FASLG,FLT1,FOS,FSCN1,GADD45G,GBP2,HERC5,HERC6,HEY1,HIF1A,HK2,HNRNPD,ICAM1,ICOS,IFI35,IFI44,IFI6,IFIT1,IFIT2,IFIT5,IFITM3,IFNB1,IFNG,IL12B,IL23A,IL23R,IL2RA,IL4R,IL7,INO80,IRF4,IRF5,IRF7,IRF9,ISG15,ISG20,ITGAV,JAG1,JAK2,KL…	543 (18)
2,4-dinitrofluorobenzene		chemical toxicant	Activated	2.377	2.377	0.0178	ARG1,CXCL10,CXCL2,ICAM1,IFNG,IL12B,PPARA
CISH	1.298	other	Inhibited	-2.376	2.376	0.0174	CISH,CXCL10,EDN1,IFNG,IL2RA,MPP1,NR4A3,OLR1,OSM,PECAM1,PLAUR,RGL2,SLC7A11,SNRPD1,SPHK1,TGFBI
ZBED2		other	Inhibited	-2.374	2.374	0.000214	ADAR,CMPK2,IRF7,MX1,PIM1,STAT2	251 (10)
triflusal		chemical drug	Inhibited	-2.372	2.372	0.0231	APP,CSF3,CXCL8,IFNG,RELA,XCL1
BCR (complex)		complex	Activated	2.371	2.371	0.0249	BCL2A1,CCR7,CD86,CDC25A,CDK4,CFLAR,CXCR5,EGR1,FOS,FOSB,GBP2,HSP90B1,HSPA5,IFNG,IL23A,IL2RA,IRF4,JAK2,NAMPT,PIM1,PTAFR,RELA,S100A10,XBP1,XIAP
15-deoxy-delta-12,14 -PGJ 2		chemical - endogenous mammalian	Inhibited	-2.37	2.37	0.000551	ADAMTS4,CASP9,CCL5,CDK4,CDKN1A,CFLAR,CPT1B,CXCL10,CXCL11,CXCL2,CXCL8,CXCL9,DDX58,EGR1,EHF,FASLG,FLT1,FOS,GDF15,GSR,HTRA3,ICAM1,IFNG,MAP1LC3B,MMP3,MSR1,NFE2L2,NFKB1,NFKBIB,NQO1,P4HA1,PTGES,PTGES2,RUNX2,STAT1,TBXAS1,TXNRD1,VCAM1,XIAP	523 (13)
Lh		complex	Activated	2.365	2.365	0.000118	ACP2,ACP3,ACP5,ACTR2,ADAMTS1,ADCY9,ARHGAP1,ARHGAP35,ARL4C,ATP2B1,BAG1,BNIP3L,CAPZA1,CASP9,CDC42EP4,CFLAR,CHUK,CREBL2,CSNK1A1,CXCL8,DAB2,EREG,FDXR,FOS,GNB1,GPRC5B,HK2,MAP1LC3B,MAP2K1,MAP3K5,MAP3K7,MAP4K4,MAPK6,MBD2,MMP2,PAWR,PDXK,PHKA2,POP5,PRKAR2A,PTGS1,RAB5A,RASAL2,RUNX1,RUNX2,SMARCA4,SOD2,STAT1,TMBIM6,TNFAIP6,TRIB1,TYRO3	735 (17)
MAPK14		kinase	Activated	2.365	2.365	0.0181	ABCA1,ACP5,BACE1,BMP2,CAT,CCL5,CCR7,CD40,CD86,CXCL10,CXCL8,CYP51A1,DAB2,EREG,FASLG,FLT1,FOS,FOSL2,ICAM1,IFNG,IL12B,IL27,ITGB8,LRP6,MMP3,PECAM1,PLAUR,PSEN1,PTGES,SHC1,SOD2,TIMP1,VCAM1,VDR
IFI16		transcription regulator	Activated	2.362	2.362	0.00103	CCL5,CDC25A,CDKN1A,CXCL10,CXCL8,CYP1A1,DDX58,EDN1,ICAM1,IFNB1,ISG15,MAP2K1,MDM2,MGST1,MKRN2,MTHFD2,OAS1,PIM1,STAT2,VCAM1	401 (17)
THZ2		chemical - kinase inhibitor	Inhibited	-2.36	2.36	0.00152	CDKN1A,FOSL2,HRH1,MDM2,RUNX2,SRSF3,TCF7L2,WEE1,XIAP
cardiotoxin		chemical - other	Activated	2.357	2.357	0.0369	ACOX1,ACSL5,B2M,C5AR1,CCL5,CCNE2,CCR2,CSF2RB,DOK2,EDNRB,EFNA2,FASLG,GM2A,HSPA5,IGFBP7,IL4R,MMP12,MMP2,MMP3,NPM1,PGAM1,PTPRC,RPSA,S100A8,SERPINB2,SNRPD1,STAT3,TIMP1,TNFRSF1B,TXNRD1
HBB		transporter	Inhibited	-2.345	2.345	0.00479	CCL5,CSF3,CXCL10,CXCL2,CXCL8,ICAM1,IFNG,IL12B,IL15,IL7,PECAM1,VCAM1	332 (7)
2-amino-5-phosphonovaleric acid		chemical - other	Inhibited	-2.344	2.344	0.000651	AAGAB,ADAMTS1,ANLN,ARID5A,ARMCX6,ATF4,BSPRY,C5orf51,CCDC28A,CRCP,DCLK2,EGR1,ELP6,EXT1,FOS,FOSB,FURIN,GADD45G,HGH1,KCTD2,KPNA4,MED20,MRPL9,NR4A3,OLFM1,OTULINL,PLEKHO1,RPS6KA5,SLC25A29,SMG7,YPEL5,ZHX1
ADORA2B	0.315	G-protein coupled receptor	Activated	2.333	2.333	0.0387	ARG1,CD86,CXCL2,CXCL8,HIF1A,MMP12,PDE5A,RUNX2,TIMP1
5-N-ethylcarboxamido adenosine		chemical reagent	Activated	2.331	2.331	0.0054	ADORA2B,ARG1,CBFA2T2,CREM,CSF2RB,CXCL8,DUSP16,EGR1,HIF1A,HK2,IFIT2,IFNG,IL23A,INHBA,KLF6,MAP3K3,NR4A3,PDE5A,PLK2,SLC4A7,SRXN1,VCAN,VDR	560 (16)
Ro31-8220		chemical - kinase inhibitor	Inhibited	-2.331	2.331	0.00712	CDKN1A,CXCL8,DUSP4,EGR1,FSTL3,HIF1A,ICAM1,MDM2,MMP2,PLD1,TRAF1,VCAM1	439 (15)
REL		transcription regulator	Activated	2.33	2.33	2.72e-05	ACAD9,AGA,ANLN,APP,B2M,BCL2A1,CD40,CD86,CDKN1A,CREM,CXCL10,CXCL8,DCLRE1B,DDX18,DMTF1,E2F3,ENDOG,EVI5,EZH2,F3,FBXL4,FOS,HBEGF,ICAM1,IFNB1,IFNG,IL12B,IL23A,IL27,IL2RA,IRF4,IRF5,KPNA3,MAP3K8,MINPP1,NFE2L2,NFKB1,NFKBID,NR4A3,PCBP4,PLAAT3,PLK2,RELA,RSAD2,SLC22A15,SNAI1,SNAI2,SOD2,SPIN1,STAT3,TLK2,TNFSF13B	734 (16)
EBF1		transcription regulator	Activated	2.328	2.328	0.00175	ARAF,CCL5,CEBPB,CHUK,CRK,CXCL10,EIF4EBP1,GYS1,HK2,IFNB1,IKBKB,IRF7,IRS1,MAP2K1,MAPK8,MKNK1,MTOR,PCK2,PHKA2,PPP1CB,PPP1R3D,PRKAR2A,RHOQ,SCD,SOS1,STAT1,TLR2,TLR3,TLR4	484 (16)
CTNNB1		transcription regulator	Activated	2.326	2.326	0.0143	ACACA,ACADL,ACAT2,ACTR3,ADAM17,ADSS2,ANXA1,APCDD1,APP,ATP6V0A1,BACE1,BMP2,BTF3,CALM1 (includes others),CCNE2,CDKN1A,CEBPA,CPT1B,CPT2,CRAT,CSF3,CTDSPL,CTSZ,CXCL14,CXCL2,CXCL8,CYP1A1,CYP51A1,DLL4,EDN1,EGR1,ERBB3,EREG,ETV1,F13A1,FASLG,FGF18,FOS,FSTL3,GADD45G,GALM,GCH1,GDF15,GFPT2,GIPC1,GNG10,GPAT3,GPR137B,HBEGF,HESX1,HK2,HTATIP2,IDO1,IFIT1,IFNB1,IFNG,IL23A,IL2RA,IL7,IRF4,IRS1,ITSN1,LRP6,MAP1LC3B,MAP…
IL4		cytokine	Activated	2.317	2.317	1.92e-16	ABCA1,ACOD1,ACOT9,ACOX1,ACP2,ACP5,ACSL1,ADAM17,ADAP1,ADORA2B,ALAS1,ALDH2,ANXA1,APH1A,ARG1,ARID5A,ATP5MD,B4GALT7,BNIP3,BNIP3L,BTAF1,C3,C5AR1,CAD,CAT,CBFB,CCL22,CCL5,CCR7,CD276,CD3EAP,CD40,CD86,CDKN1A,CEP43,CFLAR,CISH,CMPK2,CPOX,CSF2RB,CSF3,CTNS,CXCL10,CXCL11,CXCL2,CXCL8,CXCL9,CXCR5,CYRIA,CYSLTR2,DARS2,DCSTAMP,DECR1,DHX58,DYNC1H1,EFL1,EHHADH,EIF2AK2,EIF2S1,EIF4A1,EPAS1,EVI5,EXT1,F13A1,F3,FASLG,FLT1…	651 (16)
IL11RA		transmembrane receptor	Inhibited	-2.309	2.309	0.0143	CCL5,DUSP5,FOS,HIF1A,ICAM1,IL4R,MMP12,MMP2,MMP3,PIM1,STAT3,TIMP1
IL22		cytokine	Activated	2.308	2.308	0.0489	ABCG1,C3,CCL22,CCL5,CDK4,CXCL10,CXCL2,CXCL8,GPT,HBEGF,HSP90AB1,HSPA5,IFNG,IL12B,IL19,IL23A,IL33,MMP3,MTOR,PTGS1,RAB7A,S100A12,S100A8,SOD2
mir-19		microRNA	Inhibited	-2.303	2.303	0.00152	ABCA1,CDKN1A,E2F3,F3,HIPK3,IFNG,LRP6,PPP2R5E,RNF11,SMAD4,SUZ12,TP63	560 (7)
doxorubicin		chemical drug	Activated	2.302	2.302	0.000328	ABCC3,ADAMTS1,ADORA2B,ANXA1,APP,ASNS,ATG12,ATG7,BCL2A1,BNIP3L,CASP9,CAT,CD40,CDKN1A,CFLAR,CREM,CXCL2,CXCL8,DMTF1,DPAGT1,DUSP5,E2F3,EDN1,EGR1,F3,FASLG,FOS,GDF15,GSR,HBEGF,HIF1A,IGFBP7,IRF5,IRF7,JAG1,JAK2,KLRC4-KLRK1/KLRK1,LGALS3BP,LIMA1,MBNL2,MDM2,MET,MMP2,MT-ND2,NDRG1,NFE2L2,NFKB1,NQO1,NTN1,PINX1,PSMB10,RELA,RUNX1,S100A10,SDC2,SESN1,SLC6A6,SMAD4,SNAI1,SOD2,SPHK1,SSBP1,STAT1,STAT3,SVIL,TERF2IP,TIM…	564 (13)
aspirin		chemical drug	Inhibited	-2.292	2.292	0.000102	ABCA1,ABCG1,ACVRL1,ADRB2,APP,CD40,CD86,CDKN1A,CSF3,CXCL10,CXCL8,DLL4,EDNRB,EFNB2,EMP1,FASLG,FGF18,FLT1,GDF15,HBEGF,HEY1,ICAM1,IDO1,IFNG,IL12B,LAMP2,MMP2,NPC1,OLR1,PECAM1,PMP22,PPARA,PTGS1,RELA,RHOC,SCARB2,TLR3,TPP1,VCAM1,XCL1	551 (14)
vinblastine		chemical drug	Activated	2.286	2.286	0.0106	CCL5,CD40,CD86,CDKN1A,CHST4,CYP1A1,FOS,HIF1A,SOD2
MAP3K7	0.264	kinase	Activated	2.268	2.268	0.00122	CCL5,CCR7,CXCL10,CXCL2,CXCL8,DDX58,GBP2,GCH1,IFI44,IFIT1,IFIT2,IL12B,IL19,IRF7,MMP3,NFKB1,OAS2,RELA,TNFSF13B,WNT5A	708 (18)
IL32		cytokine	Activated	2.255	2.255	0.0199	CXCL8,DCSTAMP,EIF2AK2,ICAM1,IL12B,IL23A,MMP2,MMP3,MX1,OSCAR,SNAI2,TRAF6,XIAP
miR-203a-3p (and other miRNAs w/seed UGAAAUG)		mature microRNA	Inhibited	-2.247	2.247	0.0172	ABL1,E2F3,EZH2,KIF5B,RUNX2,SIRT1,SUZ12,TP63
parthenolide		chemical drug	Inhibited	-2.243	2.243	0.0387	CCL5,CXCL2,CXCL8,NFE2L2,PDK4,RELA,SOD2,TCF7L2,VCAM1
lactacystin		chemical - protease inhibitor	Activated	2.242	2.242	0.000337	ADRB2,AKR1B1,APP,ASNS,ATP1A1,ATP6V0A1,CDKN1A,CFL1,CFLAR,CPOX,CXCL8,CYP1A1,EIF4E,FASLG,FTL,FUS,GBA,HIF1A,HMGB2,HNRNPA2B1,HSP90B1,HSPA5,IL12B,IRS1,MAPK6,MDM2,MMP2,NCS1,NFE2L2,NFKBIB,NR1H3,OPTN,PSEN1,RUNX2,SLC1A1,SMAD4,TCERG1,TLR2,TXNRD1,VAV3,VDR,XIAP	688 (14)
TP63	0.483	transcription regulator	Activated	2.242	2.242	0.000474	ABCC5,ADA,ADAMTS1,ARAF,ARG1,ATG7,BRAF,BST2,CAD,CCNT1,CD82,CDK18,CDKN1A,CEBPA,CFLAR,CPT2,CXCL8,DDB2,DNM2,EI24,EMP1,ENSA,ERBB3,F3,FDXR,FOS,FOSL2,FSD1L,FUBP1,FUT1,GCNT3,HBEGF,HBP1,HK2,HSPA8,IGFBP7,INHBA,IRF5,ITGB8,JAG1,KHK,KLF6,LAPTM4A,LYN,MAP4K4,MAPK8,MDC1,MDM2,MED1,MRPL41,MYNN,NCS1,P2RY2,PHC2,PNPT1,PPARA,PPP2CA,PRNP,RBBP6,RELA,RUNX1,RUNX2,S100A2,S100A8,SEPHS1,SERPINB2,SLC41A2,SLC7A11,SMAD4,SNAI1,S…	785 (16)
NFATC1		transcription regulator	Activated	2.237	2.237	0.0189	ACP5,CD40,CDK4,CXCR5,CYP1A1,DCSTAMP,EDN1,FASLG,ICAM1,ICOS,IFNG,IL12B,IL2RA,IL33,ITGAV,ITGB3,NQO1,OSCAR,RCAN1,SIGLEC15,VCAM1
dacarbazine		chemical drug	Activated	2.236	2.236	0.000488	CCL5,CDKN1A,CXCL10,CXCL8,CXCL9	538 (14)
EDNRA		transmembrane receptor	Activated	2.236	2.236	0.00659	ECE1,FOS,ICAM1,MMP2,PTGS1,TIMP1	323 (7)
SLC9A1		ion channel	Activated	2.236	2.236	0.0108	CXCL8,HK2,ICAM1,TPT1,VCAM1
CDKN2B-AS1		other	Activated	2.236	2.236	0.022	CXCL8,ICAM1,NFKB1,RELA,VCAM1
IFNL2		other	Activated	2.236	2.236	0.0298	CXCL10,IFIT1,IRF7,MX1,RSAD2
HIRA		transcription regulator	Activated	2.236	2.236	0.0298	CXCL2,EFNB2,EREG,FLT1,SPHK1
PCK1		kinase	Activated	2.236	2.236	0.0298	ACADL,ACOX1,CRAT,EHHADH,MLYCD
CHD1		enzyme	Activated	2.236	2.236	0.0498	BCL2A1,BMP2,CXCL2,ICAM1,SOD2
TAPI-1		chemical - protease inhibitor	Inhibited	-2.236	2.236	0.00424	APP,MMP2,MT-CO1,OLR1,VCAM1	510 (11)
icilin		chemical reagent	Inhibited	-2.236	2.236	0.0108	CSF3,CXCL10,CXCL2,IL12B,IL15
honokiol		chemical - endogenous non-mammalian	Inhibited	-2.236	2.236	0.0441	CDK4,CDKN1A,FLT1,FOS,ICAM1,MAP3K8,RETN,SNAI1
IL23		complex	Activated	2.229	2.229	0.000361	CCR2,CXCL8,HSPA5,ICOS,IFNG,IL12B,IL23R,IL2RA,IL4I1,IRF4,S100A8,STAT3,TLR2,TLR3,TLR4	503 (15)
poly(dG-dC)		chemical reagent	Activated	2.229	2.229	0.000488	CXCL10,IFNB1,ISG15,RSAD2,STAT1	367 (11)
mitomycin C		chemical drug	Activated	2.224	2.224	0.0152	CDC25A,CDKN1A,CXCL8,EGR1,FASLG,HBEGF,MDM2,NQO1,PARP2,SRSF5,SRSF7,TP63,VMP1,WEE1
SP600125		chemical - kinase inhibitor	Inhibited	-2.224	2.224	0.000656	ABCA1,ACAT2,ADAMTS4,CCDC117,CCL5,CD86,CDKN1A,CEBPB,CHST12,COX7A2,CPM,CPT1B,CREB3L2,CTLA4,CXCL10,CXCL2,CXCL8,CYP1A1,CYP51A1,EGR1,EIF1AX,F3,FASLG,FOS,FOSB,GBP2,H2BC21,ICAM1,IFNB1,IFNG,IL12B,IL15,IL23A,IL27,IL2RA,INHBA,IRS1,ISG15,MMP12,MMP3,MTHFD2,MTHFR,NUPR1,PCK2,PLCB3,PLK2,PLSCR1,PTGES,SCD,SLC16A6,SOD2,SPHK1,TCF7L2,TLR4,VCAM1,VDR,XIAP	704 (16)
5-fluorouracil		chemical drug	Inhibited	-2.223	2.223	1.31e-07	ATF4,BAIAP2,BNIP3,BNIP3L,BTF3,CALU,CCT4,CD40,CD82,CD86,CDKN1A,CFLAR,CGRRF1,CSTF1,CYCS,DCXR,DDB2,DLL4,DNTTIP2,EEF1G,EEF2,EGR1,EIF1,EIF2S2,EIF4A1,FASLG,FDXR,GDF15,GOT2,HBEGF,HNRNPA2B1,HSP90AB1,HSPA8,IFNG,ILF2,LDHA,MAT2A,MDM2,MT-CO1,NCL,NDUFS8,NDUFV2,NINJ1,NOP56,PLK2,PSMB2,PSMB7,PSMD2,PSME1,PTGES3,RNF19B,RPL11,RPL19,RPL21,RPL23,RPL24,RPL5,RPS12,RPS8,RRP8,SEC61A1,SESN1,SLC7A11,SNAI1,SNAI2,SNRPB,SNRPF…	778 (17)
hymecromone		chemical drug	Inhibited	-2.223	2.223	0.0373	ADAMTS4,CASP9,CXCL8,FASLG,MMP2,MMP3,NFKB1,TNFAIP6
CLEC12A		other	Activated	2.219	2.219	0.000155	IFIT2,IRF7,ISG15,RSAD2,USP18	379 (13)
isopentenyl diphosphate		chemical - endogenous mammalian	Activated	2.219	2.219	0.0298	CCR2,IFNG,IL2RA,VDR,XCL1
SAMHD1		enzyme	Inhibited	-2.219	2.219	0.0157	DDX58,IFI6,IFNB1,MX1,NFKB1
RPL22		translation regulator	Inhibited	-2.219	2.219	0.0157	ATF4,CDKN1A,DNAJC3,HSPA5,XBP1
6-aminopyrazolopyrimidine derivative compound II		chemical - kinase inhibitor	Inhibited	-2.219	2.219	0.0157	IFITM3,IFNB1,IFNG,IRF7,ISG15
SPTLC2		enzyme	Inhibited	-2.219	2.219	0.0298	ATF4,HSPA5,MMP2,TIMP1,XBP1
FBXO42		other	Activated	2.216	2.216	0.00236	CCL5,CXCL8,ICAM1,STAT1,VCAM1	272 (7)
concanamycin A		chemical drug	Activated	2.213	2.213	0.000277	BST2,DAXX,FASLG,ICAM1,IFNB1,IFNG,MET,VCAM1	640 (18)
fluoride		chemical - endogenous mammalian	Activated	2.213	2.213	0.00659	FASLG,FOS,HSPA5,RUNX2,VCAM1,XBP1	301 (7)
azetidyl-2-carboxylic acid		chemical reagent	Activated	2.213	2.213	0.0108	ASNS,HSP90B1,HSPA5,HSPA8,HSPA9
CREB3L2	-0.637	transcription regulator	Activated	2.213	2.213	0.0157	ARF4,ATF5,HSPA5,MX1,SEC24C
mir-183		microRNA	Activated	2.209	2.209	0.00037	CMPK2,DDX58,DDX60,EGR1,HERC6,IFI44L,IFI6,IFIT1,IFNB1,IRS1,ISG15,NMI,OAS2,PPP2CA,RSAD2,STAT1	368 (11)
NLRP11		other	Inhibited	-2.209	2.209	0.000155	CXCL8,IFIT1,IFIT2,IFNB1,NFKB1	355 (12)
DDX3X		enzyme	Activated	2.207	2.207	0.0498	CCL5,CDKN1A,IFNB1,MAP3K7,STAT1
TGFB3		growth factor	Activated	2.206	2.206	0.0426	CDKN1A,FOS,FOSB,FOSL2,ITGAV,ITGB3,MICAL2,MMP2,MMP3,PLAUR,PTAFR,SCD,SDC3,SH3PXD2A,SKIL,SNAI1,SNAI2,STAT4,TNC,TSPAN13,XIAP
MAP3K14		kinase	Activated	2.202	2.202	0.038	ACACA,CCL5,CFLAR,CXCL2,CXCL8,ICAM1,IKBKB,IL15,NFKB1,NR1H3,RCAN1,RELA,TNFAIP6,VCAM1,XBP1,YAP1
tyrphostin AG 1478		chemical - kinase inhibitor	Inhibited	-2.202	2.202	0.00686	CDKN1A,CXCL8,EDN1,F3,FOS,HBEGF,HIF1A,ICAM1,MMP2,NCF2,RELA,RUNX1,RUNX2,S100A10,SPHK1,TNFAIP6,VCAM1	685 (15)
IKBKE		kinase	Activated	2.201	2.201	1.43e-05	ACOD1,ADAR,CCL5,CSF3,CXCL10,CXCL2,CXCL8,DLST,IDH3A,IFIT1,IFIT2,IFNB1,IL23A,IL7,IRF7,LDHA,MAT2A,MMP3,PDK4,PGM2,PTCH1,PYGL,RSAD2,SLC16A1,STAT1,TPI1	404 (16)
TLR2/3/4/9		group	Activated	2.2	2.2	0.00699	CCR7,CD40,CD86,ICAM1,TREM2	276 (7)
XRCC6		enzyme	Activated	2.2	2.2	0.0106	CCL5,IFIT1,IFNB1,IFNG,NFKB1,SIRT1,SLC38A2
vadimezan		chemical drug	Activated	2.199	2.199	0.00117	CCL5,CXCL10,IFNB1,IFNG,NFKB1	388 (16)
L-685,458		chemical - protease inhibitor	Inhibited	-2.199	2.199	0.0298	APP,DLL4,EFNB2,HEY1,IFNG
PTPN6		phosphatase	Inhibited	-2.198	2.198	0.0386	CCR7,CD86,CDK4,CXCL8,IFNB1,IL12B,IL27,LYN,MMP2,NCF2,STAT3,TIMP1
lauric acid		chemical - endogenous mammalian	Activated	2.197	2.197	0.0298	CD40,CD86,CXCL8,NFKB1,RELA
genistein		chemical drug	Inhibited	-2.196	2.196	3.78e-09	ACP2,ACP3,ACP5,AGA,ALAS1,APEH,ARG1,ASAH1,ATF4,ATP6V0A1,ATP6V1C1,BDKRB1,BMP2,BMP2K,C3,CAT,CCL5,CCR2,CD68,CD86,CDKN1A,CEBPA,CFLAR,CHST12,CTNS,CTSL,CXCL10,CXCL2,CXCL8,CYP1A1,EREG,EXT1,EXTL2,F3,FASLG,FOS,FUCA1,GBA,GDF15,GGA1,GGA3,GLCE,GLMP,GM2A,HEXB,HIF1A,HSPA5,ICAM1,IFIT2,IFNB1,IGF2R,IKBKB,IRF7,LCP2,LGMN,M6PR,MCOLN1,MDC1,MMP2,MMP3,MTMR1,NAGPA,NEU1,NFE2L2,NFKB1,NPC1,NR1H3,PIM1,PKIB,PLA2G7,PPT1,PTAFR,…	447 (13)
BMPR2		kinase	Activated	2.189	2.189	0.0417	CXCL8,EFNB1,EFNB2,ICAM1,RUNX2,SNAI1,VCAM1
15(S)-HETE		chemical - endogenous mammalian	Activated	2.185	2.185	0.0176	ABCG1,EGR1,F3,FOSB,MMP2,PECAM1
TSLP		cytokine	Activated	2.183	2.183	0.00152	ABCA1,CCR7,CD40,CD86,CISH,CXCL8,CXCL9,ICAM1,IL12B,IL2RA,MX1,TIMP1	454 (16)
PPARG		ligand-dependent nuclear receptor	Inhibited	-2.182	2.182	4.44e-07	ABCA1,ABCG1,ACAA2,ACACA,ACADL,ACOD1,ACOX1,ACSL1,ACSL5,ADIPOR2,ADRB2,AGPAT2,APH1A,APP,ARG1,ATP6V1D,BACE1,C3,CAT,CCL22,CCL5,CCPG1,CCR7,CD40,CDKN1A,CEBPA,CEBPB,CPT1B,CPT2,CRAT,CS,CSF3,CTSL,CXCL14,CXCL2,CXCL8,CYCS,DLAT,EDN1,EHHADH,EIF4EBP1,EPAS1,FAM20C,GDF15,GPT,H6PD,HK2,HSD3B7,HYOU1,ICAM1,IDH1,IFNB1,IFNG,IGFBP7,IL23A,IL2RA,IL33,IRS1,KLF6,LAPTM4A,MBNL1,MGST1,MLYCD,MTOR,NDRG1,NFE2L2,NR1H3,OLR1,PC,PCK2…	643 (18)
ADA	-0.306	enzyme	Inhibited	-2.18	2.18	0.0499	ADA,ADORA2B,CXCL2,HIF1A,MMP12,PDE5A,TIMP1
aphidicolin		chemical toxicant	Activated	2.178	2.178	0.00347	CDKN1A,IFI44L,IFIT1,ISG20,MMP3,MX1,OAS1,STAT1	715 (12)
GSK3B		kinase	Activated	2.176	2.176	0.0252	APP,BCL2A1,CCNE2,CD82,CDC25A,CDKN1A,CFLAR,CXCL8,FOS,HIF1A,IFNG,IFT20,IL12B,IL19,MAPRE1,PMP22,SIRT1,SLC16A1,SNAI1,SNAI2,TCF7L2,TP63,TRAF1
ST14		peptidase	Activated	2.172	2.172	0.022	CXCL2,CXCL8,ICAM1,IFNG,MMP3
BCL10		transcription regulator	Activated	2.172	2.172	0.039	CCL5,CXCL2,CXCL8,IFNG,IL2RA
nelfinavir		chemical drug	Activated	2.17	2.17	0.0171	ACP3,AKNA,ASNS,ATF4,CARS1,CEBPA,CTH,HBP1,HERPUD1,JAG1,MTHFD2,NUPR1,PCK2,PPP1R15B,SLC7A11,UHRF1BP1,XBP1
TFE3	0.369	transcription regulator	Activated	2.164	2.164	0.0392	COX7A1,CYCS,HK2,IRS1,MT-CO1,MT-ND2,NDUFV2,PNPLA2,SCD,VPS26A,VPS35
NKX2-3		transcription regulator	Inhibited	-2.164	2.164	0.000485	ACO1,ADAP1,ANLN,ASNS,BATF2,BMP2,CD68,CDKN1A,CMPK2,CSRNP1,CXCL8,DDX58,DDX60,DHX58,EDN1,EIF2AK2,GASK1B,GBP2,GCH1,GDF15,GET1,HEY1,HFE,IDO1,IFNB1,LGMN,MTURN,PAPSS2,PARP12,PARP9,PAWR,PKIA,PLD1,PLEKHA4,PLSCR1,PNPT1,PSMB9,RPL23,SHFL,STAT1,STAT2,UBE2L6,USP18,VCAM1,ZNFX1
tanespimycin		chemical drug	Inhibited	-2.163	2.163	2.49e-06	ACACA,ARAF,BCL2A1,BRAF,CALM1 (includes others),CDK4,CDKN1A,CFLAR,CHUK,CXCL8,CYCS,EIF4A1,HNRNPA2B1,HNRNPM,HRH1,HSP90AB1,HSP90B1,HSPA5,HSPA8,HSPA9,LDHA,LYN,MAP3K7,OSM,PTCH1,RPL24,RPS8,SCD,SNAI2,SNRPB,SNRPF,SOD2,STAT3,TLR3,XIAP	690 (15)
TIRAP		other	Activated	2.16	2.16	3.63e-05	CCL5,CD40,CD86,CXCL10,CXCL2,CXCL8,ICAM1,IFNB1,IFNG,IL12B,IL15,RELA,VCAM1	333 (15)
ssRNA40		chemical reagent	Activated	2.158	2.158	0.00172	CD86,DDX58,IFNB1,IFNG,IL12B,IL23A,IL27,TLR8	595 (16)
PARP9	0.832	enzyme	Activated	2.157	2.157	0.00075	IFI44,IFIT1,IFIT2,IRF7,ISG15,OAS2,RBMS1,STAT1	275 (7)
OSMR	0.891	transmembrane receptor	Activated	2.157	2.157	0.0013	CFLAR,CISH,CXCL10,CXCL2,DHX58,FOS,GBP2,JAK2,OAS1,OSM,OSMR,PHF11,PIM1,PSMB9,SCD,STAT3,TIMP1	599 (17)
GAB1	-0.842	other	Activated	2.153	2.153	0.0176	ARG1,CCL5,CXCL10,EGR1,IFNB1,PTPN11
MAP2K6		kinase	Activated	2.152	2.152	0.000865	ACP5,CD40,CD86,CDKN1A,CXCL10,CXCL8,CXCL9,IFIT2,IFNG,IRF9,IRS1,ISG15,MEF2A,MMP2,MMP3,OSCAR,RELA,SNAI1,STAT1,VDR	680 (17)
ZBP1	3.33	other	Activated	2.144	2.144	0.0231	CXCL10,IFNB1,IL33,ISG15,OAS1,TBK1
CST5		other	Inhibited	-2.138	2.138	0.000131	ACAT2,AHCTF1,AP3B1,ARHGAP29,BRIX1,CEBPZ,CEMIP,CNBP,CNOT8,CYBRD1,DCP1A,DDX18,DDX54,DECR1,DHX38,DHX9,DKC1,DNAJB4,EDC3,EEF1G,EIF2B1,FAM133B,FHL1,GEMIN7,GRSF1,HNRNPA2B1,JMJD1C,KRR1,LAMC1,MAP1S,MRM3,MSN,NCBP2,NCL,NF2,NIFK,NUP188,OTUD4,PABPN1,PARP4,PCMT1,PPP2R2A,PRDX2,RBM28,RBM47,RSL1D1,RUNX1,RUNX2,SLC7A11,SNX30,TOMM40,VCAN,VDAC1,VDAC2,VPS36,ZCCHC8
mir-25		microRNA	Inhibited	-2.133	2.133	0.028	CDKN1A,E2F3,HIPK3,ITGB3,MDM2,PHLPP2,TGFBR1,TP63,ZNF512B
IFNAR2		transmembrane receptor	Activated	2.132	2.132	3.91e-06	BCL2L14,CXCL10,CXCL11,DDX58,HERC5,IDO1,IFI44,IFI6,ISG15,KLRC4-KLRK1/KLRK1,MX2,OAS1,OAS2,PSMB10,PSMB9,TLR3,UBE2L6,USP18	591 (15)
BRCA1		transcription regulator	Activated	2.132	2.132	0.013	ATP11C,CCL5,CDKN1A,CYP1A1,DDB2,DDX58,E2F3,EGR1,ENSA,GDF15,GTF2H1,H3-3A/H3-3B,HNRNPD,IFI6,IFIT1,IFIT2,IFNAR1,IRF7,MDM2,MX1,NFE2L2,NQO1,PLSCR1,S100A2,SAFB,SIRT1,SNAI1,SNAI2,STAT1,STAT5A,TP63,VCAN,WEE1
SMAD3		transcription regulator	Activated	2.129	2.129	0.019	ATF4,BMP2,C3,CDK4,CDKN1A,CPT1B,CXCL10,CYP1A1,CYP51A1,DDB1,DUSP4,EDN1,EGR1,EREG,FNDC5,FOS,FSTL3,GLS,GZMA,HBEGF,HEY1,HSP90B1,HSPA5,IFNB1,IFNG,IL12B,IL15,IL23A,IL2RA,JAG1,LPAR1,MMP12,PC,POR,RPS6,RPS8,RUNX2,SKIL,SNAI1,SNAI2,SPHK1,STAT3,TGFBR1,TIMP1,TNC,XIAP
CASP8		peptidase	Inhibited	-2.125	2.125	0.0341	ADAM17,CCL22,CFLAR,CXCL10,FOS,IFNB1,IFNG,IL12B,IL19,IL2RA,IL33,ISG15
ADRB		group	Inhibited	-2.122	2.122	0.000228	ABL1,ACAT2,ADAMTS4,ARG1,ATF5,BNIP3,BNIP3L,CD40,CD68,CDK4,CDKN1A,CFLAR,CREM,CXCL10,CXCL2,CYP51A1,E2F3,FOS,GDF15,HGH1,HSD3B7,ICAM1,IDH1,NCL,NQO1,NR4A3,PCYT2,RSAD2,SLC7A11,SMAD6,SRXN1,TRAF1,WEE1	774 (17)
lipoarabinomannan		chemical - endogenous non-mammalian	Activated	2.121	2.121	0.00476	CXCL2,CXCL8,ERBB3,GNB1,ICAM1,IFNB1,STAT1,TLR4	829 (16)
leucine		chemical - endogenous mammalian	Inhibited	-2.121	2.121	0.00839	ACACA,ASNS,ATF4,CDKN1A,CRAT,FOS,HERPUD1,PPARA,SOD2	600 (20)
UM101		chemical - kinase inhibitor	Inhibited	-2.121	2.121	0.0212	CCL5,CXCL10,CXCL11,CXCL8,EXOC3L4,IDO1,SLC15A3,VDR
IRF8		transcription regulator	Activated	2.113	2.113	9.43e-09	ACVRL1,ASAH1,B2M,CCL5,CCR2,CCR7,CD40,CD86,CDKN1A,CEBPA,CREM,DAB2,DDX58,EGR1,ETV3,FOS,ICAM1,IDO1,IFI44L,IFI6,IFIT2,IFNB1,IFNG,IL12B,IL15,IL27,IRF4,IRF5,ISG15,KLF6,MAF,MAP4K4,MDM2,MSR1,OAS1,PML,SOCS7,STAT1,STAT2,TLR3,TLR4,TNFSF13B,ZFHX3	436 (14)
PRDM1		transcription regulator	Inhibited	-2.099	2.099	0.0177	ADA,ATG7,BCL2A1,CASZ1,CCR7,CD53,CD86,CLTA,CSF3,CXCL2,CYP4V2,CYTH4,DUSP16,ERG,EVA1A,FNDC5,FOS,GALNT2,GPAT3,IDO1,IFNB1,IFNG,IL18RAP,IRF4,IRF7,JAG1,MAF,MAP7D2,MYO18B,PSMB10,RSAD2,S100A8,SLC16A5,SLC2A5,SLCO2B1,SMPDL3B,SNAI1,STAT4,SWAP70,THEMIS2,TNFAIP6,TNFSF13B,TRIB1,XBP1
SMAD4	0.255	transcription regulator	Activated	2.097	2.097	0.0252	BMP2,CBFB,CDKN1A,CYB561,DAXX,EDN1,EIF4EBP1,EREG,FOS,FSCN1,FSTL3,ICAM1,IFNG,IL12B,IRAK3,JAG1,LEMD3,LPAR1,MBD1,MDM2,MET,MTOR,NAMPT,POR,PTK2B,PTPRC,RUNX1,RUNX2,SCD,SERTAD1,SKIL,SMAD4,SMAD6,SNAI1,SNAI2,SPHK1,TIMP1,TNC,TNFAIP6,VAPB,XIAP
mir-146		microRNA	Inhibited	-2.095	2.095	0.00857	CAT,CD40,CXCL10,CXCL8,IFNB1,IFNG,MMP2,RELA,RUNX1,STAT1,TLR4,TRAF6	522 (16)
miR-125b-5p (and other miRNAs w/seed CCCUGAG)		mature microRNA	Inhibited	-2.095	2.095	0.042	ADAMTS1,ARG1,ARID3B,B3GALT4,CBFB,CDC25A,CYP1A1,E2F3,ERBB3,GPR160,H3-3A/H3-3B,HK2,IKZF4,MAP2K1,RBM8A,RHEBL1,SCD,ZNF385A
CFLAR	1.701	other	Inhibited	-2.085	2.085	0.00177	CFLAR,CSF3,CXCL8,FOS,IFIT2,IFNG,IL2RA,ISG15,NFKB1,XIAP	437 (15)
miR-16-5p (and other miRNAs w/seed AGCAGCA)		mature microRNA	Inhibited	-2.077	2.077	4.1e-06	ABHD10,ACP2,ADSS2,ANLN,ATF6,CDC25A,CFL2,CHORDC1,CREBL2,DIPK1A,DMTF1,DNAJB4,E2F3,EIF4E,EIF4G2,FNDC3B,GRB2,GTF2H1,H3-3A/H3-3B,HDHD2,HERC6,HSDL2,HSP90B1,IFNG,IGF2R,IPO4,KPNA3,LAMC1,LAMTOR3,LAMTOR5,LUZP1,MAP2K1,MLLT1,NAA15,PISD,PNP,PPIF,RFT1,RHOT1,SHOC2,SRPRA,SRPRB,TMEM109,TMEM251,TPI1,UBE2S,UTP15,VPS45,WEE1
SLC27A2		transporter	Activated	2.075	2.075	0.000447	ACAA2,ACADL,ACOX1,ACSL1,CPT2,CRAT,DECR1,EHHADH,FITM2,PLIN5,RETSAT,SCD,SLC25A20,SLC27A1
IRF9	0.659	transcription regulator	Activated	2.073	2.073	4.55e-05	CXCL10,CXCL8,IFIT1,IFIT2,IFITM3,IFNB1,IFNG,IL27,IRF5,IRF7,ISG15,MX1,OAS2,SIRT1,STAT1,STAT2,ZBP1	590 (18)
4-methylnitrosoamino-1-(3-pyridinyl)-1-butanone		chemical toxicant	Activated	2.069	2.069	0.00312	ANXA1,CDKN1A,FASLG,FOS,HTRA3,LCP1,NFE2L2,NFKB1,PTGES,RELA,TBXAS1,TKT	605 (21)
CpG ODN 1826		chemical reagent	Activated	2.068	2.068	0.038	APP,CCL22,CCL5,CCR7,CD40,CD86,CXCL10,CXCL8,DLL4,IFNB1,IFNG,IL12B,IRF7,NCF2,TLR4,XCL1
TNFRSF1A		transmembrane receptor	Activated	2.062	2.062	0.000311	ABCC3,ABCC5,ABCG4,BACE1,CCL5,CCNE2,CD68,CD86,CDKN1A,CEBPB,CFLAR,CSF3,CXCL10,CXCL2,CXCL8,FLT1,GPT,ICAM1,IFNB1,IFNG,IL12B,IL15,IL23A,MMP2,NFE2L2,NHSL2,NQO1,P2RX7,PIM1,RELA,SOD2,SS18L2,TLR4,TRAF1,USP7,VCAM1	419 (14)
corticosterone		chemical - endogenous mammalian	Activated	2.06	2.06	0.0201	ACACA,ACOX1,ANXA1,APP,ATP1A1,ATP1B1,ATP2B1,BACE1,CDK4,CDKN1A,CPT1B,EDN1,FOS,HSPA5,IDE,IFNG,IL2RA,MAPK8,MTOR,PDK4,PNPLA2,TIMP1,TLR2,XBP1
AKT1		kinase	Activated	2.056	2.056	0.0106	ACAT2,ANKH,ATP6V1E1,BCL2A1,BMP2,CCL5,CD40,CD86,CDK4,CDKN1A,CFLAR,CISH,CXCL10,CXCL2,CXCL8,EGR1,FASLG,FOS,FOSB,GDF15,GOT2,GSR,HIF1A,HIPK3,HMGB2,HNRNPL,HNRNPM,IFNB1,IFNG,IL12B,IL2RA,IRS1,MDM2,MMP2,MMUT,MSR1,NEXN,NFE2L2,NFKB1,NQO1,PPARA,PTGS1,SCD,SLC4A7,SNAI1,SNAI2,STUB1,TIMP1,TP63,VCAN,XIAP
FAS		transmembrane receptor	Activated	2.055	2.055	0.000794	BCL2A1,CASP9,CCL5,CD86,CDC42EP2,CDKN1A,CFLAR,CLTB,CTSL,CXCL10,CXCL11,CXCL2,CXCL8,CXCL9,EGR1,F3,FASLG,FLT1,FOS,FOSB,FSCN1,GADD45G,GBP2,GORASP1,ICAM1,IFIT1,IFNG,ITGAV,ITGB8,MAP4K4,MBOAT7,MET,MTMR1,OPTN,OSM,P2RX1,P2RX4,P2RY2,PALM2AKAP2,PECAM1,PHLDA2,PINK1,PLD1,PPP1R3D,PRKAB1,RELA,RND1,RSAD2,RUNX2,S100A12,SERPINB2,SHC1,SKIL,SOD2,STAMBP,STK3,STK38L,TLR2,TLR8,TNC,TNFAIP6,TNFRSF1B,TPM4,TRIB1,UGCG,VCAM1,…	386 (11)
IRAK4		kinase	Activated	2.054	2.054	4.2e-06	APP,CD86,CSRNP1,CXCL10,CXCL2,CXCL8,DAB2,EDN1,EGR1,ERRFI1,FOS,FOSB,IDE,IFNB1,IFNG,IL12B,IL23A,IRF4,IRF5,IRF7,MAP3K8,NOCT,OLR1,PDE4B,PLSCR1	551 (14)
ITGAV	0.883	transmembrane receptor	Activated	2.043	2.043	0.0441	CDKN1A,FOS,ITGAV,ITGB3,MMP2,OSM,RUNX2,TIMP1
MLXIPL		transcription regulator	Activated	2.038	2.038	0.0126	ACACA,HIF1A,KHK,PGD,PPARA,PYGL,RPL11,RPL19,RPL21,RPL23,RPL24,RPL27,RPL36AL,RPL4,RPL5,RPL7L1,RPS12,RPS17,RPS18,RPS25,RPS6,RPS8,RPSA,SCD
GAST		other	Activated	2.036	2.036	0.0017	ATF4,CREM,DLAT,EGR1,FOS,HBEGF,HERPUD1,HMGB2,IFNG,JAG1,JAK2,NARS1,PDHX,PLA2G7,POR,RELA,SERPINB2,STAT3,TNC,VCAM1	814 (18)
Mapk		group	Activated	2.022	2.022	0.00608	ADA,APP,CAT,CDKN1A,CEBPB,CFLAR,CXCL8,EGR1,F3,FOS,FURIN,IFNG,IRAK3,IRS1,MMP3,NR4A3,RELA,RUNX2,S100A8,SNAI1,SNAI2,STAT1,VCAM1	444 (14)
NFKB2		transcription regulator	Activated	2.017	2.017	0.000465	AKR1B1,BMP2,CCL5,CCR7,CD86,CDKN1A,CFLAR,CXCL8,CXCR5,DMTF1,FOS,IFNB1,IL23A,IRF4,MAT2A,MMP2,RELA,SOD2,TRAF1,VCAM1,XIAP	456 (10)
HMGB1		transcription regulator	Activated	2.012	2.012	0.0298	CD40,CD86,CDKN1A,CXCL8,HIF1A,ICAM1,IFIT1,IFNG,IRF5,MDM2,MMP3,MX1,PTGES,SIRT1,TLR2,TLR4,VCAM1
farnesol		chemical reagent	Activated	2.011	2.011	0.00787	CDKN1A,HERPUD1,HSP90B1,HSPA5,PHLDA2,PPARA,XBP1	260 (7)
CCR2	-1.8	G-protein coupled receptor	Activated	2.005	2.005	0.00598	APP,ARG1,CCL22,CCL5,CCR2,CD40,CD86,CSF3,CXCL10,CXCL2,F13A1,GPT,HSPG2,IFNG,IL12B,IL23A,MMP2,P4HA1,PLOD1,PLOD3,TGFBI,TIMP1,TNC,VCAN	755 (17)
UCHL1		peptidase	Inhibited	-2.004	2.004	0.00527	ADCY9,CCDC122,CDKN1A,CGAS,EIF2B4,EIF3M,GABPB1,HERC6,HSPA5,MAPK6,PI4K2B,PRSS23,PSMC2,PSME1,RPS6,SLC39A8,SMPDL3B,SOD2
JUN		transcription regulator	Activated	2.003	2.003	4.81e-08	ACAT2,ACP5,ALAS1,ANXA1,APP,ARG1,ASNS,BCL2A1,C3,C5AR1,CALM1 (includes others),CAPN2,CD68,CDKN1A,CFLAR,CFP,CHST4,CSF3,CTSL,CXCL10,CXCL8,CYCS,DMTF1,DUSP5,EDN1,EEF2,EHD4,EIF4A1,EPAS1,EREG,F3,FASLG,FOS,FUS,GPT,GTF2B,HEY1,HK2,HNRNPA2B1,HOMER1,ICAM1,IFNB1,IFNG,IGF2R,IGFBP7,IL12B,IL23A,IL27,IL2RA,IRAK3,ITGAV,ITGB8,LAMP2,LPAR1,MAF,MAT2A,MCF2L,MDM2,MET,MMP12,MMP2,MMP3,MOGS,MSR1,MTHFR,NAMPT,NCF2,NQO1,OSM,PI…	815 (16)
FADD		other	Activated	2	2	5.01e-07	ARID5A,CDKN1A,CXCL10,CXCL2,CXCL8,DDX58,DHX58,EGR1,EIF2AK2,ELMOD2,FASLG,FOS,ICAM1,IFIT2,IFNB1,IFNG,IRF5,IRF7,KLF6,NFKB1,PARP11,PIM1,RC3H2,RIPK1,STAT1,STAT2,TIAM2,TLR3,TRAFD1	429 (16)
ATXN3		peptidase	Activated	2	2	0.00281	APP,IFIT1,IFIT2,ISG15,MMP2,SOD2	274 (7)
coxsackievirus A21		biologic drug	Activated	2	2	0.00285	CXCL10,CXCL11,CXCL9,DDX58
Ptgs2os2		other	Activated	2	2	0.00599	CCL5,CXCL10,IFNB1,TRAF1
TRPV4		ion channel	Activated	2	2	0.00838	CCL5,CXCL10,CXCL2,FOS,SIRT1,TIMP1,TLR2,VCAM1	538 (18)
HIPK1		kinase	Activated	2	2	0.0376	MDM2,NFE2L2,NQO1,PECAM1
CNB-001		chemical reagent	Activated	2	2	0.0376	ASNS,ATF4,HERPUD1,SLC7A11
Ifnz (includes others)		cytokine	Activated	2	2	0.0376	CD40,CD86,DAXX,TLR3
orlistat		chemical drug	Activated	2	2	0.0376	ATF4,CXCL8,HSPA5,ICAM1
Pde		group	Inhibited	-2	2	0.0176	ATP5F1A,FOS,NR4A3,PTGS1
DGAT1		enzyme	Inhibited	-2	2	0.022	ACOX1,CPT1B,PDK4,PNPLA2,PPARA
alefacept		biologic drug		-1.997	1.997	0.0341	AUTS2,CCL5,CXCL8,CXCL9,IFNG,IL12B,IL18RAP,IL23A,IL2RA,STAT1,STAT2,STAT4
S-nitrosoglutathione		chemical toxicant		-1.996	1.996	8.64e-05	CCL5,CD86,CDKN1A,CXCL10,DDX5,FASLG,HIF1A,ICAM1,IFNG,IL12B,IRS1,NQO1,S100A10,VCAM1,XIAP	558 (17)
SUMO3		other		-1.993	1.993	0.00503	APP,BACE1,CTH,CXCL10,HSPA8,IRS1,ISG15,PML,PNP,TNC,TNFRSF21	749 (16)
IKK (complex)		complex		1.985	1.985	0.0139	CCL5,CFLAR,CXCL10,CXCL8,ICAM1,IFNG,VCAM1
miR-499a-5p inhibitor		chemical reagent		1.982	1.982	0.000234	EIF2AK2,IFNAR1,MX1,OAS1
miR-208b inhibitor		chemical reagent		1.982	1.982	0.000234	EIF2AK2,IFNAR1,MX1,OAS1
15-E2-isoketal modified phosphatidylethanolamine		chemical reagent		1.982	1.982	0.00599	CXCL8,HSPA5,ICAM1,VCAM1	276 (7)
lipid		chemical - endogenous mammalian		1.982	1.982	0.034	ABCA1,ABCG1,ACOX1,HSD3B7,IFNB1,PCK2,PCYT1A,PPARA,SQLE,STAT3
Angiotensin II receptor type 1		group		1.982	1.982	0.0498	ATP1A1,CXCL10,CXCL8,EDN1,TIMP1
CNOT7	0.248	transcription regulator		-1.982	1.982	1.8e-09	B2M,BST2,CMPK2,HERC6,IFI35,IFI44L,IFI6,IFIT5,ISG15,LGALS3BP,OAS1,OAS2,PARP12,PLSCR1,PPM1K,SLC7A11,STAT1,UBE2L6	278 (7)
L-cysteine		chemical - endogenous mammalian		-1.982	1.982	0.00236	CTNS,CXCL8,FOS,PCK2,SCD	695 (13)
GSKJ4		chemical reagent		-1.982	1.982	0.0108	CD40,CD86,CXCL10,IL12B
largazole		chemical - endogenous non-mammalian		-1.982	1.982	0.0265	ACSL5,HIF1A,HK2,THNSL2
zileuton		chemical drug		-1.982	1.982	0.0376	APP,CCL5,ICAM1,IFNG
RNU1-1		other		1.981	1.981	0.00285	CXCL10,HBEGF,IDO1,IFNB1	300 (7)
MECOM		transcription regulator		1.98	1.98	0.0312	CDKN1A,CEBPA,GADD45G,ITGB3,PML,RPS6,RPS6KA1,SKIL
NFkB (family)		group		1.98	1.98	0.0498	CFLAR,CXCL8,DCSTAMP,RELA,TIMP1
mastoparan		chemical toxicant		-1.98	1.98	0.0265	ABCA1,CXCL10,IFNB1,IL12B
VASP		other		-1.98	1.98	0.0376	ARG1,EPAS1,HIF1A,STAT1
cisplatin		chemical drug		1.979	1.979	7.9e-05	ABCB10,ABCC3,ABL1,ACOX1,ADAMTS1,ADAP2,AEBP2,ANKFY1,ANPEP,ANXA1,ASNS,ATF4,BAG5,BCL2A1,BHLHE41,BNIP3L,CAPN2,CAT,CC2D1A,CCL5,CD53,CD68,CDC25A,CDKN1A,CEBPA,CFLAR,CHFR,CLCN6,CPT1B,CPT2,CXCL10,CXCL14,CXCL8,CXCL9,DDB2,DDX58,DMXL2,DNAJC27,ECE1,EDN1,EEF2K,EGR1,EI24,ENDOG,ERBB3,F3,FASLG,FBLIM1,FDXR,FLT1,FNDC3B,FOS,FYN,G0S2,GAMT,GDF15,GOT2,HAP1,HESX1,HIF1A,HJURP,HK2,HSPA5,HYAL1,ICAM1,IFI6,IFNB1,IFNG,IL15,IL…	969 (19)
PIN1		enzyme		1.979	1.979	0.0343	ATF4,ATF6,BCL2A1,CCNE2,CDKN1A,CXCL8,HSPA5,IFNB1,MAPK8,MDM2,MMP2,MMP3,PIMREG,PML,TIMP1,XBP1
ethanol		chemical - endogenous mammalian		1.978	1.978	0.000498	ABCA1,ABCG1,ACACA,ACADL,ACOX1,ADAM17,ANPEP,ATF4,C5AR1,CAT,CCL5,CDKN1A,CEBPA,CEBPB,CGAS,CHUK,CXCL8,EDN1,EDNRB,EGR1,FASLG,FOS,FOSB,FOSL2,GPT,GSR,HEY1,HIF1A,HSP90AB1,HSP90B1,HSPA5,HTATIP2,ICAM1,IFIT2,IFNB1,IFNG,IL12B,IL15,IRF7,JAK2,KLF6,KLHL24,MAPK8,MAT2A,MCOLN1,MMP12,MMP2,MMP3,MZF1,NCF2,NMI,NQO1,PHLDA2,PNPLA2,PPARA,RELA,SCD,SIRT1,SLC7A11,SNAI1,SOD2,SQLE,SRXN1,STAT1,STAT3,TBK1,TIMP1,TLR2,TLR4,TLR8,T…	669 (18)
WBP2		transcription regulator		-1.976	1.976	0.000497	ALPK1,ATG4D,C16orf87,C2orf69,COLEC12,CSF3,CTH,CXCL2,CXCL8,DHX34,DYNLRB1,EGR1,ENDOG,FHL1,GK5,HMGB2,HNMT,IL23A,ITGB3,KLHL11,LIPG,MTMR1,PIMREG,RMND5A,RNMT,SIGMAR1,SLC10A3,SLC7A11,TLR3,TMED4,TRAF1
miR-1-3p (and other miRNAs w/seed GGAAUGU)		mature microRNA		-1.975	1.975	1.15e-06	ADAR,ANKIB1,ANKRD29,ANPEP,AP3B1,ARF4,ARHGAP29,ASH2L,ATP6V0A1,BRI3BP,C12orf49,CCSAP,CHSY1,CNN3,CPOX,DDX5,DHX15,GCH1,GPD2,H3-3A/H3-3B,HPS4,KLHL42,MEF2A,MET,MOV10,MTHFD2,NELFCD,PGM2,PICALM,PLEKHB2,PNP,POGK,POLR2K,PTBP1,PTBP2,PXYLP1,RBM28,RBM47,RFT1,SHTN1,SLC16A9,SPHK1,SRXN1,SSNA1,TMSB10/TMSB4X,TPM4,TWF1,WDFY1
TYROBP		transmembrane receptor		1.97	1.97	0.00745	CCR7,CD40,CD86,CXCL8,FKBP15,HLX,ICAM1,IDO1,IFNG,NCF2,RBM47,TCIRG1,TMEM106A,TNFRSF1B,TREM2	433 (14)
ISGF3		complex		1.969	1.969	0.000943	EIF2AK2,HIF1A,IFIT2,IRF7,ISG15,RSAD2
PPP3CA		phosphatase		1.969	1.969	0.00912	APP,C3,CD82,CDK4,CDKN1A,DECR1,FASLG,FTL,LAMP2,LITAF,LPAR1,MAGT1,MGST1,PLD1,PMP22,RCAN1,RUNX2,SNAI1	598 (17)
1-hydroxy-2-methyl-2-butenyl 4-diphosphate		chemical - endogenous non-mammalian		1.969	1.969	0.0376	CCR7,IFNG,IL2RA,OSM
phenethyl isothiocyanate		chemical drug		-1.969	1.969	0.0054	CAPN2,CCT4,CRK,DDX5,EEF2,EEF2K,GSTK1,H2AZ1,IDH1,IFIT1,IFIT2,IFNB1,MAP4K3,MAPK6,MGST1,MMP2,PDCD10,RBBP6,RLIM,RPL5,TXNL1,TXNRD1,UBXN4
IL36G		cytokine		1.968	1.968	0.0281	CSF3,CXCL10,CXCL8,IFNG,IL12B,IL23A,WNT5A
N-[N-(3,5-difluorophenacetyl-L-Ala)]-S-phenylglycine t-butyl ester		chemical - protease inhibitor		-1.966	1.966	0.0451	APP,DLL4,FLT1,HEY1,NFKB1,RELA,RND3,SNAI1,TLR4,TRAF6
trovafloxacin		chemical drug		1.964	1.964	4.51e-05	ADRB2,B2M,CDKN1A,CEBPA,CHFR,CRK,CXCL2,ERRFI1,FOS,ICAM1,ISG20,MAP3K8,MDM2,MED20,NEDD4L,PDE4B,PSMA5,SOD2,STAT3,SUMO2,XIAP	537 (11)
Rsk		group		1.964	1.964	0.000234	ATF4,CEBPB,CXCL2,CXCL8	706 (14)
MAP2K7		kinase		1.964	1.964	0.0199	CCL5,CDKN1A,CXCL10,CXCL8,EFNB2,HSPA1L,HSPA5,MAPK8,MMP3,P2RX4,PTPN11,RPS6,VDR
IC87114		chemical - kinase inhibitor		-1.964	1.964	0.0265	CCL5,ICAM1,IFNG,VCAM1
TRAF3		enzyme		1.963	1.963	0.0287	CARMIL1,CCL5,CXCL10,CXCL2,HSPA5,ICAM1,IFNB1,IFNG,IL12B,ISG15,KSR1,MAPK8,MET,MPEG1,NDRG1,PBX3,PYGL,XBP1
rosiglitazone		chemical drug		-1.959	1.959	1.12e-06	ABCA1,ABCG1,ACAA2,ACADL,ACOX1,ACSL1,ACSL5,ADA,ADAMTS1,ADIPOR2,ARG1,ASAH1,ATP1A1,BMPR1A,C3,CAT,CCL5,CCNE2,CCR2,CD68,CD86,CDKN1A,CEBPA,CERT1,COX7A1,CPT1B,CPT2,CS,CXCL10,CXCL11,CXCL8,CXCL9,CYCS,CYP1A1,DECR1,DLD,EHHADH,ERP44,F3,FAM3A,FOS,GBP2,H6PD,HADH,HSPA5,HSPA9,ICAM1,IDH1,IDH3A,IFIT2,IFNB1,IFNG,IL12B,IL21R,INHBA,IRF7,IRS1,ITGB3,LDHA,MAT2A,MET,MLYCD,MMUT,MSR1,MX2,NCK2,NDUFS2,NR1H3,OAS1,OAS2,OLR1,PC…	642 (18)
IRF3 dimer		complex		1.951	1.951	0.0176	CCL5,IFIT2,IFNB1,ISG15
ghrelin		biologic drug		-1.951	1.951	0.00285	ACACA,EGR1,FOS,SCD	476 (12)
MAP4K4	0.794	kinase		1.95	1.95	4.06e-06	ACAA2,ACACA,ACSL5,AGPAT3,ALDH4A1,ALG14,APIP,ARAF,CEBPA,CEBPB,CHSY1,COQ5,DLAT,DLD,DLST,GCDH,GYS1,H6PD,HADH,HSD3B7,HYAL2,NDUFS8,PAPSS2,PDHX,PEX3,PGAM1,PHYH,PI4K2B,PRKAR2A,PTGES,SCD,SEPHS1,UQCRFS1	720 (15)
miR-21-5p (and other miRNAs w/seed AGCUUAU)		mature microRNA		-1.949	1.949	0.00206	ARF4,CDC25A,CDKN1A,CFL2,FASLG,FGF18,HIPK3,IFNG,JAG1,MARCKS,MMP2,MTAP,NFKB1,PECAM1,RP2,SESN1,SMARCA4,STAT3	782 (16)
TP73		transcription regulator		1.947	1.947	0.000312	ADA,ADAM17,ADORA2B,ARHGAP22,ATG7,B2M,BLZF1,BRAF,C3,CDC42EP2,CDKN1A,CLIP3,CNN3,CTH,CXCL10,CXCL2,DCLRE1A,DIMT1,DMTF1,DTYMK,EDN1,EGR1,ELOC,EREG,FDXR,FLT1,FXR1,G0S2,GPR137B,GPR176,HBEGF,HIF1A,HIVEP1,HTATIP2,IFNB1,IL4R,IL7,IRF5,JAG1,LAPTM4A,LCP1,LDHA,MDM2,MMP2,MTHFD1,NFKB1,NUPR1,P2RX4,P2RY2,PLK2,PML,PMP22,PNRC1,PPP4R2,PTGES,RAB7B,RNF144B,RUNX1,S100A2,SERPING1,SNAI1,SNAI2,SPHK2,TIMP1,TNFRSF1B,TPP1,TREM…	812 (17)
CARD9	-1.484	other		1.947	1.947	0.00311	C3,C5AR1,CCL5,CSF3,CXCL10,CXCL2,IFNG,IL12B,IL23A,TLR2	414 (13)
C5AR1	-3.162	G-protein coupled receptor		1.946	1.946	0.0175	ATF6,C3,C5AR1,CD40,CD86,CSF3,CXCL2,CXCL8,HSPA5,IFNG,IL12B,IL23A,IL27,TGFBR1
TLR7/8		group		1.943	1.943	0.00932	BCL2A1,CFLAR,EDN1,EREG,IFNB1,MAP3K8,PLAUR,PNRC1,SLC7A11,TNFAIP6,VDR	610 (12)
PHLPP1		enzyme		1.942	1.942	0.00276	CXCL2,FGF18,IFNB1,IL15,IRS1,PRKCD,USP12	393 (10)
SELP		transmembrane receptor		1.941	1.941	0.0065	BCL2A1,CDKN1A,CXCL2,CXCL8,F3,GPT,IL4R,PLAUR,PRKCD,RELA	813 (17)
NPC2		transporter		-1.941	1.941	0.00658	BMP2,MAP1LC3B,PTGES,PTGS1,STAT1,STAT2,STAT3,STAT4,TLR4	644 (16)
CARM1		transcription regulator		1.94	1.94	0.0178	C3,CDKN1A,CSF3,CXCL10,FOS,FTL,ICAM1,MMP3,PTGES,SIRT1
emodin		chemical drug		-1.938	1.938	0.00169	ARG1,CD86,CDKN1A,CXCL10,CXCL8,CYP1A1,HSPA5,ICAM1,IRF4,IRF5,MAP3K5,MMP2,SOD2,TLR4,TRAF2,VCAM1	399 (15)
FZD9		G-protein coupled receptor		1.937	1.937	0.00276	CCL5,CXCL10,CXCL14,IFI44,IRF7,ISG15,STAT1
LPA		other		1.937	1.937	0.0108	CXCL8,ICAM1,SERPINB2,VCAM1
fucoidin		chemical reagent		-1.937	1.937	0.0259	BDKRB1,CCL5,CDKN1A,CXCL8,IRF7,ISG15,SMAD4,XBP1
LGALS8		other		1.934	1.934	0.0265	CCL5,CDKN1A,CXCL8,FASLG
SP3		transcription regulator		1.923	1.923	0.00958	ABCA1,ACSL1,APBA1,ASNS,CD40,CDKN1A,CEBPA,CYP51A1,EGR1,EIF2AK2,EREG,F3,FLT1,FOS,GDF15,HSPA5,ITGB8,MAT2A,MET,MMP2,NCF2,NFKB1,PCYT1A,PLAUR,PRKCD,PTDSS1,PTGS1,RELA,SLC39A8,SLC4A7,SOD2,STAT1,STAT3,TGFBR1,TIMP1,TLR2,TNC,TXNRD1,XYLT1	486 (8)
TFRC		transporter		-1.923	1.923	0.00909	ANKRD22,ATF4,ATF5,ATF6,BNIP3,CDKN1A,F13A1,FAM20C,FOS,FTL,HERPUD1,HK2,HSPA5,LDHA,MMP12,SLC26A11,SRXN1,TGFBR1,XBP1	136 (4)
tranylcypromine		chemical drug		1.915	1.915	0.00181	CCL5,CDKN1A,CXCL10,CXCL9,FOS,HIF1A,PDE4B	301 (7)
ibrutinib		chemical drug		-1.915	1.915	0.0281	CD86,EIF4E,IDO1,RELA,RPS6,UGCG,XIAP
NOX1		enzyme		1.912	1.912	0.0139	CAT,CXCL8,EPAS1,F3,FLT1,NFKB1,NQO1
POR	-0.615	enzyme		-1.904	1.904	0.000699	ABCA1,ABCC3,ACADL,ACAT2,ACER1,ACSL1,ANTXR2,APCDD1,ASNS,ATF5,BATF3,C11orf54,CPT2,CYP1A1,CYP51A1,EHHADH,ELOVL1,EREG,ETHE1,FLVCR2,GBP2,HIF1A,HSD17B11,NOCT,PDK4,PGD,PLA2G7,POR,PRNP,RETSAT,RPS6KA2,SCD,SDS,SQLE,STAT1,TMEM184C,TMEM267,TMEM97
TFEB		transcription regulator		-1.904	1.904	0.0292	ATP6V1C1,CCL5,GBA,MCOLN1,NEU1,SCPEP1,SGSH,TPP1,VPS26A,VPS35
ZNF106		other		-1.897	1.897	0.0393	ABHD16A,C3,CXCL10,IFITM3,NDUFB10,PMP22,PRDX2,S100A8,SLC11A1,VPS35
IGF1		growth factor		1.896	1.896	0.00452	ABCA1,ACACA,ADA,ADORA2B,AKR1B1,ANPEP,APP,BCL2A1,BMP2,CCL5,CDK4,CDKN1A,CEBPB,CFLAR,CISH,CXCL8,DAXX,DDX5,EDN1,EFNB2,EGR1,EIF1AX,EIF2AK2,EIF4E,EPAS1,ERRFI1,F3,FOS,FOSB,GADD45G,GPD2,HIF1A,HSD17B11,HSPA5,ICAM1,IFITM3,IFNGR2,IL4R,IRS1,ITGAV,KLF6,KLHL24,LDHA,MDM2,MMP2,MMP3,NCF2,NFE2L2,NTN1,NUPR1,OSMR,PCK2,PDXK,PIM1,PLAUR,PLK2,PRNP,PSMB9,PTPRC,RELA,RUNX2,SCD,SIRT1,SLC12A5,SLC20A1,SLC2A8,SNAI2,SPRED2,SQLE…	954 (18)
FOXM1		transcription regulator		1.894	1.894	0.0342	ADAM17,ANXA1,CAT,CCNE2,CDC25A,CDKN1A,EZH2,FLT1,FOS,IKBKB,LDHA,MAPK8,MET,MMP2,NFKB1,PECAM1,PLAUR,PRDX2,PTCH1,RELA,SNAI1,SNAI2,SOD2,STAT3,VCAN
N-acetylsphingosine		chemical reagent		1.893	1.893	0.0221	BNIP3,CAT,CDKN1A,CEBPB,CXCL2,CXCL8,FOS,MAP3K5,SOD2,SPHK1,UGCG
26s Proteasome		complex		-1.891	1.891	8.06e-05	ARG1,ATF5,ATG7,ATP6V1D,BMP2,CCNE2,CD68,CDC25A,CDKN1A,CFLAR,CXCL8,DDX58,EREG,GCH1,HBEGF,HMGB2,ICAM1,IFI35,IFNB1,MAP1LC3B,MCOLN1,MMP12,NFKB1,PPP2CA,PRNP,PSMC2,PSMD2,PSMD6,PTPA,SKIL,SNAI1,STAT1,STAT5A,UBFD1,VPS11,VPS18	652 (17)
KLF3		transcription regulator		-1.89	1.89	0.000363	ACOT9,ARID5A,ATF4,CBFB,CFP,CMPK2,CYRIA,DFFA,DHRS7,DRG1,E2F3,EIF2B1,FOS,GPD2,GPR137,GSTK1,HBP1,HEXB,HPS1,HYPK,IDH1,IFNLR1,ITFG2,JAK2,KATNBL1,KBTBD2,KDM5C,LIN54,MAP1S,MBLAC2,MCAT,MRPL34,MSN,NDRG1,NEURL3,PECAM1,PI4K2B,PKNOX1,POP5,PSEN1,PSMB2,PSMD7,RAB7A,RAP2C,RNF166,RPS6KA5,SEC24D,SIRT1,SLC38A9,SLC66A3,SNX2,STAT4,THYN1,TJAP1,TNFRSF21,TOPORS,TREX1,UGCG,USP7,WSB1,ZBTB41,ZC2HC1A,ZHX1
selenomethylselenocysteine		chemical - endogenous mammalian		-1.89	1.89	0.0139	ATP1A1,DRG1,EGR1,FASLG,PLAUR,PSME1,RPS12
SLC13A1		transporter		-1.886	1.886	0.0317	ACSL5,ARRDC2,BYSL,CLPX,DCLRE1A,EEF1G,G0S2,GBP2,HK2,HNMT,HSPA5,HSPA8,MAD2L2,MKKS,SCD,SLC16A1,SRPRA,XBP1
miR-145-5p (and other miRNAs w/seed UCCAGUU)		mature microRNA		-1.882	1.882	0.00317	ABRACL,ACBD3,C11orf58,CBFB,CCDC25,CDK4,DFFA,EIF4E,EIF4EBP2,FSCN1,IRS1,LAMP2,MDFI,MDM2,SOD2,SWAP70,USP46	491 (7)
erlotinib		chemical drug		1.879	1.879	0.00186	CCL5,CD40,CSF3,CXCL8,EGR1,F3,ICAM1,IGFBP7,IKBKB,IL12B,IL15,MMP3,PLAUR,PML,RIPK1,SERPINB2,TAB1,TLR2,TLR4,TLR5,TNFRSF1B,TRAF6	518 (14)
bee venom		chemical - endogenous non-mammalian		1.876	1.876	0.000283	ACOD1,CCL5,CCNL1,CDC42EP4,CNNM2,CREM,CXCL8,DDX27,FEM1C,FOSB,GPR35,ICAM1,IL4I1,ITGAV,LCP2,MAP3K8,MSN,NUPR1,OSM,PTPN11,RCAN1,SERPINB2,SLC7A11,SPAG9,TRAF1	299 (9)
mitoxantrone		chemical drug		1.874	1.874	0.00766	CDKN1A,CXCL10,CXCL8,FASLG,HIF1A,IFIT2,IFNB1,IRF7,OAS2,RSAD2,TP63	877 (21)
NGLY1		enzyme		-1.873	1.873	0.000161	BNIP3,CXCL10,GABPB1,IFI44,IFI44L,IFIT1,IFIT2,NFE2L2,OAS1,PINK1,RSAD2,TAX1BP1,USP18
RPTOR		other		1.87	1.87	0.0112	ACADL,CCR7,CD86,CDK4,CTLA4,CYP51A1,DCSTAMP,GPI,HIF1A,HK2,ICOS,IL12B,IRS1,LDHA,MT-CO1,OSCAR,RPS6,RUNX2,SNAI1,SQLE,TPI1
NFKBIA		transcription regulator		1.855	1.855	1.18e-05	ACOD1,BCKDK,BCL2A1,BMP2,BNIP3,C3,CCL5,CCNE2,CD40,CD82,CD86,CDC25A,CDKN1A,CEBPB,CFLAR,CSF3,CTSZ,CXCL10,CXCL11,CXCL2,CXCL8,DAG1,EIF4G2,EREG,F3,FASLG,FOS,FSCN1,GADD45G,GBP2,GCH1,GM2A,GPR176,HEY1,HIF1A,HK2,HSPA5,HSPA8,ICAM1,IFI6,IFNB1,IFNG,IGF2R,IL15,IL2RA,IL33,ISG15,ITGAV,LIMA1,LITAF,MDM2,MMP3,NFKB1,NFKBIB,NINJ1,NOCT,PICALM,PIM1,POLR1C,PTGES,RCAN1,RELA,RIPK1,RNF19A,RPS18,RPSA,S100A8,SERINC1,SERPINB2…	545 (16)
ID3		transcription regulator		1.854	1.854	0.00715	ADSS2,CCL5,CCNE2,CCR7,CDKN1A,CEBPB,CSF2RB,CXCL8,CXCR5,DUSP4,G6PC3,GADD45G,HIF1A,ICAM1,IFNG,IFNGR2,IKZF4,IL4R,IRF4,IRF5,ITGB3,JAK2,KLF6,MAF,MAP3K3,MAP4K3,MMP2,NR4A3,PAWR,PIK3R5,PKD2,PREP,RPS6KA2,SEMA7A,STAT4,TRAF1,VCAM1	454 (15)
SGPL1		enzyme		1.851	1.851	0.00107	ABCA1,APP,DDX58,HSPA5,IFIT1,ISG15,MX1,OAS1,SEC61A1	554 (18)
ELF4		transcription regulator		1.849	1.849	0.000495	CBX1,CCR7,CDKN1A,CREM,CXCL2,CXCL8,DUSP5,MANF,MAPKAPK3,MDM2,NDUFS8,RCAN1	367 (7)
SB 216763		chemical toxicant		1.836	1.836	0.0257	ACACA,CD40,CXCL8,DLL4,FGF18,FOSB,FSCN1,NR4A3,RND3,SCD,SNAI1
H-7		chemical - kinase inhibitor		-1.83	1.83	0.00932	CYP1A1,ECE1,EGR1,FOS,IFIT2,ISG15,MMP3,PIM1,SOD2,STAT3,VDR	708 (17)
TAP1		transporter		-1.829	1.829	0.00659	CXCL8,EIF2AK2,IFIT1,MX1,OAS1,PSMB9	232 (7)
EIF2AK4		kinase		1.819	1.819	0.0131	ASNS,ATF4,ATG7,CAT,EGR1,IL12B,PCK2,PSEN1,SOD2
Cdk		group		1.818	1.818	0.0441	CCL5,CXCL10,CXCL2,CXCL8,GADD45G,IDH3A,PLEKHF1,TRAF6
GPER1		G-protein coupled receptor		1.815	1.815	0.00975	ASAH1,CDKN1A,DUSP4,DUSP5,EDN1,EGR1,ERRFI1,FOS,FOSB,HSPA5,NOP58,RASD1,RND1,SLC1A1	845 (19)
RUNX1	0.701	transcription regulator		1.804	1.804	0.0145	ACHE,ATF4,ATF6,CD53,CDKN1A,CEBPA,CPOX,CSF2RB,CTLA4,CYB561,EPAS1,EVI5,FECH,FSCN1,GNA15,HSPA5,IFITM3,IFNG,IGF2R,IL23R,IL2RA,IPO4,IRF7,ISG15,ITGAV,ITGB3,LCP2,MACROH2A1,MET,NR4A3,PPOX,RSAD2,RUNX1,RUNX2,SEC61A1,SGPP1,SPATA6,STAT1,STAT3,TIMP1,TSPAN33,UBE2L6,UGCG
plicamycin		chemical drug		-1.803	1.803	0.000767	ABCA1,ADAMTS4,AVPI1,B4GALT5,BNIP3L,CDC25A,CDKN1A,CYBRD1,CYP4V2,EPS8,F3,FYN,HIF1A,MDM2,MET,NFE2L2,OLFM1,PLAUR,PRKCD,PTDSS1,SEMA7A,SIRT1,TIMP1,VDR,WNT9A,XYLT1	851 (15)
prostaglandin E1		chemical - endogenous mammalian		-1.802	1.802	0.0231	CD40,CD86,CREM,FOS,ICAM1,IFNG
HIC1		transcription regulator		1.801	1.801	0.0335	ADORA2B,ADRB2,CCNE2,CDKN1A,CXCL14,GRSF1,INHBA,MMP12,SIRT1,SLC7A11,TMEM47,TNFAIP8,TNS3
RCAN1	0.951	transcription regulator		-1.798	1.798	0.0345	CDK4,CXCL8,F3,FOS,ICAM1,RCAN1,VCAM1
BTK		kinase		-1.796	1.796	3.53e-11	BAG1,BCL2A1,CCR7,CD40,CD86,CDC25A,CDK4,CDKN1A,CEBPA,CEBPB,CISH,CXCL10,CXCL8,CXCL9,DCSTAMP,EMP1,ICOS,IFI35,IFI44L,IFIT1,IFNG,IL12B,IL21R,IL27,IL2RA,IL4I1,IRF4,IRF9,ISG15,ISG20,ITGAV,ITGB3,MDM2,MTHFD2,MX1,MX2,NCL,OAS2,PIM1,RELA,RP2,STAT1	743 (15)
monophosphoryl lipid A		chemical drug		1.791	1.791	0.00659	APP,CD86,CXCL10,IFNB1,IFNG,IL12B	473 (18)
NFATC2		transcription regulator		1.79	1.79	1.51e-10	ABCA1,ACP3,ACP5,CCL22,CCL5,CCR7,CD40,CD86,CDK4,CDKN1A,CFLAR,CISH,CMPK2,CTLA4,CXCL10,CXCL2,CXCR5,DAB2,DAXX,EDN1,EZH2,FASLG,ICOS,IFIT2,IFNB1,IFNG,IL12B,IL15,IL27,IL2RA,INHBA,IRF4,IRF7,ISG15,ISG20,KDM6B,LDHA,MAF,MDM2,MLANA,NFKB1,NMI,PDCD5,PLD1,PLK2,PML,RAB10,RCAN1,RILPL1,RSAD2,SH3BP5,SNAI1,STAT1,STAT2,STAT5A,TLR2,TLR3,TNFSF13B,TRAF1,ZBTB32	639 (15)
CCR5		G-protein coupled receptor		1.788	1.788	0.0112	CASP9,CCL5,CXCL10,CXCL2,F3,FASLG,FOS,IFNG,IL12B,IL23A,TNFRSF1B
PARP1		enzyme		1.787	1.787	0.0153	ABCA1,CCL5,CDKN1A,CTLA4,CXCL10,ECE1,FOS,GBP2,GDF15,HRH1,ICAM1,IFNG,IL12B,IL2RA,LGALS3BP,MDM2,MMP2,MT-CO1,RELA,SLC38A2,SNAI1,STAT1,TLR4,VCAM1
MAPK3		kinase		1.785	1.785	0.00909	B4GALT5,CD86,CDKN1A,CXCL8,DUSP4,EGR1,FOS,FOSB,FOSL2,FURIN,HOMER1,IFNG,IL2RA,LEPROT,NFE2L2,PLAUR,PTGES,SLC4A7,TIMP1	472 (16)
ferulic acid		chemical - endogenous non-mammalian		1.783	1.783	0.0259	APP,BACE1,CAT,CDKN1A,CSF3,PTPA,TIMP1,TLR4
USP22		peptidase		1.782	1.782	0.0211	ADAR,BCL2A1,CCL5,CDKN1A,CSF2RB,IFIT1,IFNB1,MSR1,NCF2,PTPRC
erythromycin		chemical drug		-1.78	1.78	0.00945	CD86,CXCL8,ICAM1,IFNG,TLR2,TLR3	548 (16)
STAT5A	0.81	transcription regulator		1.77	1.77	0.00133	ABCA1,ABCG1,ANKRD22,BCL2A1,CASP9,CD68,CDK4,CDKN1A,CEBPA,CEBPB,CEMIP,CFLAR,CISH,CSF3,DUSP5,DYNLRB1,EPAS1,EZH2,FASLG,FKBP14,FOS,FOSB,FOSL2,GADD45G,GASK1B,GCNT3,GZMA,ICAM1,IFNG,IL2RA,KSR1,LTBR,MAF,MDM2,NR1H3,OAS1,OLR1,OSM,PIM1,PRSS23,RNF39,RUNX2,SLC7A8,SRP9,STAT5A,TGFBI,TM4SF1,TRAF1,TRAF2,TSPAN13,WARS1,XIAP,YBX1,YWHAG	797 (16)
troglitazone		chemical drug		-1.77	1.77	0.00623	ABCA1,ABCG1,ABHD2,ACOX1,ACSL1,ALAS1,ARF4,ARHGEF19,ATP2B1,C3,CARS1,CCL5,CD86,CDC25A,CDK4,CDKN1A,CEBPA,CFL1,CFLAR,COX7A1,CPT1B,CPT2,CXCL10,CXCL11,CXCL8,CXCL9,CYP1A1,EGR1,FOS,G0S2,GBP2,GDF15,HIPK3,HSPA5,ICAM1,IFNB1,IFNG,IRS1,MMP3,MSR1,NAGK,NDRG1,NFKB1,NR1H3,NR4A3,NRIP1,P4HA1,PC,PDK4,PNRC2,PPARA,PTGES,PTPN11,RASD1,RELA,RETN,RGS10,SCD,SLC27A1,SNAI1,TBXAS1,TGIF2,USP18,VCAM1,WEE1	784 (16)
HMOX1		enzyme		-1.768	1.768	0.00637	ABCA1,ABCG1,CDK4,CDKN1A,CS,CXCL10,CXCL2,CXCL8,CXCL9,CYP1A1,DGCR8,FLT1,FOS,GPT,ICAM1,IFNB1,IFNG,IL12B,IL23A,ITGB3,MAP1LC3B,MSR1,NFE2L2,NQO1,PECAM1,VCAM1	433 (14)
1-(carboxymethylthio)tetradecane		chemical drug		-1.767	1.767	0.0176	ACOX1,CPT2,DECR1,NR1H3,SCD,SLC27A1
BRAF	0.342	kinase		1.762	1.762	0.0112	APP,B3GNT2,B4GALT5,B4GAT1,CASP9,CCR2,CD40,CD86,CDKN1A,CEBPB,CPM,CXCL8,DAG1,DUSP4,EGR1,EPAS1,ERBB3,F3,GALNT11,GXYLT1,HIF1A,HSPG2,ICAM1,IFNG,MAGT1,MCOLN1,MLANA,MPPE1,NAGPA,NPC1,OSTM1,POMT2,RND3,TSPAN13,XBP1,XIAP
PPARD		ligand-dependent nuclear receptor		-1.758	1.758	0.0147	ACAA2,ACACA,ACADL,ACOX1,ACSL5,ALDH2,CD68,CDK4,CEBPB,CMC1,CPT1B,CPT2,FAM32A,FLT1,GOT2,GPD2,ICAM1,IFI44L,IFNG,IL12B,IL23A,LDHA,LIPG,LPCAT3,MDFI,MFSD2A,MLYCD,MPEG1,NDUFB10,OCEL1,PDK4,PNPLA2,RUNX2,SCARB2,SCD,SIRT1,SIRT5,SLC22A3,SLC25A20,SLC27A1,STAT1,TLR5,TUB,USP38
HSP90B1	0.271	other		1.754	1.754	0.0114	CD40,CD86,HSP90B1,HSPA5,IFNG,IL12B,IL23A,PPIF,RAB10,RAB8B,SNX12,TLR2,TLR4,XBP1
RAC1		enzyme		1.754	1.754	0.0289	ACP5,CD86,CDC25A,CXCL8,FOS,HIF1A,ICAM1,IFNB1,IFNG,IL23A,IL33,MAPK8,MMP2,NF2,PLAUR,SHC1,SNAI2,SOD2,STAT1,STAT3,VCAM1,WNT5A
N-Ac-Leu-Leu-norleucinal		chemical - protease inhibitor		1.747	1.747	0.00799	ABCA1,ACHE,APP,ATF4,ATF6,CASP9,CDC25A,CDKN1A,CEBPA,CXCL8,EIF4E,ICAM1,LAMP2,PAWR,RUNX2,SMAD4,USF2,XIAP	883 (16)
mir-8		microRNA		-1.744	1.744	0.00116	ABL2,ADAMTS1,AMOTL2,ARHGAP5,BMP2,CCNE2,CDC25A,CDKN1A,CFL2,CRK,CRTAP,CUL3,DNAJC3,E2F3,ERRFI1,EZH2,GRB2,HIF1A,IFNG,ITGAV,MCM4,MET,MPRIP,MSN,MYOF,PPM1F,PPP2R1B,RHPN2,SIRT1,SNAI1,SNAI2,STAT4,STAT5A,SUZ12,TGFBR1,XBP1,XIAP,YAP1,YWHAG	733 (14)
KLF2		transcription regulator		-1.744	1.744	0.00895	ADAM15,CCL5,CCR2,CCR7,CD40,CD86,CDKN1A,CEBPA,CXCL2,CXCL8,CXCR5,EDN1,EPAS1,F3,FASLG,FLT1,HIF1A,HYAL2,IFNG,ITGB3,MAP3K5,NDRG1,NQO1,PECAM1,PTPRJ,RELA,RUNX2,STAT1,STAT3,TGFBR1,TIMP1,TRAF6,VCAM1,WEE1	571 (17)
cobalt chloride		chemical reagent		1.74	1.74	0.000432	ABCB10,ADAMTS1,ADORA2B,ANPEP,BHLHE41,BNIP3,CCR7,CDKN1A,CXCL8,CYBRD1,CYP1A1,EPAS1,FLT1,HIF1A,HSP90AB1,MDM2,NCOA4,NDRG1,PLAUR,SLC1A1,SPHK1,VDAC1	752 (16)
RHO		G-protein coupled receptor		-1.732	1.732	0.0378	AP2A2,APP,ATF6,B2M,CEBPB,FOS,GNB1,HCLS1,HFE,HK2,HMGB2,PLA2G7,SERPING1
PTP4A1		phosphatase		1.729	1.729	3.64e-05	ACTR2,ACTR3,AHCY,B3GNT2,C1orf21,CCL5,CRK,DDX5,EEF2,EIF6,HIF1A,IGFBP7,ITGB8,LRATD2,MAP3K5,MAP3K7,MAPK8,MMP2,NOP56,PECAM1,PPA1,PPP2CA,PRDX2,SOS1,SPINT2,SRSF3,SYCP2,TKT,TMEM267,UBA1,VCAN
PELP1		other		1.729	1.729	0.0046	ADA,ADRB2,ARMCX1,ASNS,AUTS2,BCAS3,BMP2,CSF3,CXCL8,DAB2,EDEM2,FOS,FUCA1,FYN,G0S2,GLMP,IFI44,LCP1,MMP2,MRAS,NDRG1,NKX3-1,PTGES,TCF7L2,TCN2,ZNF804A	678 (15)
deferoxamine		chemical drug		1.72	1.72	0.00121	ACO1,ANKRD22,APP,BNIP3,CCR7,CDKN1A,CFLAR,CXCL8,DUSP16,DUSP5,EPAS1,F13A1,F3,FAM20C,FASLG,FGF18,FLT1,FOS,GDF15,GTPBP1,HIF1A,HK2,ICAM1,IFI6,IFIT5,ISG20,LDHA,MAP1LC3B,MDM2,MFN1,MMP2,MX2,NCOA4,NDRG1,NFKB1,PLAUR,RSAD2,SLC26A11,SMAD4,VCAM1,VDR	739 (17)
RNF216		enzyme		-1.72	1.72	9.2e-05	CXCL10,IFIT1,IFNB1,ISG15,RIPK1,TICAM1,TLR4	436 (18)
cholesterol		chemical - endogenous mammalian		1.718	1.718	0.00578	ABCA1,ABCG1,ACACA,ACSL1,APP,ATF4,CCR2,CD68,CXCL10,CXCL2,CXCL8,DCSTAMP,F3,FASLG,FLT1,GBA,HBEGF,HNRNPD,HSP90B1,HSPA5,ICAM1,IL12B,INHBA,MANF,MAP1LC3B,MMP2,MPEG1,NCF2,NR1H3,NR4A3,OCSTAMP,PCYT2,PPARA,PTCH1,RPL36AL,S100A8,SCD,SQLE,STX12,TIMP1,TLR4,VCAM1,XBP1	527 (14)
IRAK2		kinase		1.715	1.715	0.039	CXCL2,CXCL8,IFNB1,MAT2A,NFKB1
tazemetostat		chemical drug		-1.715	1.715	0.00462	ABCB10,ADAMTS1,ARAF,ATF1,B3GNT2,BAIAP2,BMPR1A,CBFA2T2,CFLAR,CTBP2,CUL1,DEK,E2F3,EFNB1,EFNB2,EIF2AK2,EIF4E,EIF4G1,FUBP1,GRB2,HNRNPA2B1,HNRNPD,HSPA5,HSPA9,KPNB1,LMNB1,MANF,MAP1S,MAP4K4,MET,MICALL2,MSN,MYO1B,NQO1,OLFM1,PLK2,PTBP2,RABL3,SDC2,SHC1,SMAD4,SMYD2,STAT3,STXBP1,SUV39H1,TCF12,TNC,TYRO3,USF2,USP7,VCAN,XPO1,YAP1
ATF2		transcription regulator		1.714	1.714	0.0383	ASNS,BCL2A1,CXCL8,DUSP5,EGR1,FASLG,FOS,IFNB1,IFNG,IL23A,ITGB8,MAT2A,NUPR1,PSEN1,RELA,SNAI2,SOD2,VCAM1
EIF2AK3		kinase		1.707	1.707	0.000111	ASNS,ATF4,ATF5,ATF6,CARS1,CEBPB,CPOX,CYB5R1,DNAJC3,ECD,EGR1,EIF4EBP1,FBXO8,GCH1,HERPUD1,HSPA5,HSPA9,MAP1LC3B,MTHFR,NARS1,NDRG1,NUPR1,PCK2,RPS6KA2,TARS1,WARS1,XBP1,XIAP	611 (21)
ARNT		transcription regulator		1.706	1.706	0.000808	ADAM17,ALDH7A1,BHLHE41,BNIP3,CCR7,CDK4,CSF3,CYP1A1,DNAJC2,EDN1,EIF6,EPAS1,FLT1,FURIN,GPI,HIF1A,HK2,ITGAV,ITGB3,LDHA,MPP1,MYO1C,NDUFS2,NDUFS3,NQO1,PCK2,PGM2,TPI1	862 (18)
ARRB2		other		-1.706	1.706	0.01	ADRB2,ARRB1,CCR2,CXCL2,EGR1,F3,HIF1A,IFNAR1,MMP2,STAT1
Stat1-Stat2		complex		1.698	1.698	0.000479	EIF2AK2,IFNG,IL12B,IRF7,OAS1,TLR3
CDK4/6		group		1.698	1.698	0.0051	AHI1,BCLAF1,C11orf58,CALU,DYNC1LI1,ERRFI1,G3BP1,MARCKS,NOP58,PCYT1A,PCYT1B,PKP4,RHPN2,RMDN3,RPS6,SEC61B,TPI1
nystatin		chemical drug		1.698	1.698	0.00659	CD40,CD86,CXCL8,ICAM1,IL12B,TIMP1	511 (17)
CRKL		kinase		1.698	1.698	0.00659	CXCL10,IFNB1,IL15,ISG20,RILPL1,TLR3
miR-291a-3p (and other miRNAs w/seed AAGUGCU)		mature microRNA		-1.697	1.697	0.000366	ANKRD52,APP,BAZ1A,C3,C9orf78,CDKN1A,CFL2,FITM2,HERPUD1,LMNB1,MBNL2,MED28,NUP58,PHC2,RELA,RNF149,SLC35F6,TBC1D2,TMEM14A,TNFAIP1,TP63,USP12,VPS26A,ZHX1
bucladesine		chemical toxicant		1.69	1.69	0.0244	ABCA1,ACER2,ADAMTS1,ADGRL2,ANKRD52,ANXA1,C5AR1,CASZ1,CCL22,CD86,CDKN1A,CEBPB,COQ10B,CREM,CTLA4,CXCL10,CXCL8,DNM2,EGR1,ERRFI1,EZH2,F3,FASLG,FOS,FOSL2,FRRS1,FSTL3,GCH1,GDF15,GXYLT1,ICAM1,IFNG,IL23A,IL23R,JAK3,LPCAT1,MAP3K5,MAT2A,MMP2,NFKB1,NR4A3,OSM,PDE4B,PDE5A,PLK2,PTCH1,PTGS1,RELA,SIGMAR1,SLC41A2,ST8SIA5,SUV39H2,TIMP1,TRAF2,TYRO3,VDR,ZDHHC7
ERN1		kinase		1.685	1.685	3.06e-05	ACACA,ARF4,ATF4,CAD,CEBPB,CREB3L2,CXCL2,DERL2,DNAJC3,ERP44,FITM2,GOLGA3,GPT,HSP90B1,HSPA5,IKBKB,MAP1LC3B,MORF4L2,NARS1,NR1H3,OAS2,PDRG1,SCD,SEC22B,SEC24D,SEC61A1,SERPINB2,SLC20A1,SRP19,SRPRA,SURF4,TBCB,TMED3,WARS1,XBP1	482 (14)
Ni2+		chemical reagent		1.683	1.683	0.00637	ASNS,CXCL2,CXCL8,HIF1A,ICAM1,NDRG1,PTGES2,VCAM1	753 (13)
NTRK2		kinase		1.681	1.681	0.0196	AMBN,APP,BMP2,CCNE2,CDK4,CDKN1A,DNM2,EGR1,FOS,HESX1,JAG1,SERTAD1,SLC12A5,TGFBR1,TP53BP2,XIAP
methotrexate		chemical drug		-1.68	1.68	0.0379	ABCA1,ABCD1,ACAA2,ACO1,ACOX1,ADIPOR2,AGPAT3,AK4,ANKH,BNIP3L,C3,CCL5,CDKN1A,CXCL10,CXCL11,CXCL8,CYCS,DLAT,EHHADH,EI24,EPAS1,GPI,GSR,GZMA,ICAM1,IFNG,ITIH4,MAPKAPK2,MDM2,MET,NQO1,PCYT1A,PHYH,PPARA,SCD,SDS,SERPING1,TLR3,VCAM1,ZFP14
ISG15	5.932	other		-1.679	1.679	2.23e-05	DDX58,IFI6,IFITM3,IFNG,MX1,OAS1	452 (11)
MOG		other		1.675	1.675	0.000741	ARG1,C5AR1,CCL5,CCR2,CD40,CD86,CTLA4,CXCL10,CXCL2,ICAM1,IFNG,IL23A,IL27,MMP3,PECAM1,VCAM1	569 (14)
SOD2	3.963	enzyme		1.673	1.673	0.00328	ACADL,ACER1,ACP3,ACP5,ANKRD29,ATP1A1,CAT,CDKN1A,COLEC12,CTBP2,DDX55,GCH1,GLYCTK,GPT,ICOS,IL7,MMP2,MMP3,PRRX1,PTPRO,SOD2,ZNF358,ZNF526	695 (19)
SIRT7		enzyme		1.673	1.673	0.00659	CDKN1A,MRPL24,MRPL40,MRPS31,MRPS33,PSMB4
ammonium chloride		chemical drug		1.673	1.673	0.00787	APP,ATP1A1,CTLA4,EDN1,NPC1,PKD2,RCAN1	534 (12)
NFAT (complex)		complex		1.673	1.673	0.0226	CD68,CD86,CFLAR,F3,FASLG,ICAM1,IL33
NOD1		other		1.673	1.673	0.0231	CCL5,CXCL2,CXCL8,IFNB1,NFKB1,RELA
F7		peptidase		1.672	1.672	6.27e-05	CXCL2,CXCL8,EEF2,EGR1,F3,FOS,HBEGF,ICAM1,JAG1,PAPOLA,PLAUR,RELA,RND3,SERPINB2,VCAM1	387 (13)
IL17R		complex		1.671	1.671	0.0176	CCL5,CXCL10,CXCL11,CXCL8,S100A8,TIMP1
ENTPD1		enzyme		-1.671	1.671	0.000943	CD86,CXCL2,CXCL8,IFNG,IL12B,P2RX1	436 (14)
epicatechin gallate		chemical drug		-1.671	1.671	0.00476	ARG1,CDKN1A,CXCL8,GDF15,ICAM1,LYN,MDM2,VCAM1	659 (15)
SFTPA1		transporter		-1.667	1.667	0.00122	ADRB2,ANPEP,CXCL10,CXCL2,EGR1,ETV7,EVI2B,FOS,FOSB,FRMD6,GFPT2,HBEGF,IL2RA,KCNMB4,NAMPT,PDK4,RASD1,RELA,SH3PXD2A,SLC22A3	664 (15)
PADI2		enzyme		1.664	1.664	0.0176	CXCL2,CXCL8,RELA,SNAI1,SNAI2,TNFRSF1B
gallic acid		chemical - endogenous non-mammalian		-1.664	1.664	0.00441	ADAM17,CXCL8,GPT,GRB2,MMP2,VCAM1	517 (18)
PLA2G6		enzyme		-1.664	1.664	0.0461	ARG1,ATF4,NFKB1,RELA,RUNX2,SMPD2
ZFP36		transcription regulator		-1.659	1.659	0.00056	ABCG4,CCNE2,CDKN1A,CXCL2,FOS,HIF1A,ICAM1,IFNB1,IFNG,IL12B,IL23A,NHSL2,OSM,PIM1,PLAUR,PNRC1,S100A8,SPRYD7,SS18L2,TLR4,TRAF1,UQCRFS1,VCAM1	406 (13)
Insulin		group		1.656	1.656	0.000617	ABCA1,ACACA,ACOX1,ACSL1,ADIPOR2,APP,APPL1,ARRB1,ATG12,ATG7,BACE1,BMPR1A,CCNE2,CCT4,CCT5,CCT7,CCT8,CDKN1A,CEBPA,CEBPB,CFLAR,CTH,CYCS,CYP1A1,DNAJB4,DUSP4,EDN1,EGR1,EPAS1,ERRFI1,FOS,FOSB,FTL,HAP1,HIF1A,HSP90B1,HSPA5,HSPA8,HSPA9,ICAM1,IDE,IDH1,IFIT2,INHBA,IRF7,IRS1,ITGB3,JAK2,LDHA,LGALS3BP,MMP2,MMP3,MTOR,NDUFB9,NDUFS2,NR1H3,NR4A3,PCCB,PDK4,PLAAT3,PNPLA2,PPARA,PRKCD,PTPN11,RETN,RETSAT,RPS6,SCD,SDHB,SI…	891 (19)
CD3 group		group		1.649	1.649	0.0261	ACSL5,FASLG,FYN,GBP2,HK2,IFNG,IL27,IL2RA,LDHA,LPCAT3,SCD,STAT3
clodronic acid		chemical drug		1.644	1.644	0.0106	ARG1,CD40,CD86,CXCL10,FOS,ICAM1,IL27,MSR1,VCAM1
HRAS		enzyme		1.644	1.644	0.0218	ACACA,AMOTL2,APP,ASNS,B2M,BNIP3,C2orf69,CALU,CAPN2,CCL5,CDC25A,CDC42BPA,CDK18,CDK4,CDKN1A,CEBPB,CHST12,CISH,CSRP2,CTSZ,CXCL10,CXCL8,CYP1A1,DMTF1,DOK2,DTYMK,EGR1,EIF4EBP1,FBXW11,FHL1,FNBP1L,FOS,FOSB,FOSL2,FRMD6,FSTL3,FURIN,GADD45G,GNB1,HEY1,HIF1A,HNRNPA2B1,HSPA8,ICAM1,IFNG,ITGAV,KLF6,LIPG,LMNB1,LTB4R2,MAP3K8,MDM2,MET,MMP2,MMP3,MYL12A,MYO1C,NEXN,NOP58,NPM1,NQO1,OSM,PALM2AKAP2,PAWR,PCYT1A,PCYT1B,PLA…
FASN		enzyme		-1.638	1.638	0.0411	ABCG1,ACACA,ACOX1,AMOTL2,CXCL8,EDNRB,IL12B,MET,MLYCD,MRAS,PNPLA2,RELA,RETN,SCD
progesterone		chemical - endogenous mammalian		1.635	1.635	0.000634	ACOD1,ACOX1,ACP3,ACP5,ACSL1,ADAMTS1,ADRB2,ANKH,ATP1B1,BMP2,BMP2K,C3,C5AR1,CCR2,CD40,CD82,CD86,CDC25A,CDKN1A,CEBPB,CHERP,CRCP,CREB3L2,CTDSPL,CXCL10,CXCL11,CXCL8,CYP1A1,CYRIA,DNAJB4,E2F3,EGR1,ELL2,EPAS1,ERBB3,ERRFI1,F3,FASLG,FLT1,FOS,GCH1,GRINA,HBEGF,HEY1,HIF1A,HSPA8,HSPB11,ICAM1,IDE,IFNG,IKBKB,IL12B,IL15,IL27,INHBA,IRS1,ISG20,LDHA,LEPROT,LITAF,MCM4,MDM2,MMP2,MMP3,MTSS1,NDRG1,NPC1,NPL,NR1H3,P2RX4,P…	710 (17)
Saa3		other		1.633	1.633	0.0281	BMP2,CCL5,CSF3,MMP2,MMP3,RUNX2,S100A8
SRSF2		transcription regulator		-1.633	1.633	0.0135	AKR1D1,APP,ATF4,CEBPA,HNRNPL,HSD3B7,MAGOH,PPARA,PTBP1,PYGM,SRSF7
fish oils		chemical drug		-1.633	1.633	0.0168	ACOX1,ACSL1,CEBPA,CEBPB,CYP1A1,EDN1,IL23A,MED1,MMP12,NRIP1,PPARA,TLR4
TFAM		transcription regulator		-1.633	1.633	0.0297	ACADL,ACOX1,CPT2,PGAM1,PPARA,SLC25A20
elovanoid N32		chemical - endogenous mammalian		-1.633	1.633	0.0297	ATG7,CDKN1A,ICAM1,MMP12,MMP2,MMP3
elovanoid N34		chemical - endogenous mammalian		-1.633	1.633	0.0373	ATG7,CDKN1A,ICAM1,MMP12,MMP2,MMP3
KLF15		transcription regulator		-1.624	1.624	0.000465	ACADL,ACOX1,ACSL1,ATG12,ATG7,CMKLR1,CPT1B,CPT2,DECR1,EHHADH,MLYCD,PDK4,SCD,SLC25A20,SLC27A1	619 (16)
P2RY2	-2.325	G-protein coupled receptor		1.623	1.623	0.00212	ACHE,CDKN1A,CXCL8,F3,HIF1A,ICAM1,NFE2L2,SCNN1A,VCAM1	466 (15)
GNRH1		other		1.615	1.615	0.0436	APP,CHRNA9,CREM,DUSP4,EGR1,FOS,FOSB,IL2RA,INHBA,PRKCD,PSEN1,RPSA
PLAUR	1.935	transmembrane receptor		1.613	1.613	0.0249	C5AR1,CCL5,CDK4,ITGAV,ITGB3,MMP2,MMP3,MT-CO1,PLAUR,SNAI1
berberine		chemical drug		-1.613	1.613	0.00373	ACACA,ATP5F1A,CASP9,CCNT1,CD40,CD86,CDK4,CDKN1A,CFLAR,CXCL8,CYP1A1,DAXX,ENDOG,GLS,HIF1A,ICAM1,IFNG,MDM2,MMP2,PPARA,SPHK1,TIMP1,VCAM1,XIAP	539 (14)
ITGAM		transmembrane receptor		1.609	1.609	0.000669	BCL2A1,C5AR1,CCL5,CD86,CHUK,CXCL10,CXCL8,IFNB1,IL12B,TIMP1,TRAF6,ZBP1	388 (16)
BAPTA-AM		chemical reagent		-1.607	1.607	0.000595	CDKN1A,CISH,CXCL10,CXCL11,CXCL8,CYP1A1,EGR1,FLT1,FOS,HSPA5,ICAM1,IFNB1,MMP2,PPP2CA,VCAM1	425 (14)
garcinol		chemical - endogenous non-mammalian		-1.606	1.606	0.0116	ARHGAP35,BAZ1A,BLZF1,BRAP,CDC34,EEF1AKMT3,HMGXB4,LETMD1,MAF,MAP3K20,NFKB1,NR4A3,PML,TADA2A,TCF7L2,TP63,TPT1,TRIM24,VAV3
RGS2		enzyme		-1.606	1.606	0.0333	BLVRA,DECR1,ERRFI1,EVA1A,F3,FBLIM1,GRINA,HADH,HBEGF,HEXB,HSP90B1,MANF,MFSD2A,NINJ1,RCAN1,SLC16A1,SLC7A8,SSNA1,UGCG
UBA7		enzyme		-1.579	1.579	0.00236	DDX58,DHX58,IL23A,ISG15,OAS1	299 (11)
Pdgf (complex)		complex		1.575	1.575	0.0112	CDKN1A,EDN1,EGR1,EIF2S1,EIF4E,ERRFI1,F3,FAM189B,FASLG,FOS,FOSB,HEY1,HIF1A,ICAM1,INHBA,ITGB3,JAG1,MMP2,PLAUR,TIMP1,VCAM1
25-hydroxycholesterol		chemical reagent		1.572	1.572	0.00487	ABCA1,ABCG1,ACAT2,ACSL1,ASNS,ATF4,CXCL8,EIF2S1,FAM189B,FOS,FOSB,FOSL2,HSPA5,NR4A3,PTCH1,SCD	540 (17)
sodium arsenite		chemical drug		1.571	1.571	0.000452	ABCB6,AHCY,CDKN1A,CEBPA,CISH,CXCL8,EGR1,EPAS1,FOS,G3BP1,GPT,HIF1A,HK2,LITAF,MAT2A,NFE2L2,OLR1,SRSF3	556 (14)
TSC22D3		transcription regulator		-1.567	1.567	0.0196	ANXA1,CCL5,CD86,CDKN1A,CEBPA,CXCL8,FASLG,ICAM1,IL2RA,NFKB1,RUNX2,TLR2
MMP3	2.464	peptidase		1.553	1.553	8.42e-06	ADAR,AGO4,ATXN2,BTBD2,CDC40,CLP1,CSTF3,DDX39A,DHX8,EGR1,MMP3,MTPAP,NCBP2,NDRG1,PAPOLA,PNPT1,PPIL1,PRPF38A,PTGES,RBM8A,RC3H1,SAFB,SF3A3,SRSF3,SUPT6H,TDRD3,TFIP11,TRA2B,WDR33,YBX1
MMP1		peptidase		1.547	1.547	0.0128	CDK4,CDKN1A,CXCL8,EGR1,FOS,HIF1A,IFNB1,MAP2K1,MDM2,NFKB1,PTGES,RUNX2,TGFBR1
miR-199a-3p (and other miRNAs w/seed CAGUAGU)		mature microRNA		-1.545	1.545	0.000129	CALU,CEBPB,FUBP1,MET,MTOR,NFKB1,RELA,RUNX1,SUZ12,VCAN
cetuximab		biologic drug		-1.544	1.544	0.0298	BNIP3L,HIF1A,PLAUR,STAT3,XBP1
TNFAIP3		enzyme		-1.542	1.542	0.0078	CFLAR,CHUK,CXCL10,CXCL8,FASLG,GORASP1,ICAM1,IFNB1,IFNG,IL23A,TRAF6,VCAM1,XIAP	402 (15)
PTK2		kinase		1.539	1.539	0.0491	CDKN1A,FOS,IRS1,MMP2,P4HA1,PRRX1,PTK2B,SNAI1,TIMP1,TNC,VCAM1,XIAP
pubchem compound 11368987		chemical reagent		-1.539	1.539	0.000479	CXCL10,CXCL2,IFNG,IL23A,IL23R,TNFSF13B	518 (14)
paclitaxel		chemical drug		1.535	1.535	1.69e-05	ABCB10,ADORA2B,ATF4,BHLHE41,CD40,CD53,CD86,CDK18,CDKN1A,CFLAR,CHUK,CRY2,CXCL10,CXCL2,CXCL8,CYP1A1,CYP4F3,DUSP4,DUSP5,EGR1,ELL,EMP1,ENPP4,EREG,ETV1,ETV3,G0S2,GAMT,GDF15,GFPT2,GRINA,HBEGF,HIF1A,HSP90AB1,ICAM1,IFNG,IKBKB,KCTD2,KDM6B,KIFC3,LCP1,LCP2,MDM2,NCS1,OSMR,PARP4,PHC2,PLAUR,PPP2R3A,RPS6KA1,SERPINB2,SLC25A20,SNAI2,SOD2,STAT3,SVIL,TICAM1,TMEM184B,TRAF1,TULP3,UGCG,VASH1,XIAP,YBX1	539 (14)
HDAC5		transcription regulator		-1.526	1.526	0.0309	ACADL,ACSL1,CDKN1A,COX7A1,CPT1B,CPT2,HK2,KLF6,MAP3K3,PMP22,PPARA,PYGM,RAD23B,RBBP6,RUNX2,SCD
TRAF6	0.217	enzyme		1.523	1.523	0.00174	CSF3,CXCL2,CXCL8,HIF1A,ICAM1,IFNB1,IL12B,IL15,IL19,IRF5,MAP1LC3B,MAT2A,NCF2,NFE2L2,NFKB1,RELA,SOD2,ZNF274	473 (12)
leukotriene C4		chemical - endogenous mammalian		1.521	1.521	0.0131	APP,CXCL8,EGR1,FOS,ICAM1,VCAM1
XIAP	0.558	enzyme		1.513	1.513	0.0281	ACOD1,CDK4,CDKN1A,CSF3,CXCL8,RELA,SOD2
ATP		chemical - endogenous mammalian		1.511	1.511	0.0029	ARG1,CAPN2,CCR7,CD86,CXCL10,CXCL2,CXCL8,F3,FOS,HBEGF,HIF1A,ICAM1,IL12B,IL23A,IL27,IL2RA,IL33,MMP3,P2RX4,P2RX7,P2RY2,SPHK1,TLR4,TNFRSF1B,VCAM1	381 (12)
CREBBP		transcription regulator		1.508	1.508	0.00174	AHI1,ALAS1,ARID5A,ATF6,B2M,CCL5,CCR7,CD53,CDKN1A,CEBPA,CNN3,CXCL10,CXCL8,CXCL9,DNAJB4,DUSP4,EGR1,EHHADH,EPSTI1,FASLG,FNDC3B,FOS,FOSB,FOSL2,FRMD4A,GM2A,GPR18,GRAMD2B,IFNB1,IFNG,IL18RAP,IL23R,IL2RA,ISG15,KMO,LGALS3BP,MAF,MAP3K8,MCF2L,MDM2,MFHAS1,MYO1F,NDRG1,NFE2L2,NR4A3,NTN1,PLEKHF1,PRKCD,PSMB9,RETN,RMND5A,RNF39,RPS6KA1,RSAD2,RUNX2,SLC7A11,STAT4,TANC2,TLR2,TM2D2,TNC,TNFAIP1,TRAF1,TRIM26,TSPAN31,TUB…	524 (18)
monobutyl phthalate		chemical toxicant		-1.508	1.508	0.00503	GK5,MBNL2,NUMB,PICALM,PPP1R10,RBM47,SAP130,SPG21,SRSF3,TRA2A,WNK2
SCD	-0.675	enzyme		-1.503	1.503	0.0175	ABCA1,ACACA,ACADL,ACOX1,CEBPB,CPT1B,CXCL10,CXCL8,HERPUD1,HSPA5,IFNG,SLC27A1,TMEM26,XBP1
IL1R1		transmembrane receptor		1.502	1.502	0.0152	ABCC3,ABCC5,APP,CCL5,CXCL10,CXCL2,CXCL8,EGR1,FOS,ICAM1,IFNG,MMP2,TIMP1,TRAF1
NAB2		transcription regulator		-1.501	1.501	0.0297	CDKN1A,F3,FLT1,FOS,HIF1A,MMP3
ELL2	2.549	transcription regulator		1.5	1.5	0.000465	CCPG1,CREB3L2,DNAJC3,EDEM2,FNDC3B,IRF4,ITM2C,LMAN1,MANF,MDM2,SEC24D,SEC61A1,SLC66A3,SRPRA,TENT5C,TRIB1,XBP1
SENP1	0.322	peptidase		1.5	1.5	0.0013	ARG1,CYCS,GABPB1,IDH3A,IFNB1,IL12B,MMP2,PML,S100A8,XBP1	642 (18)
CDK9		kinase		1.491	1.491	0.00596	ALAS1,CAD,CCL5,CDKN1A,CXCL2,CXCL8,CXCR5,FOS,MAGOH,NCL,PDK4,PTBP1,RUNX1,WNT5A	808 (24)
MIR17HG		other		-1.485	1.485	0.00254	APCDD1,APP,CDKN1A,CXCR5,ECE1,EFNA2,FNDC3B,GLG1,HIF1A,HSPG2,IFNG,IKZF4,JAG1,LRP4,LRP6,MDFI,PHLPP2,PKD2,RELA,RNF11,RNF111,SMAD6,TAX1BP1,WNT5A,XIAP,ZFYVE9,ZNF703	431 (7)
PARP14		enzyme		1.481	1.481	0.000479	CCL5,CXCL10,F3,IFNB1,ISG15,PIM1	314 (7)
RPSA	0.118	translation regulator		-1.48	1.48	0.0259	CCL5,CSF3,FASLG,ISG15,MMP2,STAT1,TLR4,TRAF1
IFIT2	4.869	other		1.478	1.478	0.0131	CCL5,EIF2AK2,IFNB1,IFNG,IL12B,ISG15
GPS2		transcription regulator		-1.474	1.474	0.0228	ABCA1,ADIPOR2,CDKN1A,CXCL10,CXCL8,FAM20C,IDH1,IL12B,MBNL1,RNF144B,TBC1D2,VCAM1,XYLT1,ZNF703
RBM5		other		-1.474	1.474	0.0451	ANXA1,ICAM1,IFITM3,ISG15,MYO1B,NDUFV2,PIM1,TRAF1,UBA1,XIAP
arachidonic acid		chemical - endogenous mammalian		-1.473	1.473	0.00195	ABCA1,ABCG1,ACACA,ACOX1,BCL2A1,CD40,CD86,EDN1,EGR1,F3,FASLG,FOS,IL12B,ITGB3,KLF6,PECAM1,PLD1,PNPLA2,PTGES,PTGS1,SCD,SRSF3,TNFRSF1B,VCAM1	466 (15)
D-galactosamine		chemical - endogenous mammalian		1.472	1.472	0.000118	CXCL10,CXCL2,FOS,GDF15,GPT,ICAM1,IFNB1,IFNG,IL12B,IL33,NFE2L2,SDC3,SOD2,TIMP1,TLR4	414 (15)
valproic acid		chemical drug		-1.472	1.472	2.08e-05	ABCG1,ACACA,AHI1,AKR1B1,ANTXR2,ATF4,ATF6,BAG1,BAG2,BSPRY,CASP9,CAT,CBFA2T2,CD40,CDKN1A,CEBPA,CRAT,CYP1A1,CYP2R1,CYP51A1,DAG1,DNAJC3,EDN1,EHHADH,EIF2S1,FASLG,FRMD6,FRS2,FSCN1,GINS3,H6PD,HERPUD1,HIF1A,HOMER1,HSD3B7,HSPA5,ICAM1,IFNG,ITM2C,LIMA1,LTB4R2,MGAT2,MTHFR,MYOF,NFYA,NQO1,PKIB,PNPLA2,POMP,PPRC1,PRKCD,PRSS23,PSMA1,PSMA3,PSMA5,PSMB10,PSMB2,PSMB4,PSMB7,PSMB9,PSMC1,PSMC2,PSMC6,PSMD11,PSMD12,PSMD13…	786 (18)
CREBZF		transcription regulator		-1.472	1.472	0.0231	ATF4,CEBPB,HERPUD1,HSPA5,PDK4,XBP1
tranilast		chemical drug		-1.471	1.471	0.0373	CD40,CD86,CDKN1A,CXCL8,IFNG,VCAM1
PTPN11	0.178	phosphatase		-1.47	1.47	0.0152	CD68,CDKN1A,CEBPA,CXCL8,EGR1,FOS,GAB1,IFNB1,IFNG,MDM2,MMP12,MXD3,NCF2,PIM1,PLAUR,PTPN11,TP63
FSH		complex		1.469	1.469	0.000536	ACP2,ACP3,ACP5,ACTR2,ADAM17,ADAMTS1,ADCY9,AMOTL2,ARHGAP1,ARHGAP35,ARL4C,ATP2B1,BAG1,BCKDK,BMPR1A,BNIP3L,CAPZA1,CASP9,CDC42EP4,CFLAR,CHUK,CREBL2,CREM,CSNK1A1,DAB2,DHX15,ELL2,EREG,FDXR,FOS,FOSB,FOSL2,GNB1,GPRC5B,HBP1,HK2,INHBA,ISG20,KIF5B,LRRC32,MAP1LC3B,MAP2K1,MAP3K5,MAP3K7,MAP4K4,MAPK6,MBD2,MMP2,PAWR,PDXK,PHKA2,PLK2,POP5,PPARA,PPP1CB,PRNP,PTGS1,RAB5A,RASAL2,SMAD4,SMAD6,SMARCA4,STAT1,STX4,TGFBR1,T…	839 (17)
atorvastatin		chemical drug		-1.467	1.467	0.00318	ABCA1,ABCC3,ABCG1,ARRB1,BMP2,C2orf69,CAT,CCNE2,CD40,CRCP,CXCL8,CYP51A1,EDN1,EGR1,F3,FLT1,FOS,FOSB,GSR,HYPK,ICAM1,IFNG,IL2RA,LIPG,MMP2,MMP3,NR1H3,OLR1,PDXK,PNPT1,PRNP,S100A12,SLCO2B1,SQLE,TLR2,TLR4,TMEM106A,TMEM267,VCAM1,ZNF786	553 (15)
SELENOS		other		-1.467	1.467	0.0298	ATF6,CEBPA,CEBPB,HSPA5,XBP1
HDL-cholesterol		complex		-1.466	1.466	0.00117	CEBPB,CREM,CYP4V2,CYP51A1,EGR1,EIF2S2,EIF4EBP1,FOSL2,HNRNPD,KLHL24,NUPR1,SQLE	126 (3)
SQSTM1		transcription regulator		1.464	1.464	6.11e-05	ARID5A,CXCL10,CXCL2,EDN1,HBEGF,IFNB1,IL12B,IL15,MAP1LC3B,NFE2L2,NQO1,PLK2,PTGES2,RELA,RILPL1,RSAD2,USP12	428 (13)
TGFA		growth factor		1.464	1.464	0.0104	CCL5,CDKN1A,CEBPB,CXCL10,CXCL2,CXCL8,DDX5,EREG,ERRFI1,FOS,FOSL2,ICAM1,PECAM1,PRNP,PTGS1,S100A10,TLR5,WNT5A
NODAL		growth factor		-1.463	1.463	0.00838	ARG1,CCL5,CCR7,CD40,CD86,CXCL10,IL12B,XIAP	298 (7)
CD274		enzyme		-1.461	1.461	0.00047	ATF4,ATG12,ATG2A,ATG7,CD86,CXCL2,ICAM1,ICOS,IDO1,IFNG,KLRC4-KLRK1/KLRK1,MTOR,PECAM1,RHEBL1,RPS6KA2,STAT3	465 (13)
silicon dioxide		chemical drug		1.459	1.459	0.0498	CXCL8,EGR1,FASLG,FOS,IL12B
resveratrol		chemical drug		-1.455	1.455	3.33e-05	ADAM17,APP,BCL2A1,BMP2,CCL5,CD68,CDK4,CDKN1A,CFLAR,CHUK,CNBP,CS,CXCL10,CXCL2,CXCL8,CYP1A1,DNTTIP1,ECE1,EDN1,EGR1,F3,FASLG,FOS,FOSL2,GDF15,GSTK1,HEY1,HIF1A,HSPA5,ICAM1,IFIT1,IFNB1,IFNG,IL12B,IL2RA,ISG15,JAG1,LITAF,MAP2K1,MMP2,MMP3,MT-CO1,NCOA4,NFKBIB,NQO1,NRIP1,PDK4,PPP1R13B,PTCH1,PTPN11,RELA,SARM1,SIRT1,SOD2,SPHK1,TICAM1,TNFAIP6,TRAF2,VCAM1,VDR,XBP1,XIAP	736 (15)
CD24		other		1.453	1.453	0.00608	ADRB2,ATP13A3,BCLAF1,CDKN1A,CXCL8,DUSP5,FOS,FXR1,GDF15,ICAM1,ISG20,JMJD1C,MBNL1,N4BP3,NAGK,NRIP1,PRDX2,RANBP2,RBBP6,SPHK1,TRAFD1,UPF2,VDR	546 (14)
UXT		transcription regulator		1.45	1.45	0.0373	CTLA4,CXCL8,IL2RA,KDELR3,NKX3-1,PSMD5,SEC24D,TLR3
trichostatin A		chemical drug		-1.447	1.447	0.000119	ABCA1,ABCB10,ADAMTS1,ADGRL2,APP,ARAF,ARG1,ARHGAP1,ATF1,B2M,B3GNT2,BAG1,BAIAP2,BCL2A1,BMP2,BMPR1A,CAD,CBFA2T2,CCR7,CD86,CDKN1A,CEBPA,CFLAR,CISH,COLEC12,CREM,CTBP2,CUL1,CXCL10,CXCL8,CYP1A1,DAG1,DEK,DOK2,DTYMK,DUSP16,E2F3,EFNB1,EFNB2,EIF2AK2,EIF4E,EIF4G1,F3,FASLG,FLT1,FOS,FOSL2,FPGT,FRS2,FUBP1,GADD45G,GINS3,GRB2,HIF1A,HNRNPA2B1,HNRNPD,HSPA5,HSPA9,ICAM1,IFNG,IL12B,IL2RA,IRF4,KPNB1,LGMN,LIMA1,LMNB1,MA…	968 (19)
KT5823		chemical - kinase inhibitor		1.446	1.446	0.022	EDN1,FOS,PLAUR,S100A10,SLC12A5
MAPK10		kinase		1.446	1.446	0.039	ADAM17,APP,CASP9,CXCL8,FOS
EIF4EBP1	-0.614	translation regulator		-1.446	1.446	0.00317	ARG1,CD40,CEBPA,CEBPB,CFLAR,EGR1,IFNB1,IRF7,PHLPP2,PNPLA2,SERPINB2	585 (14)
PELI1		enzyme		1.443	1.443	0.00169	CCL5,CFLAR,CXCL8,IFNB1,IFNG,IL12B	416 (21)
mifepristone		chemical drug		-1.44	1.44	0.0153	ABCC3,ACOD1,ADAM15,ALAS1,ANXA1,ARG1,ARID4B,C3,CCR2,CDKN1A,CEBPB,CISH,DNAJC2,EDNRB,EFNB2,EGR1,EHF,F3,FASLG,FOS,H6PD,HBEGF,HSPA5,ICAM1,IL12B,IL4R,ITGB3,JAK3,MDM2,MMP3,MZF1,NDRG1,NFE2L2,NPL,NQO2,P2RX7,PC,PLK2,PSMA1,PTGS1,RELA,RHOC,RUNX2,SERPING1,SNAI1,STAT5A,TAX1BP1,TEAD4,TIMP1,TNFAIP6,TRIM13,VCAN,VDR,XBP1
3-aminobenzamide		chemical toxicant		-1.439	1.439	0.039	CDKN1A,ICAM1,IL12B,MDM2,NCL
LBP		transporter		1.432	1.432	0.0498	CXCL10,CXCL8,GPT,IFIT1,TLR2
SP4		transcription regulator		1.43	1.43	0.00177	CDKN1A,FLT1,HSPA5,MAT2A,NFKB1,PRKCD,PTDSS1,RELA,SOD2,STAT3	322 (7)
MAP3K3	-0.343	kinase		1.423	1.423	0.00637	BMP2,CXCL8,FOS,IFNG,PSME3,SNAI2,STEAP4,XIAP	407 (14)
IRF2		transcription regulator		1.422	1.422	1.47e-07	ARG1,B2M,BNIP3L,CDKN1A,CXCL10,DNAJB6,DUSP5,E2F3,EIF2AK2,EXOSC3,FAM111A,FASLG,HK2,IDH1,IFI35,IFNB1,IFNG,IL12B,IL7,IRF7,ISG15,MAPK6,NAMPT,OAS1,PSMB10,PSMB9,PSME1,SETD3,SLCO2B1,SRXN1,TLR3,TLR4,TLR5,TNFSF13B,TXNRD1,UBE2L6,USP18,VCAM1	385 (16)
xanthohumol		chemical drug		1.414	1.414	0.0122	ACACA,ANXA1,FOS,ICAM1,NQO1,RUNX2,SCD,TLR4,TRAF6,XIAP
amiodarone		chemical drug		-1.414	1.414	0.00317	AK4,ASAH1,CXCL8,CYP1A1,F3,GLUD1,ICAM1,PPARA,SCD,SLCO2B1,SOD2	413 (11)
NKX2-2-AS1		other		-1.414	1.414	0.0137	ACAA2,AIFM2,AK4,COX7A1,LETMD1,PDK4,PHYH,PPARA
IND S7		chemical - kinase inhibitor		-1.414	1.414	0.0172	CALU,GLUD1,HNRNPL,PCK2,PGAM1,PRDX2,PSMA1,VDAC2
PPARGC1B		transcription regulator		1.413	1.413	0.00244	ABCA1,ACACA,ACADL,C3,CDK12,COX7A1,CPT1B,CS,CYCS,HK2,MCM4,MT-CO1,MT-ND2,NDUFV2,PDK4,RUNX2,SCD,SQLE	682 (15)
DMTF1	0.338	transcription regulator		1.412	1.412	0.00599	ANPEP,CDKN1A,DMTF1,MDM2	635 (7)
mir-7		microRNA		-1.41	1.41	0.0498	CDKN1A,EIF4E,MKNK1,RELA,SNAI1
CAMK4		kinase		1.408	1.408	0.0122	ABCA1,CDKN1A,CPT1B,CREM,F3,FASLG,FOS,FOSB,FOSL2,IFNG
sanglifehrin A		chemical reagent		-1.408	1.408	0.00169	CDKN1A,CXCL10,CXCL9,IFNG,IL12B,IL23A	320 (9)
ozone		chemical toxicant		1.405	1.405	0.0137	CXCL10,CXCL2,CXCL8,FOS,IFNG,NFE2L2,NFKB1,RELA
CSF1		cytokine		1.402	1.402	3.31e-09	ACP5,APP,ARG1,CAPN2,CCL5,CD68,CDC25A,CDK4,CDKN1A,CEBPA,CFP,CPM,CXCL2,CYP51A1,DAGLA,DOK2,DUSP4,DUSP5,EGR1,ETV3,FASLG,FOS,GDF15,GLS,GOT2,GPI,GPT,HIF1A,HK2,HSP90B1,HSPA5,IFNB1,IFNG,IL12B,IL23A,IRF4,IRF5,IRF7,ITGAV,ITGB3,LDHA,MAP3K3,MMP12,MSR1,NCF2,OSCAR,P2RY12,PTPRC,PTPRJ,RIPK1,RUNX1,SERPINB2,SIGLEC1,SLC37A2,SQLE,STAT1,STX12,TLR2,TLR5,TNFRSF1B,TPI1,TPT1,TRAF2,TRAF6,VCAM1,XBP1	685 (14)
NRG4		growth factor		1.4	1.4	0.0108	ABCA1,ACACA,ACOX1,EHHADH,SCD
digoxin		chemical drug		-1.4	1.4	0.0157	ACACA,ADORA2B,CPT1B,HIF1A,NDRG1
SPHK2	-0.575	kinase		1.398	1.398	0.00114	APP,CCL5,CDKN1A,FYN,IFNG,LYN,STAT4	603 (14)
calcitriol		chemical drug		1.387	1.387	9.37e-05	ABCC3,ABL1,ACAT2,ACKR4,ACSL1,ADCY9,AKR1B1,ALDH4A1,ANLN,APP,ATAD1,ATIC,ATP10D,ATP2B1,AURKAIP1,C3,CASP9,CD40,CDKN1A,CEBPA,CEBPB,CISH,COQ9,CPOX,CTLA4,CXCL10,CXCL2,CXCL8,CYB5R1,CYP1A1,DCSTAMP,EDN1,EFL1,EGR1,EHF,EIF1,ERBB3,ERRFI1,EZH2,F3,FECH,FOS,FTL,GADD45G,GLUD1,GRPEL2,GSR,H2AZ1,HBEGF,HK2,HSPA9,IDH1,IFI44L,IFNB1,IFNG,IL12B,IL23R,IL2RA,INCENP,IRF4,IRF7,ISG15,KCTD12,LPAR1,MAF,MCM4,MRPL41,MTCH1,MX1,NDU…	789 (15)
harmine		chemical - endogenous non-mammalian		1.387	1.387	0.0157	BMP2,CYP1A1,FOS,MMP2,RUNX2
PNN		other		1.387	1.387	0.0298	CDK4,CDKN1A,DFFA,GDF15,TIMP1
C5		other		1.387	1.387	0.0498	C5AR1,C5AR2,CXCL2,STAT3,XIAP
11-dehydrocorticosterone		chemical - endogenous mammalian		-1.387	1.387	0.00236	ACACA,ACOX1,CPT1B,PDK4,PNPLA2	283 (7)
trichloroethylene		chemical toxicant		-1.387	1.387	0.0228	ANPEP,ARHGAP18,ATF5,BNIP3,ECE1,EGR1,GSTO1,LTBR,MAPKAPK2,MDM2,NFKB1,PLD1,SLC16A1
methylmercury		chemical toxicant		-1.387	1.387	0.0291	ANPEP,ARHGAP18,ATF5,BNIP3,CYP1A1,ECE1,EGR1,LTBR,MAPKAPK2,MDM2,NFKB1,PLD1,SLC16A1,SLC1A1
inosine		chemical - endogenous mammalian		1.383	1.383	0.00925	ANTXR2,ANXA1,C3,CD68,EIF4EBP1,FTL,IFITM3,IFNG,LCP1,LGALS3BP,RHOC,SERPING1,TIMP1
Z-LLL-CHO		chemical - protease inhibitor		1.378	1.378	9.81e-09	ABL1,AGO2,AKR1B1,APP,ATF4,ATP1A1,BST2,CAT,CCL5,CDK4,CDKN1A,CEBPA,CEBPB,CFL1,CFLAR,CHUK,CISH,CXCL10,CXCL2,CXCL8,CYP1A1,DAG1,DDB2,EIF4E,EIF4EBP1,EPAS1,EZH2,FASLG,FOS,G0S2,GCH1,HIF1A,HMGB2,HNRNPA2B1,HSP90B1,HSPA5,HSPA8,HSPA9,ICAM1,IFNG,IKBKB,IL12B,IRF7,IRS1,LMAN1,MAPK6,MAT2A,MMP2,NCF2,NFE2L2,NQO1,OPTN,PEX5,PPARA,PSMA3,PSMB7,PSMC1,PSMC6,PSMD12,PSMD13,PSMD14,PSMD2,PSMD6,RAB10,RIPK1,RUNX2,SLC1A1,SLC27A…	578 (14)
LDLR		transporter		1.371	1.371	0.00103	ABCA1,ABCG1,ACACA,ANLN,BMP2,CCL5,CCNE2,CCR2,CD40,CD68,CDKN1A,CEBPA,EGR1,ENPP4,F3,FAM71A,GADD45G,GPT,H6PD,HSPA5,HSPG2,ICAM1,IFNG,IL12B,IRF7,ITGB3,LCP2,MMP2,MSR1,NR1H3,PCYT2,PKIB,PPARA,PSMB7,PSMB9,PSMC6,RUNX2,SCD,TRIB1,VCAM1,VCAN,WFIKKN1,ZBP1	507 (15)
silibinin		chemical drug		-1.371	1.371	0.0135	CDK4,CDKN1A,CXCL8,EGR1,FLT1,HIF1A,IFNB1,MMP2,MMP3,NFE2L2,PECAM1,PLAUR,RETN,SNAI1,SNAI2,XIAP
mir-199		microRNA		-1.369	1.369	0.0298	EDN1,HIF1A,MTOR,SIRT1,SMAD4
romidepsin		biologic drug		1.36	1.36	5.43e-06	ARF4,BCL2A1,CASZ1,CCL5,CD86,CDKN1A,CFLAR,CXCL10,CXCL8,CXCL9,EGR1,EZH2,FASLG,FOS,GTF2B,HIF1A,ICAM1,IFNB1,ITGAV,NF2,PLAUR,RHOC,SERPINB2,TNFAIP6,XIAP	485 (15)
SELPLG		other		1.36	1.36	0.0135	BCL2A1,CDKN1A,CXCL2,CXCL8,FOS,IDO1,IFNG,IL4R,PLAUR,PRKCD,RELA
lenalidomide		chemical drug		-1.35	1.35	0.0119	AUTS2,CD68,CEBPA,CEBPB,CSNK1A1,DFFA,DLD,DVL3,EIF3M,EXTL2,FCHO2,FZD5,GLUD1,HSPA5,IFI6,IFIT5,IFNG,IRF4,KLRC4-KLRK1/KLRK1,LIMA1,LRP6,MTAP,NMI,NUP43,ORC5,PGM2,PNP,PPIF,PPP2R1B,PTPRC,RAD18,RASSF4,SPRYD7,SUMF1,SUV39H2,TCF7L2,TLR4,TMEM185A,TNFRSF21,TNS3,WDFY3,WNT9A,XBP1
miR-22-3p (miRNAs w/seed AGCUGCC)		mature microRNA		1.348	1.348	0.0137	ARID3B,ARRB1,CCDC47,EDC3,MTHFD2,MVB12B,POGK,PPARA
KDM5A	0.213	transcription regulator		1.347	1.347	0.0045	ATP1A1,ATP1B1,ATP5F1A,ATP6V1D,CERT1,CHRNB1,COQ5,COX7A2,DLAT,DLST,GHITM,HOMER1,MCAT,MLYCD,MRPL17,MRPL9,MTOR,NDUFB10,NDUFS2,PGD,PIM1,SDHB,SOD2,TIMM22,TRIM72,UQCRFS1,VDAC1
NFKBIB	1.167	transcription regulator		1.344	1.344	0.0018	BCL2A1,CASP9,CCL5,CD40,CD86,CFLAR,CXCL2,CXCL8,EGR1,FASLG,ICAM1,IFNG,TRAF6,VCAM1,XIAP	392 (14)
RGS1		enzyme		1.342	1.342	0.0298	CXCL2,IFNB1,IL15,IL23A,INHBA
sea cucumber body wall meal		chemical reagent		1.342	1.342	0.0298	ABCA1,ABCG1,ACACA,NR1H3,PPARA
RHOB		enzyme		1.342	1.342	0.039	CDKN1A,CXCL8,ICAM1,ITGB3,NFKB1
ZC3H14		other		1.342	1.342	0.0498	IFNB1,IL15,NMI,RILPL1,USP12
6-mercaptopurine		chemical drug		-1.342	1.342	0.00424	CCR7,CXCL10,CXCL8,NR4A3,VCAM1	742 (14)
tiron		chemical reagent		-1.342	1.342	0.00424	CDKN1A,HSPA5,PLAUR,PRDX2,TNC	640 (16)
(+)-catechin		chemical drug		-1.342	1.342	0.022	CASP9,HSPA5,RELA,RUNX2,SLC16A1
Ptprd		phosphatase		-1.342	1.342	0.022	CDKN1A,CXCL14,GADD45G,IFI35,PSMB9
PIAS4		transcription regulator		-1.342	1.342	0.022	CXCL2,IFNB1,IL12B,ITGB8,PDK4
tamoxifen		chemical drug		1.338	1.338	0.0359	ACACA,ACOX1,ASAH1,ATF4,BMP2,C3,CASP9,CAT,CDKN1A,CFLAR,CXCL8,CYCS,DYNC1H1,EIF4EBP1,ERBB3,F13A1,FASLG,FOS,G0S2,GDF15,HIF1A,HSP90AB1,HSP90B1,IDH3A,IRS1,ISG20,KLHL24,MDM2,MET,MMP2,MT-CO1,MTO1,MX1,NOP58,PPARA,PRSS23,SCD,SDC3,SDS,SHC1,SLC1A1,SLC5A3,SNAI1,SNRNP40,SOD2,SYT6,TLR4,TOR3A,UGCG,VDR,XIAP
MAPK8	0.323	kinase		1.33	1.33	0.00366	ABCA1,ATG7,B4GALT5,BMP2,CASP9,CAT,CCL5,CDKN1A,CEBPB,CXCL8,CYP1A1,DUSP4,EGR1,FASLG,FOS,FOSL2,FUS,HIPK3,IFNG,IL12B,IL2RA,KLF6,MMP2,MMP3,MSR1,MTHFR,PLAUR,PTCH1,PTGES,RELA,SOD2,TLR2,VDR,WNT5A	605 (16)
SPP1		cytokine		1.324	1.324	0.0177	ARG1,CCL5,CCR2,CDC25A,CDKN1A,CXCL2,CXCL8,CXorf21,FOS,GCDH,GSTZ1,HTATIP2,ICAM1,IFNG,IL12B,ITGAV,ITGB3,JAG1,MMP2,MZF1,NDUFB9,NDUFS8,PGD,PLOD1,POR,RUNX2,SNAI1,SNAI2,SSB,TGFBR1,TIMP1,TXNRD2,VAT1
NOS3		enzyme		-1.321	1.321	0.0298	BMP2,CD86,F3,ICAM1,IFNG,IL12B,MMP2,PDE5A,SNAI1,TLR4,VCAM1
RET		kinase		1.32	1.32	0.0405	ANXA1,ATF4,CSF3,CXCL8,DNAJC3,EDNRB,EGR1,ETV1,FOS,HSPA1L,HSPA8,HSPA9,IFNB1,IFNG,MAF,MAPKAPK2,MARK3,MET,MMP3,MYO18B,PLAUR,PRNP,RNF11,RNF19A,STUB1,TNC
Immunoglobulin		complex		1.305	1.305	4.92e-08	ACACA,ACO1,ACSL1,ANPEP,APP,ARRDC2,ATP5F1A,ATP6V1G3,BATF3,BCL2A1,BMP2,BRD4,C5AR1,CCL22,CCL5,CCR2,CCR7,CD40,CD68,CD86,CDK4,CFP,CISH,COX6B2,COX7A2,CSF2RB,CTH,CTSZ,CXCL10,CXCL11,CXCL2,CXCL8,CXCL9,CXCR5,DLAT,DLD,DLST,DUSP4,EDNRB,EGR1,EIF2AK2,EXT1,EZH2,F3,FASLG,FOS,FOSB,G6PC3,GALM,GPI,GYS1,HEY1,HK2,HK3,ICAM1,ICOS,IDH3A,IDO1,IFIT2,IFNB1,IFNG,IFNGR2,IKZF4,IL12B,IL23A,IL2RA,IL33,IL4R,INHBA,IRF4,IRF5,IRF7,…	824 (16)
spermine nitric oxide complex		chemical toxicant		-1.294	1.294	0.000381	ACO1,CXCL8,DDX5,FASLG,ICAM1,S100A10,VCAM1	774 (15)
FAAH		enzyme		-1.294	1.294	0.0259	FOS,PECAM1,PLD1,PTK2B,RPL5,RPL7L1,RPS18,RPS6
oxadiazon		chemical toxicant		-1.277	1.277	0.0265	ACOX1,CAT,CRAT,GPT
CpG ODN 2216		chemical reagent		1.27	1.27	0.00509	BST2,CD86,CXCL9,IFNB1,IFNG,IL12B,IRF7,RELA,STAT1	592 (18)
mir-27		microRNA		-1.259	1.259	0.0152	ABCA1,BAG2,BMP2,BMPR1A,CAD,DLL4,EDN1,FLT1,MET,PPARA,RUNX1,SEMA6A,SIGLEC1,ZBTB10
NFE2L2	0.293	transcription regulator		1.257	1.257	1.91e-08	ABCC3,ACSL5,AGPAT3,AKR7A2,ALAS1,ATF4,ATP1A1,BNIP3,CAT,CCL5,CCT7,CD86,CDC34,CDKN1A,CEBPA,CHORDC1,CLPP,CS,CUL1,CXCL10,CXCL2,CXCL8,DCSTAMP,DNAJC3,EIF2S1,EIF4G2,EPAS1,FTL,GADD45G,GLS,GLUD1,GSR,GSTO1,HERPUD1,HMBS,HSP90AB1,HSP90B1,HSPA9,HTATIP2,HYOU1,ICAM1,IDE,IDH1,IFNB1,IFNG,IFNGR2,KCNMB4,M6PR,MAP1LC3B,MCFD2,MGST1,MOGS,MORF4L2,MRPS18B,NARS1,NCF2,NFE2L2,NOCT,NQO1,OSCAR,P2RX4,PGD,PKIA,POMP,PREP,PSMA1,PS…	538 (15)
KRAS		enzyme		1.255	1.255	2.62e-13	ABCA1,ABCC5,ACTR3,ADAR,AGO2,AHCTF1,ANPEP,APP,ARG1,ARPC3,ATG7,ATP1B1,B2M,B4GALT5,B4GAT1,BAG1,BCL2A1,BCL2L14,BNIP3,BPNT2,CAD,CAMK1,CCT5,CD3EAP,CDK4,CDKN1A,CEBPB,CHSY1,CPM,CPT1B,CS,CSF2RB,CSF3,CXCL10,CXCL14,CXCL8,DPY19L3,DUSP4,DUSP5,E2F3,EGR1,EI24,EIF2AK2,EIF4E,EMP2,ENOPH1,EREG,ETV1,EXT1,EZH2,F3,FASLG,FOS,FOSB,FUT10,FUT11,GALNT11,GBA,GCNT3,HBEGF,HIF1A,HK2,HNRNPD,HSPA5,HSPG2,HYOU1,IDO1,IFI6,IFIT1,IFI…	694 (16)
CHRM1		G-protein coupled receptor		1.253	1.253	0.0157	ACHE,BACE1,EGR1,FOS,HNRNPA2B1
NRIP1	-0.242	transcription regulator		1.25	1.25	0.000146	ACAA2,ACACA,AIFM2,CDKN1A,COX7A1,CPT1B,CYP1A1,IDH3A,IFNB1,LCOR,PDK4,PYGL,SCD,SDHB,SLC25A19,SLC25A20,SLC36A2,SMAD6,TNFAIP6	803 (19)
FOXO3		transcription regulator		-1.242	1.242	0.000136	ANXA1,ATG12,BMP2,BNIP3,BNIP3L,CAD,CAT,CCNE2,CDK4,CDKN1A,CFLAR,CXCL10,CXCL8,EDNRB,EGR1,EIF4EBP1,ERG,FASLG,FOS,FOSB,FYN,HBP1,HIF1A,HTATIP2,ICAM1,IFNB1,IFNG,IGFBP7,INHBA,JAG1,LCP2,LEMD3,MAP1LC3B,MBNL1,MCM4,MET,MTHFD2,MXD3,NAMPT,NDRG1,NOLC1,NUPR1,OPTN,PAWR,PECAM1,PLA2G2D,PPRC1,PRCP,PRKCD,PRNP,PTGS1,PTPRC,RELA,RUNX2,SCO2,SESN1,SIRT1,SMAD4,SNAI1,SOD2,TIPIN,TNFRSF1B,TP63,TXNRD2,VCAM1,YBX1	912 (21)
FOXO1		transcription regulator		1.239	1.239	1.08e-06	ACACA,ACSL5,AIFM2,ALAS1,ANLN,ATG12,ATP6V0A1,ATP6V1D,BCL2A1,BNIP3,CAT,CCR7,CD40,CDK5RAP3,CDKN1A,CFLAR,CPT1B,CPT2,CS,CXCL10,CXCL8,CYCS,DCSTAMP,EDN1,EDNRB,EGR1,EIF4EBP1,ERG,FASLG,FGF18,FOS,FOSB,FYN,GPD2,GPI,GSTK1,GZMA,HIF1A,HSP90AB1,HSPA5,HYOU1,ICAM1,IFNG,IGFBP7,IL15,IL23R,IRF5,IRS1,ITGAV,JAG1,LAMP2,LCP2,LEMD3,LTBR,MAP1LC3B,MFN1,MMP3,MRPL34,MRPS14,NAMPT,NDUFAF1,NKX3-1,NPC1,PCK2,PDHB,PDK4,PLA2G2D,PLS…	637 (17)
mir-1		microRNA		-1.236	1.236	0.0106	ADAR,AKAP11,ATP6V0A1,CEBPB,CNN3,CXCL8,DHX15,EDN1,GAS2L1,H3-3A/H3-3B,HSP90B1,MET,NELFCD,PICALM,POGK,PPP2R1B,RNF38,SEC61A1,SMARCA4,SNAI2,TMEM243,TNS3,TWF1
MTOR	-0.145	kinase		1.234	1.234	5.35e-06	ACACA,ACADL,ACOX1,AKR1B1,ARL4C,ATG12,ATG7,ATP2B1,BCL2A1,BNIP3,CASP9,CCR7,CD40,CD86,CDKN1A,CEBPA,CEBPB,CFLAR,CPT1B,CPT2,CS,CXCL2,CXCL8,CYCS,DAG1,EPAS1,GLG1,GLUD1,GSTZ1,HIF1A,HK2,HSP90AB1,HSP90B1,IFNG,IL12B,IL23A,IL4R,IQSEC2,IRS1,JAK2,LDHA,MADD,MAP1LC3B,MDM2,MLYCD,MT-CO1,MTOR,OAS1,PDHX,PDK4,PECAM1,PGP,PHLPP2,PPARA,PPP2CA,PRKAR2A,PTBP1,RELA,RPL23,RPS18,RPS6,RUNX2,SEC22B,SNAI2,STAT1,STAT3,STX12,TLR4,…	918 (21)
RPS6KB1		kinase		1.234	1.234	0.0135	ATP1A1,CDKN1A,CFLAR,CXCL10,EIF1AX,HIF1A,IFNB1,IL12B,IL23R,IRS1,ISG15
VHL		transcription regulator		-1.225	1.225	0.00925	ATF4,BNIP3,CDKN1A,CFL1,CPT2,DAB2,DECR1,EPAS1,F3,FTL,GLCE,HIF1A,HNRNPA2B1,HYAL1,IFITM3,MAF,NEK8,PISD,PPIL1,PREB,RPS6,RUNX1,SEC61G,SOD2,TMED3,TRAF1,VCAM1	746 (17)
dithiothreitol		chemical reagent		1.219	1.219	0.0259	HIF1A,HSP90B1,HSPA5,IFNB1,LMAN1,PTGES2,TLR2,UBXN4
SPHK1	0.469	kinase		1.215	1.215	0.00121	APP,CCL22,CCL5,CDKN1A,CXCL8,EGR1,GCH1,HIF1A,IFNG,IL33,PTGES,SPHK1,TIMP1,TRAF1	549 (15)
TEF		transcription regulator		1.214	1.214	0.00424	BCL2L14,CREM,PDXK,PPARA,SCNN1A
NOS2		enzyme		1.213	1.213	0.00328	ACO1,APP,BCL2A1,BNIP3,CD53,CD86,CDKN1A,COX7A1,CXCL2,CXCL8,CYCS,EDN1,FASLG,GPT,HIF1A,HMGB2,IFNB1,IFNG,IL12B,IRS1,ISG15,ITIH4,KLF6,LGALS3BP,LPAR1,MAPK8,PC,PLSCR1,PTGS1,RELA,S100A8,STXBP1,TIMP1,TKT,TLR4,TNFSF13B,TOR3A	521 (15)
amphetamine		chemical drug		1.211	1.211	0.0168	ADORA2B,ATF1,ATF4,CCNK,CCNT1,EFNB2,EGR1,EIF4G2,F3,FOS,FOSB,FOSL2,GNB1,HSPA8,ICAM1,INHBA,RGS8,STAT4
LY96		transmembrane receptor		1.21	1.21	0.000277	CCL5,CD40,CD86,CXCL2,CXCL8,IL12B,NFKB1,TLR4	346 (15)
S1PR2		G-protein coupled receptor		1.209	1.209	0.00403	CCL5,F3,FOS,ICAM1,SPHK1,TIMP1,VCAM1	464 (15)
lactosylceramide		chemical - endogenous mammalian		1.206	1.206	0.00073	AMBN,CCL5,CD40,CXCL10,ICAM1,IL12B,PECAM1,TLR2,VCAM1	416 (15)
STAT6		transcription regulator		1.203	1.203	3e-10	ACOX1,ACP5,ACSL1,ADAP1,ALDH2,ANXA1,ARG1,ARID5A,CCL22,CCL5,CCR7,CD40,CDKN1A,CEP43,CISH,CMPK2,CPOX,CTNS,CXCL10,CXCL2,CYRIA,DCSTAMP,DHX58,EFL1,EGR1,EHHADH,EIF2AK2,EXT1,FNIP2,FSCN1,GADD45G,GALK2,GBP2,GNA15,GNB4,HLX,HRH1,ICOS,IDO1,IFI44,IFI44L,IFITM3,IFNG,IGF2R,IL12B,IL15,IL2RA,IL31RA,IL33,IL4I1,IL4R,IRAK3,IRF4,IRF7,IRF9,ISG15,ISG20,JAG1,JAK2,KCTD12,KDM6B,KMO,KRR1,KSR1,LACTB,LCP2,LGALS3BP,MAF,MAP3K5,M…	713 (16)
GnRH-A		chemical reagent		1.203	1.203	0.00593	CD53,CD68,CDKN1A,CHERP,CREM,EGR1,EIF2AK1,FOS,FOSB,HADH,KLF6,PRSS23,RASD1,SKIL,SNAPC3,SPPL2B,TARBP2	809 (20)
INSIG1		other		-1.202	1.202	0.000259	ABCA1,ABCG1,ACACA,CCL22,CCL5,CCR7,CD68,CXCL10,CXCL2,CYP51A1,ELOVL1,IFNG,IL12B,LIPG,LPCAT3,OLR1,PCYT2,PLA2G7,PLD1,PTGES,PTGS1,S100A8,SCD,SQLE,STAT4,STAT5A	531 (10)
TAZ		enzyme		1.2	1.2	0.00693	ADAMTS1,ADRB2,AMOTL2,ANXA1,ARHGAP29,COX7A1,EDN1,FLT1,HIF1A,IDH1,IRS1,KLF6,LCP1,LDHA,MET,MYOF,PLK2,PRSS23,RUNX2,SAMD4A,TBC1D2,TPI1
TCF7L2	2.013	transcription regulator		1.198	1.198	0.019	ACADL,ACSL1,ADAMTS4,ADIPOR2,ADO,ANKIB1,ANLN,ANXA1,ASPH,BACE1,C5orf51,CCNYL1,CDKN1A,CREB3L2,CYP51A1,DHRS7,EHHADH,ELOVL1,ENPP4,EPAS1,ERBB3,EVI2B,FBXO8,FRMD4A,GAB1,GRAMD2B,IDH1,IL23A,IPO13,IRS1,JAG1,KDM4B,KIF5B,LTV1,MAP4K4,MMGT1,NPC1,PICALM,PRRG1,PTPN11,SDC2,SLC22A23,SMURF1,SNAI2,SNX18,SNX30,SORBS3,STX2,SUZ12,SYDE2,TP63,TPRN,TWF1,YAP1
evodiamine		chemical - endogenous non-mammalian		-1.195	1.195	0.0178	BCL2A1,CASP9,CFLAR,CXCL8,CYP1A1,ICAM1,XIAP
GAS6		growth factor		-1.192	1.192	0.0417	CD68,IFNB1,IFNG,MSR1,NFKB1,PTGES,SNAI2
Il3		cytokine		1.188	1.188	0.00187	ADAM17,ANPEP,ATF5,BAG1,CD68,CDKN1A,CISH,CSF3,EGR1,FOS,KSR1,MDM2,MMP3,OSM,PIM1,SRP9,TCP1,TNFRSF1B,YWHAG	919 (18)
PTGES	4.136	enzyme		1.183	1.183	0.0296	ANXA1,CDKN1A,CXCL14,EGR1,ERBB3,FLT1,IFNG,LAMP2,PPA1,PTGES,SDS,TRAF1,VPS72
PIM1	1.882	kinase		1.182	1.182	0.0149	CDC25A,CDK4,CDKN1A,CTLA4,ERBB3,IFNG,IL2RA,MDM2,MET,NKX3-1,OSCAR,PIM1,STAT4
EIF3A		other		1.177	1.177	0.0176	ISG15,NDRG1,RAD23B,XPA
let-7		microRNA		-1.175	1.175	0.0158	AGO2,ALDH1B1,ANKH,BMPR1A,C14orf28,CBFB,CCNE2,CCR7,CDC25A,CDC34,DDX18,EIF4A1,EIF4G2,EZH2,FANCD2,GPI,HK2,ITGB3,MAPK6,MCM4,MTF2,NFKB1,NOLC1,PDE12,PLAUR,RCAN1,RELA,SCD,SIGMAR1,SLC25A13,SMAD4,SNRPC,STAT3,TARBP2,TGFBR1,TLR4,TRIB1,YAP1,ZNF512B
UCN-01		chemical drug		-1.175	1.175	0.0281	BAG1,CDC25A,CDK4,CDKN1A,CXCL8,XIAP,XPA
ABCA4		transporter		-1.172	1.172	0.000943	C3,CFP,CXCL10,IFNB1,IFNG,TLR3
HIF3A		transcription regulator		-1.172	1.172	0.0157	EDN1,EPAS1,HIF1A,PLAUR,STAT3
puromycin		chemical - endogenous non-mammalian		-1.172	1.172	0.0297	CD40,CYP1A1,F3,HSPA5,SKIL,XPO1
NEDD4		enzyme		-1.172	1.172	0.0498	ABCG1,CDKN1A,ERBB3,ERRFI1,MDM2
mibolerone		chemical drug		1.171	1.171	0.000337	ACACA,ACSL1,ARF4,CALU,CLTA,CLTB,CYP4V2,CYP51A1,EIF2S1,EIF4A1,F3,FHL1,FOSL2,GADD45G,GOT2,HEXB,HSD17B11,HSP90B1,HSPA5,HYOU1,IDH3G,INCENP,IRF7,MAT2A,NKX3-1,RPS27,SQLE,TAX1BP1,TGFBI,TMED3,UFM1,USP18
ADRB2	-1.096	G-protein coupled receptor		-1.161	1.161	0.0226	ACACA,ATP1A1,ATP1B1,CCR2,CD86,HK2,IDE,IFNG,IL12B,RAB6A,RETN,SCNN1A
trans-cinnamaldehyde		chemical drug		1.154	1.154	0.00107	CDKN1A,CXCL8,EGR1,GSR,MDM2,NFE2L2,POR,SRXN1,TXNRD1	367 (10)
CBL		transcription regulator		-1.153	1.153	0.0173	CDKN1A,CFLAR,CSF2RB,CXCL2,FOS,GBA,IFNG,IL12B,JAK2,LYN,MMP2,RUNX2,STAT1
benzene		chemical toxicant		-1.153	1.153	0.0228	ANPEP,ARHGAP18,ATF5,BNIP3,CDKN1A,ECE1,EGR1,LTBR,MAPKAPK2,MDM2,NFKB1,PLD1,SLC16A1
miR-30c-5p (and other miRNAs w/seed GUAAACA)		mature microRNA		-1.147	1.147	4.71e-06	ANPEP,CBFB,CNOT9,CRTAP,DOCK7,ELMOD2,GPD2,HNRNPM,IDH1,LAMC1,LTN1,MAP4K4,MAT2A,MBNL1,MET,MLLT1,NCEH1,NCL,PNP,POGLUT3,PRPF40A,PTPA,RAD23B,RBMS1,RPS6KA2,RUNX2,SLC38A2,SLC4A7,SLC7A11,STX7,TGFBR1,TMED3,TMEM59,TP63,UAP1,VCAN,WNT5A
TRIB1	1.244	kinase		1.145	1.145	0.00169	ACACA,ACOX1,CEBPA,CPT2,ERG,SCD
4-hydroxyestradiol-17beta		chemical - endogenous mammalian		1.145	1.145	0.0376	CAT,HSPA5,NOP58,NQO1
tempol		chemical drug		-1.145	1.145	0.00152	CAT,CXCL2,CXCL8,CYCS,F3,GCH1,ICAM1,MT-CO1,PLAUR,RELA,SOD2,VCAM1	532 (14)
4-phenylbutyric acid		chemical - endogenous mammalian		-1.144	1.144	5.29e-05	ABCA1,ABCD1,ACOX1,ADIPOR2,ATF4,CASP9,CCL5,CDKN1A,CFLAR,CXCL8,EHHADH,EIF2S2,HIF1A,HSP90B1,HSPA5,LYPLA1,MMP2,OLR1,PSMA3,SOD2,STK10,STRN3,TCERG1,XBP1,YPEL5	540 (16)
TRIM21		enzyme		-1.142	1.142	0.0373	CXCL10,IFNB1,IL12B,IRF7,PNPO,TRIM25
sulforafan		chemical drug		-1.14	1.14	0.03	AKR1B1,CDKN1A,CXCL8,FOS,FTL,GABPB1,GSR,HIF1A,ICAM1,IFNG,IL12B,IL23A,NFE2L2,NQO1,OAS1,PINK1,PML,PTGES,PTPRC,RELA,TAX1BP1,TKT,TXNRD1,USP18,VCAM1,XIAP
IREB2		translation regulator		-1.136	1.136	0.000203	APP,CYCS,EPAS1,FECH,FTL,HIF1A,HK2,LDHA,SDHB,UQCRFS1	130 (4)
dihydrotestosterone		chemical - endogenous mammalian		1.134	1.134	0.0378	ABCA1,ABCG1,ACACA,ACP3,ADAMTS1,ADIPOR2,ALAS1,APP,ARG1,B2M,C1orf21,CASP9,CCNI,CDKN1A,CEBPA,CIAO2A,CMKLR1,DDX5,DDX54,EGR1,EIF4EBP1,ERG,ETV1,EZH2,FAM111B,FOS,FTL,G0S2,GIGYF2,GPI,GTF2B,HACL1,HINT1,HK2,IGFBP7,IL12B,IRS1,JAG1,LDHA,MAF,MCM4,MDM2,MMP2,MMP3,MSMB,MT-CO1,NDRG1,NEDD4L,NKX3-1,PC,PHF21A,POLDIP3,PPARA,PREP,PRNP,RELA,RETN,RMI2,RPL19,RPL27,RPL5,RPS12,RPS17,RUNX1,RUNX2,SCD,SDC3,SHC1,SLC16A6,SLC2A5…
PPARα-RXRα		complex		-1.134	1.134	0.00114	ABCA1,ACADL,ACOX1,AP2A2,CPT1B,GOT2,SLC27A1
TNFRSF10B		transmembrane receptor		1.131	1.131	0.0108	CFLAR,CXCL8,IFNG,MMP3
histamine		chemical - endogenous mammalian		1.126	1.126	0.0298	BMP2,CCL5,CD40,CD86,CXCL10,CXCL2,CXCL8,F3,FOS,GDF15,HBEGF,HIF1A,HRH1,ICAM1,IFNG,IL12B,PTGES
SP2509		chemical reagent		-1.126	1.126	0.00241	ABCB10,ADAMTS1,ARAF,ATF1,B3GNT2,BAIAP2,BMPR1A,CBFA2T2,CCL5,CFLAR,CTBP2,CUL1,CXCL10,CXCL9,DEK,E2F3,EFNB1,EFNB2,EIF2AK2,EIF4E,EIF4G1,FUBP1,GRB2,HNRNPA2B1,HNRNPD,HSPA5,HSPA9,KPNB1,LMNB1,MANF,MAP1S,MAP4K4,MET,MICALL2,MSN,MYO1B,NQO1,OLFM1,PLK2,PTBP2,RABL3,SDC2,SHC1,SMAD4,SMYD2,STAT3,STXBP1,SUV39H1,TCF12,TNC,TYRO3,USF2,USP7,VCAN,XPO1,YAP1
ELK1		transcription regulator		1.125	1.125	0.0152	ANKH,BMP2,CCT8,CDKN1A,EGR1,FOS,FOSB,ITGAV,MTHFD2,NUPR1,RUNX2,SAR1A,SLC7A11,SNAI1
OSBPL8		transporter		1.121	1.121	0.00945	ABCA1,ACACA,ATF4,EIF2S1,HSPA5,NR1H3
CASP1		peptidase		-1.12	1.12	0.01	ACACA,ACOX1,CSF3,CXCL2,IFNB1,IFNG,MLKL,PPARA,RIPK1,SCD
nandrolone		chemical drug		-1.119	1.119	0.0376	CAT,MDM2,NUMB,SOD2
NR1D1		ligand-dependent nuclear receptor		1.118	1.118	0.0178	ACACA,BNIP3,EGR1,EHHADH,FOS,NAMPT,NUPR1,SIRT1,STAT1,TLR4
PLA2R1		transmembrane receptor		-1.118	1.118	0.0499	ALDH2,MGST1,NDUFS3,SDHB,SOD2,TPP1,UQCRFS1
THPO		cytokine		1.113	1.113	0.000543	ACHE,CEBPA,CISH,CMPK2,DDX58,DDX60,EPSTI1,FOS,GCH1,ICAM1,INHBA,ISG15,ITGB3,MDM2,NFE2L2,PIM1,RSAD2,RUNX1,SOD2,STAT1,STAT2,USP18,VDR,VPS72,ZNF263	592 (16)
4-hydroxytamoxifen		chemical drug		1.11	1.11	0.0268	C3,CDKN1A,CEBPA,CEBPB,CNBP,CYP1A1,DECR1,DUSP4,DUSP5,EDN1,EGR1,ERRFI1,FASLG,FOS,FOSB,FOSL2,GM2A,IFNG,KLRC4-KLRK1/KLRK1,MAP2K1,PDCD5,PDK4,PTPN11,RASD1,RND1,SLC10A3,SLC39A8,SNAI2,SPHK1,TM4SF1,TMEM97,VDR
TNK1		kinase		1.109	1.109	0.0131	APP,IFIT2,IRF7,ISG20,OAS2,TLR8
YAP1	0.579	transcription regulator		1.104	1.104	0.0191	ACACA,ACAT2,ADAMTS1,AMOTL2,ANLN,BMP2,CDKN1A,CPT2,CSF3,CXCL8,DAB2,DTYMK,EDN1,EGR1,FOS,GAB1,GDF15,ICAM1,INHBA,LDHA,LMNB1,NDUFS8,NF2,NUPR1,RASSF4,RPL11,RPL19,RPL21,RPL23,RPL24,RPL27,RPL36AL,RPL4,RPL5,RPL7L1,RPS12,RPS17,RPS18,RPS25,RPS6,RPS8,RPSA,SNAI2,TBC1D2,TEAD4,TP63,VCAM1
PLAU		peptidase		1.102	1.102	0.00893	ABCG1,ARG1,C5AR1,CCL5,F3,FLT1,GDF15,HSPA5,ICAM1,ITGAV,MDM2,MMP12,OAS1,PLAUR,S100A8,SNAI1	981 (20)
BCL3		transcription regulator		-1.098	1.098	0.000452	AP1S1,CCL5,CD40,CD82,CD86,CXCL10,CXCL2,CXCL8,DUSP5,EGR1,FOS,ICAM1,IFNG,IL19,PDK4,PLAUR,S100A12,S100A8	379 (12)
MAPKAPK2	1.33	kinase		1.095	1.095	0.0032	ARG1,CXCL10,CXCL8,HSPA5,ICAM1,IFNB1,IL23A,MKNK1,MMP2,MSR1,NFKBIB,RILPL1,STAT5A,TLR3,VCAM1	576 (14)
CLPP	-0.358	peptidase		1.091	1.091	2.11e-05	ACADL,ACSL1,ALAS1,ALDH2,ATP5F1A,CRAT,CS,DECR1,DLAT,DLD,DLST,HADH,HSPA9,IDH3A,IDH3G,PC,PDHB,SDHB,SLC25A20,SOD2,TKT
MAPK9		kinase		1.091	1.091	8.57e-05	ACACA,CCL5,CDKN1A,CEBPB,CHERP,CXCL8,CYP1A1,EDN1,EGR1,EIF4E,EPAS1,FASLG,FOS,FOSL2,GPAT4,HIF1A,IFNB1,IFNG,IL12B,IRF9,ISG20,KLF6,LGALS3BP,MMP12,MMP3,NCL,NMI,NR1H3,PPARA,PTCH1,PTGES,RAD23B,RILPL1,RPSA,SCD,SOD2,TLR3,VDR	618 (15)
CD3E		transmembrane receptor		1.09	1.09	0.00571	BNIP3,CCL22,CDK4,CTLA4,FASLG,FOS,ICOS,IFNG,IL2RA,LCP2,MAP3K8,NFKB1,NFKBIB,SCARB2,SPHK1,TNFRSF1B	804 (16)
MAX		transcription regulator		-1.081	1.081	0.000398	AEBP2,CAD,CDC25A,CDK4,CDKN1A,CSDE1,CYCS,DKC1,EDN1,EZH1,EZH2,FASLG,HK2,KLF6,LAMP2,MTF2,MTHFD1,NCL,NPM1,SCPEP1,SUZ12,TMEM126A,YBX1	412 (3)
E2F1		transcription regulator		1.072	1.072	0.00501	ACADL,ACSL5,ACTR3,ADIPOR2,ALG5,ATG12,ATG7,BCS1L,BNIP3,BUB3,CALM1 (includes others),CASP9,CCNE2,CCT4,CDC25A,CDK4,CDKN1A,CEBPA,CFLAR,CSDE1,DDB2,DUSP4,E2F3,EGR1,EI24,EIF2AK2,EYA3,EZH2,FANCD2,FHL1,FLT1,FOS,GM2A,HMGB2,HNRNPD,HSP90B1,HSPA8,ICAM1,IDH3A,IFNG,IRS1,LACTB,MAF,MAGEF1,MAP3K5,MCM4,MDC1,MDM2,MMP3,MTHFD1,NCL,NFKBIB,NMI,NR4A3,NRIP1,OAZ2,PAWR,PDCD5,PDK4,PKNOX1,PLK2,PPP1R13B,PPP1R8,PSMB9,PSMD2,RBFO…	781 (19)
phorbol 12,13-dibutyrate		chemical - endogenous non-mammalian		1.071	1.071	0.028	APP,CDKN1A,CXCL8,FOS,MAP3K8,MDM2,PRKCD,PRNP,PTAFR
sulindac sulfide		chemical drug		1.069	1.069	0.0051	APP,BACE1,CDKN1A,CEBPB,CYP1A1,EGR1,GADD45G,GDF15,LDHA,MTHFD2,NQO1,NUTF2,PGAM1,PPP2R2A,PRSS23,PTGES,STAT3	601 (15)
CGB3 (includes others)		other		1.069	1.069	0.039	IL27,MMP2,RUNX1,TNFAIP6,WNT5B
PRKD2		kinase		1.067	1.067	0.00285	CXCL8,DCSTAMP,F3,IFNAR1	307 (9)
PCBP2		other		1.067	1.067	0.00424	CEBPA,HNRNPD,IFNB1,STAT1,STAT2	264 (7)
manganese		chemical - endogenous mammalian		1.067	1.067	0.022	C5AR1,CDKN1A,HSP90B1,HSPA5,SOD2
ARF6		transporter		1.067	1.067	0.0376	CCL5,IFNB1,ISG15,UGCG
HNRNPA2B1	0.327	other		1.067	1.067	0.0376	ACSL5,ADORA2B,ATG12,CEMIP,ERBB3,FHL1,FSCN1,GDF15,GPRC5B,HNMT,HNRNPA2B1,HYAL1,IFNG,KCTD12,LETM2,LPAR1,MFHAS1,MOCOS,OAS1,P4HA1,PKIB,SLC1A1,SNAI1,SNAI2,TNS3,VCAN
putrescine		chemical - endogenous mammalian		-1.067	1.067	0.0108	CCNE2,CDKN1A,FOS,MAT2A,TLR2
galactose		chemical - endogenous mammalian		-1.067	1.067	0.0298	CS,IFNG,VDAC1,VDR,XBP1
HSD11B1		enzyme		-1.067	1.067	0.0441	ACACA,ACOX1,CPT1B,IL12B,NR1H3,PDK4,PNPLA2,PPARA
DUSP1		phosphatase		-1.063	1.063	0.0037	BMP2,CD40,CD86,CMPK2,CXCL10,CXCL2,CXCL8,GDF15,ICAM1,IFIT1,IFNB1,IL23R,ISG20,MX1,OLR1,OSM,PLAUR,PNRC1,RETSAT,SERPINB2,SOD2,SPRYD7,STAT5A,TLR2,VCAM1	570 (13)
SERPINE1		other		-1.054	1.054	0.0331	CASP9,CXCL2,CXCL8,FLT1,FOS,IFNG,ITGAV,ITGB3,PLAUR
proteasome inhibitor PSI		chemical - protease inhibitor		1.049	1.049	0.0106	BMP2,CXCL2,CYP1A1,FASLG,HSPA5,MAPK6,NFE2L2,PSEN1,RUNX2
RAS		group		1.048	1.048	0.00687	ANPEP,B4GALT5,BNIP3,CDKN1A,CEBPA,CXCL10,CXCL8,EDN1,EGR1,FOS,GBP2,IFNG,MET,MMP2,NFKB1,NPM1,PAK4,PLAUR,PLD1,PML,PTGES,SIN3B,SNAI1,SNAI2,SOD2,STAT1,STAT2	854 (17)
sodium orthovanadate		chemical reagent		1.046	1.046	0.00811	CDKN1A,CEBPA,CXCL8,HIF1A,IFIT2,IL2RA,IL4R,MSR1,PLAUR,SLC2A5	600 (16)
pCPT-cAMP		chemical - kinase inhibitor		1.046	1.046	0.0498	ABCA1,APP,EGR1,FOS,MT-ND2
TAB1	-0.458	enzyme		-1.046	1.046	0.00109	CCL5,CDKN1A,CXCL10,CXCL8,GBP2,GCH1,IFIT1,IRF7,NFKB1,RELA,TNFSF13B	310 (14)
zVAD-FMK		chemical - protease inhibitor		1.035	1.035	0.00151	ARG1,BCL2A1,CD40,CDK4,CDKN1A,FOS,IL2RA,MAP1LC3B,MDM2,PSMB9,RELA,RIPK1,VCAM1,XIAP	337 (11)
CLDN7		other		-1.032	1.032	0.0041	C3,CD68,CXCL8,DENND5A,DNAJB6,F3,GLS,GRINA,IFI44,IFI6,IGFBP7,LAMTOR1,LIMA1,LYSMD2,MMP2,MRPL40,MX1,NSA2,PLAAT3,PRNP,PRSS23,RSL1D1,SF3B6,SLC66A3,TSPAN12,UBE2L6
IL13		cytokine		1.03	1.03	0.0281	ABCA1,ACOX1,ACSL1,ADA,ADAM15,ADORA2B,ARG1,AVPI1,BCL2A1,BLVRA,C3,CAPN2,CASP9,CCL22,CCL5,CD3EAP,CD40,CD86,CEBPA,CEBPB,CISH,CXCL10,CXCL2,CXCL8,DMXL2,DYNLT3,EGR1,EPAS1,F13A1,F3,G0S2,HRH1,ICAM1,IDO1,IFNG,IFNGR2,IL12B,IL23A,IL31RA,IRAK3,JAG1,KCNJ15,KLF6,MAF,MMP12,MMP2,MMP3,MTSS1,NCLN,NTN1,PLA2G2D,PTGES,RPS6KA2,S100A8,SLC16A6,SNAI2,SPHK1,SPINT2,STXBP1,SWAP70,TFEC,TIMP1,TLR4,TNFRSF1B,TNFSF13B,TYRO3,VCAM1…
peoniflorin		chemical drug		-1.029	1.029	0.0297	ATP5F1A,CLTA,PPIF,PSMB7,RUNX1,SAR1B
HNRNPH1		other		1.026	1.026	1.26e-05	ACOX1,ARAF,ATP5F1A,BACE1,CARMIL1,CAT,CMC1,COQ5,EBAG9,FHL1,H3-3A/H3-3B,LYSMD2,NDUFB10,SH3GLB2,SLC25A20,VPS35,WNT5A
C1QA		other		1.021	1.021	0.00839	C3,C5AR1,CXCL10,EGR1,F3,IFNG,S100A10,STAT3,TIMP1	725 (14)
PSEN1	0.551	peptidase		-1.018	1.018	0.0103	ABCG1,ACSL1,APP,ARF4,ARL11,ATP1B1,ATP5F1A,ATP6V1E1,BACE1,C11orf1,C3,CCDC25,CCL5,CFL1,CFL2,CLTA,CLTB,COX7A2,CS,CTSZ,CXCL2,CYCS,CYP51A1,DHRS7,DPY19L3,EEF1G,EGR1,EMP1,ENSA,EXTL2,FAM32A,FASLG,FOS,GNB1,GOT2,HESX1,HINT1,HOMER1,HSPA5,HSPA8,IDE,IFNG,IRF4,IRF5,IRF7,KIF5B,MAPK8,MSR1,MT-CO1,MTF1,MTOR,NUPR1,OCEL1,PGAM1,PSEN1,RHOQ,SLC38A2,SNAPC3,STXBP1,TPI1,TPT1,TUBA8,VDAC1,WARS1,XIAP
LMNA		other		-1.016	1.016	0.00509	ACKR4,AGPAT3,AHCTF1,AIFM2,ATG2A,CASP8AP2,CEBPA,CTDSPL,DUSP4,EDN1,EPB41L3,FLT1,GET1,H3-3A/H3-3B,HIVEP1,HTRA3,IFI44,IFNB1,IGF2R,ISG20,LMNB1,LRP4,MAP3K8,MBIP,MEX3C,MMP3,NPC1,POGZ,PPARA,PPCDC,PPM1H,RBMS1,RHPN2,SEMA7A,SLC22A23,SLC25A42,SLC36A1,SLC38A2,SLC41A2,SMG7,STAT1,TADA2A,TCIRG1,THUMPD3,TMEM183A,WDR33,YTHDF2	314 (7)
methylprednisolone		chemical drug		1.014	1.014	0.000103	ACSL1,ADAM17,ADGRL2,AHCY,AK4,AKR1D1,AKR7A2,ALAS1,ANPEP,ANXA1,AP2A2,ARG1,ASAH1,ASNS,ATIC,ATP1A1,ATP1B1,ATRN,B2M,BAIAP2,CAMK1,CDKN1A,CNN3,CREM,CYCS,CYP4F3,DAB2,ECE1,EDNRB,EMP1,EPN2,F3,FOS,G0S2,GBP2,GCH1,GLUD1,GPT,GSTK1,HAAO,HMBS,HNMT,HSD3B7,HSP90B1,HYAL2,IDH1,IGF2R,IRF7,IVNS1ABP,JAK2,KMO,MAP1LC3B,MED4,MYO1B,NAA15,NCL,NFE2L2,NFYB,NOLC1,NPM1,NR1H3,NUP58,PC,PCYT1A,PCYT2,PGAM1,PHLDA2,PJA2,PKIA,PLAA,PLA…	844 (18)
adenosine		chemical - endogenous mammalian		1.013	1.013	0.00204	AIFM2,CCL5,CD86,CXCL8,FASLG,FOS,HIF1A,HSPA5,ICAM1,IFNG,IL12B,IL2RA,KLRC4-KLRK1/KLRK1,RELA,TIMP1,TLR4	442 (15)
NRF1		transcription regulator		1.009	1.009	5.73e-05	ALAS1,ATP1A1,ATP1B1,CHRNA9,COX7A2,COX7B,CXCL8,CYCS,IDE,MOGS,NQO1,PPRC1,PSMB7,PSMC1,PSMC6,PSMD14,PSMD6,SNAI1,SNAI2,TFB1M,VDAC1
BMX	-1.365	kinase		1.009	1.009	0.022	CXCL8,FOS,MMP2,TIMP1,TNFRSF1B
miR-217-5p (and other miRNAs w/seed ACUGCAU)		mature microRNA		1	1	0.00117	ACACA,ACOX1,PPARA,SCD,SIRT1
Traj18		other		1	1	0.00699	CCL5,CD40,CD86,CXCL2,IFNG	562 (13)
trypsin		group		1	1	0.0157	CDKN1A,CXCL8,F3,FOS,ICAM1
maslinic acid		chemical - endogenous non-mammalian		1	1	0.0168	ADAM17,APPL1,CDK4,CEBPB,CFL1,EIF4G1,FBXW11,GRB2,MSN,NCL,PLAUR,PTPA,RPS6KA2,SHC1,SOS1,TGFBR1,WNT5A,YWHAG
PDE4B	0.911	enzyme		1	1	0.0265	CCL5,CXCL10,CXCL11,IFNG
HOXB5		transcription regulator		1	1	0.0265	ITGAV,ITGB3,MMP2,PLAUR
clioquinol		chemical drug		1	1	0.0376	APP,CDKN1A,FOS,KDM6B
TRIM37		enzyme		-1	1	0.00509	CUL1,EGR1,IFIT2,PARP9,PAWR,PEX5,PLCB3,SELENON,TRAF2
TSPO		transmembrane receptor		-1	1	0.00599	ICAM1,SOD2,VCAM1,VDAC1	307 (7)
ganglioside GM3		chemical - endogenous mammalian		-1	1	0.0108	AMBN,CD40,ICAM1,VCAM1
KCNA3		ion channel		-1	1	0.0265	CDK4,CTLA4,IFNG,IL2RA
Firre		other		-1	1	0.042	CC2D1A,DHX38,ICOS,IL12B,LZTS2,MBD3,MRPL4,NAALADL1,PALM,PPP1R37,RPSA,SUV39H1,TENT5C,TKT,TSEN34,VCAM1
cadmium		chemical toxicant		0.997	0.997	0.0396	ATP1A1,B2M,C3,CASP9,CDKN1A,CLCN5,CYP1A1,DLD,HIF1A,HSPA5,IGF2R,PSMD6,RETSAT,SLC39A8,TIMP1
1,25-dihydroxyvitamin D		chemical drug		0.996	0.996	0.00248	BNIP3,CXCL8,ERG,GLS,MMP3,PTPRC,TLR2,TLR3,TLR4,TLR5,TLR8,VDR	727 (18)
cilostazol		chemical drug		-0.99	0.99	0.0387	ABCA1,ABCG1,GCH1,ICAM1,IL23A,RELA,SIRT1,TLR4,VCAM1
Gsk3		group		0.988	0.988	0.00799	ATF4,BACE1,CD40,CEBPA,CFLAR,CXCL8,FOS,FOSB,FSCN1,GDF15,HIF1A,ICAM1,IFNG,IL12B,IRS1,SNAI1,STAT1,XIAP	581 (15)
CD38		enzyme		0.977	0.977	0.000575	APH1A,ASNS,ATP1B1,B4GALT7,BNIP3,BNIP3L,CCL22,CD86,CHST12,CISH,CSF2RB,EIF4EBP1,ELL2,ENDOG,EPS8,EVI5,GADD45G,GBP2,ICAM1,IL2RA,KLHDC2,MANF,NDRG1,P4HA1,PIM1,PKIB,PYCR1,SLC39A8,TMED5,TMEM97,TPI1,UCK2,VCAM1,XBP1,ZBTB32	543 (18)
EP300		transcription regulator		0.975	0.975	4.99e-06	ACADL,ACHE,AHI1,ARID5A,ATF6,B2M,BCLAF1,CAD,CCR7,CD53,CDC25A,CDKN1A,CEBPA,CFLAR,CNN3,CPT2,CSF3,CXCL8,CYP1A1,DNAJB4,DUSP4,EDN1,EGR1,EPSTI1,FASLG,FNDC3B,FOS,FOSL2,FRMD4A,GM2A,GPR18,GRAMD2B,H6PD,HSP90AB1,IFNB1,IL12B,IL18RAP,IL23R,IL2RA,KMO,LDHA,LGALS3BP,MAF,MAP3K8,MCF2L,MDM2,MFHAS1,MYO1F,NDRG1,NKX3-1,NTN1,OLR1,PCYT1A,PDK4,PLA2G7,PLAA,PLEKHF1,PPARA,PRKCD,PSEN1,RETN,RMND5A,RNF39,RPS6KA1,RSAD2,RUNX2,SIR…	776 (19)
GLP-1-(7-34)-amide		biologic drug		-0.972	0.972	0.0461	CEBPB,FOS,NQO1,SIRT1,STAT3,VCAM1
ALOX5		enzyme		0.971	0.971	0.00117	ACOX1,APP,ATF4,CDKN1A,DCSTAMP,IFNG,ITGAV,ITGB3,MMP12,MSR1,PPARA,RELA	733 (20)
mir-203		microRNA		-0.97	0.97	0.0231	CXCL8,E2F3,EZH2,JAG1,SUZ12,TP63
bezafibrate		chemical drug		-0.962	0.962	0.0128	ABCD1,ACADL,ACOX1,ACSL1,ACSL5,BNIP3,CAT,CDK4,CPT1B,CS,EHHADH,HSPA5,MT-CO1,NPC1,NR1H3,PDK4,PEX3,PPARA,SCD,TDG
oleic acid		chemical - endogenous mammalian		-0.957	0.957	9.28e-05	ABCA1,ACACA,ACADL,ACSL1,APP,ARG1,ATF4,ATF6,CD68,CPT1B,CXCL8,EDN1,EGR1,FOS,GDF15,HK2,HSPA5,ICAM1,NR1H3,OLR1,PDK4,PLIN5,PPARA,PSEN1,SCD,SIRT1,SPHK1,TLR2,VCAM1,XBP1	709 (17)
linalool		chemical - endogenous non-mammalian		-0.957	0.957	0.00248	ACOX1,ACSL1,HSD3B7,PCK2,PPARA,SLC27A4,SQLE,STAT3	292 (7)
caffeic acid		chemical drug		-0.946	0.946	0.00181	AKR1B1,CAT,CXCL8,MMP3,NFE2L2,SNAI1,TLR4	775 (18)
LILRB1		transmembrane receptor		-0.946	0.946	0.0461	CXCL8,IFNG,IL12B,MAF,MMP2,TENT5C
HSPA1A/HSPA1B		enzyme		0.945	0.945	0.00281	BRAF,CDKN1A,CXCL2,CXCL8,FOS,XBP1	452 (15)
CDK19		kinase		0.943	0.943	0.00143	BAIAP2,CD82,CDKN1A,CGRRF1,CXCL2,CXCL8,DCXR,DDB2,DNTTIP2,FDXR,HBEGF,MDM2,NINJ1,PLK2,RNF19B,RPS12,RRP8,SEC61A1,SESN1,SLC7A11,SPHK1,TCN2,VDR
miR-9-5p (and other miRNAs w/seed CUUUGGU)		mature microRNA		-0.938	0.938	0.0176	BACE1,JAK2,JAK3,NFKB1,ONECUT2,PMP22
HCAR2		G-protein coupled receptor		-0.928	0.928	0.0176	CCNE2,IL12B,IL23A,NMI,SLC37A2,WEE1
dextran sulfate		chemical drug		0.927	0.927	0.00386	ADA,ADAMTS1,ADORA2B,ANLN,ARG1,BAG1,C3,CCL5,CCR2,CD40,CD86,CSF3,CXCL10,CXCL2,CXCL8,DCLRE1A,EFNA2,EFNB2,HJURP,ICAM1,IDO1,IFITM3,IFNG,IL12B,IL23A,IL33,IRF7,ISG15,LCP1,MMP2,MMP3,MSR1,NDST1,NQO1,OSMR,P2RY2,PARP2,PECAM1,PTAFR,REC8,RELA,S100A8,SERPINB2,SPHK1,STAT3,TICAM1,TIMP1,TLR2,TLR4,TNFRSF1B,VCAM1	435 (13)
CD244		transmembrane receptor		0.927	0.927	0.0176	CCL5,EGR1,FOS,IFNG
Raf		group		0.919	0.919	0.0411	ANPEP,CDKN1A,DUSP4,EDN1,EGR1,ETV1,FOS,GDF15,PHLDA2,RND3,SEMA6A,SLC16A6,SLC20A1,SPRED2
MMP9		peptidase		-0.919	0.919	0.00301	CCL22,CD68,CDKN1A,CXCL2,FOS,ICAM1,ICAM5,IFNB1,IFNG,IL23A,JAG1,MMP12,MMP2,MMP3,SIGLEC15,TIMP1,TNFSF12,TRAF6,XPR1	485 (15)
FOSB	0.725	transcription regulator		0.915	0.915	0.0122	CEBPA,CEBPB,F3,FOS,FOSB,INHBA,MMP2,RUNX2,SERPINB2,TIMP1
EIF4EBP2	-0.123	translation regulator		-0.915	0.915	0.00107	ARG1,CD40,CEBPA,CEBPB,EGR1,IFNB1,IRF7,PNPLA2,SERPINB2	424 (8)
TNFRSF6B		transmembrane receptor		0.909	0.909	0.00276	CXCL8,FASLG,ICAM1,IFNG,IL12B,MMP2,VCAM1	404 (13)
KCNIP3		transcription regulator		-0.905	0.905	0.0231	CANT1,CREM,FOS,FOSB,FOSL2,IFNG
miR-483-3p (miRNAs w/seed CACUCCU)		mature microRNA		0.897	0.897	0.00712	ADIPOR2,ASH2L,CREBL2,EI24,MAPKAPK2,MDC1,METAP1,PGAM1,RWDD4,SMAD4,TMEM106C,YAP1
1,10-phenanthroline		chemical toxicant		0.896	0.896	0.00169	CDKN1A,FASLG,FLT1,HIF1A,MDM2,PRNP	744 (13)
idarubicin		chemical drug		0.896	0.896	0.0231	CD40,CDKN1A,FDXR,MDM2,SESN1,TP53BP2
BID		other		0.896	0.896	0.0297	ADAM17,C5AR1,CXCL8,GPT,MMP12,TIMP1
Go6983		chemical - kinase inhibitor		-0.896	0.896	0.00945	FLT1,FOS,PPARA,PRKCD,SNAI1,TRAF1	483 (12)
ACVRL1	-1.733	kinase		0.895	0.895	0.01	CDKN1A,CXCL8,EFNB2,GDF15,ICAM1,PLAUR,SMAD6,STAT1,TLR4,VCAM1
KLF11		transcription regulator		-0.893	0.893	0.000936	ACSL5,ADAMTS1,CAT,CCR2,CEBPB,CHRNB1,CPT1B,CPT2,EDN1,FASLG,IDH3A,IFNG,IL12B,ITGAV,ITGB3,ITGB8,MMP12,MMP2,MMP3,NFKB1,PDK4,SLC25A20,SMAD4,SMAD6,SNAI1,SOD2,STAT1,TGFBR1,TIMP1	484 (13)
GnRH analog		biologic drug		-0.892	0.892	3.24e-05	ACAA2,ACACA,ANKLE2,ANXA11,ARHGAP1,ATP5F1A,ATP6V1E1,ATRN,BCL2A1,BST2,BUB3,CD40,CLCN5,CLTA,CNPY3,CTNS,DAXX,EDNRB,EFNA2,EIF4EBP1,ENSA,FLT1,FOS,GAB1,GRB2,GSTO1,HELZ,HIF1A,HINT1,HSP90AB1,HYAL2,IFNG,INHBA,ITIH4,MRPS31,NARS1,NCBP2,NDRG1,NDUFV2,NME6,NUTF2,PHLDA2,PKNOX1,PLAAT3,PPOX,PPP2R2A,PRCP,PSMB4,PSMB7,PSMD13,RBMS1,RELA,RIPK1,SEC22B,SLC7A11,SMARCE1,SRSF3,STX2,TMBIM6,TRAF2,TWF1,UBAC1,UBE2V1,VAT1,VPS26C…
meloxicam		chemical drug		-0.883	0.883	0.0376	CDKN1A,HIF1A,PTGES,RELA
MAPK12		kinase		-0.883	0.883	0.0461	FOS,IFNB1,IL12B,ITGB8,MAP3K8,VDR
arsenic trioxide		chemical drug		-0.882	0.882	5.23e-08	ACAT2,ATF6,ATP1B1,ATP2B1,ATP6V1C1,BCL2A1,BCL2L14,BLVRA,BNIP3,BNIP3L,CASP9,CDKN1A,CFLAR,CNBP,COX7A2,COX7B,CTH,CUL3,CXCL8,CYB5R1,CYP51A1,DHX15,DNAJB6,ECD,EPAS1,FASLG,FECH,GSR,HIF1A,HSP90AB1,HSP90B1,HSPA5,HSPA8,HYOU1,KAT5,LAMTOR3,MADD,MAF,MAPK6,MSN,NCL,NDUFB6,NDUFS2,NFE2L2,NPM1,NQO1,NQO2,PIM1,PML,PPA1,PPIF,PTPN11,PTPRC,RAB18,RELA,RGL2,S100A8,SCD,SIRT1,SKIL,SLC20A1,SLC7A11,SMARCA4,SMNDC1,SQLE,TADA3,T…	922 (19)
glutathione		chemical - endogenous mammalian		0.88	0.88	0.0328	CDKN1A,DLAT,HIF1A,IL27,MAPK8,MET,NDRG1,SLC7A11,SOD2,STAT3,TNC,VCAM1,ZBTB10,ZBTB34
tributyltin		chemical reagent		-0.877	0.877	0.0325	ABCA1,ABCG1,ACOX1,ACSL1,BMPR1A,CCNE2,CEBPA,CYCS,HTRA3,IDH1,IFIT2,IL33,INHBA,IRF7,ITGB3,LDHA,NDUFS2,PDK4,PPARA,SDHB,STAT1,STAT2,TNC
TSC2		other		-0.869	0.869	0.00282	ANXA1,ATF4,ATP6V1D,CASP9,CD68,CDKN1A,CXCL10,EGR1,FOS,HIF1A,HK2,HSPA5,IFITM3,IFNG,IRS1,NEU1,PDK4,PHLPP2,PKIB,PSMA1,PSMB2,PSMD14,RASSF4,RELA,SCD,SCPEP1,SOD2,STAT1	699 (21)
PRNP	0.496	other		0.866	0.866	0.00103	APP,ATF4,CASP9,CCL5,DAB2,EGR1,EIF2S1,EPS8,HSP90B1,HSPA5,HSPA8,HSPA9,IFNG,IRS1,LAMP2,MDM2,MMP2,PLAUR,PRNP,RELA	889 (20)
bortezomib		chemical drug		0.864	0.864	1.01e-06	ATF4,BCL2A1,BNIP3,BNIP3L,CCL22,CCL5,CDK4,CDKN1A,CFLAR,CSF2RB,CXCL10,CXCL2,CXCL8,DNAJB4,DNAJB6,FANCD2,FASLG,GDF15,HIF1A,HSP90B1,HSPA5,ICAM1,IFNG,IL12B,IL2RA,IL33,IRF4,IRS1,LTBR,MAPK6,MDM2,MX1,NFKB1,PKIB,PSMA1,PSMA3,PSMA5,PSMB4,PSMB7,PSMC1,PSMC6,PSMD11,PSMD12,PSMD13,PSMD14,PSMD2,PSMD4,PSMD6,PTCH1,RSAD2,SRXN1,TLR8,TP53BP2,UFD1,VAPB,VCAM1,XBP1,XIAP	409 (12)
resolvin D2		chemical - endogenous mammalian		-0.863	0.863	0.0226	CXCL8,IL23A,IRF5,MAP3K7,NFKB1,TICAM1,TLR4
FEV		transcription regulator		-0.863	0.863	0.0364	ENKUR,FBH1,FOS,GABPB1,GPR176,ICAM1,KCTD10,KCTD20,LPAR1,NTN1,SLC22A3,SLC7A8,STXBP6,SUV39H1,TCF7L2,TRPV2,VCAM1
fatty acid		chemical - endogenous mammalian		0.858	0.858	0.0121	ABCA1,ACACA,ACADL,ACOX1,ATF6,CPT1B,CREM,CXCL8,HSPA5,IRS1,MACROH2A1,NDUFB6,NFKBIB,NR1H3,NR4A3,PLIN5,PPA1,PPARA,S100A8,SCD,SLC27A1,VCAM1
TIMP1	2.091	cytokine		0.853	0.853	0.0195	CD40,CDKN1A,FLT1,IFNG,IL33,MET,MMP2,MMP3,PLAUR
ESR1		ligand-dependent nuclear receptor		0.851	0.851	1.21e-05	ABCC3,ABCC5,ABHD2,ACACA,ACOX1,ACSL1,ACTR2,ADA,ADAM17,ANAPC5,ANLN,ANO10,AP1S1,AP1S3,AP2S1,AP3B1,ARAF,ARHGAP1,ARHGAP18,ARRB1,ATF5,ATP1B1,ATP2B1,BAG1,BCAS3,BCLAF1,BMP2,BRAP,BUB3,BYSL,C3,CAMK1,CAPN2,CASP8AP2,CCNI,CCPG1,CD3EAP,CDC42BPA,CDC42BPB,CDC42EP2,CDK4,CDKN1A,CEBPA,CEBPB,CENPL,CEP250,CEP43,CFL2,CHFR,CHMP4A,CNOT4,CPM,CRK,CSNK1A1,CTNS,CXCL8,CYP1A1,DAB2,DCBLD2,DDB2,DECR1,DNAJC1,DNM2,DUSP4,DUSP5,DYN…	1002 (20)
ATG5		other		-0.851	0.851	0.0212	APP,HSPA5,IFNB1,IFNG,PSEN1,RCAN1,RELA,TBK1
PPP1R14B		phosphatase		0.849	0.849	0.00285	EPAS1,FLT1,HIF1A,PECAM1
CTTN		other		0.849	0.849	0.0265	CCL5,CCR2,CXCL2,IFNG
decitabine		chemical drug		0.849	0.849	0.0355	ABCB10,ABCC3,ADAMTS1,ADGRL2,ADRB2,ARAF,ATF1,B2M,B3GNT2,BAIAP2,BMPR1A,BNIP3,CASP9,CASZ1,CBFA2T2,CCL5,CCR2,CCR7,CDKN1A,CFLAR,CHFR,CTBP2,CUL1,CXCL10,CYP1A1,DEK,DNAJC15,E2F3,EEF1G,EFNB1,EFNB2,EHF,EIF2AK2,EIF4E,EIF4G1,FDXR,FECH,FUBP1,GADD45G,GDF15,GRB2,HBEGF,HK2,HNRNPA2B1,HNRNPD,HSPA5,HSPA9,HTRA3,IFI35,IFIT2,IGFBP7,IRF7,ISG15,ITGAV,JAG1,KLF6,KPNB1,LMNB1,MAF,MANF,MAP1S,MAP4K4,MET,MICALL2,MMP2,MMP3,MSL3…
COL1A1		other		0.849	0.849	0.039	CDKN1A,EDN1,ICAM1,SNAI1,VCAM1
KPNA2		transporter		0.845	0.845	0.00285	IFIT1,IFNB1,ISG15,SNAI1	388 (12)
TRIM25	1.265	transcription regulator		0.845	0.845	0.0376	CDKN1A,IFIT2,IFNB1,MDM2
NR3C1		ligand-dependent nuclear receptor		-0.841	0.841	7.46e-10	ABCA1,ABHD2,ABL1,ANXA1,APP,ARID4B,ARRB1,ATG12,ATP1B1,B2M,BAG1,BAG2,BCL2L14,BMP2,BNIP3L,BRAF,CAPN2,CASP9,CAT,CCL5,CDKN1A,CEBPA,CEBPB,CHIC2,CPEB4,CSRNP1,CUL1,CXCL10,CXCL2,CXCL8,DAG1,DAXX,DDX5,DNAJC15,DUSP16,DUSP4,EBAG9,EDN1,EGR1,ELMOD2,ELMOD3,EMP1,ENDOG,ERRFI1,F3,FASLG,FNTA,FOS,GAB1,GBP2,GPAT4,GZMA,H6PD,HERPUD1,HSP90AB1,ICAM1,IDH1,IFI6,IFIT2,IFNB1,IKBKB,IL12B,IL15,IL33,INHBA,ISG15,ITGAV,KAT5,MAP3K2…	926 (16)
WNT5A	2.257	cytokine		0.837	0.837	0.0284	CD40,CSF3,CXCL2,CXCL8,DAB2,DOK2,EREG,FLT1,IFNB1,IFNG,IKBKB,IL12B,IL15,LCP1,NFKB1,RUNX2,SH3PXD2A,SNAI1,STAT1,STAT3,TLR3,TLR4,TLR5,YAP1
ADAM15	-0.369	peptidase		-0.83	0.83	0.022	CCL5,FLT1,IFNB1,IFNG,ITGAV
NDRG1	-0.18	kinase		0.828	0.828	0.00117	CD82,CDK4,CXCL2,CXCL8,FOS,MAP1LC3B,MDM2,PML,SMAD4,SNAI1,SNAI2,TP63	752 (15)
PCYT2	-0.528	enzyme		0.816	0.816	0.00945	ABCA1,ABCG1,NR1H3,PISD,SCD,SLC27A4
ADIPOR1		transmembrane receptor		0.816	0.816	0.0461	ARG1,CAT,CYCS,IL4R,MMP3,SOD2
enoxacin		chemical drug		-0.816	0.816	0.000943	ATP6V1E1,DCSTAMP,FOS,ITGB3,LCP1,TCIRG1
LAMTOR1	-0.635	other		-0.816	0.816	0.00169	ACACA,ICOS,MTHFD1,MTHFD2,SCD,SQLE	308 (7)
onapristone		chemical drug		-0.816	0.816	0.00441	ADAMTS1,HBEGF,PMP22,RUNX1,SCNN1A,SPHK1	351 (7)
tert-butyl-hydroquinone		chemical reagent		0.814	0.814	0.00241	CHML,CYP1A1,FOS,FOSL2,FTL,GSR,HERPUD1,HSPA5,HSPA8,IDO1,IL2RA,MAF,NFE2L2,NQO1,PSMA5,PSMD4,RAB6A,SLC1A1,SMAD4,TXNRD1,WNT5A	556 (17)
TNFRSF8		transmembrane receptor		0.814	0.814	0.0152	CCL22,CCR7,CDKN1A,CXCL8,FASLG,GBP2,IFNG,IRF4,LCP2,MAP4K3,PBX3,RELA,TRAF1,TRAF2
MITF		transcription regulator		-0.809	0.809	0.00407	ACHE,ACP5,ACSL1,AP1S1,APEX2,ASAH1,ATP1A1,ATP6V1C1,CAPN3,CDKN1A,CREM,CXCL8,DCSTAMP,DSTYK,EDNRB,FOS,GM2A,GPR137B,GYG2,HIF1A,HMBS,HPS1,HPS3,HPS4,IRF4,IVNS1ABP,MCM4,MDC1,MET,MLANA,OSCAR,OSTM1,PPM1H,PPP2CA,RAB7A,RHOQ,SEMA6A,SHTN1,SLC7A8,SNAI1,STX7,STXBP1,TDG,TMEM251,VAT1,YAP1,ZFYVE16	743 (18)
ginsenoside Rb1		chemical - endogenous non-mammalian		-0.808	0.808	0.00441	ACOX1,CXCL8,FOS,HBEGF,PPARA,SCD	554 (12)
ethylene glycol tetraacetic acid		chemical reagent		-0.799	0.799	0.0148	BRAF,CD86,CXCL8,EGR1,FOS,HSPA5,IFNG,IL12B,PTGS1,RCAN1
glucosamine		chemical - endogenous mammalian		-0.797	0.797	0.02	ACACA,CEBPA,CXCL8,HSP90B1,ICAM1,IL2RA,MMP3,NDUFB9,PCCB,PSME3,SMAD4,STAT3,STAT5A,TGFBR1
ARNTL		transcription regulator		-0.797	0.797	0.0446	ACACA,ACOX1,CEBPA,GPT,GSR,HIF1A,NFE2L2,NQO1,PPARA,SCD,WEE1
FGFR1		kinase		0.791	0.791	0.042	CDKN1A,DNAJC1,EIF1AX,EIF4E,EIF4EBP1,EIF4EBP2,EIF4G1,FOS,GRINA,HK2,LEPROT,MMP3,NR1H3,PLAUR,PTGS1,RPS6,STAC3,XIAP
ATF3		transcription regulator		-0.791	0.791	0.000358	ASNS,ATF4,BHLHE41,CCL5,CD82,CDC25A,CDK4,CDKN1A,GBP2,HSPA5,ICAM1,IFNG,IL12B,KAT5,MDM2,MMP2,MMP3,PTGES,RSAD2,SIRT1,SLC11A1,SLC15A3,STAT3,TLR2,XBP1,XIAP	632 (16)
RETN	3.129	other		0.788	0.788	0.0168	ACACA,EDN1,FOS,FURIN,ICAM1,RELA,RETN,SCD,SIRT1,STAT3,TBK1,VCAM1
ursolic acid		chemical drug		-0.777	0.777	0.00336	AKR1B1,CDKN1A,EIF2S2,EIF4EBP1,FOS,GDF15,MARS1,MMP2,MMP3,NARS1,OLR1,PECAM1,RELA,SLC38A2,SOD2,STAT3,TLR4,VCAM1	447 (12)
NR1I2		ligand-dependent nuclear receptor		0.773	0.773	0.0295	ABCA1,ABCB10,ABCC3,ACOX1,AHCY,ALAS1,ARAF,CAT,CDKN1A,CEBPA,CPOX,CTH,CYP1A1,CYP4V2,EGR1,GLUD1,IFNG,IL2RA,LPCAT3,MGST1,PAPSS2,PGD,POR,PPARA,RELA,S100A8,SCD,STAT3,TCN2
okadaic acid		chemical toxicant		0.767	0.767	0.0225	ANXA1,APP,BNIP3,CDK4,CXCL2,CXCL8,EGR1,FOS,FOSB,FOSL2,GCH1,IL21R,IL23A,IRS1,MAP3K8,MMP3,NDRG1,PIM1,SRSF3
CLUH		translation regulator		-0.765	0.765	0.000112	ALDH2,CMPK2,FDXR,ISG15,MCCC1,MMAA,MRPL17,MRPL24,MRPL4,MRPL44,PCCB,PCK2,PDHX,SIRT5,STAT1,TIMM21,TRNT1,TSFM
NR4A1		ligand-dependent nuclear receptor		-0.765	0.765	0.00266	ACACA,ACO1,ADIPOR2,ATP5F1A,ATP6V1G3,CCL5,CEBPA,COX6B2,COX7A2,DFFA,DLAT,DLD,DLST,EHF,EHHADH,FASLG,G0S2,G6PC3,GALM,GPI,GYS1,HIF1A,HK2,HK3,ICAM1,IDH3A,IFNG,IKZF4,IL12B,IL2RA,MAPK8,MAT2A,MDM2,MED1,NDUFS8,NR4A3,PC,PCK2,PDHB,PDK4,PPA1,PYGM,RASSF4,RBKS,RPS6KA1,SCD,SLC37A2,SPINT2,TRIM41,UQCRFS1,VCAM1	739 (17)
C5AR2	-2.935	G-protein coupled receptor		-0.751	0.751	0.0298	C5AR2,CSF3,CXCL2,IFNG,IL12B
KLKB1		peptidase		0.747	0.747	0.00599	F3,ICAM1,SIRT1,VCAM1	413 (12)
LAMP2	0.378	enzyme		0.747	0.747	0.0108	HIF1A,IGF2R,M6PR,RCAN1
APOE		transporter		0.744	0.744	0.000334	ABCA1,ACOX1,ACSL1,ANXA11,APP,ATF4,C5AR1,C5AR2,CAMK1,CAT,CCL22,CCL5,CD40,CD68,CD86,DAGLA,DCSTAMP,EDN1,EGR1,EPN2,F3,FOS,HERPUD1,HSP90AB1,HSP90B1,HSPA5,HSPG2,ICAM1,IFNG,IL12B,KCTD10,LIPG,LTBR,M6PR,MADD,MMP2,MMP3,MSR1,MTCH1,MYO1B,NCF2,NQO2,NR1H3,PC,PHF21A,PPP2R5E,PTGES,RELA,S100A8,SEMA6B,SIRT1,SLC27A4,SOD2,STAT4,TCIRG1,TIFA,TIMP1,TNIP1,TPT1,TRAF6,TREM2,VCAM1,XBP1	574 (16)
TRIM38		other		0.739	0.739	0.00281	CCL5,CXCL10,CXCL8,IFIT2,IFNB1,TRAF6	447 (18)
EPHX2		enzyme		0.73	0.73	0.00945	DLL4,HEY1,HSPA5,ICAM1,VCAM1,XBP1	474 (15)
cerivastatin		chemical drug		-0.729	0.729	0.0485	BMP2,CD40,CDKN1A,CXCL8,F3,GCH1,GNB1,ICAM1,IFNG,NFYA,PLAUR,PPARA,S100A8,TMSB10/TMSB4X,VCAM1
mir-15		microRNA		0.722	0.722	0.00146	APP,BACE1,CCL5,CD82,DDX58,EIF4G2,IFIT1,IFNB1,IFNG,ISG15,MX1,OAS1,PIM1,PLAUR,SIRT1,TARBP2,TIMP1,WEE1	289 (8)
leuprolide		biologic drug		0.711	0.711	0.00116	APP,CFLAR,EGR1,FASLG,MMP2,MMP3,NR4A3,TIMP1	497 (15)
ABCB6	-0.59	transporter		0.711	0.711	0.034	CAT,CPOX,CYP1A1,CYP2R1,FECH,GLRX5,HMBS,PPOX,PRDX2,TXNRD2
rifaximin		chemical drug		-0.707	0.707	0.0137	ANXA11,FUBP1,HYOU1,NDRG1,RACK1,RPSA,SMU1,TOMM40
CBFB	0.159	transcription regulator		0.696	0.696	0.0116	ARL4C,ATF4,CEBPA,CTLA4,EPN2,FASLG,HEY1,ICAM1,IKZF4,IL2RA,LGALS3BP,LGMN,PRRG1,RUNX1,RUNX2,SLC25A19,SNAI2,STAT4,TGFBR1
PTPN3		phosphatase		0.696	0.696	0.0139	ADAM17,CDKN1A,ITGAV,JAG1,TGFBI,TGFBR1,VDR
24-hydroxycholesterol		chemical - endogenous mammalian		-0.695	0.695	0.00659	ABCA1,ABCG1,ABCG4,APP,HSPA5,PTCH1	405 (9)
simvastatin		chemical drug		-0.692	0.692	0.00486	ABCA1,ABCG1,ACP5,ADAMTS1,ADRB2,ANXA1,APP,BMP2,C5AR1,CD40,CDKN1A,CFLAR,CXCL2,CXCL8,EDN1,F3,FOS,GPAT4,GPT,ICAM1,IFNG,IL12B,IL23A,IL27,MAP1LC3B,MMP2,MMP3,NCF2,NONO,NRIP1,OLR1,PPARA,RELA,STAT1,STAT4,TIMP1,TLR2,TLR4,VCAM1,XIAP	595 (16)
OGG1		enzyme		-0.686	0.686	0.00169	ATG7,CAD,CXCL2,HIF1A,IFNG,NCL	801 (16)
caffeine		chemical drug		-0.685	0.685	0.00317	ACP5,CAT,CDC25A,CDKN1A,CEBPA,CXCL8,EGR1,EPAS1,F3,FASLG,FOS,FOSB,HIF1A,LMNB1,MT-CO1,SNAI1,SRSF3	683 (16)
CDKN1A	2.192	kinase		-0.684	0.684	0.000415	ANLN,APP,BUB3,CDC25A,CDK4,CDKN1A,CSF3,CXCL2,EIF2S1,GSTO1,H2AZ1,HIF1A,HJURP,HMGB2,HNRNPA2B1,HSPA5,IFITM3,IFNG,INHBA,ITGAV,ITGB3,JAG1,LAMC1,LGALS3BP,LIMA1,MAF,MBNL2,MCM4,MDM2,MIS18BP1,MMP3,MSN,NPM1,OSMR,P4HA1,PARP2,PLK2,PRSS23,PTPRC,SENP2,SHC1,SOD2,STK3,SUV39H1,TCN2,TNFAIP6,TNFSF13,TP63,TPST2,UBE2S,VGLL4,YBX1,ZBTB5	801 (19)
calphostin C		chemical - kinase inhibitor		-0.684	0.684	0.0368	CDC25A,CDKN1A,CXCL8,ECE1,FOS,HSP90B1,HSPA5,ICAM1,MSR1,NQO1,NTN1,S100A8,SOD2,USF2
Srebp		group		-0.682	0.682	0.00571	ACSL1,CDKN1A,FOS,IDH1,IFNG,NPC1,PGD	617 (7)
MTM1		phosphatase		0.678	0.678	0.000129	BNIP3,BNIP3L,DNM2,EIF4EBP1,GTF2H1,MAP1LC3B,MTOR,NEDD4L,STAT3,ZFAND5	636 (13)
luteolin		chemical drug		-0.668	0.668	0.0199	ACHE,CDK4,CXCL10,CYP1A1,FOS,ICAM1,IFNB1,IL12B,IL27,IRS1,MMP2,SOD2,TLR4
ATF6	0.254	transcription regulator		0.665	0.665	0.00414	ACOX1,APP,CEBPB,CPT2,DNAJC3,FOS,HSP90B1,HSPA5,LMAN1,MANF,MAP1LC3B,PPARA,PRDX2,PRNP,RCAN1,XBP1	734 (21)
salubrinal		chemical reagent		-0.664	0.664	0.000277	ATF4,ATF6,CCL5,CDC25A,CLPP,EIF2S1,HSPA5,XBP1	634 (7)
let-7a-5p (and other miRNAs w/seed GAGGUAG)		mature microRNA		0.661	0.661	0.00119	AGO4,ATP6V0A1,BCL7A,BMP2K,CDC25A,CIAO2A,COMMD9,CRTAP,CSDE1,DUSP12,DUSP23,EIF3J,EIF4G2,FANCD2,GEMIN7,GRPEL2,GYS1,HYOU1,IFIT5,IPO4,ITGB3,LAMC1,MED28,MLLT1,MRPS33,NF2,OTULINL,RBM19,RRP8,SCD,SIGMAR1,SLC25A13,STAT3,TGFBR1,TLR4,TTC9C,USP42,VCAN
VTN		other		0.659	0.659	0.00145	CDKN1A,EFNB2,F3,IRF9,IRS1,ITGAV,ITGB3,MMP2,PLAUR,RUNX2,S100A10	670 (16)
PEMT		enzyme		0.655	0.655	0.000381	CD68,DERL2,GPT,HERPUD1,HSPA5,PTDSS1,TIMP1	695 (15)
Collagen(s)		complex		0.655	0.655	0.0189	ATF4,C3,C5AR1,CD68,GZMA,HERPUD1,LAMP2,NCOA5,PLCB3,SNAI1,TNC
COP1	-0.247	enzyme		-0.655	0.655	0.0265	ACACA,CDKN1A,CEBPB,ICAM1
TIMP3		other		-0.653	0.653	0.0078	APP,CEBPB,FOS,MET,MMP2,NFKB1,SAR1A,SKIL,SMAD4,SMAD6,STAT1,STAT3,TGFBR1	691 (15)
fluticasone propionate		chemical drug		-0.653	0.653	0.0212	ABCG1,C3,CCL22,CCL5,CD86,CXCL10,CXCL2,CXCL8,CXCL9,EMP1,FSCN1,IFIT1,MX1,NAMPT,OAS2,OLR1,PAPSS2,PDK4,PTGS1,RCAN1,RNASE1,S100A8,SERPINB2,SESN1,SLC16A6,SLC2A5,STAT1,TCN2,TIMP1,TNFSF13B,WARS1
GNMT		enzyme		0.651	0.651	0.000488	ABCA1,ABCG1,CYP1A1,GPT,NPC1	307 (7)
MSR1	-0.396	transmembrane receptor		0.651	0.651	0.00172	ACOD1,CCL5,CD40,CXCL10,CXCL2,IFIT1,ISG15,NFKB1	554 (16)
zoledronic acid		chemical drug		0.647	0.647	0.0249	CXCL8,FLT1,FZD5,IFNG,IL2RA,IRAK3,LPAR1,MMP2,RUNX2,WNT5A
mannose		chemical - endogenous mammalian		-0.64	0.64	0.00945	ATF4,FOS,HSP90B1,HSPA5,ICAM1,IFNG	796 (19)
acetaldehyde		chemical - endogenous mammalian		0.633	0.633	0.0373	CEBPB,FOS,MMP2,PPARA,SIRT1,TIMP1
FOXP3		transcription regulator		-0.625	0.625	0.000392	ANLN,ANXA1,ARHGAP31,CCL5,CCR2,CCR7,CDKN1A,CTLA4,DDB2,DUSP4,EGR1,EZH2,FASLG,FOS,FOSL2,GBP2,GZMA,ICOS,IFNG,IFNGR2,IKZF4,IL18RAP,IL2RA,IRF4,LDHA,LRRC32,MAF,MAPK8,MMP2,NFKB1,NR4A3,PAXIP1,PCYT1A,RUNX1,SWAP70,TGFBR1,TRAF6,XBP1,XCL1	575 (15)
PTGES3	0.374	enzyme		-0.625	0.625	0.00236	ABCC3,HIF1A,NUPR1,PMP22,TM4SF1
ginkgolide B		chemical drug		-0.625	0.625	0.0298	FASLG,ICAM1,PECAM1,PRNP,SIRT1
TFAP4		transcription regulator		-0.623	0.623	0.00623	CASP9,CDKN1A,EGR1,ETV1,FOS,GDF15,MDM2,PHYHIP,RPS6KA5,SNAI1,TSPAN31	620 (7)
topotecan		chemical drug		0.616	0.616	0.00534	ACSL1,C3,CCR2,CDC25A,CDKN1A,CEBPZ,CFLAR,CLP1,CSTF1,DUSP5,E2F3,EFNB1,EGR1,ERBB3,FASLG,FOSB,FUBP1,GDF15,HIF1A,HMGXB4,HSPA1L,HSPA8,IRS1,JMJD1C,MAT2A,MBNL2,MDM2,NINJ1,PDE4B,PHC2,PLK2,PNP,PRNP,SRSF3,STRN3,UBE2B	727 (14)
PCGEM1		other		-0.611	0.611	8.64e-05	ACACA,ACOX1,CANT1,CS,GLS,GLUD1,GPI,GSR,HK2,IDH1,LDHA,MLYCD,PDHB,PDK4,PGD	594 (7)
Igm		complex		0.61	0.61	0.00121	BCL2A1,CD40,CDKN1A,CFLAR,CXCL8,CYCS,DAXX,EGR1,EIF4G1,IL2RA,IRF4,JAK2,NFKB1,PIM1,PTAFR,TRAF1,UGCG,XBP1	606 (15)
IKZF1		transcription regulator		-0.608	0.608	0.00702	ANKFY1,B2M,CD68,CDKN1A,CSF3,CXCL2,DIPK1A,DUSP5,EMP1,EPSTI1,EXTL2,FUT10,HK2,HK3,IFI6,IFIT5,IFNG,IRF4,LEPROT,LGMN,LYN,MYO1B,P2RX4,PGAM1,PREP,PRNP,PRRT3,PYGL,RAI14,RASSF4,RNF19A,RUNX1,SASH1,SGSH,SH3BP5,SLC2A6,SNX2,SPPL2A,STX12,TBC1D9,TLR4,TNS3,TSHZ1,WDFY3,ZNF710	520 (11)
ABCA1	0.753	transporter		-0.603	0.603	0.0257	ABCA1,ABCG1,ANXA1,APP,CSF3,CYP51A1,HSPA5,IL12B,NAMPT,PMP22,TLR4
CDKN2A		transcription regulator		0.602	0.602	0.00374	ANAPC5,C3,CCL22,CCL5,CCNI,CCR7,CDC25A,CDKN1A,CEBPB,CUL1,CXCL10,CXCL14,CXCR5,DDX5,DEK,DYNLRB1,E2F3,EGR1,EPS8,EZH2,FAM111A,FOS,GADD45G,HMGB2,IFI35,IFNG,IL15,ITGAV,ITGB3,JAK2,KANK2,KAT5,MCM4,MDM2,MMP2,MMP3,NKX3-1,NPM1,PBX3,PML,POLK,PSMA5,PSMB9,PTK2B,SERTAD1,SUZ12,TLR4,TMEM97,TNFRSF1B,TP63,TPP1,XCR1,ZNF385A	793 (17)
apicidin		chemical - endogenous non-mammalian		0.602	0.602	0.0139	CDKN1A,CXCL8,FASLG,H6PD,IFNG,PRKCD,PTGES
KEAP1		transcription regulator		0.602	0.602	0.0331	DCSTAMP,HIF1A,IFNG,MAP1LC3B,NFE2L2,NQO1,OSCAR,TBXAS1,VCAM1
ACLY		enzyme		0.6	0.6	0.0345	ACACA,GDF15,IDH3A,MLANA,NDUFS3,SCD,SDHB
C9orf72		other		-0.6	0.6	0.00699	CXCL8,EDN1,EDNRB,PC,SLC1A1
MAFF		transcription regulator		-0.6	0.6	0.00699	ABCC3,ABCC5,MOGS,NQO1,TXNRD1
ITGB3	0.64	transmembrane receptor		0.596	0.596	0.00206	CD40,FOS,HSP90B1,IFNG,ITGAV,ITGB3,LAPTM4A,MMP2,OSM,PLAUR,RUNX1,RUNX2,SNAI2,SNRPA,TGFBR1,TIMP1,VPS72,XIAP	450 (15)
anandamide		chemical - endogenous mammalian		0.592	0.592	0.0211	ACTR5,FOS,HSPA5,IFNG,IL12B,IL23A,MAP2K1,MMP2,PSEN1,TPI1
fludarabine		chemical drug		-0.592	0.592	0.00509	CDKN1A,CXCL2,DDB2,DEK,FASLG,HIF1A,MDM2,STAT1,XIAP	823 (20)
hexamethylene bisacetamide		chemical reagent		-0.59	0.59	0.0221	ALAS1,BCL2A1,CDKN1A,CXCL8,HSPA8,IFNG,NPM1,RACK1,SNRPB,TCP1,USF2
MAPK13		kinase		-0.587	0.587	0.0461	CDKN1A,FOS,IFNB1,IL12B,MAP3K8,VDR
nocodazole		chemical reagent		-0.577	0.577	0.00138	ANLN,BMX,BRAF,CDK4,CDKN1A,CFLAR,CHFR,CHUK,DUSP4,FOS,FYN,HIF1A,KSR1,MAP2K1,MAP3K8,MDM2,PIM1,PPP2CA,PTPN11,RPS6KA1,SCD,STK3	736 (16)
STAR		transporter		-0.577	0.577	0.0108	ABCA1,ABCG1,CCL5,CD86,NR1H3
12-(3-adamantan-1-yl-ureido) dodecanoic acid		chemical reagent		-0.577	0.577	0.0116	BCLAF1,CASP8AP2,CASP9,CD40,CFLAR,FASLG,LTBR,NFKB1,PRDX2,SPHK2,TNFRSF1B,TNFSF12,TP53BP2,TP63,TRAF1
MMP7		peptidase		-0.577	0.577	0.0376	FASLG,FLT1,MMP2,MMP3
sunitinib		chemical drug		-0.575	0.575	0.0424	CDKN1A,CXCL10,CYP1A1,FLT1,ICAM1,IFNG,IL2RA,ITGB3,LAMC1,MET,RUNX1,TGFBI,TNC
prostaglandin A2		chemical - endogenous non-mammalian		0.572	0.572	0.00945	CDK4,CDKN1A,ICAM1,NR4A3,PTGES2,VCAM1	541 (18)
arginine		chemical - endogenous mammalian		0.571	0.571	0.01	CXCL10,EGR1,GCH1,HIF1A,HSPA5,IFNG,PCK2,SCD,SOD2,XBP1
miR-486-5p (and other miRNAs w/seed CCUGUAC)		mature microRNA		-0.57	0.57	0.00571	ARID4B,CREBL2,DCBLD2,EMP1,SLC4A8,TWF1,WDFY3
TNFSF10		cytokine		0.563	0.563	0.00544	CASP9,CFLAR,CXCL8,EIF2AK2,FASLG,FOS,IFI6,IFIT1,IFNB1,IFNG,IL2RA,IRF9,ISG15,MMP2,MMP3,RCAN1,RELA,STAT1,TIMP1,TP63,TRAF1,XIAP	543 (17)
miR-92a-3p (and other miRNAs w/seed AUUGCAC)		mature microRNA		-0.563	0.563	0.0373	CCNE2,CDKN1A,CEBPA,HIPK3,ITGB3,MAPRE1,OSBPL2,TP63
UBE2I		enzyme		-0.563	0.563	0.0441	CEBPA,CXCL10,PDK4,PML,SCNN1A,SMAD4,STAT1,XBP1
antimycin A		chemical - endogenous non-mammalian		-0.562	0.562	0.0176	CFLAR,CPT1B,HIF1A,SOD2,TIMP1,TLR4
ERG	1.309	transcription regulator		0.56	0.56	0.0245	ADRB2,ARHGAP20,ARHGAP22,ARHGAP31,BDKRB1,CDC42BPB,CHRNB1,COLGALT1,CXCL8,DNMBP,EPB41L3,ERG,EVI5,EXT1,EZH2,FHL1,FLT1,FOSB,FYN,HERPUD1,ICAM1,MAP3K5,MET,MMP3,NDRG1,NUMB,PECAM1,PIM1,PLAUR,PTPN11,RAB7A,RBMS1,SIRT5,SNAI1,SVIL,WDR91
naringenin		chemical - endogenous non-mammalian		-0.557	0.557	0.0235	CCL5,CXCL10,CXCL8,CYP1A1,HSPA5,IFNG,LYN,TLR2,TLR4
BMP7		growth factor		0.556	0.556	0.00264	ATP5F1A,BMP2,BMPR1A,CCR2,CDKN1A,CEBPA,CEBPB,COX7A1,CXCL8,CYCS,EDN1,ERBB3,EREG,F3,GRB2,ICAM1,IRS1,ITGAV,JAG1,MAP3K5,MMP2,MMP3,MSN,MYO1C,NDRG1,NUDT13,PLEK2,RNF111,RUNX2,SMAD6,TGFBR1,TIMP1,VCAN,WNT5A,WNT5B	479 (16)
ING4		transcription regulator		0.555	0.555	0.00236	CDKN1A,CXCL10,IFNB1,NFKBIB,NFKBID	505 (13)
TOLLIP		other		-0.555	0.555	0.022	HIF1A,IFNB1,IFNG,NFKB1,TLR4
ALDH1A1		enzyme		-0.555	0.555	0.0498	ACACA,BMP2,CPT1B,PPARA,RUNX2
HSF1		transcription regulator		0.547	0.547	0.00427	ACACA,ACADL,ATG7,B2M,BST2,CCDC117,CCT4,CCT5,CCT7,CCT8,CEBPB,CFLAR,CSF3,CSRP2,CUL1,DHX34,DNAJB6,FASLG,FXR1,HSP90AB1,HSPA8,ICAM1,LDHA,LSM2,MAT2A,MBOAT7,NFKB1,PGAM5,RELA,RHBDD3,SCD,SHC1,SLC5A3,SNAI2,SPHK2,SSBP1,TCP1,TRA2B,VCAM1,VCAN,ZFAND2A	658 (14)
Tgf beta		group		0.538	0.538	0.0366	ABCA1,ANKH,CCL5,CCR2,CCR7,CDKN1A,CEBPB,CFLAR,CSF3,CTLA4,CXCL10,CXCL2,CXCL8,DAB2,EDN1,FOS,FSCN1,FSTL3,FURIN,HEY1,HSPG2,HTATIP2,IDO1,IFNB1,IFNG,IL12B,ITGAV,ITGB3,JAG1,KDM6B,MAF,MET,MMP2,MMP3,RNF111,RUNX1,RUNX2,SKIL,SMAD4,SMAD6,SNAI1,SNAI2,TAF4B,TGFBI,TIMP1,TLR2,VCAM1,XIAP
TCF4		transcription regulator		-0.531	0.531	1.11e-05	ADA,ADAM17,APH1A,BAG2,BMPR1A,BNIP3,BYSL,CCDC117,CD40,CDKN1A,CEBPA,CREB3L2,CREM,CSF3,CSRNP1,DDX58,DIMT1,EDN1,FAM111A,FASLG,FBXO4,FOS,FRMD3,FTSJ1,H1-0,HIF1A,HMGB2,HSP90B1,HYOU1,IDO1,IL15,IL4I1,INHBA,IRS1,ITGB3,JAG1,JAK2,MANF,MORF4L2,MXD3,NIFK,NUFIP1,OPTN,PDE7B,PLAUR,PLK2,PML,PPIF,PUS3,RHOC,RPS6KA1,RUNX2,SDC2,SEC24D,SH3BP5,SIRT1,SLC66A3,SMAD4,SMAD6,SNAI2,STAT2,STAT3,TBK1,TCF7L2,TENT5C,TMEM140,TMEM18…	759 (15)
uranyl nitrate		chemical toxicant		0.53	0.53	0.0135	ATP5MD,CYCS,EEF2,FTL,GLUD1,GPI,HNRNPA2B1,HSPA8,IGFBP7,LAMP2,NDRG1,NDUFB9,PECAM1,PHYH,PRDX2,RACK1,RPL19,RPL23,RPL27,RPS8,TNFAIP1,TPT1
CAT	-0.181	enzyme		-0.529	0.529	0.0341	ATG7,BCL2A1,CDKN1A,CFLAR,CXCL8,FASLG,HIF1A,IL2RA,TIMP1,TNC,VCAM1,XIAP
APOH		transporter		0.528	0.528	0.0376	CD40,CD86,IFNG,NFKB1
BMPER		other		0.524	0.524	0.0226	ACVRL1,EFNB2,ICAM1,PECAM1,RUNX2,TGFBR1,VCAM1
PSMD10		transcription regulator		-0.522	0.522	0.0108	CDK4,CDKN1A,CXCL8,EIF4EBP1,HIF1A,ICAM1,IKBKB,MRAS
PTX3		other		0.517	0.517	0.0106	CCL5,CCR2,CXCL2,CXCL8,F3,FOS,NFKB1,TLR2,TLR4
RLN2		other		-0.512	0.512	0.022	EDNRB,FOS,MMP2,MMP3,TIMP1
suramin		chemical drug		-0.512	0.512	0.0259	ACTR3,CD40,CD86,CXCL8,F3,ICAM1,IL12B,SHC1
CD200		other		0.505	0.505	0.0461	IDO1,IFNG,IL4R,MET,TLR2,TLR4
ERN2		kinase		-0.502	0.502	0.00105	HSPA5,ICAM1,MTHFR,XBP1	307 (7)
temozolomide		chemical drug		0.499	0.499	0.00857	CCL5,CDKN1A,CFLAR,CXCL10,CXCL8,CXCL9,ITGAV,ITGB3,MMP2,SOD2,TP63,XIAP	449 (14)
mir-10		microRNA		0.495	0.495	0.000236	AGO2,ANKH,ARG1,CD40,CD86,CTDSPL,CXCL11,ERBB3,FLVCR2,FZD5,GTPBP2,HIF1A,HTATIP2,IRF4,MAF,MAP3K7,MTOR,PPP2CA,PSMD8,RPS6KA1,SMAD4,SMARCA5,STK11IP,SUV39H1,TDG,TGFBR1,TRA2B	498 (10)
bisphenol A		chemical - endogenous mammalian		0.493	0.493	0.0117	ALAS1,APEH,C3,CDK4,CDKN1A,CXCL10,EGR1,EREG,FOS,GK5,HSP90AB1,HSP90B1,ICAM5,IKBKB,LCP2,MBNL2,NR4A3,NUMB,PICALM,PPP1R10,RBM47,SAP130,SF3A3,SKIL,SLC12A5,SPG21,SRSF3,STAT3,TRA2A,WNK2
Nos		group		0.492	0.492	0.0298	EGR1,FOS,GCH1,OLR1,TIMP1
CTH	1.303	enzyme		-0.492	0.492	0.00236	ASNS,CDKN1A,HIF1A,HSPA5,IFNG	451 (14)
oxysterol		chemical - endogenous mammalian		0.485	0.485	0.0498	ABCA1,ABCG1,CXCL8,NR1H3,TIMP1
PRMT5		enzyme		-0.473	0.473	0.0393	BRAF,CEBPA,COX7A1,CXCL10,CYCS,NKX3-1,PPARA,PTPRO,RETN,SLC45A3
AZD8055		chemical drug		0.471	0.471	0.0265	CCL5,CXCL10,IFNG,SNAI1
CD4		transmembrane receptor		0.47	0.47	0.0122	CFLAR,CXCR5,F3,FASLG,HIF1A,IFNG,IL15,IL2RA,JAK3,SHC1
iron		chemical - endogenous mammalian		-0.47	0.47	0.005	APP,CDKN1A,CEBPA,CYBRD1,FTL,GADD45G,HFE,HIF1A,MCOLN1,NDRG1,NFYA,PCSK7,SLC39A8,SOD2	858 (20)
C8		complex		0.469	0.469	0.0176	CFLAR,CXCL2,ICAM1,VCAM1
C7		other		0.469	0.469	0.0176	CFLAR,CXCL2,ICAM1,VCAM1
ESRRG		ligand-dependent nuclear receptor		0.467	0.467	0.00593	ACO1,CDKN1A,CS,CYCS,DLAT,DLD,DLST,HADH,HK2,IDH3A,KCNE3,LDHA,PDHB,PDK4,PPARA,SDHB,TPI1	716 (16)
mir-101		microRNA		0.467	0.467	0.00787	ATG4D,EZH2,MTOR,RAB5A,RUNX1,SUZ12,TGFBR1
pioglitazone		chemical drug		0.467	0.467	0.0107	ABCA1,ABCB10,ABCG1,ADIPOR2,APP,ATF4,BACE1,CAT,CD86,CDK4,CDKN1A,CMKLR1,CXCL10,CXCL8,EGR1,EPAS1,FOS,HSPA5,ICAM1,IFNG,IRS1,NCEH1,NCF2,NR4A3,PC,PTGS1,PTPN11,RETN,SLC27A1,SOD2,TNFRSF1B,XBP1
PKM		kinase		0.464	0.464	0.000778	ABCA1,ABCG1,ACOX1,EGR1,GSR,HK2,LDHA,MLYCD,MMP2,MT-CO1,PC,PCK2,PDHB,PDK4,SDC2,SDHB,SNAI2,STAT3,TGFBR1	944 (19)
vitamin K3		chemical drug		0.451	0.451	0.00403	CFLAR,CHRNA9,EGR1,FOS,HK2,HSPA5,KLF6,MAP1LC3B,NAMPT,PPRC1	699 (18)
palmitic acid		chemical - endogenous mammalian		0.449	0.449	4.97e-05	ACACA,ACADL,ACSL1,ADIPOR2,ATF4,ATF6,ATG7,BACE1,CASP9,CCL5,CD68,CD86,CDKN1A,CGAS,CPT1B,CS,CXCL10,CXCL2,CXCL8,FOS,GDF15,HK2,HSPA5,HTR7,ICAM1,IDE,IDO1,IFNB1,IL12B,INHBA,IRS1,MAP1LC3B,MET,MTOR,NCF2,NFE2L2,NR4A3,NTN1,OLR1,PDK4,PNPLA2,PPARA,SCD,SIRT1,SPHK1,TLR2,TLR4,VCAM1,XBP1,XIAP	812 (19)
RPS6KB2		kinase		0.447	0.447	0.00236	CXCL10,EIF1AX,IFNB1,IRS1,ISG15	300 (7)
PTPRE		phosphatase		0.447	0.447	0.022	ACP3,CXCL2,INHBA,MET,STAT5A
biochanin A		chemical toxicant		0.447	0.447	0.0297	ACP5,CD86,CXCL10,CXCL8,CYP1A1,RUNX2
ITIH1		other		0.447	0.447	0.0298	IL12B,IRF5,SPHK1,SPINT2,TNFAIP6
wortmannin		chemical - kinase inhibitor		-0.447	0.447	0.00362	ACACA,ANPEP,ARRB1,CCL5,CDKN1A,CFLAR,CXCL10,CXCL8,E2F3,EGR1,EIF1AX,ERBB3,F3,FASLG,FOS,G3BP1,HIF1A,ICAM1,IDE,IFNB1,IFNG,IL12B,IL23A,IL2RA,IRS1,M6PR,MAF,MMP2,MSN,MSR1,NFE2L2,NFKB1,NR4A3,P4HA1,RETSAT,SLC1A1,TP63,TPI1,VCAM1	474 (15)
THOC5		other		-0.447	0.447	0.00424	C11orf58,CEBPA,CPOX,DTD2,TMCC1
zeaxanthin		chemical drug		-0.447	0.447	0.00699	DECR1,DLAT,HTATIP2,MMP2,TIMP1
wogonin		chemical - endogenous non-mammalian		-0.447	0.447	0.0461	ABCA1,CDK4,CDKN1A,CFLAR,HIF1A,IFNG
Esrra		transcription regulator		0.446	0.446	0.0037	ACADL,ACO1,ACOX1,ACSL5,ATP1A1,CPT2,CRAT,CYCS,DLAT,EPAS1,FASLG,GALM,GYS1,GZMA,IDH3A,IFNG,NDUFS3,PCK2,PDK4,PPA1,PYGL,PYGM,SCNN1A,SDHB,SIRT5	297 (7)
XBP1	0.466	transcription regulator		0.445	0.445	1.27e-07	ACACA,APP,ATF4,ATF6,BLZF1,CAT,CCL5,CRK,CXCL2,CXCL8,DNAJC1,DNAJC3,DOLPP1,EDEM2,ERP44,FASLG,FKBP14,GALK2,GCC1,GGCX,GOLGA3,HERPUD1,HSP90B1,HSPA5,HYOU1,ICAM1,IFNB1,IFNG,IRF4,KDELR3,LMAN1,MAP1LC3B,MCFD2,MGAT2,MOGS,NR1H3,PCYT1A,PHLDA2,PRNP,RELA,SCD,SEC22B,SEC24C,SEC24D,SEC61A1,SEC61B,SEC61G,SLC38A2,SRP19,SRP54,SRP9,SRPRA,SRPRB,SSR2,SURF4,VAMP4,VCAM1,XBP1	485 (14)
RHOA		enzyme		0.445	0.445	0.0484	ANLN,CDKN1A,CEBPB,CXCL8,FOS,GDF15,ICAM1,NFKB1,NFKBIB,PPARA,RHOC,RND3,RUNX2,SDC2,SNAI2,STAT3,VCAM1
miR-124-3p (and other miRNAs w/seed AAGGCAC)		mature microRNA		-0.445	0.445	4.55e-07	ACAA2,APEX2,ARAF,ARFIP1,ARHGAP29,BLOC1S6,CDK4,CEBPA,CHSY1,CREB3L2,DNAJC1,DNM2,EGR1,ELOVL1,FAM177A1,FCHO2,G3BP1,GAS2L1,GINM1,GNG10,HADH,HTATIP2,JAG1,KATNA1,KLHL24,LAMC1,LITAF,LMNB1,MAD2L2,MAGT1,MAPK1IP1L,NAA15,NECAP2,PAPSS2,PLOD3,PTBP1,PTBP2,RBM47,RBMS1,RELA,RNPEPL1,SENP8,SLC16A1,SLC17A5,SLC50A1,SNAI2,STAT3,STX2,SURF4,SWAP70,TMEM109,TMEM248,TNFRSF21,TRAF6,TSKU,VPS37C
SHC1	0.119	other		-0.442	0.442	0.0328	CCR7,CDKN1A,EGR1,FOS,FTL,HMGB2,ICAM1,MAGIX,MEF2A,NQO1,PLA2G2D,SOD2,TFEC,ZHX1
XDH		enzyme		0.44	0.44	0.00401	ABCA1,ABCG1,CEBPA,CEBPB,CXCL8,F3,HIF1A,IL2RA,MMP2,PLAUR,PPARA	502 (15)
ibuprofen		chemical drug		0.432	0.432	0.0292	APP,BACE1,EDNRB,EPAS1,GDF15,HIF1A,MMP2,PTGS1,PTPRC,TNFRSF21
SFRP1		transmembrane receptor		0.431	0.431	0.0128	ACACA,APP,BACE1,CASP9,ERG,MMP2,MMP3,NAMPT,NR1H3,NUMB,RUNX2,SCD,SDC2
NR4A2		ligand-dependent nuclear receptor		-0.431	0.431	0.0188	ABL2,ACVR2B,CCR7,CD40,CD86,CFLAR,CPT1B,CXCL8,EIF4EBP2,ETV1,IKZF4,IL23A,IL23R,IL2RA,MMP3,SLC39A8,TSFM,ZBP1
Tcf7		transcription regulator		-0.425	0.425	0.000905	ARHGAP20,ATP6V0A1,C3orf70,CAPN3,CCR2,CISH,CXCR5,EVI5,EZH2,FASLG,FRMD6,FURIN,FYN,GM2A,GPD2,GSAP,GZMA,HIF1A,HSD17B11,IFNG,IKZF4,IL21R,IL23R,IL27RA,IL2RA,IRF4,ITGB8,KIF13A,KLF6,LPCAT3,LYN,LYSMD2,MAF,MAPKAPK2,NFKB1,NUPR1,PAPSS2,PECAM1,SCAMP1,SQLE,STAT1,TANC2,TICAM1,ZC3H12D	385 (7)
SCARB1		transporter		-0.412	0.412	0.0343	ABCA1,ABCG1,CCL5,CD68,CXCL2,F3,ICAM1,IFNB1,IFNG,SESN1,VCAM1
TMBIM6	0.173	other		0.411	0.411	0.00571	ATG12,HERPUD1,HSPA5,MAP1LC3B,MAPK8,SEC61A1,XBP1	84 (4)
carbon monoxide		chemical - endogenous mammalian		0.41	0.41	0.0175	ATF4,CDKN1A,CFLAR,EGR1,F3,GPT,HIF1A,ICAM1,IL12B,NCF2,NQO1,PLAUR,TLR4,XBP1
AREG		growth factor		0.404	0.404	0.0402	C3,EGR1,EREG,FOS,H2BC21,HJURP,IFI6,IFIT2,ITGB8,PTAFR,PTBP2,RUNX1,SLC36A1,SSBP1,STX12,TNFAIP6,TXNRD1
indomethacin		chemical drug		0.402	0.402	0.0339	ACOX1,ACSL1,ADAMTS1,ANXA1,APP,ASNS,BACE1,CAPN2,CDKN1A,CEBPB,CSF2RB,FBLIM1,FGF18,FLT1,FOS,GBA,GDF15,HIF1A,IDO1,IFITM3,LIMA1,MANF,MMP12,MMP2,PIM1,PLAUR,PPARA,PSMB10,PSMB9,PTGES,PTGS1,S100A10,S100A8,TIMP1,TMSB10/TMSB4X,TNFRSF21,TRAF6,UAP1,VCAN,VDR
NPC1	0.739	transporter		-0.399	0.399	0.0103	ABCA1,ABCG1,ACKR4,ATF4,CCR2,CD276,CD68,CYP51A1,EGR1,LIPG,NPC1,S100A8,SCD,STAT1,STAT2,STAT3,STAT4,TLR4,XBP1
PPP1R15A		other		0.391	0.391	0.00172	ATF4,CEBPA,CEBPB,EIF2S1,HSPA5,IFNB1,MAP1LC3B,XBP1	326 (9)
farnesyl pyrophosphate		chemical - endogenous mammalian		0.391	0.391	0.039	ABCA1,APP,ICAM1,LIPG,VCAM1
HMGN1		transcription regulator		0.391	0.391	0.0499	CBR3,CSF2RB,FOS,FOSB,G0S2,IL4I1,XBP1
N,N-dimethylsphingosine		chemical reagent		-0.391	0.391	0.0157	FOS,GCH1,ICAM1,SPHK1,VCAM1
taxifolin		chemical - endogenous non-mammalian		-0.388	0.388	0.00403	APP,CASP9,CAT,CYP1A1,IFNB1,SOD2,TREM2	539 (14)
SYVN1		transporter		0.386	0.386	4.92e-05	ABCC3,ACP2,ADCY9,AMOTL2,ANO10,APP,ATP1A1,CALM1 (includes others),CEP164,CRTAP,CYB561,DAB2,DAG1,F3,GGCX,HERC5,HNRNPM,IFI44,ITGAV,LAPTM4A,LGALS3BP,MYOF,NFE2L2,OLR1,PNPLA2,PPP1R15B,PTBP1,PTPRJ,RAB10,SLC16A1,SLC20A1,SLC4A7,SLC6A6,TARS1,ZNF281	633 (7)
ANGPT1		growth factor		0.38	0.38	0.00587	ADAMTS1,ADAMTS4,BMPR1A,DLL4,DUSP4,DUSP5,EFNB2,FASLG,ICAM1,JAG1,NFKB1,VCAM1	581 (16)
CCR1		G-protein coupled receptor		0.378	0.378	0.0137	ATF4,CCL5,FOS,IFNG,ITGAV,ITGB3,MMP2,RUNX2
mir-486		microRNA		-0.378	0.378	0.00787	ARID4B,CREBL2,DCBLD2,EMP1,SLC4A8,TWF1,WDFY3
N-cor		group		-0.376	0.376	0.00288	ABCA1,ACACA,ACSL1,ADIPOR2,CCL5,CDKN1A,CXCL10,CXCL14,CXCL2,FAM20C,HBEGF,IDH1,MBNL1,MMP12,MMP2,OLR1,RNF144B,SCD,SNAI2,TBC1D2,USP18,XYLT1,ZNF703	715 (20)
TRIB3		kinase		-0.376	0.376	0.00509	ASNS,CDC25A,CEBPA,CTH,GDF15,HERPUD1,MTHFD2,PCK2,RUNX2	749 (13)
miR-122-5p (miRNAs w/seed GGAGUGU)		mature microRNA		-0.365	0.365	0.00571	ADAM17,ANXA11,BCKDK,CS,DSTYK,FUBP1,G6PC3,GYS1,OSMR,PALM,PRDX2,PSME1,PSME3,SLC7A11,TMED3,TRIB1
alitretinoin		chemical drug		-0.363	0.363	0.0471	ABCA1,ABCC3,ABCG1,ACOX1,ADAMTS4,APP,BCL2A1,BLZF1,CD86,CDK4,CDKN1A,CPM,CPT1B,CXCL10,CXCL11,CYCS,CYP4F3,FASLG,FOS,IL2RA,ISG15,MLYCD,PPARA,SCD,SLC27A1,SNAI1,WNT5B
IgG		complex		0.358	0.358	0.00503	APP,ASAH1,ATP1B1,B2M,C3,CCL5,CCR2,CD40,CD86,CDKN1A,CEBPB,CXCL10,CXCL8,DDX58,EDN1,EGR1,EMP1,FLT1,FOSB,HSPA5,IFITM3,IFNB1,IFNG,IL12B,IL2RA,INHBA,ISG15,ITGB8,MAF,MMP12,PHLDA2,PIM1,PLAUR,PPIF,RND3,SERPINB2,TLR3,TLR4,TNC,UGCG,VCAM1	596 (15)
CCL2		cytokine		0.357	0.357	2.74e-05	ABCA1,ABCG1,CCL5,CCR2,CD40,CD86,CEBPA,CEBPB,CFLAR,CXCL10,CXCL8,F3,FASLG,FOS,ICAM1,IFNAR1,IFNG,IL12B,IL15,IL23A,INHBA,MMP2,SLC11A1,STAT1,TIMP1,VCAM1	472 (15)
docosahexaenoic acid		chemical drug		-0.354	0.354	0.00125	ABCA1,ACACA,ACOX1,APP,ARG1,ATF4,BCL2A1,CD40,CD86,CDKN1A,CEBPB,CTLA4,CXCL8,CYCS,FOS,IFNB1,IL12B,MMP2,NFE2L2,NFKB1,PDE5A,PNPLA2,PPARA,PSEN1,PTAFR,PTGES,PTGS1,RELA,SCD,SMAD6,SMPD2,SPHK1,TGFBR1,TIMP1,TNFRSF1B,VCAM1	621 (16)
pirinixic acid		chemical toxicant		-0.345	0.345	0.000604	ABCA1,ABCC3,ACAA2,ACACA,ACADL,ACAT2,ACOX1,ACSL1,ACSL5,ADIPOR2,ALAS1,ASNS,BNIP3,C3,CAT,CCL5,CCNT1,CCT7,CDK4,CDKN1A,CPT1B,CPT2,CXCL8,CYP1A1,DECR1,DLAT,EHHADH,ELOC,ELOVL1,ENDOG,F3,FURIN,G0S2,GLCE,GNB4,GOT2,GPD2,GRPEL2,HADH,HIF1A,HSD17B11,IFITM3,IFNG,MAP3K8,MBD1,MET,MLYCD,NPC1,NR1H3,PCK2,PDCD5,PDHB,PDK4,PLIN5,POR,PPARA,PSMA1,PSMA3,PSMA5,PSMB4,PSMB7,PSMC1,PSMC2,PSMC6,PSMD14,PSMD4,PSME1,PTAFR,PTPRC,RBF…	515 (17)
RB1		transcription regulator		0.344	0.344	6.95e-05	ALG5,ATP1A1,ATP1B1,ATP5F1A,ATP6V1D,BNIP3,CASP9,CCNE2,CDC25A,CDKN1A,CEBPA,CERT1,CHRNB1,COQ5,COX7A2,CSF3,CXCL2,CXCL8,DDB2,DEK,DLAT,DLST,DYNLRB1,E2F3,EGR1,EI24,EIF2S1,EPS8,EZH2,F3,FAM111A,FLT1,FOS,GHITM,GPR157,GPR160,GPR176,GPR27,GPR4,GPRC5C,GSTO1,H1-0,H2BC21,HIF1A,HMGB2,HOMER1,IFITM3,ITGAV,KANK2,KPNA4,LACTB,LAMC1,MAF,MAGEF1,MCAT,MCM4,MET,MLYCD,MMP2,MRPL17,MRPL9,MSN,MTOR,NDUFB10,NDUFS2,OAZ2,OSMR,PBX…	835 (17)
mir-181		microRNA		0.343	0.343	0.0296	ADCY9,APP,CXCL8,EZH2,ICAM1,IFNG,KLF6,PBX3,PRKCD,PTPN11,RUNX2,SUZ12,VCAM1
BIRC3		enzyme		0.342	0.342	0.00787	CSF3,CXCL8,ICAM1,IFNB1,IFNG,IL27,XIAP	423 (15)
TRPM2		ion channel		-0.34	0.34	0.00403	ATG12,ATG7,BNIP3,CXCL8,EPAS1,HIF1A,IFNG,IL12B,LDHA,SOD2	585 (18)
celecoxib		chemical drug		-0.335	0.335	0.000627	APP,ATF4,BCL2A1,CD68,CDKN1A,CFLAR,F3,FOS,GDF15,HIF1A,HSPA5,ICAM1,IFNG,IL7,MAPK8,MDM2,MET,MMP2,PECAM1,RELA,RIPK1,TLR2,TLR4,TNFRSF1B,TNFSF12,TP63,TRAF1,VCAM1,WNT5A	725 (16)
MEL S3		chemical - kinase inhibitor		0.333	0.333	0.00658	CALU,EGR1,GLUD1,HNRNPL,PCK2,PGAM1,PRDX2,PSMA1,VDAC2
NSUN6		enzyme		0.333	0.333	0.045	AMOTL2,DAB2,EMP2,FSCN1,GLS,HEXB,MARCKS,NDRG1,PMP22
VCP		enzyme		-0.333	0.333	0.00387	CCL5,CXCL8,HERPUD1,HSPA5,LMNB1,NCL,NPM1,TNFSF13B,VCAM1	775 (19)
cinnamaldehyde		chemical toxicant		-0.332	0.332	6.48e-05	ACACA,CAT,CPT1B,CS,CXCL8,CYCS,EGR1,FOS,IDH3A,IFNB1,NFE2L2,NFKB1,NQO1,PDK4,PNPLA2,PPARA,PPP1R10,SLC2A8,SLC7A11,SMAD4,SOD2,SRXN1,TLR4,TRAF6,XIAP	394 (12)
SLC2A1		transporter		-0.332	0.332	0.0298	ACACA,MMP2,NQO1,PPARA,SLC7A11
C3AR1		G-protein coupled receptor		-0.326	0.326	0.0257	C3,CCL5,CD40,CD86,CSF3,CXCL10,CXCL8,HSPA5,IFNG,IL23A,TGFBR1
RPS6KA5	0.219	kinase		-0.322	0.322	0.0461	CCR7,FOS,IFNB1,IL12B,IL2RA,SNAI1
IGFBP7	0.31	transporter		-0.314	0.314	0.0298	ASNS,CDKN1A,DVL3,MMP2,SOD2
mir-210		microRNA		0.311	0.311	0.042	ABCC3,ABL1,ARG1,ATP11C,CASP8AP2,CBX1,E2F3,FGFRL1,HECTD1,KCMF1,KIAA0930,KLF6,MACROH2A1,NDRG1,PDXK,TCF7L2,TERF2IP,UBQLN1
triamcinolone acetonide		chemical drug		-0.31	0.31	0.0379	ACKR4,ACSL1,ARL4C,BCL2A1,BMP2,CTH,DCBLD2,EFNB2,EGR1,ERG,FOS,FUS,GPR18,GZMA,HFE,IRF7,MDFI,PEX13,PKD2,PLK2,RUNX1,SCD,SEMA6A,SENP1,SLC16A1,SLC4A7,SOD2,STK10,TACC2,TCF7L2,TNFAIP8,TRIB1,ZFAND5,ZNF189,ZNF263
SATB1		transcription regulator		0.309	0.309	0.00223	BCL2A1,BORCS6,CD40,CD86,CDKN1A,DCP1A,DSTYK,DUSP4,EPAS1,EPSTI1,FASLG,FEZ2,FOSB,GDF15,GPR18,HSPA8,IL18RAP,IL2RA,IL4R,IL7,IRF7,MAF,MEF2A,NFE2L2,PSMD2,PTGES3,RIPK1,RUNX1,TAF4B,TNFSF12,TNFSF13B,UBE2L6,WARS1,YPEL5	417 (11)
fenretinide		chemical drug		-0.309	0.309	0.00301	ACER2,AP2M1,ATF4,BCL2A1,CFLAR,FYN,GRB2,HIF1A,IGFBP7,MAPK6,MAPK8,NCF2,NFE2L2,PRKAR2A,RELA,STAT1,TRAF1,XPA,XPO1	296 (9)
VCAN	0.532	other		0.306	0.306	0.00943	ATRN,C3,CDKN1A,CEBPB,CXCL2,CXCL8,DAG1,F3,ICAM1,IFI44,IFI44L,IFI6,IFIT1,IFIT2,IFNG,IL12B,MCFD2,MDM2,MX1,MX2,NFKB1,OAS2,SERPING1,SMPDL3B,SOD2,SPATS2L,STAT1,TCF7L2,TIMP1,VCAM1,VCAN	436 (14)
melatonin		chemical - endogenous mammalian		0.306	0.306	0.013	ACACA,BMP2,CASP9,CDKN1A,CRY2,CXCL10,CXCL8,CYCS,ECE1,EDN1,FASLG,FOS,HIF1A,HSPA9,IRS1,NFE2L2,NQO1,RUNX2,SIRT1,SMAD4,SOD2,TLR3,TLR4
INSR		kinase		0.305	0.305	5.03e-05	ACAA2,ACADL,ACSL1,ACSL5,ADIPOR2,ALDH2,ATP5F1A,BAG1,BCL2A1,CDKN1A,CEBPA,CEBPZ,CFL1,CPT1B,CPT2,CRAT,CS,CYCS,CYP51A1,DAG1,DECR1,DEK,EDN1,EGR1,EREG,EZH1,FHL1,FOS,FURIN,GCH1,GNB1,GOT2,HBEGF,ICOS,IDH1,IDH3A,IFNG,IGF2R,IL2RA,IRS1,KCNJ15,LCP1,MBD1,MCM4,MDM2,MED1,MKNK1,MMP12,MMP2,MPEG1,MT-CO1,NAMPT,NDRG1,NDUFB9,NDUFV2,NFE2L2,NR1H3,OLR1,PDE4B,PDHB,PDK4,PHLDA2,PIM1,PPARA,RAB18,RAB7A,RPL5,RWDD4,SCD,SIRT1,SLC…	746 (19)
MAP3K8	1.785	kinase		0.304	0.304	4.67e-05	ACP3,ARG1,ARHGAP22,CBFB,CCR2,CFLAR,COLEC12,CREBL2,CSF3,CXCL2,CXCL8,DNAJC2,DOK2,FAAP24,FOS,FSCN1,GAB1,GPR160,GPR176,IFNB1,IFNG,IL12B,IL23A,IL4I1,INHBA,MMP3,P2RY1,REPIN1,RNMT,SESN1,SPATS2L,STAT4,TICAM1,TMEM143,TSPAN33,UBE2B,USP42	482 (11)
AMPK		complex		-0.3	0.3	0.0114	ACACA,BMP2,CAT,CDKN1A,CS,CXCL10,CXCL8,DUSP4,EGR1,FASLG,FSCN1,GSTK1,HIF1A,IDH3A,IFNG,LITAF,MT-CO1,PDHB,RUNX2,SIRT1,SNAI1,STAT1,VCAM1,YBX1
dactolisib		chemical drug		-0.293	0.293	0.00172	CDKN1A,EIF4EBP1,ERBB3,IL2RA,MAP1LC3B,RPS6,SNAI1,YAP1	820 (20)
choline fenofibrate		chemical drug		-0.293	0.293	0.0499	ACSL1,F3,FURIN,GPT,HIF1A,NPC1,PPARA
CAV1		transmembrane receptor		0.292	0.292	0.00136	ACVRL1,ADAM17,ADAMTS4,ARG1,BLOC1S6,CD276,CDKN1A,EGR1,FOS,HK2,HSPA8,ICAM1,IDO1,IFNG,INHBA,LRP6,MDM2,NEDD4L,NPM1,NQO1,SKIL,SLC1A1,SLC20A1,SMAD4,SNAI1,SNAI2,SPAG9,SRP54,TGFBR1,TRAF2,VCAM1	557 (15)
KDM8		enzyme		-0.287	0.287	0.000141	ACACA,ACOX1,CS,DCSTAMP,ETV1,EZH2,GSR,HERPUD1,HK2,IDH1,LDHA,MCM4,MLYCD,PC,PCK2,PDHB,PDK4,PGD,PKIB,STK3,WNT5A	529 (7)
WT1		transcription regulator		-0.286	0.286	0.00102	AHCY,ANPEP,ANXA11,ASNS,BCL2A1,BTAF1,CDKN1A,CXCL10,EGR1,EPS8,EREG,FOSB,GSR,HBEGF,HNRNPL,HSP90B1,HSPG2,LMAN1,MAPK8,MDM2,MGST1,MMP2,MMP3,MPP1,NDRG1,NQO2,PCK2,PECAM1,PLAUR,RPL19,SEC13,SH3BP5,SLC20A1,SLC6A6,SNAI2,SOS1,SQLE,TARS1,TM4SF1,TMA16,VDR,WARS1,WDR74,YBX1,ZNF280B,ZNF7	738 (12)
PDPK1		kinase		0.278	0.278	0.0441	CCR7,CDKN1A,CXCL10,CXCL8,DYNC1LI1,MLANA,SERPINB2,SNAI1
TOB1		transcription regulator		0.277	0.277	0.0045	AMOTL2,CDKN1A,HJURP,HUWE1,IKBIP,KAT8,LETMD1,MBNL2,MIS18BP1,PCBP4,RBBP6,TCN2,TTC5
MACROH2A1	-0.185	other		0.277	0.277	0.042	ABCA1,ACADL,CDKN1A,EDN1,EGR1,FITM2,FSTL3,HERC5,IRF7,IRS1,NDUFB6,PPA1,PTPRO,SERPINB2,SNAI1,TNFSF12
AP20187		chemical reagent		-0.277	0.277	0.000488	ATF4,CEBPB,EGR1,FOS,RETN	408 (12)
tomatidine		chemical - endogenous non-mammalian		-0.277	0.277	0.00236	EIF2S2,EIF4EBP1,MARS1,NARS1,SLC38A2
WNT10B		other		-0.277	0.277	0.00699	ACADL,CEBPA,CPT1B,PPRC1,RUNX2	279 (7)
4-octyl itaconate		chemical reagent		-0.277	0.277	0.0108	GSR,HIF1A,ISG15,NFE2L2,NQO1
RNASEL		enzyme		0.27	0.27	0.0373	CDKN1A,EIF2AK2,IFIT2,IFNB1,IRF7,ISG15,OAS2,USP18
geldanamycin		chemical - endogenous non-mammalian		-0.268	0.268	2.8e-05	ACACA,AGO2,AKR1B1,ANXA1,ARAF,BRI3,CARS1,CCNT1,CD40,CDK4,CFLAR,CHORDC1,CHUK,CNOT7,CXCL8,CYP1A1,DHX9,DNAJC1,DRG1,EIF1AD,EIF2AK2,EIF2S1,EWSR1,FUS,FYN,HAP1,HEXB,HIF1A,HSP90AB1,HSP90B1,HSPA5,IFIT2,IGF2R,IKBKB,IRF5,IRS1,MDM2,MET,MTOR,NFKB1,NPM1,NTN1,NUP58,PTGES3,RAB10,RAB5A,RAB6A,RAB7A,RAB8B,RIPK1,RPS6KA2,SAFB,SNX33,SPINT2,STAT1,TRAF2,TRIM3,TTC4,WEE1,ZC3H12D	845 (17)
PTPN22		phosphatase		-0.266	0.266	0.0417	ARG1,CREM,FOS,IL23A,IRF4,ISG15,OSMR
LMO2		transcription regulator		-0.263	0.263	3.47e-05	ABCB10,ABL2,ADCK2,ALDH1B1,ANXA1,CARD9,CAT,CCR2,CD53,CDKN1A,CGAS,CPEB1,DHX58,ENTPD6,ERG,ETV3,FNDC3B,FZD5,GPRC5B,GSDME,HLX,HS1BP3,IFNG,IGF2R,IL2RA,ITM2C,LTBR,LYN,MAP3K5,MAP3K8,NDRG1,NKX3-1,NLRX1,P2RX1,PISD,PKD2,PLSCR1,PTPRJ,RAB32,RNPEP,RPS6KA2,SCARB2,SERTAD1,SLC16A1,SLC16A5,SLC7A8,SOD2,STAT3,STAT5A,STX7,TCF12,THEMIS2,TLR2,TNFRSF1B,TOR3A,TRAF1,TRIM25,VDR,WNK2,ZFHX3
IGFBP3		other		-0.262	0.262	0.028	CCL5,CDKN1A,ICAM1,RETN,SDC2,SMAD4,STAT1,TNC,VCAM1
isobutylmethylxanthine		chemical toxicant		0.261	0.261	0.00619	ABCA1,ACOX1,ACSL1,BMPR1A,CCL22,CCNE2,CDKN1A,CEBPA,CEBPB,CREM,CYCS,EGR1,FOS,IDH1,IFIT2,IFNG,INHBA,IRF7,ITGB3,LDHA,MMP2,MMP3,NDUFS2,NR1H3,PDK4,PIKFYVE,PLAAT3,PPARA,RAB18,RAB7A,RETN,SCD,SDHB,SNAI1,SOD2,STAT1,STAT2,TIMP1,TNC,TYRO3	693 (21)
HSPA5	0.818	enzyme		0.256	0.256	0.0078	APP,ATF6,CCL5,CXCL10,HSP90B1,HSPA5,HSPA8,IFIT1,ISG15,MAP1LC3B,NQO1,SCD,XBP1	746 (20)
MDM2	0.438	transcription regulator		0.256	0.256	0.0309	CDK4,CDKN1A,CLIP3,CXCL8,DDX5,EZH2,H2BC21,HBP1,HIF1A,MDM2,NKX3-1,RELA,RPL23,SNAI2,TIMP1,TP63
TNFSF18		cytokine		0.254	0.254	0.0376	CTLA4,IDO1,IFNG,IL2RA
HDL		complex		-0.253	0.253	0.0149	ABCG1,CCL5,CCR2,CD40,CD86,CXCL8,HIF1A,HSPA5,ICAM1,ITGAV,ITGB3,SIRT1,VCAM1
2-deoxyglucose		chemical drug		0.251	0.251	0.00206	ACACA,APP,ATF4,BACE1,CCL5,CDKN1A,CFLAR,CXCL8,FOS,HIF1A,HSP90B1,HSPA5,IFNB1,IFNG,NLRX1,SOD2,TP63,XIAP	606 (16)
miR-138-5p (miRNAs w/seed GCUGGUG)		mature microRNA		-0.247	0.247	0.0108	LYPLA1,RHOC,SLC45A3,VCAN
metribolone		chemical reagent		-0.244	0.244	2.18e-06	ABCB6,ACACA,ACP3,ADAMTS1,AKNA,AKR1D1,ALDH1B1,ANKH,APP,ATP1B1,ATP6V1C1,ATP6V1D,ATP6V1E1,B2M,C14orf28,CDKN1A,CFLAR,COX7A2,COX7B,CPOX,CPT2,CYB561,DLAT,DLD,EGR1,ELL2,ERRFI1,ETV1,FGFRL1,FLVCR2,FOS,FZD5,GADD45G,GDF15,GLUD1,GOT2,GPI,GTPBP2,H2AZ1,HADH,HK2,HOMER1,HSPA5,IDH3A,ISG20,KAT5,LDHA,MAF,MARS1,MCEE,MLYCD,MMP2,MRPL34,NDRG1,NDUFB10,NDUFS2,NDUFS8,NDUFV2,NEDD4L,NKX3-1,NQO2,PAXIP1,PDHB,PDHX,PGAM1,PGM2,P…	827 (19)
MAFG		transcription regulator		-0.243	0.243	0.00945	ABCC3,ABCC5,HMBS,NQO1,TBXAS1,TXNRD1
Zn2+		chemical - endogenous mammalian		0.239	0.239	0.0106	APP,FOS,IFNB1,MMP12,MMP3,SLC39A6,SLC39A8
HAND1		transcription regulator		-0.239	0.239	0.0345	ACACA,ADSS2,EDN1,EFNB2,FLT1,HEY1,MLYCD
Ras homolog		group		-0.239	0.239	0.0373	ABCA1,CDKN1A,EGR1,FOS,ITGAV,ITGB3
PD 168393		chemical - kinase inhibitor		0.235	0.235	0.0176	ADAM17,CCL5,CXCL10,CXCL8
Fc gamma receptor		group		0.234	0.234	0.0373	CCL22,CD40,CD86,CDKN1A,CFLAR,CXCL8,ICAM1,IL12B
anisomycin		chemical - endogenous non-mammalian		-0.234	0.234	0.000741	BACE1,CDKN1A,CFLAR,CXCL8,CYP1A1,EGR1,FASLG,FOS,HIF1A,HSPA5,IRS1,MAPK8,PLAUR,PPP2CA,SKIL,TCF7L2	485 (15)
UCP1		transporter		0.233	0.233	1.62e-05	ACACA,ALAS1,ARHGAP33,ASNS,ATF4,ATF5,ATG7,BTF3,CAPN3,CAPN7,CCNK,CD68,CTH,CXCL10,CYB5R1,DDX58,EIF4EBP1,FUT1,GDF15,GHITM,GSR,GSTO1,GSTZ1,IFIT2,IFNB1,IFNG,MT-CO1,MTHFD1,MTHFD2,NDUFS3,NUPR1,PCK2,PGD,PYCR1,RAB40B,SDHB,SMYD2,TLR3,TTLL7,XPR1	393 (10)
3-methyladenine		chemical toxicant		0.227	0.227	0.000413	BACE1,CD40,CD86,CXCL2,CXCL8,HSP90B1,HSPA5,IFNB1,IL12B,IL23A,MAP1LC3B,RCAN1,RUNX2	500 (15)
EGLN		group		0.224	0.224	0.00864	AK4,ANKZF1,BCKDK,BNIP3,CSRP2,DDX41,EIF4EBP1,FEM1C,FOSL2,FSTL3,FTL,FYN,GPI,GYS1,HK2,IFNG,IKBIP,LDHA,LNPK,MAP3K8,NUDT13,OSM,PGAM1,PPP1R3E,PYGL,RLF,SLC27A1,TNFAIP6,TPI1,VKORC1,ZBTB25	322 (7)
moxonidine		chemical drug		0.218	0.218	0.00441	ANPEP,CDKN1A,IRS1,P2RY1,P2RY2,TGFBR1
CRNDE		other		0.218	0.218	0.028	ABL2,CDKN1A,DUSP4,DUSP5,E2F3,GAB1,MAP3K8,PLA2G4D,STK3
H1-6		other		0.209	0.209	0.000232	ABCG4,ARPC5,B2M,B4GALT5,CANT1,COPS7B,CPOX,CSTF1,DOT1L,DUSP16,FOS,MARS1,METTL22,PCBP4,PCCB,PGAP4,PPFIA3,RILPL1,SCAMP4,SMARCE1,TMEM53,TRPM4,USF2
H1f1		other		0.209	0.209	0.000232	ABCG4,ARPC5,B2M,B4GALT5,CANT1,COPS7B,CPOX,CSTF1,DOT1L,DUSP16,FOS,MARS1,METTL22,PCBP4,PCCB,PGAP4,PPFIA3,RILPL1,SCAMP4,SMARCE1,TMEM53,TRPM4,USF2
PHB		transcription regulator		0.209	0.209	0.0178	CDK4,CXCL8,IFNG,KPNA3,KPNA4,MDM2,RELA
LCN2		transporter		0.205	0.205	0.0441	ANLN,ARG1,ATF5,BMP2,CCL22,CCL5,CXCL10,CXCL2,HIF1A,IL15,IL23A,IVNS1ABP,MMP2,MSN,RUNX2,SCD,SOD2
LYN	0.683	kinase		0.202	0.202	0.0168	BCL2A1,C5AR1,CCL5,CD40,CD86,CDKN1A,CFLAR,CXCR5,CYCS,DAXX,EGR1,FYN,IFNG,NFKB1,SPHK1,STAT3,STAT5A,TRAF1
WR 1065		chemical drug		-0.199	0.199	0.0137	CAT,CDKN1A,CPOX,DDB2,EIF2B1,GDF15,GSR,MDM2
tetraethylammonium		chemical drug		0.194	0.194	0.00766	BAG2,GSTO1,HSPA8,HSPA9,LYPLA1,NDUFS8,PSMB4,TBCB,TCP1,TPI1,UTP15
IL27RA	0.353	transmembrane receptor		-0.193	0.193	0.0331	CD86,CXCL10,DLL4,GPT,IFNG,IL12B,IL27,IL2RA,STAT1
cycloheximide		chemical reagent		0.19	0.19	0.00233	ACOX1,APP,B2M,BDKRB1,BRAF,CAT,CDKN1A,CEBPB,CFLAR,CXCL10,CXCL2,CXCL8,CYP1A1,DTYMK,EDN1,EGR1,EIF4E,EIF4G1,ERG,FASLG,FOS,FOSB,FOSL2,GADD45G,HBEGF,HIF1A,ICAM1,IFIT1,IFNG,IL4R,IRF7,ISG20,ITGB3,KDM6B,LDHA,MMP12,MMP2,MT-CO1,NFE2L2,NPM1,NQO1,NR1H3,OLR1,OSM,PEX5,PLAUR,PTBP2,PTGS1,RCAN1,RSAD2,RUNX2,S100A8,SCD,SERPINB2,SIRT1,SRSF7,TGFBR1,TIMP1,TNFAIP6,TNIP1,TRA2A,TRAF1,TRAF3IP2,VCAM1,VDR,XIAP	625 (13)
STK11		kinase		-0.187	0.187	0.0431	AHCY,ATIC,BTF3,CDKN1A,CEBPA,COX7A2,CREBL2,CS,CSF3,CYP4V2,ECM2,ENOPH1,EREG,GALM,GOT2,GPI,HIF1A,IFNG,IL33,LDHA,MMP2,MRPS10,NDUFB9,NDUFS8,PALM2AKAP2,PCK2,PHC2,PNP,POLR1C,POLR3D,PPA1,PYCR1,RAB10,RPS6,SDHB,SNAI1,SNAI2,TARS1,TKT,TPI1,TXNRD1,UCK2,VAV3,WNT5A,ZBTB25,ZHX1
ZBTB7A		transcription regulator		-0.186	0.186	0.0441	ADA,CASP9,CDKN1A,DLL4,FOS,IL2RA,MDM2,RELA
DETA-NONOate		chemical reagent		-0.184	0.184	0.0128	ACO1,CAT,CDKN1A,CXCL8,FOS,HIF1A,ICAM1,IFNG,IRF7,S100A8,TIMP1,VCAM1,XIAP
chloroquine		chemical drug		-0.181	0.181	6.92e-06	APP,ATP1A1,CCL5,CD40,CD86,CXCL10,CXCL8,HIF1A,IFNG,IL12B,IL23A,MAP1LC3B,PKD2,PRNP,PSEN1,RCAN1,RUNX2,STAT4,TLR3,TNFSF13B,TRAF6	584 (15)
hemin		chemical - endogenous mammalian		0.178	0.178	0.0484	ABCB6,ACO1,CD68,CDKN1A,CXCL8,FTL,HFE,HSP90AB1,IFNG,IL12B,IL33,NFE2L2,NFYA,NFYB,NQO1,RELA,SHC1
8-bromoguanosine 3',5'-cyclic monophosphate		chemical - kinase inhibitor		-0.176	0.176	0.00317	ACACA,BMP2,CDKN1A,EDN1,FOS,HINT1,PLAUR,S100A10,SLC12A5,SNAI1,VCAM1	554 (14)
miR-503-5p (miRNAs w/seed AGCAGCG)		mature microRNA		-0.174	0.174	0.00571	ANLN,ATF6,BMP2,CCNE2,CDC25A,CDKN1A,WEE1
SOD1		enzyme		-0.174	0.174	0.0157	ACO1,ADORA2B,APP,ATF1,ATF4,ATP1A1,AURKAIP1,B2M,C5AR1,C5AR2,CCNK,CCNT1,CDK4,CFLAR,CYB561,DCXR,FASLG,FOS,FOSL2,GNB1,GNG10,HDDC3,HOMER1,HSPA8,ICAM1,IFNG,IL15,INHBA,MET,MRPS10,MT-CO1,NDUFAF1,NFE2L2,P2RX4,P2RX7,PAWR,PRRX1,PTK2B,RUNX2,SIRT1,SOD2,STAT4,VAPA,VAPB,VCAM1
FASLG	1.64	cytokine		0.17	0.17	0.0112	CFLAR,CXCL10,CXCL8,EGR1,FASLG,FOS,IFNG,NFKB1,RELA,RUNX2,STAT4
birabresib		chemical drug		0.169	0.169	0.0328	ADAMTS1,CHRNA9,EFNB2,GPR27,GTF3C6,H2BC21,HSPA5,IFI44,IFI44L,RAI14,TCF7L2,TNS3,USP18,VCAM1
FOXO4		transcription regulator		-0.169	0.169	0.000131	ACACA,BNIP3,CAT,CDKN1A,CYP51A1,EDNRB,ERG,FASLG,FYN,HIF1A,IGFBP7,JAG1,LCP2,LEMD3,MAP1LC3B,NAMPT,PLA2G2D,PRCP,PRKCD,PSMD11,PTGS1,PTPRC,RUNX2,SCD,SESN1,SOD2,VCAM1,ZFAND5	807 (18)
ciprofloxacin		chemical drug		0.164	0.164	1.89e-09	ABCB6,ACSL5,ALDH2,APP,ASAH1,ATP5F1A,ATP6V1C1,ATP6V1D,ATP6V1E1,BPNT2,CD40,CD68,CD86,COLEC12,CSF2RB,DNAJC3,EMILIN2,GBA,GLUD1,HSPA9,ICAM1,IL23A,ITM2C,LGMN,MMP2,MPEG1,MPP1,MSR1,MYOF,NIFK,RBM28,RPS18,RRAGC,SLC2A6,SRPRA,STXBP1,TEX264,VDAC1	436 (10)
FBXW7		enzyme		0.16	0.16	0.0118	ADAM17,APP,ATP5F1A,CS,DLST,HEY1,HSPA8,LIAS,MCAT,MT-CO1,MTHFD2,NQO1,PCCB,SQLE,STAT2,TLR4
NME1		kinase		-0.156	0.156	0.016	CDK4,CDKN1A,CSTF1,GRSF1,HNRNPA2B1,LPAR1,MET,METTL1,MMP2,NOP58,TIMP1
staurosporine		chemical - kinase inhibitor		-0.154	0.154	0.0437	APP,BACE1,CD53,CDK4,CDKN1A,CXCL8,CYP1A1,ERBB3,FOS,GGA3,ICAM1,IFIT2,IFNB1,ISG15,ITGB3,NQO1,PIM1,PINK1,RCAN1,STAT4,USP12,VDR
PI3		other		0.152	0.152	0.0176	CEBPB,CXCL8,IFNG,IL12B
FANCD2	0.408	other		-0.152	0.152	0.00699	CAT,CDKN1A,SOD2,TP63,TXNRD1	258 (7)
LIPE		enzyme		0.149	0.149	0.0168	ABCA1,ACSL1,CEBPA,CEBPB,EDN1,EGR1,ELL,FOS,G0S2,H3-3A/H3-3B,MAPKAPK2,MED1,MSR1,NFKBIB,NRIP1,PC,PDK4,POLR2K,PRDX2,RUNX2,SCARB2,SCD,TKT,YWHAG
AGER		transmembrane receptor		0.148	0.148	0.00287	APP,ARG1,BACE1,CDKN1A,CXCL2,CXCL8,EGR1,F3,FLT1,ICAM1,IFIT1,IL4R,MMP12,MMP2,MMP3,S100A8,TNC,VCAM1	630 (13)
mono-(2-ethylhexyl)phthalate		chemical toxicant		0.141	0.141	5.96e-09	ACADL,ACAT2,ACO1,ACOX1,ACSL1,ADIPOR2,CAMSAP1,CASP8AP2,CDK4,CEBPA,COX7A2,CPT1B,CPT2,CS,CYP1A1,EIF3J,FASLG,FOS,GPI,HADH,HK2,IDH3A,IDH3G,IFNB1,KIF5B,MED1,MLYCD,MMUT,NAMPT,NDUFB9,NDUFS2,NDUFV2,NFKB1,NR1H3,OLR1,PC,PDHB,PDK4,PPA1,PPARA,PPTC7,PTRH2,RELA,SDHB,TKT,TPI1,TRIM41,UQCRFS1	567 (19)
3-deazaneplanocin		chemical drug		-0.135	0.135	0.0475	AKNA,CDKN1A,CEBPB,DUSP4,EXOC3L4,EZH2,HIF1A,IFNB1,IFNG,KLF6,NUPR1,SNX33,TNS3
(5-(4-N-methyl-N(2-pyridyl)amino)ethoxy)benzyl thiazolidine-2,4-dione		chemical reagent		-0.132	0.132	0.0265	MMP12,PC,SCD,SLC27A1
LDB1		transcription regulator		-0.13	0.13	5.98e-05	ABCB10,ABL2,ADCK2,ALDH1B1,ANXA1,CARD9,CAT,CCR2,CD53,CDKN1A,CGAS,CPEB1,DHX58,ENTPD6,ETV3,FNDC3B,FZD5,GPRC5B,GSDME,HLX,HS1BP3,IFNG,IGF2R,IL2RA,ITM2C,LTBR,LYN,MAP3K5,MAP3K8,NDRG1,NKX3-1,NLRX1,P2RX1,PISD,PKD2,PLSCR1,PTPRJ,RAB32,RNPEP,RPS6KA2,SCARB2,SERTAD1,SLC16A1,SLC16A5,SLC7A8,SOD2,STAT3,STAT5A,STX7,TCF12,THEMIS2,TLR2,TNFRSF1B,TOR3A,TRAF1,TRIM25,VDR,WNK2,ZFHX3
17-alpha-ethinylestradiol		chemical drug		-0.13	0.13	0.0249	ABCC3,ASNS,ATF4,C3,CCL5,CCR2,CCR7,CD53,CD68,CDKN1A,CFP,CNOT4,CXCL10,DCTN2,EIF2S2,F3,FOS,GDF15,MANF,MDM2,SCARB2,SESN1,SLC11A1,SNAPC2,STAT5A,TRA2B,VCAM1,VEZF1
C1q		complex		0.128	0.128	0.00945	CXCL8,ICAM1,IFNG,IRF5,PECAM1,VCAM1	517 (14)
MAPT		other		0.128	0.128	0.0158	ABCG1,APP,ARF4,ARL11,ATP1B1,ATP5F1A,ATP6V1E1,BACE1,C3,CAPN2,CCDC25,CCT7,CCT8,CDKN1A,CFL1,CFL2,CLTA,CLTB,COX7A2,CS,CYCS,DLD,DMXL2,DPY19L3,DYNC1H1,DYNC1LI1,EEF1G,EEF2,ENSA,FOS,FYN,GOT2,HIF1A,HINT1,HSPA5,HSPA8,HUWE1,IFNG,MAPK8,MTHFD1,MTOR,NDUFS3,NDUFS8,NDUFV2,NFKB1,PGAM1,PPA1,PPP2CA,PRNP,PSEN1,PSMD2,PTK2B,RAB10,RPL19,RPL23,STUB1,STXBP1,TPI1,TPT1,TUBA8,VDAC1,WDR7
LONP1		peptidase		0.127	0.127	0.000111	ASNS,ATF4,ATP5F1A,CALU,CLPX,DLD,EARS2,GLUD1,HNRNPA2B1,HSPA9,IDH3A,MARS1,MRPS31,MT-CO1,MT-ND2,MTHFD2,PGAM1,SOD2,SSBP1,UQCRFS1,VDAC1,VDAC2	128 (3)
TXN		enzyme		0.12	0.12	0.00544	CD40,CD86,CDKN1A,CPT1B,CXCL8,CYP1A1,FOS,HIF1A,ICAM1,IFNG,NFKB1,RELA,SOD2	349 (10)
LGALS1		other		0.119	0.119	0.00593	ADAMTS4,CDKN1A,CTLA4,CXCL2,DISP1,EXTL2,F3,GPAT3,HBEGF,IFNG,IFNGR2,IL2RA,MAF,MMP12,MMP2,MMP3,PTCH1	500 (15)
D-fructose		chemical - endogenous mammalian		0.116	0.116	0.003	ACACA,CD68,CEBPA,CXCL10,CXCL2,ICAM1,MMP2,RPS6,SCD,SLC2A5,SLC2A8,TIMP1,TKT	512 (10)
FLT1	0.588	kinase		0.114	0.114	0.000794	ACTR2,AHCY,BNIP3L,CAPN2,CCNI,CDKN1A,DLL4,EPAS1,EWSR1,FOS,G3BP1,ICAM1,MAP3K7,MARCKS,MAT2A,PREB,PTBP1,SMARCA4,TNIP1,UBE2B,VDAC1	886 (18)
TP53		transcription regulator		0.113	0.113	2.12e-17	ABCB6,ACAA2,ACADL,ACER2,ACO1,ACP2,ACSF2,ACSL1,ADA,ADORA2B,ADRB2,AGO2,AHCY,AIFM2,AK4,AKR1B1,ALDH1B1,ALDH4A1,AMOTL2,ANKH,ANLN,ANXA1,AP3B1,APP,ARG1,ARHGAP1,ARHGAP5,ARHGEF4,ARRB1,ASNS,ASXL1,ATF4,ATG7,ATP1A1,ATP5F1A,BAG1,BCAS3,BCL2A1,BHLHE41,BLZF1,BMX,BNIP3,BRAF,CALU,CARS1,CASP9,CAT,CCL5,CCNE2,CCNK,CCNL1,CD82,CDC25A,CDC34,CDC42BPA,CDK4,CDKN1A,CEBPA,CEBPB,CEP164,CFLAR,CHST12,CHUK,CLPP,CLTA,CNN3,CNOT11,…	906 (18)
FGF7		growth factor		0.105	0.105	0.00593	ABCC3,ADSS2,CAD,CDK4,CDKN1A,CEBPA,DDX5,IL7,LPCAT1,MMP2,NFE2L2,PTAFR,RUNX2,S100A10,S100A8,SCD,STAT1	458 (15)
Pkg		group		-0.104	0.104	0.00248	CAT,EDN1,EGR1,FOS,FOSB,HK2,PRDX2,SOD2	537 (17)
torin1		chemical reagent		0.102	0.102	3.61e-05	AKR1D1,ALDH1B1,ATP6V1C1,ATP6V1D,ATP6V1E1,COX7A2,COX7B,DLAT,EEF1G,EEF2,EIF3H,GPI,HK2,IFNG,LDHA,NDUFB10,NDUFS2,NDUFS8,PDHB,PGAM1,PPA1,RACK1,RPL11,RPL19,RPL21,RPL23,RPL23A,RPL24,RPL27,RPL4,RPL5,RPS12,RPS18,RPS25,RPS27,RPS6,RPS8,SDHB,TCIRG1,TPI1,TPT1,UQCRFS1	434 (7)
TRPS1		transcription regulator		0.102	0.102	0.0392	ACSL1,BMP2,DPEP2,MMP2,RUNX1,RUNX2,SEMA6A,SERPING1,SNAI1,SNAI2,VDR
niacinamide		chemical - endogenous mammalian		-0.1	0.1	0.00101	BCL2A1,CCNI,CCNL1,CD40,CDK12,CDK18,CDK4,CDKN1A,CEBPZ,CNNM2,CNNM3,CXCL8,H2AZ1,ICAM1,IL15,NFYA,NFYB,PDK4,PINX1,RUNX2,SHC1,SIRT1	549 (17)
QKI		other		0.096	0.096	0.0387	CLTA,ITGB8,LAMP2,MACROH2A1,PTPRO,RAB5A,SNX2,TNC,VCAM1
rebamipide		chemical drug		0.094	0.094	0.039	CXCL8,IFNG,PLD1,SOD2,TIMP1
RAB1B		other		0.093	0.093	0.00145	ARF4,CXCL8,GOLGA1,GOLGA3,KDELR3,RAB32,RRAGC,SEC22B,SEC24D,SRP54,STXBP1
linoleic acid		chemical - endogenous mammalian		-0.089	0.089	0.0135	ABCA1,APP,CPT1B,EDN1,HSP90B1,HSPA5,ICAM1,NEDD4L,OLR1,PECAM1,PLIN5,PSEN1,S100A8,SCD,SNAI2,VCAM1
TFAP2A		transcription regulator		-0.089	0.089	0.0475	ABCA1,ADAM17,ANXA1,BLOC1S6,CDKN1A,CEBPA,CXCL2,DCBLD2,EREG,HIPK3,MMP2,PLAAT3,PLAUR,POR,PPP2R2A,SESN1,SOD2,STX7,TIMP1
HOXA11-AS		other		0.087	0.087	0.0265	CDKN1A,SNAI1,SNAI2,STAT3
ouabain		chemical drug		-0.087	0.087	0.034	ATP1A1,CDKN1A,FLT1,FOS,HIF1A,HSPA5,HSPA8,HSPA9,YWHAG,YWHAH
ADIPOQ		other		-0.086	0.086	6.5e-06	ACACA,ACOX1,ACSL1,ACSL5,ADIPOR2,APPL1,ARG1,BMP2,CCL5,CDKN1A,CEBPA,CMKLR1,CXCL10,CXCL11,CXCL2,CXCL8,CXCL9,EGR1,F3,FOS,HBEGF,ICAM1,IFNB1,IFNG,IL12B,IL4R,IRS1,MMP2,MMP3,MSR1,NCF2,NR1H3,PDHB,PPARA,PTK2B,SCD,SHC1,SLC27A1,SOD2,STAT3,TIMP1,TRAF1,VCAM1	519 (13)
CALC		group		0.083	0.083	0.0298	CD86,CREM,EDN1,FOS,IL33
TGFBR1	-0.419	kinase		-0.078	0.078	0.0402	CCR7,CD40,CD86,CDK4,CDKN1A,EDN1,FURIN,HEY1,IL12B,JAG1,OSR1,PDK4,RUNX1,SNAI1,SNAI2,TGFBI,WNT9A
GNAQ		enzyme		-0.077	0.077	9.95e-05	ADAMTS1,AK4,ARG1,BMP2,BNIP3,BNIP3L,CREM,CXCL8,DUSP5,EDN1,EGR1,FOS,GBP2,HK2,IFNG,MAP3K8,MGST1,NEU1,NR4A3,OAS1,OLR1,PLAUR,PLSCR1,PRKCD,PYGL,SH3BP5,SPHK1,STAT1,TNFAIP6,VCAM1,YAP1	422 (14)
INS		other		0.075	0.075	0.00146	ACACA,ACADL,AMOTL2,ASPH,ATG12,ATP5F1A,CAT,CDKN1A,CEBPB,EDN1,EGR1,EIF4E,EIF4EBP1,ERBB3,ERRFI1,F3,FOS,FOSB,FOSL2,GPAT4,HIF1A,HSPA5,ICAM1,IRS1,NFE2L2,NR1H3,PLK2,PTGS1,SCD,SMPD2,SNAI1,UGCG,XBP1,YAP1	894 (21)
prednisolone		chemical drug		0.074	0.074	0.00141	AGO2,APP,ARG1,ATG12,ATG4D,ATG7,BAG1,BNIP3,BYSL,CAT,CD86,CFLAR,CXCL10,CYP1A1,EDN1,EIF4G1,EVA1A,GAB1,GABPB1,GM2A,HEY1,HIF1A,HSPA8,IFNB1,IFNG,IFT172,IL19,ISG20,JAG1,KCTD12,MAP1LC3B,MAP2K1,MAPK8,NFKB1,NMT2,NQO2,PPCDC,PRDX2,PRNP,RNF111,RNF38,SDC2,SLC29A3,SOD2,SPHK2,STAT1,TMEM74	701 (14)
CD300LF		other		-0.071	0.071	0.00387	ACAA2,ACADL,CXCL8,GPD2,GPI,IDH1,PCK2,PGM2,SLC27A1
Mir200		group		0.068	0.068	0.0373	CFL2,CRTAP,E2F3,EZH2,SLC5A3,SUZ12
CLOCK		transcription regulator		-0.064	0.064	0.000876	ABCB10,ACOX1,ACVR2B,AK4,APP,CBFB,CCNT1,CD86,CEBPA,CEMIP,CNIH1,CYP51A1,EEF2K,EIF4G2,GALNT11,HIPK3,ICAM1,INTS14,ITM2C,KANK2,KAT5,KLHDC10,KRR1,LRATD2,MAPK8,MGAT2,NAA15,NADK2,NCOA4,NOCT,NOLC1,OSTM1,PICALM,POR,PPARA,PPIF,PTAFR,RABGAP1,RNF11,RSL1D1,SCD,SLC20A1,SPATA6,STX12,TMED3,TNFAIP1,TNFRSF21,WEE1,WWC3,ZHX1
MUC1		other		-0.061	0.061	0.0258	ARG1,CAT,CD40,CD86,CXCL8,HIF1A,IKBKB,MGST1,PYCR1,RELA,SNAI1,SNAI2,SOD2,STAT1
nitric oxide		chemical - endogenous mammalian		0.056	0.056	0.00206	APP,BNIP3,CDKN1A,CXCL10,CXCL8,DAG1,ECE1,EDN1,EGR1,FASLG,FLT1,FOS,HEY1,HSP90AB1,HSPG2,IDO1,IFNG,IL12B,MDM2,MGST1,MMP2,MT-CO1,NDRG1,NFE2L2,NQO1,PECAM1,PTGS1,RAD23B,TNFSF13,TNFSF13B,TXNRD1,XIAP,ZFHX3	542 (14)
PD184352		chemical drug		0.054	0.054	0.0178	CD40,CFLAR,EGR1,FOS,HSPA5,NR4A3,OPTN
CSF3	4.501	cytokine		-0.044	0.044	0.0173	ARG1,CCL5,CCR7,CDK4,CEBPA,CEBPB,CISH,CTLA4,CXCL2,CXCL8,EDN1,EGR1,FOS,FUS,GADD45G,ICAM1,IFNG,IL12B,IL7,JAK3,MET,MMP2,PIM1,PLSCR1,SLC20A2,STAT3,TLR2,TLR4,TLR5,TLR8,TNFRSF1B,VCAM1
urethane		chemical toxicant		-0.043	0.043	0.0259	ARG1,CDK4,CDKN1A,CEBPA,CYP1A1,PTGES,PTGS1,TEP1
PTTG1		transcription regulator		-0.043	0.043	0.0396	CDKN1A,DCLRE1A,HIF1A,MBD4,MDM2,PARP2,PINX1,POLK,RAD18,SNAI1,TDG,TLK2,TREX1,UBE2B,XPA
ATG7	-0.149	enzyme		-0.035	0.035	0.0221	ACACA,ACSL1,ATF4,CXCL8,HIF1A,HK2,IFNB1,IFNG,MSR1,NQO1,PECAM1,RCAN1,SNAI2,TBK1,TGFBR1,TLR4
SREBF1		transcription regulator		0.034	0.034	0.00461	ABCA1,ACACA,ACSL1,ACSL5,AK4,ARF4,BHLHE41,C5AR1,CDK4,CDKN1A,CEBPA,CEBPB,CXCL10,CYCS,CYP51A1,DPY19L3,EHHADH,ETHE1,FAM189B,GRSF1,GSR,HFE,HK2,HSPA5,IDH1,MLYCD,NCF2,NPC1,NR1H3,NUPR1,PCK2,PCYT1A,PLEKHA4,PMP22,PPCS,RETN,RNF14,RPS27,SCD,SLC20A1,SORBS3,SQLE,STXBP1,TMEM97,TNFRSF1B,UQCRFS1	774 (17)
ESRRA		ligand-dependent nuclear receptor		-0.033	0.033	0.00204	ABCC5,ACOX1,ACSL1,ALAS1,ASAH1,CASC3,CCR7,CDK12,CEBPA,CPT1B,CSF3,CSRP2,CYCS,CYP51A1,DEK,ENDOG,EPAS1,FBXL20,HK2,IDH3A,LDHA,MED1,NRIP1,PCK2,PDK4,PPARA,PRKCD,RPL19,RUNX2,SIRT1,SLC25A20,SMARCA4,SMARCE1,TIMM22,TPI1,TRA2B,WIPF2	516 (12)
BTRC		enzyme		-0.032	0.032	0.00637	BCL2A1,BST2,CDKN1A,CXCL8,RELA,SMAD4,SNAI1,TRAF1	652 (14)
PLK1		kinase		-0.025	0.025	0.0446	CDKN1A,CFLAR,MDM2,MRE11,PARP9,SMAD4,SNAI1,SNAI2,TGFBI,TGFBR1,TNFAIP6
CYLD		transcription regulator		0.019	0.019	0.045	CD40,CD86,CTLA4,CXCL8,ICOS,IFNB1,IFNG,IL12B,IL2RA
IRAK1		kinase		-0.014	0.014	0.000118	ABCA1,CCL5,CXCL10,CXCL8,IFNB1,IFNG,IL15,IL23A,IL23R,IL27,RELA,STAT1,STAT2,TRAF6,VCAM1	491 (17)
CCK		other		0.009	0.009	0.00116	CFLAR,CREM,CXCL10,EGR1,FOS,HSPA5,MET,XIAP	675 (18)
PTEN		phosphatase		-0.009	0.009	1.04e-07	ACAA2,ACACA,ACOX1,ACSL1,ANXA1,ARF4,ARG1,ARHGAP5,ASPH,ATP5F1A,BDKRB1,C3,CAD,CCL5,CCR7,CD40,CD86,CDC25A,CDK4,CDKN1A,CEBPA,CEBPB,CHML,CLTA,CNN3,CRCP,CS,CSTF3,CTDSPL,CTSZ,CXCL10,CXCL11,CXCL2,CXCL8,CYB561,DENR,DLAT,DLD,EDN1,EFNB2,EHHADH,EIF4EBP1,EPAS1,ERBB3,ETV3,EZH1,EZH2,F3,FASLG,FLT1,FOS,G0S2,G3BP1,GPR157,GPR160,GPR176,GPR27,GPR4,GPRC5C,GSR,GTPBP2,GYS1,HADH,HCLS1,HEXB,HIF1A,IDH3A,IDH3G,IFNG,IFNGR2,I…	872 (16)
bardoxolone		chemical drug		0	0	0.000495	CDKN1A,CEBPA,CEBPB,CFLAR,GSR,HERPUD1,HSPA9,IRS1,NQO1,NQO2,TXNRD1,UQCRFS1	332 (7)
carboxymethylflavin		chemical - endogenous mammalian		0	0	0.00285	MMP2,PTCH1,SUFU,TIMP1	174 (5)
formylmethylflavin		chemical - endogenous non-mammalian		0	0	0.00285	MMP2,PTCH1,SUFU,TIMP1	174 (5)
lumichrome		chemical - endogenous non-mammalian		0	0	0.00285	MMP2,PTCH1,SUFU,TIMP1	174 (5)
LIPA		enzyme		0	0	0.00424	ABCA1,MTOR,PECAM1,RAB7A,RPS6	557 (12)
MYCBP		transcription regulator		0	0	0.00599	CAD,CDK4,LDHA,NCL
dBET6		chemical reagent		0	0	0.00599	ARL4C,DUSP4,ITPRIPL1,PDE4B
SH3KBP1		other		0	0	0.0108	BCL2A1,CD86,HIF1A,SNAI1,XBP1
PPP2R1A		phosphatase		0	0	0.0108	IFNG,PPP2CA,PPP2R2A,PTPA
GRB10		other		0	0	0.0108	CCL22,FOS,IRS1,MMP12
levofloxacin		chemical drug		0	0	0.0108	CDKN1A,CXCL8,IFNG,MMP3
NEK7		kinase		0	0	0.0176	ACP3,CXCL10,EDN1,ISG15
magnolol		chemical - endogenous non-mammalian		0	0	0.0176	CDKN1A,CXCL8,FOS,HIF1A,MMP2,TLR4
acadesine		chemical drug		0	0	0.0176	ACACA,CDKN1A,DUSP4,EGR1,F3,IFNG
HOXD10		transcription regulator		0	0	0.02	CCL22,DOT1L,ERP44,HBEGF,ICAM1,NCS1,RAB40B,RHOC,RPSA,RSAD2,SELENON,TICAM1,TIMP1,UBL5
loxoribine		chemical drug		0	0	0.022	CXCL8,IFNB1,PTGES,TLR4,TLR5
lapatinib/pazopanib		chemical drug		0	0	0.0297	EGR1,MET,RHOT1,SLC16A6,VCPIP1,ZC3H13
SOCS6		other		0	0	0.0373	CXCL2,HBEGF,IFNB1,IL23A,STAT3,STAT5A
triclosan		chemical drug		0	0	0.0498	FOS,MBD3,NCF2,NQO1,TIMP1
RNASEH2A		enzyme				2.55e-13	ADAR,CXCL10,DDX5,DDX58,GBP2,IFI35,IFI44,IFIT2,IFITM3,IFNAR1,IFNGR2,IRF5,IRF7,IRF9,ISG15,ISG20,NFKB1,NMI,OAS1,PARP9,RSAD2,TLR2,TLR3,TLR4,USP18
interferon beta-1a		biologic drug				5.81e-08	ALG5,BUB3,CCR2,CCT4,CHFR,CS,EEF1G,EIF2B1,FKBP15,GNB4,IFI35,IFI6,IFIT1,IRF7,JAK2,MRPS18B,MX1,NCF2,NDUFB9,NMI,PGAM1,PLAUR,PSME1,RPL19,RPL24,RPL27,RPL36AL,RPS27,S100A12,SERPING1,STAT1,TBCB,TBXAS1,TNFAIP6,TNFRSF1B,TNFSF13B,TREX1,UQCRFS1	360 (13)
SMYD1		transcription regulator				9.6e-06	ACADL,ACO1,ATP5F1A,CYCS,FAHD1,GOT2,HK2,IDH3A,IDH3G,MT-CO1,NAMPT,PDHB,PGD,PPARA,PYGL,PYGM,TKT,TPI1,UQCRFS1
MMP12	5.886	peptidase				1.61e-05	ACTR2,ACTR3,APP,CAPZA1,CCL5,CCT5,FSCN1,KIF5B,MAPRE1,MMP2,PSMA1,PSMA3,PSMA5,PSMB2,PSMB7,PSMD11,PSMD14,PSME3,TPM4,YWHAG,YWHAH	302 (7)
EIF2A		translation regulator				2.23e-05	ATF4,ATF5,ECD,HSPA5,PCK2,XIAP	305 (7)
BLM		enzyme				7.98e-05	CDKN1A,IFI44L,IFIT1,ISG20,MX1,OAS1
GNA14		enzyme				0.000337	ADAMTS1,ANPEP,ARG1,BMP2,BNIP3,CREM,CXCL8,DUSP5,GBP2,HBEGF,HK2,KLF6,MAP3K8,MGST1,NEU1,OLR1,PLAUR,SPHK1,STAT1,TNFAIP6	462 (11)
ATP5IF1		other				0.000452	ACAA2,ACACA,ACAD9,ACADL,ACAT2,ASAH1,CAT,CPT2,DLD,GPD2,GSR,HADH,MMUT,PCCB,PRDX2,SDHB,SOD2,TXNRD1
RNASEH2B		enzyme				0.000479	CCL5,CDKN1A,CXCL10,IFI44,ISG15,OAS1	87 (3)
mezerein		chemical - endogenous non-mammalian				0.00073	CDKN1A,IFI6,IFIT1,IRF9,MT-ND2,MX1,OAS2,SLC16A6,TXNRD1	303 (7)
TCOF1		transporter				0.000778	AK4,AKR1B1,BCLAF1,BNIP3,BNIP3L,CEBPZ,CNBP,GPBP1,HACD4,MED1,NDRG1,PDRG1,POLR3A,PPRC1,PRPF40A,PSMC6,QRICH1,TXNRD1,UPF2
IFNLR1	0.955	transmembrane receptor				0.000956	CCL5,CMPK2,CXCL10,CXCL2,IFI44,IFIT2,IFNB1,IRF7,ISG15,ITGAV,MX1,RSAD2,SOD2,TLR2	513 (14)
ATP-gamma-S		chemical reagent				0.00101	C3,CCL22,CCR7,CD40,CD86,CREM,CXCL2,CXCL8,EREG,IDO1,IL15,IL2RA,IRF4,MPEG1,NCF2,PRDX2,SOD2,WARS1	619 (15)
RAB7A	0.161	enzyme				0.00105	EGR1,FOS,MTOR,RPS6	392 (12)
DYSF		other				0.00122	ABCA1,ABRACL,ACOT9,ACTR3,ANXA1,B2M,CD53,CD68,CXCL10,ERRFI1,ETF1,FTL,GPR137B,IDH3A,ITGB3,LCP1,MMP12,MPEG1,PRSS23,TIMP1
KDM4D		enzyme				0.00189	CCL22,CDKN1A,IL12B
BCS1L	-0.328	other				0.00189	ATF4,HIF1A,PPARA
bis(4-hydroxycinnamoyl)methane		chemical - endogenous non-mammalian				0.00189	TLR2,TLR3,TLR4	362 (7)
MKNK2		kinase				0.00189	IFIT2,ISG15,SDC2
glycosylated somatostatin derivative smsDX		chemical reagent				0.00189	HSPA5,TOMM40,VDAC2
HERC5	4.34	enzyme				0.00189	CCL5,IFIT2,IFNB1	299 (7)
idronoxil		chemical drug				0.00189	CDKN1A,CFLAR,XIAP
phosphoramidon		chemical - endogenous non-mammalian				0.00189	ECE1,EDN1,EDNRB
RDH8		enzyme				0.00285	CXCL10,IFNB1,IFNG,TLR3
WRN		enzyme				0.00285	CDKN1A,CXCL8,HIF1A,PRKCD	421 (13)
ETS		group				0.00347	DAB2,EGR1,FLT1,FOS,ICAM1,IL12B,JAK3,TIMP1
chondroitin sulfate A		chemical - endogenous mammalian				0.00441	IFNG,IL23A,MMP2,STAT3,STAT4,TIMP1	444 (12)
STOX1		other				0.00441	AHCY,CALM1 (includes others),CHST12,PSMF1,RAB10,SRSF7
GNA15	-0.229	enzyme				0.00533	AKR7A2,ARG1,C3,CTH,CXCL2,CXCL8,CYCS,DAB2,FHL1,FOXS1,GBP2,HSD3B7,MAT2A,MCFD2,MGST1,NEXN,NFKB1,OLR1,PAWR,SLC6A6,SOD2,TIMP1,VCAN,XCL1	514 (15)
MRC1		transmembrane receptor				0.00599	ACOD1,CCL5,CXCL10,IFNG	535 (10)
HLA-B		transmembrane receptor				0.00599	EDN1,IFNG,OAS2,XBP1	274 (7)
SP2		transcription regulator				0.00659	CDKN1A,FOS,MAT2A,PCYT1A,PRKCD,PTGS1
colfosceril palmitate		chemical - endogenous mammalian				0.00686	CXCL10,CXCL8,ICAM1	447 (14)
ATF6B		transcription regulator				0.00686	HSPA5,RCAN1,XBP1	150 (5)
DHCR24		enzyme				0.00686	APP,BACE1,GGA3
ZNF467		transcription regulator				0.00686	CISH,FOS,OSM
GGA1	-0.398	transporter				0.00686	APP,BACE1,GGA3
TOPORS	0.851	enzyme				0.00686	CDKN1A,MDM2,NKX3-1	634 (7)
GGA3	1.156	transporter				0.00686	APP,BACE1,GGA1
KPNA1		transporter				0.00686	GPT,SNAI1,STAT1
FSCN1	1.512	other				0.00686	CXCL10,IRF7,MMP2	383 (11)
PLAGL2		transcription regulator				0.00686	BNIP3,LDHA,NCF2
BICD2		other				0.00686	CXCL10,IFIT1,STAT1
NT157		chemical reagent				0.00686	CXCL8,MMP2,PECAM1	486 (10)
OSU-CG12		chemical reagent				0.00686	HSPA5,KLF6,SIRT1
pegintron		biologic drug				0.00686	DDX58,ISG15,USP18	257 (10)
pubchem compound 25247557		chemical reagent				0.00686	ACOX1,PDK4,SLC25A20	297 (7)
Phe-Pro-Arg-chloromethyl ketone		chemical - protease inhibitor				0.00686	FLT1,ICAM1,OSM
N-butyldeoxynojirimycin		chemical drug				0.00686	ICAM1,MSR1,PAWR
DRD1		G-protein coupled receptor				0.00699	EGR1,FOS,FOSB,HOMER1,S100A10	382 (13)
USP8		peptidase				0.00699	APP,BACE1,ERBB3,HNRNPD,MET	469 (7)
2-mercaptoacetate		chemical drug				0.0106	CD68,CXCL2,FASLG,ICAM1,IL12B,S100A10,TPT1
HMGB2	-0.265	transcription regulator				0.0108	CEBPB,CSF3,CXCL2,CXCL8,IFNB1,INHBA,MMP3,RUNX2
REL/RELA/RELB		group				0.0108	IFNB1,IFNG,IL12B,TRAF2
TRPC4AP		transporter				0.0108	APP,NOLC1,NOP56,NPM1
MTBP		other				0.0108	CAD,CDKN1A,NCL,NPM1
COPA		transporter				0.0108	IL12B,IL23A,ISG15,RSAD2
protocatechuic acid		chemical - endogenous non-mammalian				0.0108	APP,HIF1A,SHC1,SOD2
KIT		transmembrane receptor				0.013	ANKH,CCR2,CD53,CISH,CSF2RB,CXCL10,ETV1,ICAM1,IDO1,IFIT2,IFNG,IL15,IL27,IL2RA,IL4R,MTOR,OSM,PPP2R2A,RAB32,SHC1,SNAI2,STAT1,STAT3
ONECUT1		transcription regulator				0.0133	ABL2,ACP3,AGBL2,ANKZF1,APIP,ARMT1,BNIP3L,C11orf1,CCT8,CDC25A,CEBPA,CLCN4,COA4,CYP51A1,DDB2,EHF,EIF4A1,ELOA,ELOVL1,GRB2,HBP1,HESX1,HMGB2,HNRNPA2B1,ITGAV,KATNBL1,LRIG2,LRRC59,MYOF,NOLC1,NUTF2,OAZ2,PI4K2B,PPP1R3D,PSMA1,RMND1,RPS6KA5,SCD,SEMA6A,SLC25A13,TMBIM6,TMEM126B,TRUB2,TTI2,USP46,UTP3,YPEL5,ZBTB45
CERK		kinase				0.0148	ACKR4,CCL5,CSF3,CXCL11,CXCL2,CXCL8,CXCL9,CXCR5,JAK2,TLR2
ipilimumab		biologic drug				0.0153	ICOS,IFNG
SFTPA2		other				0.0153	HSPA5,XBP1
Smr3b/Vcsa2		other				0.0153	ADORA2B,HIF1A
USP42	0.313	peptidase				0.0153	CDKN1A,MDM2
TRIM50		other				0.0153	IFIT2,IFNB1
FBXO25		enzyme				0.0153	EGR1,FOS
ARL16		other				0.0153	CCL5,IFNB1
Igtp		enzyme				0.0153	IFNG,IL12B
RTN3		other				0.0153	APP,BACE1
ANO6		ion channel				0.0153	IFNG,IL2RA
CNEP1R1	0.178	other				0.0153	CTDNEP1,IFNG
L3MBTL1		other				0.0153	MMP3,RUNX1
GPR4	2.616	G-protein coupled receptor				0.0153	ICAM1,VCAM1
RTN2		other				0.0153	APP,SLC1A1
NAT8		transcription regulator				0.0153	APP,BACE1
MIR31HG		other				0.0153	CDKN1A,HIF1A
Plk		group				0.0153	CXCL10,IFNB1
ECD	0.133	transcription regulator				0.0153	ATF4,HSPA5
ACER3	0.293	enzyme				0.0153	ACER2,CDKN1A
PTPase		group				0.0153	ABCA1,IRS1
RPL19	0.103	other				0.0153	CXCL10,CXCL8
BACE1-AS		other				0.0153	APP,BACE1
KIR		group				0.0153	CFLAR,IFNG
IVNS1ABP	-0.317	other				0.0153	PML,SOD2
EIF3H	0.136	other				0.0153	BRD4,YAP1
TRIM5		enzyme				0.0153	IFIT2,IFNB1
mir-622		microRNA				0.0153	HIF1A,PLAUR
mir-940		microRNA				0.0153	ARHGAP1,RETREG2
ECE1	1.012	peptidase				0.0153	APP,EDN1
POLDIP3	-0.075	other				0.0153	CDKN1A,ISG15
ITM2B		other				0.0153	APP,BACE1
DCTN4		other				0.0153	CCL5,CXCL10
NKIRAS1		enzyme				0.0153	CHUK,NFKBIB
NEK4	-0.178	kinase				0.0153	CDKN1A,MDM2
LRP1B		transmembrane receptor				0.0153	ABCA1,NCEH1
GGA2		transporter				0.0153	GGA1,GGA3
KHDRBS2		other				0.0153	CDKN1A,STAT1
GAB3		other				0.0153	IFIT1,OAS1
BIN1		other				0.0153	APP,IDO1
PDIA6		enzyme				0.0153	HSP90B1,HSPA5
NAT8B		enzyme				0.0153	APP,BACE1
nexrutine		chemical drug				0.0153	RELA,STAT3
EYA4		phosphatase				0.0153	CXCL10,IFNB1
MLS000389544		chemical reagent				0.0153	PCK2,PDK4
buformin		chemical drug				0.0153	ATF4,XBP1
primaquine		chemical drug				0.0153	CYP1A1,GCH1
milrinone		chemical drug				0.0153	CREM,F3
PSB-1115		chemical reagent				0.0153	HIF1A,PDE5A
OR141		chemical reagent				0.0153	EPAS1,HIF1A
biliverdine		chemical - endogenous mammalian				0.0153	BLVRA,TLR4
AGI-1095		chemical reagent				0.0153	EGR1,F3
lavendustin A		chemical - kinase inhibitor				0.0153	CYP1A1,EDN1
chitosan oligosaccharide		chemical - endogenous mammalian				0.0153	NFKBIB,RELA
thiamine		chemical - endogenous mammalian				0.0153	AKR1B1,TKT
poly(A,U)		chemical reagent				0.0153	IFNB1,IFNG
1-phenazinecarboxylic acid		chemical - endogenous non-mammalian				0.0153	CXCL8,ICAM1
teniposide		chemical drug				0.0156	CCL5,CDKN1A,FASLG
L-alpha-lysophosphatidylcholine, palmitoyl		chemical - endogenous mammalian				0.0156	CXCL10,CXCL8,ICAM1
C9orf116		other				0.0156	CDKN1A,EI24,MDM2
Hbb		other				0.0156	ICAM1,PECAM1,VCAM1
ATPase		group				0.0156	CD40,ICAM1,VCAM1
DGKE		kinase				0.0156	CS,F3,ICAM1
SMPD3		enzyme				0.0156	APP,ICAM1,VCAM1
BPI		transporter				0.0156	CXCL8,ICAM1,IFNB1
TRIM58		other				0.0156	IFIT2,IFNB1,TLR2
ZC3H10		other				0.0156	ATP5F1A,MT-CO1,SDHB
WNT16		other				0.0156	ACADL,CDKN1A,CPT1B
Cd24a		other				0.0156	IFNG,IL12B,MMP2
RAB11A		enzyme				0.0156	ADAM17,SLC2A5,STAT3
WNT2B		other				0.0156	ACADL,CPT1B,IFNB1
KIDINS220		transcription regulator				0.0156	EGR1,FOS,IFNG
GTF2H4		transcription regulator				0.0156	CAD,CDK4,NCL
MPO		enzyme				0.0156	APP,EDNRB,VCAM1
sulfamethoxazole/trimethoprim		chemical drug				0.0156	CXCL10,CXCL8,IRF7
phenylmethylsulfonyl fluoride		chemical - protease inhibitor				0.0156	C5AR1,STAT3,TLR4
DASA-58		chemical reagent				0.0156	ABCA1,ABCG1,NR1H3
PON1		phosphatase				0.0157	ABCA1,CD68,ICAM1,IFNG,MSR1
diphtheria toxin		chemical - endogenous non-mammalian				0.0159	ABCA1,ATRN,CCL22,CCR2,CD40,CFP,CPT1B,DCLRE1B,DDX52,FOS,FUCA2,HBEGF,IL12B,LRRC32,MTOR,PIKFYVE,PLA2G2D,PLA2G7,S100A10,SCAMP1,TLR2,VAV3,ZMYND15
n-nitrosomethylbenzylamine		chemical toxicant				0.0168	ACTR2,CDK4,CDYL,CRK,DDX5,DUSP5,EIF4G2,GSTK1,H2AZ1,IDH1,LAMP2,MAPK6,MGST1,MSN,NDEL1,PDCD10,PPP2R2A,PTGS1,RAD23B,RBBP6,RGS17,RLIM,RRAGA,TXNL1,UBXN4,YWHAH
Presenilin		group				0.0176	APP,BACE1,PML,PRNP
IL22RA1		transmembrane receptor				0.0176	CXCL8,HBEGF,IL19,SOD2
RP 73401		chemical toxicant				0.0176	CEBPB,CXCL2,EGR1,STAT1
2,4-dinitrobenzenesulfonic acid		chemical reagent				0.0176	CD86,CTH,HIF1A,ICAM1
tangeretin		chemical - endogenous non-mammalian				0.0176	CASP9,CDKN1A,FASLG,RELA
trametinib		chemical drug				0.0176	IFIT1,ISG15,MAF,MLANA,MX1,SNAI2
FANCC		other				0.0199	ATP1B1,GDF15,GSAP,HOMER1,IFI44L,JAG1,MX1,MYOF,NUAK1,OAS1,PHLDA2,PTPRC,RND3,SNX7,TBC1D9
FH		enzyme				0.022	ATF4,CDKN1A,LDHA,NQO1,TKT
MVP		other				0.022	CD86,CXCL2,CXCL8,ICAM1,IRF7
GTF2I		transcription regulator				0.022	CAT,CDKN1A,FOS,HSPA5,SIRT1
IL36B		cytokine				0.0226	CD40,CD86,CXCL10,CXCL8,IFNG,IL12B,IL23A
POU2F1		transcription regulator				0.0231	ACSL1,CXCL8,CXCR5,CYP1A1,DECR1,FRRS1,GBP2,GSTK1,H2BC21,HK3,ICAM1,IDH1,NFKB1,NFRKB,OLR1,PDRG1,PRDX2,PTGES,RELA,SERPING1,SLC7A11,TLR4,VCAM1
MNT		transcription regulator				0.0231	CAD,CDK4,FASLG,IFNG,KLF6,NCL
ANG		enzyme				0.0265	CCL5,CDKN1A,CXCL10,CXCL9
NFKBIE		transcription regulator				0.0265	CSF3,CXCL8,ICAM1,VCAM1
FUS	0.062	transcription regulator				0.0265	ATF4,ATF5,HSPA9,ICAM1
adenosine dialdehyde		chemical reagent				0.0283	ICAM1,TXNRD1,VCAM1
histidinol		chemical - endogenous mammalian				0.0283	ASNS,ATF4,EGR1
RAB7B	0.946	peptidase				0.0283	IFNB1,IGF2R,TLR4
CCAR1		transcription regulator				0.0283	CEBPA,EPAS1,SPHK1
KCNK2		ion channel				0.0283	ICAM1,PECAM1,VCAM1
TRPM7		kinase				0.0283	ANXA1,TRPM6,VCAM1
ZNF395		other				0.0283	IFI44,IFIT1,IFIT2
RO4929097		chemical drug				0.0283	HEY1,JAG1,PECAM1
NFE2L3		transcription regulator				0.0283	CDKN1A,NQO1,POMP
TNFRSF10A		transmembrane receptor				0.0283	IFNG,IL12B,STAT3
PPP4C		phosphatase				0.0283	CCL5,IFNB1,ISG15
PROK2		other				0.0283	CDC25A,FOS,HIF1A
(-)-arctigenin		chemical reagent				0.0283	APP,BACE1,MSR1
KCNIP2		other				0.0283	CREM,FOSB,IFNG
AATF		transcription regulator				0.0283	APP,CDKN1A,FASLG
OTUD7B		peptidase				0.0283	CXCL8,ICAM1,RIPK1
CHD3		enzyme				0.0283	ADA,LSM2,RPS6
CARD14		other				0.0283	CCR7,CXCL2,IL23A
IL12RB1		transmembrane receptor				0.0283	IFI6,IFNG,OAS2
MAP3K4		kinase				0.0283	IFNG,MMP2,SNAI2
ABCB7		transporter				0.0283	ACO1,FECH,FTL
6,7-dinitroquinoxaline-2,3-dione		chemical reagent				0.0283	EGR1,FOS,FOSB
BML-284		chemical reagent				0.0283	ACADL,CPT1B,TGFBR1
PK11007		chemical reagent				0.0283	CDKN1A,MDM2,XBP1
beta-hydroxyisovaleric acid		chemical - endogenous mammalian				0.0283	PSMC2,PSMC6,UBE2B
FC-99		chemical reagent				0.0283	CD40,CD86,TNFSF13B
ZFA-fmk		chemical reagent				0.0283	C3,IL2RA,LAMP2
Z-IETD-FMK		chemical - protease inhibitor				0.0283	CXCL8,PLD1,SPHK1
zVAD		chemical - protease inhibitor				0.0283	RELA,SPHK1,XIAP
CV 3988		chemical reagent				0.0283	ICAM1,ITGAV,ITGB3
13-hydroxyoctadecadienoic acid		chemical - endogenous mammalian				0.0283	CAT,CCR2,IL12B
UDP-D-glucose		chemical - endogenous mammalian				0.0283	HSP90B1,HSPA5,HYOU1
creatine		chemical - endogenous mammalian				0.0297	CS,CXCL10,CXCL2,TLR2,TLR3,TLR4
CHI3L1		enzyme				0.0345	AKAP11,ARL4C,CXCL8,EMP1,NAMPT,TGIF2,TNC
BCOR		transcription regulator				0.0373	CDKN1A,DDX58,IRF4,ISG15,STAT2,TLR4
SP100		transcription regulator				0.0373	CDKN1A,FOS,HSPA1L,HSPA8,ICAM1,SNAI1
HMGA2		enzyme				0.0373	BCL2A1,IL15,IL2RA,SCNN1A,SNAI1,SNAI2
Fcor		enzyme				0.0376	CAT,CDKN1A,FASLG,SOD2
HLF		transcription regulator				0.0376	BCL2L14,HIF1A,PPARA,SCNN1A
ELK3		transcription regulator				0.0376	CCT8,EGR1,FOS,MMP3
H3C14		other				0.0376	LSM2,PIK3R5,RND3,RUNX1
Sos		group				0.0378	ACOX1,AFF4,AKR1D1,CASZ1,CAT,EPS8,FBLIM1,FOS,GBA,GM2A,GSR,HIPK3,KIF5B,KLF6,LETMD1,LGALS3BP,MAP3K20,MAP4K4,MAPK6,MET,MGST1,MMP3,NFE2L2,NRIP1,PLD1,PLK2,RFNG,RIPK1,RUNX1,SCD,SMURF1,STK3,TPP1,UGCG
NSD2		enzyme				0.0387	CCNE2,CDC25A,FOS,IRF7,OAS1,PDCD10,RAB23,STAT1,STAT3
DPH5		enzyme				0.039	EEF2,IFNG,RELA,STAT1,STAT3
SHARPIN		other				0.039	CXCL10,IL12B,ISG15,MLKL,RIPK1
RAC2		enzyme				0.0393	ANXA1,EFNB2,FOS,IFNG,LDHA,NFKB1,PMP22,RUNX2,STAT4,TKT
SBDS	0.233	other				0.0402	AKNA,CTH,DCSTAMP,EGR1,ERBB3,FOS,HSP90AB1,HSPA5,IGFBP7,IL4R,PSMD7,PTBP2,PTPRO,SNAI2,TERF2IP,TNC,XCL1
MAP2K2		kinase				0.0417	CDKN1A,FOS,HIF1A,ICOS,IRS1,ITGB3,PLD1
phosphatidylethanolamine		chemical - endogenous mammalian				0.0421	STAT1,STAT2
N6-cyclohexyladenosine		chemical reagent				0.0421	IFNG,NFKB1
streptomycin		chemical drug				0.0421	IFNG,IL23A
stigmasterol		chemical - endogenous mammalian				0.0421	ABCA1,ABCG1
hyodeoxycholic acid		chemical - endogenous mammalian				0.0421	ABCA1,ABCG1
galactosylceramide		chemical - endogenous mammalian				0.0421	CD40,CD86
MAP1LC3		group				0.0421	IFNB1,IL12B
pentosan polysulfate		chemical drug				0.0421	ABCA1,PRNP
beryllium sulfate		chemical toxicant				0.0421	CDKN1A,IFNG
WDR82	0.125	other				0.0421	CDKN1A,WDR82
benfotiamine		chemical drug				0.0421	AKR1B1,TKT
Cyclin B		group				0.0421	CFLAR,XIAP
CK1		group				0.0421	CSF3,XIAP
Stat5b dimer		complex				0.0421	BCL2A1,CISH
INTS11		other				0.0421	EGR1,FOSB
TRIM13	-0.626	enzyme				0.0421	IFIT2,IFNB1
CLTRN		other				0.0421	ATP1A1,SCNN1A
SLC27A4	-1.151	transporter				0.0421	CEBPA,ELOVL1
RFFL		enzyme				0.0421	CDKN1A,MDM2
DDX41	-0.379	enzyme				0.0421	CGAS,IFNB1
TRIM66		transcription regulator				0.0421	IFIT2,IFNB1
EDEM1		enzyme				0.0421	HSPA5,XBP1
DERL1		other				0.0421	MMP2,XBP1
PRMT8		enzyme				0.0421	EIF4G1,EIF4H
MTCH2		other				0.0421	MET,SHC1
potassium channel		group				0.0421	FOS,SCNN1A
IPPK	0.18	kinase				0.0421	CUL1,RIPK1
COQ7		enzyme				0.0421	ARG1,HIF1A
TRIM67		other				0.0421	IFIT2,IFNB1
KLHL42	-0.433	other				0.0421	KATNA1,PPP2R5E
TRIM36		enzyme				0.0421	IFIT2,IFNB1
EXOC3L1		other				0.0421	CDKN1A,PDE7B
SDF4		other				0.0421	HSPA5,XBP1
isoleucine		chemical - endogenous mammalian				0.0421	CDKN1A,SOD2
DUSP9		phosphatase				0.0421	IFNB1,IL12B
ATP1A2		transporter				0.0421	ATP1A1,FOS
GFRA1		transmembrane receptor				0.0421	ACP3,PTPRC
LAMTOR2		other				0.0421	LAMTOR1,LAMTOR3
ELL	0.174	transcription regulator				0.0421	CDKN1A,FOS
SPTBN1		other				0.0421	FOS,STAT3
CLCN3		ion channel				0.0421	NFKB1,VCAM1
miR-892b (miRNAs w/seed ACUGGCU)		mature microRNA				0.0421	MAP3K7,TRAF2
miR-224-5p (miRNAs w/seed AAGUCAC)		mature microRNA				0.0421	CD53,CXCL14
TRIM9		enzyme				0.0421	IFIT2,IFNB1
PRDX4		enzyme				0.0421	ICAM1,MAPK8
apitolisib		chemical drug				0.0421	NDRG1,RPS6
HSPB3		other				0.0421	CXCL8,ICAM1
KLF16		transcription regulator				0.0421	CDKN1A,CYP1A1
aurora kinase inhibitor III		chemical - kinase inhibitor				0.0421	CREM,FOS
HSPA4		other				0.0421	APP,IDE
MID2		other				0.0421	IFIT2,IFNB1
SRCAP		transcription regulator				0.0421	CDKN1A,HESX1
MLST8		other				0.0421	IFIT2,ISG15
GFRA2		transmembrane receptor				0.0421	EGR1,FOSB
LSS		enzyme				0.0421	ABCA1,ABCG1
Manf		other				0.0421	HSP90B1,HSPA5
UPP1		enzyme				0.0421	ACOX1,EHHADH
VDAC1	-0.19	ion channel				0.0421	APP,VDAC1
IL20RA		transmembrane receptor				0.0421	CXCL8,ICAM1
ARHGEF11		other				0.0421	ABCA1,FOS
HMGN2		other				0.0421	CISH,PHLDA2
NKRF		transcription regulator				0.0421	CXCL8,IFNB1
GIMAP1-GIMAP5		other				0.0421	HSP90B1,IFNG
(+)-R-3-(4-chlorophenyl)-3-(1-hydroxymethylcyclopropylmethoxy)-2-(4-nitrobenzyl)-2,3-dihydroisoindol-1-one		chemical reagent				0.0421	CDKN1A,MDM2
LY-2584702		chemical drug				0.0421	IFNG,IL12B
C20-D3-vitamin A		chemical drug				0.0421	C3,CFP
singlet oxygen		chemical - endogenous mammalian				0.0421	FASLG,ICAM1
nordihydrocapsiate		chemical reagent				0.0421	ICAM1,IL2RA
prinaberel		chemical drug				0.0421	CXCL2,IFNG
dephostatin		chemical reagent				0.0421	CDKN1A,IL2RA
bongkrekic acid		chemical toxicant				0.0421	CYCS,VCAM1
albendazole		chemical drug				0.0421	ICAM1,MMP12
cycloserine		chemical drug				0.0421	FOS,HOMER1
K ATP Channel		complex				0.0421	HYOU1,SCNN1A
protein phosphatase		complex				0.0421	DGCR8,PIM1
LMK-235		chemical reagent				0.0421	IFIT1,OAS1
NSC 644221		chemical reagent				0.0421	CDKN1A,HIF1A
1-heptanol		chemical reagent				0.0421	CD40,CD86
3-nitrobenzanthrone		chemical toxicant				0.0421	CYP1A1,NQO1
ethyl gallate		chemical - endogenous non-mammalian				0.0421	ICAM1,VCAM1
MitoBloCK-6		chemical drug				0.0421	ASNS,PCK2
nickel subsulfide		chemical toxicant				0.0421	CXCL8,NDRG1
senexin B		chemical reagent				0.0421	CXCL2,CXCL8
5-phenylvaleric acid		chemical reagent				0.0421	ATF4,XBP1
C66		chemical reagent				0.0421	ICAM1,VCAM1
REC2923		chemical reagent				0.0421	LDHA,SLC16A1
TAPI		chemical - protease inhibitor				0.0421	CXCL8,PRNP
ODN-BW006		chemical reagent				0.0421	CXCL8,ICAM1
GNE-317		chemical - kinase inhibitor				0.0421	NDRG1,RPS6
(indol-3-yl)pyruvic acid		chemical - endogenous non-mammalian				0.0421	CYP1A1,HIF1A
3,7-dimethyl-1-propargylxanthine		chemical reagent				0.0421	F3,FOS
latanoprost		chemical drug				0.0421	MMP2,MMP3
poly(C)RNA		chemical reagent				0.0421	PTGES,TREM2
E64		chemical - endogenous non-mammalian				0.0421	APP,MMP2
2-amino-3-phosphonopropionic acid		chemical - endogenous mammalian				0.0421	EGR1,FOS
raffinose		chemical - endogenous mammalian				0.0421	AKR1B1,ICAM1
Histone h4		group				0.0435	ADA,CCL5,CD40,CDC25A,CDK4,CDKN1A,CFLAR,CHFR,CXCL10,CXCL8,DUSP16,FLT1,FOS,ICAM1,IL2RA,MCM4,NEDD4L,NEURL1,RPS6,RUNX2,SPHK1,STAT3,SUZ12,TACC2,TGFBR1,VCAM1
TCL1A		transcription regulator				0.0441	ACOD1,CD68,CFP,FOS,GDF15,MMP12,MPEG1,MSR1,NEU1,PTPRO,S100A8,SCARB2,SEMA7A,SLC11A1,SLC15A3,STEAP4,TREM2
alloxan		chemical reagent				0.045	CXCL8,ICAM1,PSME3
24(S),25-epoxycholesterol		chemical - endogenous mammalian				0.045	ABCA1,ABCG1,NR1H3
glucosylceramide		chemical - endogenous mammalian				0.045	IFNG,PCYT1A,PCYT1B
Stat1 dimer		complex				0.045	EIF2AK2,IFNG,PIM1
bis(3',5')-cyclic diguanylic acid		chemical - endogenous non-mammalian				0.045	CD86,IFNB1,IL15
ST6GALNAC1		enzyme				0.045	B2M,SNAI1,SNAI2
TRIM29		transcription regulator				0.045	CDKN1A,IFNG,SNAI1
CC2D1A	-0.272	transcription regulator				0.045	CCL5,IFNB1,SENP1
CXCL17		cytokine				0.045	GPR35,IL12B,IL23A
FIRRE		other				0.045	CSF3,IL12B,VCAM1
QRFP		other				0.045	ACSL1,CEBPA,SLC27A1
TCIM		other				0.045	CXCL8,ICAM1,VCAM1
tofacitinib		chemical drug				0.045	IFNG,IL12B,ISG15
nadifloxacin		chemical drug				0.045	CXCL8,IFNG,IL12B
PDE6B		enzyme				0.045	CAT,FOS,NFE2L2
BANP		other				0.045	CDKN1A,SNAI2,STAT3
CCL18		cytokine				0.045	IFNG,MMP2,SNAI1
miR-511-5p (miRNAs w/seed UGUCUUU)		mature microRNA				0.045	CXCL10,CXCL8,TLR4
E4F1		transcription regulator				0.045	DLAT,DLD,SLC25A19
P2RY4		G-protein coupled receptor				0.045	ICAM1,TIMP1,VCAM1
PIK3C3		kinase				0.045	CD40,TIMD4,VPS36
TRIM8		other				0.045	CCL5,IFIT2,IFNB1
PROK1		growth factor				0.045	CXCL8,RCAN1,SPHK1
FKBP1A		enzyme				0.045	CDKN1A,MDM2,XIAP
PDK1		kinase				0.045	GSTK1,HIF1A,HK2
CLIC4		ion channel				0.045	CCL5,CXCL2,IL12B
PPM1A		phosphatase				0.045	CDKN1A,ITGAV,MMP2
PTGDS		enzyme				0.045	DUSP4,EI24,PTPN11
ITGB1BP1		other				0.045	CDKN1A,DLL4,HEY1
SLCO1B3		transporter				0.045	CDKN1A,GPT,SLCO2B1
cepharanthine		chemical reagent				0.045	CXCL8,IFNB1,SIAE
MFAP2		other				0.045	ITGB3,PTCH1,VCAN
BC-1215		chemical reagent				0.045	TRAF1,TRAF2,TRAF6
triacetyl-3-hydroxyphenyladenosine		chemical reagent				0.045	ABCA1,ABCG1,ARG1
amoxicillin		chemical drug				0.045	TLR2,TLR4,TLR8
diquat		chemical toxicant				0.045	NFE2L2,NQO1,TXNRD1
perifosine		chemical drug				0.045	CDKN1A,CFLAR,XIAP
2-mercaptoethanol		chemical - endogenous mammalian				0.045	HERPUD1,HSPA5,IDO1
butylidenephthalide		chemical reagent				0.045	MMP2,SNAI1,SNAI2
diazepam		chemical drug				0.045	CXCL8,FOS,IFNG
polyphosphate		chemical - endogenous mammalian				0.045	BMP2,ICAM1,VCAM1
murabutide		chemical reagent				0.045	CD40,CD86,CEBPB
cyclosporin		biologic drug				0.045	CXCL8,ICAM1,IL19
sanguinarine		chemical - endogenous non-mammalian				0.045	FASLG,NQO1,TIMP1
tyrphostin AG825		chemical - kinase inhibitor				0.045	CDC25A,CDKN1A,SNAI1
12-hydroxyeicosatetraenoic acid		chemical - endogenous mammalian				0.045	ICAM1,PTPRC,VCAM1
20alpha-hydroxycholesterol		chemical - endogenous mammalian				0.045	ABCA1,ABCG1,PTCH1
vinpocetine		chemical drug				0.045	CXCL8,ICAM1,VCAM1
GRN		growth factor				0.0461	APP,CTSZ,CXCL2,GBA,ICAM1,IL12B

## Sheet: M2
Upstream Regulator	Expr Log Ratio	Molecule Type	Predicted Activation State	Activation z-score	|z-score|	p-value of overlap	Target Molecules in Dataset	Mechanistic Network
IL10		cytokine	Activated	2.596	2.596	0.0138	AICDA,CCR4,CCR6,CDK6,CIITA,CXCR4,FKBP5,IL10RA,IL6ST,ITGA4,ITGAL,LZTS1,NEDD9,NFATC1,SLC1A3,TOP2A
PGR		ligand-dependent nuclear receptor	Activated	2.39	2.39	0.0011	CGA,FKBP5,GATA3,KLF11,LDLRAD4,LIG1,NEDD9,NET1,PPARG,RASGRP2,SLC9A1,SNTB2,URB2,VCL
glucocorticoid		chemical drug	Activated	2.346	2.346	0.0277	CD40LG,CGA,CLDN5,CXCR4,FBLN2,IL10RA,IL16,IL6R,LPL,PPARG,ZBTB16
PRDM1		transcription regulator	Activated	2.096	2.096	0.00043	AICDA,AQP3,CDK6,CIITA,CRISPLD2,CXCR4,FAM167A,IRF2BP2,ITGA4,LRRN1,NFATC1,PLA2G4A,STAT6,TBX21	113 (8)
F2		peptidase	Inhibited	-2.036	2.036	0.0328	CXCR4,GNA13,HMGA1,NUAK2,PDGFB,PGM2L1,PLA2G4A,RGS3,TFPI2,TRPC3
CD40		transmembrane receptor	Inhibited	-2.012	2.012	0.00997	AICDA,CD40LG,CDK6,IL10RA,IL6R,ITGAL,NFATC1,SMAD7,TBX21,ZBTB16	140 (20)
SGK1		kinase	Activated	2	2	0.0363	CDK6,PPARG,SLC1A3,TRPV5
LCOR		transcription regulator		-1.941	1.941	2.42e-05	ADORA1,CDH1,FKBP5,TFPI2
tacrolimus		chemical drug		-1.937	1.937	0.0491	CXCR4,FKBP5,HOMER2,IL16,NFATC1,NRP1,SMAD7,TLE1,TRPV5
simvastatin		chemical drug		1.89	1.89	0.00264	CD40LG,CDH1,CIITA,HK1,ITGAL,KIT,LPL,NFATC1,RORC,ST6GALNAC4,STAT6	127 (16)
SOX11		transcription regulator		-1.89	1.89	0.00524	CD3E,CILK1,CXCR4,FCMR,FGFR3,IL6ST,ITGA4,LCK
SP110		transcription regulator		-1.89	1.89	0.0179	AQP3,CD3E,GNA13,IL6R,NCK1,PPARG,PTPN12
prostaglandin E2		chemical - endogenous mammalian		-1.887	1.887	0.00321	AQP3,CCR4,CCR6,CDH1,CXCR4,CYTIP,IL16,MXI1,NEDD9,NRP1,PLA2G4A,PPARG,RORC,TBX21	154 (17)
ZBTB16	2.108	transcription regulator		-1.879	1.879	5.86e-07	CCR4,CCR6,CD3D,CD3E,EMB,FGFR3,GATA3,IL10RA,IL6ST,KIT,RORA,RORC,SOX13,ZBTB16
LY294002		chemical - kinase inhibitor		-1.861	1.861	0.024	AQP3,CD40LG,CDH1,CDK6,CKS2,DHCR24,ITGA2B,JUP,MEF2C,PPARG,RORC,SNTB2,SP4,ST8SIA1,TFPI2,TOP2A,ZBTB16
mir-29		microRNA		-1.816	1.816	0.0015	CDH1,CDK6,FKBP5,HMGA1,KIT,LPL,TBX21	75 (7)
IL18		cytokine		-1.795	1.795	0.00799	AQP3,CCR4,CD40LG,CDH1,GIMAP4,ITGAL,KIT,TBX21,TXK	145 (17)
decitabine		chemical drug		1.776	1.776	0.0338	CCR6,CDH1,CDK6,CLDN5,CXCR4,DHRS3,EHD1,ELOVL6,FGFR3,HNF4A,ITGA2,ITGA4,JUP,NEIL1,NFATC1,PDGFB,PPARG,RASSF5,STAT6,TFPI2,TOP2A,VCL,WDR77
STAT4		transcription regulator		-1.736	1.736	0.0109	ARFGAP3,CD40LG,FYB1,GATA3,H3-3A/H3-3B,IL10RA,ING2,MAP3K1,RORA,TBX21
YAP1		transcription regulator		1.732	1.732	0.042	CDH1,CDK6,CPT1A,LPL,MCM3,OXNAD1,PDGFB,SYNE3,TOP2A,VCL
PSEN2		peptidase		1.72	1.72	0.00326	CAP1,COX5A,CYTIP,FBXW7,GBA2,GDF11,UBC	97 (6)
BCR (complex)		complex		-1.718	1.718	5.33e-05	AICDA,CCR6,CD5,CDK6,CXCR4,FCMR,ITGA4,LCK,PTPN22,TBX21,ZBTB16	80 (12)
mir-24		microRNA		-1.706	1.706	0.000709	CCR6,GATA3,NET1,RORA,RORC,TBX21	126 (10)
IL3		cytokine		-1.671	1.671	0.00589	CD247,CD3D,CD40LG,CPT1A,CXCR4,GNA13,HK1,HNF4A,KLF13,LY9,NEDD9,NFATC1,NRP1,PTPN22	87 (9)
EP300		transcription regulator		-1.664	1.664	3.67e-05	BMF,CPT1A,CRISPLD2,CXCR4,DHRS3,FRMD4B,GATA3,GIMAP4,HVCN1,IL10RA,JUP,KCNIP3,MCM3,MEF2C,PLA2G4A,PLEKHA1,RCSD1,RORC,SMAD7,SMPD3,ST6GAL1,YPEL2	126 (12)
DNMT3A		enzyme		1.633	1.633	0.0433	ADORA1,CDH1,CXCR4,ITPR3,LRP2,PIK3C2B,SYNE3
levodopa		chemical - endogenous mammalian		1.606	1.606	0.00986	AMZ2,CAP1,CLDN5,FBLN2,FKBP5,GNA13,HDAC7,HVCN1,LAPTM5,LRRC1,MAP3K1,MEF2C,MICAL1,PGM2L1,RASGRP1,RASSF5,REM2,SLC44A2,SMPD3,TLE1,TRPC3,VANGL2
miR-291a-3p (and other miRNAs w/seed AAGUGCU)		mature microRNA		-1.59	1.59	0.00889	ANKRD13B,CDH1,FYCO1,HSPA14,KLF13,MYBL1
INHBA		growth factor		-1.503	1.503	0.0115	ATXN7L1,BAMBI,CDH1,CGA,CXCR4,KLF13,PGM2L1,SMAD7,VANGL2
BCL6		transcription regulator		-1.501	1.501	0.000198	AICDA,CCR6,CIITA,CPD,FUT7,GATA3,GIT2,IL6R,NFATC1,PLA2G4A,RHOF,RORC,STAT6,TBX21	122 (17)
aldosterone		chemical - endogenous mammalian		1.501	1.501	0.0102	EMB,FKBP5,IL16,LPL,PPARG,SLC12A2,SLC9A1,ZBTB16
CASR		G-protein coupled receptor		1.463	1.463	0.0046	CDH1,GATA3,LPL,NEDD9,NFATC1,PPARG,TRPV5,VCL	71 (7)
topotecan		chemical drug		-1.463	1.463	0.0278	ARL6IP1,CHD3,FGFR3,ITGA2,KIAA0040,TOP2A,VCL,XPO6
PSEN1		peptidase		1.457	1.457	0.0193	ARF6,CAP1,CYTIP,DSTN,FBXW7,GBA2,GDF11,H2AZ2,HK1,LFNG,PLVAP,PPARG,STMN1,UBC
NOTCH1		transcription regulator		-1.437	1.437	0.0321	AQP3,CDH1,CXCR4,GATA3,ITGA2B,LFNG,MCAM,PDGFB,PPARG,RORC
TCR		complex		-1.429	1.429	0.000303	CBLB,CCR4,CCR6,CD40LG,CD5,CDH1,CXCR4,CYTIP,GATA3,IL16,LCK,NFATC1,NRP1,RASGRP1,SMAD7,TBX21,TXK,VAV1	154 (18)
isobutylmethylxanthine		chemical toxicant		1.42	1.42	0.0228	ACSL3,CGA,CXCR4,DHRS3,ELOVL3,ELOVL6,LPL,PDE4D,PPARG
CD3 group		group		-1.408	1.408	0.000478	ACSL3,CBLB,GATA3,PLA2G4A,STAT6,TBX21	46 (7)
STK11		kinase		1.394	1.394	0.0492	CDH1,COX5A,MCAM,MMP17,NEDD9,NET1,PPARG,RASGRP1,STARD10,TOP2A
NFkB (complex)		complex		-1.388	1.388	0.0224	AICDA,BAMBI,CD40LG,CDC25B,CDH1,CIITA,CXCR4,DUSP2,GATA3,HIP1,HNF4A,IL10RA,ITGAL,KIT,MYBL1,NUAK2,PPARG,SMAD7,TFPI2,TRPC3
TGFBR1		kinase		-1.387	1.387	0.0065	CDH1,CLDN5,HNF4A,PDGFB,RGS3,SMAD7	70 (3)
SMARCB1		transcription regulator		1.387	1.387	0.0456	CA8,CDH1,CXCR4,JUP,MCM3,PPARG,TBX21
dexamethasone		chemical drug		1.356	1.356	8.04e-05	ACSL3,AICDA,B3GALNT1,CA8,CD3D,CD3E,CDH1,CGA,CLDN5,CPD,CRISPLD2,CXCR4,DAPK3,DHCR24,DYRK2,ELOVL3,ELOVL6,FBLN2,FCMR,FKBP5,FMNL1,GATA3,GBA2,GIT2,GRAMD4,HIP1,HMGA1,HOMER2,HUNK,IL10RA,IL16,IL6R,IL6ST,IRF2BP2,ITGA2,ITGA4,ITPKC,ITPR3,KIT,KLF13,LAPTM5,LPL,MEF2C,NET1,NFATC1,PCDH19,PDE4D,PDK2,PLCL2,PPARG,PTPN22,RORA,SEPTIN7,SLC1A3,SLC44A2,SLC9A1,SPOCK2,ST6GAL1,TBX21,TFPI2,TNS2,TOP2A,TRPV5,TXK,UBC,VCL,ZBTB16	171 (16)
ATP		chemical - endogenous mammalian		-1.353	1.353	0.00599	CDH1,CXCR4,HK1,ITGA4,NFATC1,NRP1,TRPC3	148 (14)
TCF7L2		transcription regulator		-1.342	1.342	3.79e-07	ACSL3,ALDH3A2,ANKRD13A,AQP3,ASPA,CAP1,CILK1,CPD,DEGS1,DHCR24,GJC2,LDLRAP1,LRRN1,MCAM,PIP4K2A,PLEKHA1,PLEKHH1,SLC12A2,SMAD7,TGIF1,TXNDC16,YPEL2
SMAD2		transcription regulator		-1.342	1.342	0.0103	CDH1,CRISPLD2,IL6R,NET1,PDGFB,SMAD7
elaidic acid		chemical - endogenous mammalian		-1.342	1.342	0.0317	ACSL3,CYB5B,DHCR24,DHRS3,ELOVL6
IL2		cytokine		1.339	1.339	5.12e-06	AICDA,CCR4,CCR6,CD247,CD3D,CD40LG,CD5,CDH1,CDK6,CPD,CXCR4,CYTIP,DUSP2,FCMR,GATA3,IL10RA,ITGA2,ITGA4,ITK,KIT,KLF13,LAPTM5,LCK,NET1,NRP1,PPARG,PRKD2,RORC,TBX21,VAV1	147 (17)
VEGFA		growth factor		1.329	1.329	0.0132	CXCR4,CYB5B,HK1,ITGA2,ITGA4,MEF2C,NFATC1,NRP1,PDGFB,TFPI2,TOMM70,UNC5B
miR-16-5p (and other miRNAs w/seed AGCAGCA)		mature microRNA		1.322	1.322	0.0428	CDK6,GOLPH3L,H3-3A/H3-3B,HMGA1,ITGA2,MLLT11,SLC12A2,TOMM34
CEBPA		transcription regulator		1.311	1.311	0.0278	ARL6IP5,CDH1,CIITA,CPT1A,CXCR4,HMGA1,IL6R,ITGAL,LCK,LPL,NFATC1,NRP1,PPARG,RORA,VCL
miR-122-5p (miRNAs w/seed GGAGUGU)		mature microRNA		-1.301	1.301	0.00821	DUSP2,FAM117B,GPX7,NFATC1,XPO6
ERK		group		-1.296	1.296	0.0197	BMF,CDH1,CGA,CKS2,HMGA1,ITGA2B,MCAM,RORC,TBX21,TRPC3
IRF4		transcription regulator		-1.276	1.276	0.000244	AICDA,CCR4,CDK6,CIITA,CXCR4,GATA3,IRF2BP2,ITGAL,RORA,RORC,SMAP2,TBX21	105 (14)
EPO		cytokine		-1.276	1.276	0.0254	CXCR4,DHCR24,GATA3,ITGA4,KIT,LAPTM5,NFATC1,PLCL2,SLC44A2,SMAD7,XPC
IFNG		cytokine		-1.264	1.264	0.0275	ADORA1,ARFGAP3,ARL6IP5,BMF,CCR4,CCR6,CD40LG,CDC25B,CDH1,CIITA,CSK,CXCR4,DEGS1,FKBP5,GATA3,GNA13,HIP1,HMGA1,IL10RA,IL6R,ITGA4,ITGAL,LPL,LZTS1,NEDD9,PDGFB,PPARG,RORC,SEPTIN3,SLC12A2,SLC1A3,SMAD7,STAT6,TBX21,TGIF1,TXK,UNC5B,ZBTB16
IL15		cytokine		-1.263	1.263	0.00012	AQP3,BAMBI,CD40LG,CD5,CDH1,CDK6,CKS2,CPT1A,CXCR4,FYB1,GATA3,HK1,KIT,LCK,PAFAH1B3,PLA2G4A,SMAD7,TBX21,TOP2A,VBP1,YY1	138 (17)
Akt		group		-1.255	1.255	0.0146	AQP3,BMF,CD40LG,CDH1,CPD,CPT1A,CXCR4,FKBP5,LPL,MCAM,NET1,NFATC1,PLA2G4A,PPARG
SPI1		transcription regulator		1.252	1.252	0.00735	CCR6,CD3E,CD40LG,CDK6,CIITA,FUT7,HDAC7,ITGA4,KIT,KLF13,MEF2C,VAV1	133 (16)
AHR		ligand-dependent nuclear receptor		1.23	1.23	0.0152	CADM4,CDC25B,CDH1,EHD1,FBLN2,HECTD2,HUNK,KIT,NEDD9,PDGFB,PJA1,PPARG,RORC,VCL
TGFB1		growth factor		-1.207	1.207	4.09e-06	ACKR2,ACSL3,ADORA1,ALDH3A2,BAMBI,BMF,CAP1,CCR4,CCR6,CDH1,CIITA,CKS2,CLK2,COX5A,CXCR4,DYRK2,FBLN2,FUT7,GATA3,GNA13,GNAZ,HK1,HMGA1,HNF4A,IL10RA,IL6R,ITGA2,ITGA4,ITGAL,JUP,KIT,LPL,MAP3K1,MEF2C,MXI1,MYBL1,NEDD9,NET1,NEU3,NFATC1,NRP1,PCGF2,PDE4D,PDGFB,PDK2,PLA2G4A,PPARG,PPP2R5A,RASGRP1,RBPMS,RFLNB,RORA,RORC,SAE1,SMAD7,SNTB2,STAT6,TBX21,TGIF1,TOP2A,UBE2J1,VCL,XPC	148 (16)
RELA		transcription regulator		-1.196	1.196	0.00857	ARFGAP3,CCR4,CDH1,CIITA,CXCR4,HNF4A,IRF2BP2,KIT,L3MBTL2,NFATC1,PDGFB,PPARG,RORC,SMAD7,SMAP2,TBX21,TFPI2	146 (15)
HDAC1		transcription regulator		-1.195	1.195	0.00623	BAMBI,BMF,CDH1,LIG1,MCM3,MEF2C,NFATC1,PDGFB,PPARG,RORC,SMAD7,TOP2A	127 (12)
let-7		microRNA		-1.181	1.181	0.0103	CDK6,EDEM3,GPX7,HMGA1,IL6R,ITGA4,LRIG1,MCM3,PCGF2,SSR1
PPARGC1A		transcription regulator		1.175	1.175	0.0206	COX5A,CPT1A,FBLN2,GDF11,LPL,MCM3,PDK2,PRDX3,SEMA3G,SMAD7,ST8SIA1,TCHP,WDR77
TCF12		transcription regulator		-1.169	1.169	7.15e-07	CCR4,CD3D,CDH1,GATA3,IL10RA,ITGA4,KLF7,LCK,PPARG,RORA,SOX13,ZBTB16	33 (2)
PRMT1		enzyme		-1.165	1.165	0.00296	CDH1,ITGA2B,PPARG,PRDX3,SMAD7	111 (9)
VHL		transcription regulator		1.139	1.139	0.0156	CDH1,CXCR4,MXI1,NEDD9,PDGFB,RHOF,SLC1A3
PLX5622		chemical drug		-1.134	1.134	0.00074	CCR4,CCR6,CD40LG,IL10RA,IL16,IL6R,IL6ST
WBP2		transcription regulator		1.134	1.134	0.015	AQP3,BMF,FCMR,PEG10,SLC1A3,SYTL3,TEF
MASTL		kinase		1.131	1.131	0.011	CDK6,SNTB2,STK24,VCL
NR1H2		ligand-dependent nuclear receptor		1.131	1.131	0.046	CDH1,ELOVL6,HK1,ITGAL,LPL
GATA1		transcription regulator		-1.102	1.102	0.00416	CCR4,CDK6,CIITA,CPD,FYB1,GATA3,IL6R,IL6ST,ITGA2B,KIT,MCM3,SPOCK2,TOP2A	19 (2)
bortezomib		chemical drug		-1.095	1.095	0.0471	CCR6,CDR2,CXCR4,EIF2AK3,FCMR,HSPA14,IL6ST,ITGA4,KIT
SYK		kinase		-1.092	1.092	5.35e-05	CD247,CD40LG,CXCR4,FCMR,GATA3,LY9,RCSD1,TFPI2,USP53,YPEL2	124 (14)
TCF4		transcription regulator		1.086	1.086	0.0044	AICDA,CDC25B,CDK6,CKS2,DSTN,GIMAP4,MEF2C,NEDD9,NEIL1,PIK3C2B,PPARG,RASGRP2,RSPO2,SERINC5,SLC35B1,SMAD7
progesterone		chemical - endogenous mammalian		1.085	1.085	0.00943	B3GALNT1,CDH1,CLDN5,CXCR4,FKBP5,HUNK,IL6R,ITGA2,KLF11,LDLRAD4,LIG1,LPL,LRP2,MCM3,NEDD9,NET1,NRP1,PPARG,PPP2R5A,TNS2,URB2	125 (12)
Smad2/3		group		-1.067	1.067	0.00632	FUT7,GATA3,RORC,SMAD7,TBX21
POR		enzyme		1.067	1.067	0.00772	CIITA,CPT1A,CYB5B,DHCR24,ELOVL3,ELOVL6,LPL,PMVK,PPARG
GNAI2		enzyme		1.044	1.044	0.00234	CXCR4,GNAI3,ITGA4,ITGAL	108 (7)
bee venom		chemical - endogenous non-mammalian		1.044	1.044	0.0108	CYTIP,EHD1,FYB1,ITPKC,SNTB2,TOP2A
IL6		cytokine		-1.039	1.039	0.00866	ACKR2,BAMBI,CCR4,CCR6,CDH1,CIITA,CXCR4,CYTIP,IL6R,IL6ST,KIT,LIG1,LPL,MCM3,MEF2D,NEU3,PDGFB,PPARG,RORA,RORC,SLC12A2,SMAD7,STAT6,TBX21,TOP2A	178 (16)
miR-29b-3p (and other miRNAs w/seed AGCACCA)		mature microRNA		-1.026	1.026	0.0065	CDK6,DCP2,DUSP2,PDGFB,TBX21,YY1
MYB		transcription regulator		1.026	1.026	0.0072	BMF,CDH1,CXCR4,GATA3,ITGA2B,KIT,NEDD9,PTPN22,VAV1	19 (2)
NFATC1	-0.396	transcription regulator		-1.026	1.026	0.0155	CD40LG,HNF4A,NFATC1,PPARG,RORC,TBX21
PAK2		kinase		1	1	0.0056	CD40LG,HMGA1,LDLRAP1,SMAD7
mir-182		microRNA		-1	1	0.0157	CDH1,CDK6,ITGA4,JUP
alefacept		biologic drug		1	1	0.0202	CBLB,CD3D,MLLT11,STAT6
E. coli B5 lipopolysaccharide		chemical - endogenous non-mammalian		-1	1	0.0274	CCR4,CCR6,CDK6,CXCR4,IL16,IL6R,IL6ST,ITGAL,PSTK,TGIF1
CD247	-0.359	transmembrane receptor		-1	1	0.0329	CD3E,KLK7,SPOP,ZNF133
CGA	1.75	other		1	1	0.0476	CGA,CLDN5,HOMER2,KIT,SPOP
AKT1		kinase		0.99	0.99	0.0277	ARL6IP1,CDH1,CKS2,CXCR4,DIAPH1,HUNK,NFATC1,PLA2G4A,PPARG,STAT6,UNC5B
APP		other		-0.981	0.981	0.000337	ARF6,ARL6IP5,BMF,CAP1,CDH1,CDK6,CLDN5,COX5A,CXCR4,DSTN,FBXW7,H2AZ2,HK1,HMGA1,IL6ST,ITGA2,ITGA4,ITGAL,ITPR3,MEF2C,MXI1,NRP1,PDGFB,PDK2,PJA1,PPARG,SEPTIN7,SMAD7,ST6GAL1,ST8SIA1,STAT6,STMN1,TOP2A,UBC	141 (13)
5-N-ethylcarboxamido adenosine		chemical reagent		0.97	0.97	0.0161	CGA,CIITA,NRP1,RGS3,TNS2,UBC
KITLG		growth factor		-0.961	0.961	0.00125	CD247,CD3D,CXCR4,DHCR24,GNAZ,IL16,ITGA2B,KIT,LAPTM5,MEF2C,PDGFB,PLCL2,SLC44A2
lipopolysaccharide		chemical drug		-0.952	0.952	1.97e-06	ADORA1,AICDA,APOBEC3B,AQP3,ARFGAP3,BAMBI,CCR4,CCR6,CD3E,CD40LG,CDH1,CIITA,CLDN5,CPT1A,CXCR4,CYTIP,DHCR24,DUSP2,EDEM3,EHD1,EIF2AK3,EMB,FBLN2,FYB1,GMFG,H3-3A/H3-3B,HK1,HMGA1,HNF4A,IL10RA,IL16,IL6R,IL6ST,ITGA4,ITGAL,ITPKC,KIT,LCK,LPL,MEF2C,NFATC1,NRP1,PDGFB,PLEKHA1,PPARG,PUS7,RFLNB,RORA,SEMA3G,SEPTIN1,SGPP2,SLC9A1,SMAD7,SNTB2,SOX13,SSR1,ST6GAL1,STAP1,STAT6,STMN1,TBX21,TFPI2,TOP2A,TREML2,UBE2J1,VAV1,…	173 (19)
PD98059		chemical - kinase inhibitor		-0.948	0.948	0.0444	APOBEC3B,CDH1,CGA,CXCR4,DHRS3,EIF2AK3,FKBP5,ITGA2,ITGA2B,ITGA4,LPL,PDGFB,PLA2G4A,PPARG,SLC35B1,ST6GAL1,TOP2A
tributyltin		chemical reagent		0.946	0.946	0.0317	ELOVL3,ELOVL6,LPL,PPARG,PTPN22,SH2D3C
mibolerone		chemical drug		0.946	0.946	0.0489	DHRS3,FKBP5,LPL,SARAF,STMN1,TOP2A
ICOS		transmembrane receptor		-0.934	0.934	2.33e-05	CCR4,CD40LG,CXCR4,GATA3,NFATC1,RORC,TBX21	154 (19)
dihydrotestosterone		chemical - endogenous mammalian		-0.93	0.93	0.00217	ACSL3,ARFGAP3,BMF,CDH1,CGA,CPT1A,DHCR24,FKBP5,HECTD2,HOMER2,IL6R,IL6ST,ITGA2,KLK7,LDLRAP1,LPL,MCAM,PPARG,ROM1,SLC1A3,VCL,ZBTB16	138 (11)
calcitriol		chemical drug		0.906	0.906	0.000218	AGPAT5,CCDC88C,CDH1,CPT1A,FGFR3,GATA3,IL10RA,ITGA4,KLK7,LIG1,LPL,MCM3,NEDD9,NFATC1,NUP93,PDE4D,PPARG,RBPMS,RORC,SLC9A1,SMAD7,STMN1,TBX21,TRPV5,VCL	183 (16)
TREM1		transmembrane receptor		0.905	0.905	0.00143	ACSL3,CKS2,CXCR4,EIF2AK3,HS3ST3B1,IL6R,LPL,LY9,PPARG,SLC1A3,TFPI2	86 (11)
IL12 (family)		group		-0.885	0.885	0.0046	AQP3,CCR6,CD3E,CD40LG,GATA3,GIMAP4,RORC,TBX21	129 (18)
Vegf		group		0.863	0.863	0.0173	CDC25B,CDH1,CXCR4,FKBP5,FOXN2,GBA2,GNA13,IL6ST,ITGA2,ITPR3,LRIG1,LRP2,MEF2C,NFATC1,NRP1,PLVAP,SCML4
SFN		other		0.849	0.849	0.0018	CDH1,FKBP5,JUP,NET1
ZBTB7B		transcription regulator		0.849	0.849	0.00986	CCR6,ELOVL3,GATA3,NRP1,RORC
telmisartan		chemical drug		0.849	0.849	0.0254	CPT1A,LPL,PPARG,TRPC3
ionomycin		chemical reagent		-0.832	0.832	0.000903	CD40LG,DUSP2,GATA3,ITGAL,ITPR3,NFATC1,NRP1,PPARG,RORC,TBX21,ZBTB16	107 (15)
KDM5B		transcription regulator		0.818	0.818	0.00441	ARL6IP5,DHCR24,EHD1,MCAM,MCM3,NEDD9,PSIP1,TOP2A
RGS2		enzyme		0.816	0.816	0.0113	AQP3,LPL,PLVAP,PPARG,RFLNB,ST6GAL1
dehydroisoandrosterone		chemical - endogenous mammalian		0.811	0.811	0.0187	AQP3,CPT1A,FKBP5,PPARG,RORC
filgrastim		biologic drug		0.801	0.801	0.0218	ACSL3,CPD,CXCR4,DYRK2,FCMR,FKBP5,HIP1,HMGA1,IRF2BP2,ITGA4,ITPKC,KIT,MEF2C,PDE4D,SLC1A3
Nr1h		group		-0.798	0.798	0.0102	ACSL3,AQP3,ELOVL6,HIP1,ITGAL,LPL,MYLIP,ZBTB16
IL4		cytokine		0.793	0.793	0.0002	AICDA,CCR4,CCR6,CD40LG,CD5,CDK6,CIITA,CLDN5,CXCR4,FAM118B,FKBP5,FUT7,FYCO1,GATA3,HOMER2,IL10RA,IL16,IL6ST,ITGA2,ITGA4,ITGAL,KIT,KLK7,LFNG,LPL,NEDD9,NFATC1,NRP1,PMVK,PPARG,SOX13,ST6GAL1,STAT6,TBX21,TLE1,TXK	133 (18)
triamcinolone acetonide		chemical drug		0.788	0.788	0.0459	AQP3,CYTIP,FKBP5,GNAZ,IL6ST,NEK7,PCDH19,ZBTB16
F2R		G-protein coupled receptor		-0.785	0.785	0.046	CDH1,GNA13,MCAM,TFPI2,TRPC3
LMO2		transcription regulator		-0.775	0.775	0.000136	CD247,CD3E,FGFR3,GATA3,GDF11,KIT,KLF11,LCK,MAP3K1,MEF2C,PLA2G4A,RASGRP1,SNTB2,TBX21,TNS2,UBASH3A	43 (3)
GATA3	0.553	transcription regulator		-0.753	0.753	5.26e-06	AGPAT5,BMF,CCR4,CD3D,CD3E,CDH1,CXCR4,ELOVL3,ELOVL6,GATA3,ITGAL,ITK,KIT,PPARG,STAT6,TBX21,ZBTB16	102 (14)
IL23		complex		-0.744	0.744	0.00189	ACKR2,CCR6,RORA,RORC,TBX21	108 (10)
PRKAA		group		0.734	0.734	0.00171	CDH1,CPT1A,DUSP2,FKBP5,XPC	73 (4)
CREB1		transcription regulator		-0.73	0.73	5.2e-06	CD3D,CGA,CIITA,CPD,CPT1A,CXCR4,FUT7,GDF11,HECA,KLF7,LPL,MCAM,MIDN,NRP1,OXNAD1,PCDH19,PEG10,PGM2L1,PLA2G4A,PPARG,REM2,RSPO2,SERINC5,SMPD3,STMN1,SULT2B1,TGIF1,ZBTB18
SP1		transcription regulator		0.73	0.73	0.00142	ALDH3A2,CDC25B,CDH1,CDK6,CIITA,CXCR4,DHCR24,DIAPH1,HMGA1,HNF4A,ITGA2,KIT,LPL,MYBL1,PDGFB,PLA2G4A,PSIP1,RASGRP2,SMAD7,TFPI2,UBC,YY1	98 (6)
CST5		other		0.728	0.728	2.34e-05	ARF6,CDH1,CHD3,ITPR3,ITPRID2,MALSU1,MEF2C,NOL9,NRP1,NUP107,PIP4K2A,PPP2R5A,REEP5,SEPTIN3,SLC1A3,TGIF1,WDR77
JQ1		chemical reagent		-0.728	0.728	0.0276	CDK6,CXCR4,DHCR24,MCM3,RORC,TOP2A
REL		transcription regulator		-0.707	0.707	0.0156	ARFGAP3,CD40LG,CDH1,CDS2,CIITA,CILK1,FRMD4B,JUP,NFATC1,RORC
CCND1		transcription regulator		-0.707	0.707	0.0259	AQP3,CDH1,CDK6,DHCR24,FAM120A,HECTD2,HOMER2,MFSD6,MYBL1,POLD3,PPARG,SEC22A
mir-21		microRNA		-0.701	0.701	0.000389	ARF6,ARL6IP1,CDH1,CDK6,CKS2,GATA3,IL6R,ITK,PIP4K2A,SMAD7,SSR1,STMN1,TBX21,TOP2A,YY1	80 (7)
TGFBR2		kinase		0.692	0.692	0.00492	ACSL3,CDH1,DYRK2,JUP,NRP1,PDGFB,SMAD7,TBX21,TGIF1,VCL	124 (14)
methylprednisolone		chemical drug		0.683	0.683	0.0491	ALDH3A2,ASPA,CBLB,CDH1,CYB5B,IL6R,IL6ST,ITGA2,JUP,KLK7,LPL,MAP3K1,SMPD3,SPTBN2,TC2N,TOP2A
SNAI2		transcription regulator		0.681	0.681	0.0346	CDH1,CXCR4,JUP,MEF2C
streptozocin		chemical drug		-0.664	0.664	0.00182	ALDH3A2,CPT1A,ELOVL6,HNF4A,KIT,LPL,MEF2D,PDK2,PPARG,SLC1A3,TRPC3,UBC	136 (8)
mir-33		microRNA		-0.651	0.651	0.00084	CDK6,CPT1A,LPL,PPARG
JAK1		kinase		0.651	0.651	0.0105	BMF,IL6ST,PDGFB,SLC1A3,SMAD7
GDF2		growth factor		-0.651	0.651	0.0293	CXCR4,EMB,FGFR3,NRP1,SMAD7
valproic acid		chemical drug		-0.649	0.649	0.0106	CDH1,CDS2,CPT1A,CXCR4,DAPK3,EIF2AK3,ELOVL3,ELOVL6,GPX7,HDAC7,KIT,MCM3,MEF2D,PDGFB,PPARG,TOP2A,YY1
SATB1		transcription regulator		0.633	0.633	0.0144	CDH1,CORO6,GATA3,HVCN1,IL10RA,IL16,RASGRP2,SP4
CDKN2A		transcription regulator		-0.632	0.632	0.0266	CCR4,CCR6,CD40LG,CDC25B,EHD3,GNA13,HUNK,POLD3,SAE1,SNTB2,TGIF1
MAPK1		kinase		-0.625	0.625	0.000454	CDH1,CGA,DUSP2,EHD1,FCMR,GATA3,GDPD3,H2AZ2,ITGA2B,LIG1,NFATC1,NRP1,PDGFB,PLA2G4A,RCAN3,SUOX,TBX21,ZNF318	91 (7)
Hdac		group		0.614	0.614	0.0144	CXCR4,GATA3,IL6R,JUP,LRP2,NRP1,RORC,SMPD3
Ca2+		chemical - endogenous mammalian		0.611	0.611	0.0328	CDH1,CGA,CXCR4,IL6R,ITPR3,KLK7,MCAM,MEF2D,PPARG,SP4
TCF3		transcription regulator		-0.604	0.604	1.18e-12	AICDA,CCR4,CD3D,CD3E,CD5,CDC25B,CDH1,CDK6,CKS2,DSTN,FGFR3,GATA3,GIMAP4,ITGA4,KIT,KLF7,LCK,MEF2C,NEIL1,PAFAH1B3,PPARG,RASGRP2,RORA,RORC,SEMA3G,SERINC5,SLC12A2,SLC35B1,SOX13,SULT2B1,TOP2A,ZBTB16	33 (2)
RUNX1		transcription regulator		0.6	0.6	0.00766	FUT7,GATA3,IL6R,ITGA2,ITGA2B,ITGA4,ITGAL,KIT,RORC,UNC5B,ZBTB16	70 (8)
ERG		transcription regulator		0.598	0.598	0.0459	ARMC12,CDH1,CXCR4,DSTN,FKBP5,PTPN22,RGS3,ZBTB16
DLL4		other		-0.59	0.59	0.000193	CXCR4,GATA3,MCM3,PDGFB,RORC,UNC5B
Tcf7		transcription regulator		-0.589	0.589	1.16e-06	AGPAT5,CCR4,CCR6,CD3E,DHCR24,ETNK1,GATA3,GPR15,KIT,LRIG1,PPARG,RORC,SGMS1,SH3BGRL2,SOX13,TBX21,YPEL2
MET		kinase		-0.587	0.587	0.00351	AQP3,BMF,CDH1,GATA3,GSDMA,HIP1,TCHP,TGIF1	63 (6)
tetradecanoylphorbol acetate		chemical drug		-0.58	0.58	0.00726	APOBEC3B,CA8,CD40LG,CDH1,CGA,CIITA,CXCR4,DUSP2,FKBP5,GATA3,GNAZ,HMGA1,HNF4A,IL6R,ITGA2,ITGA2B,ITGAL,ITPR3,KIT,KLK7,LPL,NEU3,NFATC1,NRP1,PDE4D,PPARG,RASGRP1,RORC,SLC12A2,SP4,ST6GAL1,TBX21,TEF,TFPI2,VCL	149 (17)
PI3K (complex)		complex		-0.577	0.577	0.00479	CD40LG,CDH1,CXCR4,FUT7,GATA3,HK1,MCAM,MEF2C,NFATC1,PLA2G4A,PTPN12,SLC9A1,STMN1	141 (12)
trichostatin A		chemical drug		0.563	0.563	0.00667	ARL6IP1,CD40LG,CDH1,CDK6,CIITA,CPD,CXCR4,DAPK3,DHRS3,EHD1,ELOVL6,FGFR3,GATA3,GDF11,IL10RA,JUP,KIT,MCM3,NFATC1,NRP1,PPARG,RCAN3,STAT6,STMN1,TFPI2,TOP2A,VCL,WDR77	136 (14)
DICER1		enzyme		-0.563	0.563	0.0277	CDH1,CGA,CXCR4,DHCR24,ITGA2,ITGA4,MCAM,NFATC1,PELI2,RASGRP1,TRPC3
estrogen receptor		group		-0.563	0.563	0.0405	CD5,CDH1,CXCR4,FGFR3,GATA3,JUP,MMP17,NEDD9,PCDH19
tretinoin		chemical - endogenous mammalian		0.558	0.558	2.18e-05	ACKR2,AICDA,ALDH3A2,BAMBI,CA8,CDH1,CDK6,CGA,CKS2,CPT1A,CXCR4,DHRS3,EHD1,GDE1,GNA13,HIP1,HK1,HMGA1,HNF4A,IL10RA,IL16,IL6R,IL6ST,ITGA2,ITGA2B,ITGA4,ITGAL,KIT,KLF13,KLK7,LRP2,MAP3K1,MEF2C,MEF2D,NFATC1,NRP1,PDGFB,PEG10,PPARG,PTPN22,RFLNB,RORC,SLC12A2,SMAD7,SMPD3,STARD10,STAT6,TLE1,TOP2A,TRPC3,VAV1,VCL,XK,ZBTB16,ZNF133	151 (17)
EZH2		transcription regulator		0.558	0.558	0.0204	CDH1,CDK6,CPD,CRISPLD2,CXCR4,FKBP5,GATA3,IL10RA,PLA2G4A,PPARG,RASSF5,SLC1A3,SPOCK2,TBX21
CCN5		growth factor		-0.555	0.555	0.00296	CDH1,GATA3,JUP,LPL,PPARG	59 (6)
ciglitazone		chemical drug		0.553	0.553	0.00384	AQP3,CD40LG,CIITA,PPARG,SLC9A1,SULT2B1
indomethacin		chemical drug		0.552	0.552	0.00661	CD40LG,CDH1,CPT1A,CXCR4,LPL,MCM3,PLA2G4A,PPARG,STAT6,TFPI2,TGIF1	171 (18)
Growth hormone		group		0.544	0.544	0.0136	CDH1,CYB5B,DYRK2,FGFR3,FKBP5,LPL,NEDD9,PIK3C2B,PPARG,PRDX3
CD28		transmembrane receptor		0.54	0.54	3.58e-07	CBLB,CCR4,CCR6,CD247,CD3E,CD40LG,CDK6,CXCR4,FYB1,GATA3,HOMER2,IL10RA,ITGA4,ITGAL,NFATC1,PDE4D,RORA,RORC,SH2D2A,STAT6,TBX21,TFPI2,VBP1	123 (15)
LDB1		transcription regulator		-0.535	0.535	0.000419	CD247,CD3E,FGFR3,GDF11,KIT,KLF11,LCK,MAP3K1,MEF2C,PLA2G4A,RASGRP1,SNTB2,TBX21,TNS2,UBASH3A
rosiglitazone		chemical drug		-0.53	0.53	0.00426	AQP3,CDH1,CGA,CIITA,COX5A,CPT1A,DHRS3,ELOVL3,ELOVL6,GATA3,ITGAL,KLF11,LFNG,LPL,PPARG,RORA,SLC9A1,TBX21	148 (17)
ESR1		ligand-dependent nuclear receptor		-0.529	0.529	0.0266	ADORA1,AQP3,CDH1,CDK6,CGA,CPNE1,DHCR24,DIAPH1,DYRK2,EML1,FAM102A,FBXW7,GATA3,GBA2,GIT2,GNA13,IL6ST,ITGA2B,LAPTM5,LCK,LPL,MAP3K1,MEF2D,NEDD9,NFATC1,PCGF2,PPARG,PPP1R9B,PSIP1,RGS3,RORC,SLC44A2,SP4,TC2N,WHRN,XK,ZBTB18
EBI3		cytokine		-0.525	0.525	0.00409	CCR6,CIITA,NFATC1,RORC,TBX21	106 (12)
TNF		cytokine		-0.523	0.523	7.6e-08	ACKR2,ADORA1,AICDA,APOBEC3B,AQP3,ARL6IP5,BAMBI,CCR4,CCR6,CD247,CD3E,CD40LG,CD5,CDH1,CIITA,CLDN5,CPT1A,CRISPLD2,CXCR4,CYTIP,DHRS3,DUSP2,EHD1,FUT7,GATA3,GBA2,GNAI3,HCN3,HNF4A,IL10RA,IL16,ITGA2,ITGA4,ITGAL,JUP,KIT,KLF7,LFNG,LPL,LRIG1,MCAM,MCM3,MEF2C,NCK1,NEDD9,NET1,NFATC1,NRP1,NUAK2,PDGFB,PIK3C2B,PLA2G4A,PLVAP,PPARG,PTPN12,RBPMS,RGS3,RORA,SLC1A3,SMAD7,ST6GAL1,STMN1,TBX21,TFPI2,TGIF1,TRPC3,VCL,YY1,ZN…	155 (17)
CSF2		cytokine		-0.517	0.517	0.0127	CD40LG,CD5,CDH1,CIITA,CXCR4,DUSP2,IL16,ITGA4,LY9,MCM3,NET1,NFATC1,NRP1,NUAK2,PPARG,RBBP9,STMN1,TOP2A
CXCL12		cytokine		0.508	0.508	0.0146	CD40LG,CDH1,CXCR4,ITGAL,KIT,NCK1,SEPTIN7,YY1,ZBTB16
FOXC2		transcription regulator		0.506	0.506	0.0055	CDH1,CXCR4,LFNG,LPL,PPARG
miR-124-3p (and other miRNAs w/seed AAGGCAC)		mature microRNA		-0.501	0.501	0.0047	CDK6,DHCR24,GNAI3,GTPBP8,ITPRID2,LDLRAP1,LRRC1,NEK9,NFATC1,PTPN12,RASSF5
miR-17-5p (and other miRNAs w/seed AAAGUGC)		mature microRNA		0.48	0.48	0.0329	BAMBI,MEF2D,MYLIP,PPARG
docosahexaenoic acid		chemical drug		-0.478	0.478	0.048	CCR4,CPT1A,CXCR4,ELOVL6,HDAC7,PLA2G4A,SMAD7
IL1B		cytokine		-0.476	0.476	0.00345	ACKR2,ARL6IP5,BAMBI,BMF,CCR6,CD40LG,CIITA,CXCR4,CYTIP,FGFR3,FKBP5,FUT7,GATA3,HMGA1,HNF4A,IL10RA,IL16,IL6R,MEF2C,NRP1,PDGFB,PLA2G4A,PPARG,RORA,RORC,SLC1A3,SMAD7,STAT6,TBX21,TFPI2,YY1	155 (16)
CD3		complex		0.472	0.472	1.86e-09	AQP3,BAMBI,CCR4,CCR6,CD247,CD3E,CD40LG,CD5,CDK6,CKS2,COX5A,CXCR4,DUSP2,FUT7,FYB1,GATA3,HOMER2,IL16,ITGA4,KLK7,LCK,NFATC1,PAFAH1B3,PDE4D,PPARG,PTPN22,RORA,RORC,SH2D2A,SPOP,STMN1,TBX21,TFPI2,TOP2A,VBP1,YY1,ZNF133	154 (17)
NR1H3		ligand-dependent nuclear receptor		0.468	0.468	0.0109	ACSL3,CDC25B,CYTIP,HK1,ITGAL,LPL,MYLIP,PPARG,TOP2A,UBC
Immunoglobulin		complex		-0.465	0.465	0.0121	ACKR2,AICDA,CCR6,CD40LG,CDH1,CDK6,CIITA,CRISPLD2,CXCR4,EIF2AK3,FKBP5,GATA3,IL10RA,ITGA4,JUP,LCK,MEF2C,NFATC1,NRP1,RORC,TBX21,ZBTB16
miR-125b-5p (and other miRNAs w/seed CCCUGAG)		mature microRNA		-0.463	0.463	0.0343	BMF,CDK6,H3-3A/H3-3B,IL6R,KLF13
IL7		cytokine		-0.456	0.456	0.00698	CBLB,CD247,CD3D,CDK6,CXCR4,GATA3,RORC,SMAD7	111 (12)
OSM		cytokine		0.45	0.45	0.000208	ACKR2,ACSL3,ARF6,BAMBI,CADM4,CDH1,CGA,DEGS1,DHCR24,DHRS3,HMGN4,IL6R,IL6ST,ITGAL,KLK7,LDLRAD4,MLLT11,PLA2G4A,PPARG,RORA,ST8SIA1,SULT2B1,TOP2A,ZBTB18	86 (7)
KDM3B		enzyme		-0.447	0.447	0.00241	ALDH3A2,ANKRD13A,ARL6IP1,FRMD4B,STMN1,TXNDC16
camptothecin		chemical drug		-0.447	0.447	0.0239	BAMBI,BFAR,CDK6,GDE1,GIT2,H3-3A/H3-3B,IL10RA,IL16,LDLRAD4,MEF2C,NRP1,PIK3C2B,PLCL2,RASGRP2,RGS3,SIT1,SNTB2,TBC1D31,XPC
cardiotoxin		chemical - other		0.447	0.447	0.048	CXCR4,GNAI3,IL10RA,IL6R,ITGA4,MCM3,PDGFB
norepinephrine		chemical - endogenous mammalian		0.444	0.444	0.000451	CXCR4,EIF2AK3,ELOVL3,ELOVL6,ETNK1,MCAM,PDE4D,PPARG,SMAD7,TC2N,WHRN
CBFB		transcription regulator		-0.436	0.436	0.000263	CCR6,CDH1,ITGA2B,ITGAL,NRP1,PPARG,STAT6,TBX21	71 (9)
mir-210		microRNA		0.431	0.431	0.00218	CDH1,FAM102A,GDE1,GIT2,IL16,STAT6,STMN1
PML		transcription regulator		0.431	0.431	0.0378	CIITA,CPT1A,CXCR4,ELOVL6,JUP,LPL,STMN1
mir-10		microRNA		-0.421	0.421	0.0168	BMF,CDH1,FGFR3,FKBP5,IL6R,KLF13
SMAD3		transcription regulator		-0.407	0.407	0.0157	ADORA1,CDH1,CIITA,CRISPLD2,GATA3,HNF4A,MEF2D,NET1,PDGFB,SMAD7,TBX21
2-(4-amino-1-isopropyl-1H-pyrazolo[3,4-d]pyrimidin-3-yl)-1H-indol-5-ol		chemical reagent		0.396	0.396	0.00799	CDH1,CPT1A,DHCR24,IL6R,ITGA2,MCM3,POLD3,SMAD7,TOP2A
TFE3		transcription regulator		0.391	0.391	0.0146	CDH1,ELOVL3,PPARG,SMAD7
isoproterenol		chemical drug		-0.388	0.388	0.0358	ACSL3,CGA,DHRS3,LPL,MEF2D,PDGFB,RLN3
FOXP3		transcription regulator		-0.378	0.378	2.1e-06	CCR4,CD40LG,CXCR4,GATA3,IL10RA,IL6R,LIG1,METTL9,NRP1,POLD3,PPARG,PTPN22,RORC,SMAD7,TBX21	146 (15)
MIR17HG		other		-0.378	0.378	0.00975	GDF11,IL6ST,KIT,MAP3K1,RGMA,TGIF1,ZNRF3
STAT5a/b		group		-0.378	0.378	0.0102	DUSP2,FCMR,GATA3,GNAZ,ITGA2B,MEF2C,PDGFB
GLI1		transcription regulator		-0.378	0.378	0.048	CDH1,DEGS1,EMB,GMFG,JUP,LZTS1,MEF2C,PGM2L1
AR		ligand-dependent nuclear receptor		0.363	0.363	0.0204	AQP3,ARMC12,BMF,CDC25B,CDH1,CGA,DEGS1,DHCR24,EHD3,EMB,FKBP5,ITGA2,LRIG1,MEF2C,STARD10,VCL,ZBTB16
THRA		ligand-dependent nuclear receptor		0.343	0.343	0.0435	CGA,CPT1A,FGFR3,LPL,PPARG,SLC9A1
INSIG1		other		0.342	0.342	0.00344	CCR6,CXCR4,DHCR24,ELOVL6,LPL,PMVK,PPARG
cyclosporin A		biologic drug		0.299	0.299	0.0251	ADORA1,CBLB,CD40LG,CDH1,CXCR4,EIF2AK3,FKBP5,HNF4A,IL16,ITGAL,MCM3,NFATC1,RORC,TBX21,TGIF1
STAT3		transcription regulator		-0.295	0.295	0.00185	AICDA,BMF,CD40LG,CDH1,CIITA,CXCR4,GATA3,HNF4A,IL6R,IL6ST,LRP2,MXI1,NRP1,PDGFB,PEG10,PLA2G4A,PSIP1,RORA,RORC,SLC1A3,SMAD7,TBX21,TFPI2	136 (17)
KLF11	-0.731	transcription regulator		0.295	0.295	0.0032	CXCR4,ELOVL3,ITGA2,PDGFB,PLA2G4A,SMAD7,STAT6,TGIF1
IL13		cytokine		-0.283	0.283	0.00435	ADORA1,CD247,CD3E,CXCR4,DHCR24,FGFR3,FLOT1,GATA3,GP2,HK1,HOMER2,MCUR1,NFATC1,PLA2G4A,PPARG,RORC,STAT6	151 (17)
MTOR		kinase		0.265	0.265	0.0407	CDH1,CXCR4,FGFR3,GATA3,HK1,MICAL1,PDK2,PPARG,RORC,SLC12A2,ST6GAL1,TBX21
atorvastatin		chemical drug		-0.258	0.258	0.0459	ABRAXAS1,CD40LG,CXCR4,DHCR24,ITGAL,LPL,PMVK,PPARG
LTBP1		other		-0.254	0.254	0.00136	BMF,GATA3,SMAD7,TBX21	47 (5)
beta-estradiol		chemical - endogenous mammalian		-0.248	0.248	2.43e-05	ACKR2,ADORA1,ASB9,BAMBI,CCR4,CDH1,CDK6,CGA,CKS2,COX5A,CPT1A,CXCR4,DHCR24,DYRK2,FBLN2,FGFR3,FLOT1,GATA3,GP2,HUNK,IL6R,IL6ST,ITGA2,KIT,LAPTM5,LIG1,LPL,MCAM,MCM3,MYBL1,NEDD9,NET1,NRP1,NXPH3,PDGFB,PDK2,PEG10,PIK3C2B,PLA2G4A,PPARG,PPP1R9B,PRDX3,PTPN12,PUS7,RASGRP1,RASGRP2,RBPMS,RCAN3,RCOR1,RGS3,RORC,SLC12A2,SLC1A3,SLC9A1,SMAD7,SP4,SPOCK2,SSR1,ST6GALNAC4,ST8SIA1,TFPI2,TOP2A,TREML2,TRPV5,USP53,VBP1,YY1,…	187 (16)
HRAS		enzyme		-0.243	0.243	0.00551	ARF6,CBX2,CDH1,CGA,CPT1A,FAM167A,FBLN2,FUT7,GNA13,HNRNPUL1,ITGA4,JUP,MCAM,NRP1,PAFAH1B3,PELI2,PLA2G4A,RASGRP1,RBPMS,TOP2A,TSPAN6,VCL,ZRANB1
CG		complex		0.243	0.243	0.046	CDH1,CXCR4,EMB,HMGA1,ITGA4,MCAM,NRP1,PDE4D,PPARG,RORA,ST8SIA1,TFPI2
deferoxamine		chemical drug		-0.239	0.239	0.0418	CDH1,CGA,KIT,LPL,PLA2G4A,PPARG,SMAD7,TREML2
SMARCA4		transcription regulator		-0.237	0.237	0.00481	BAMBI,CCR6,CDH1,CIITA,CORO6,CXCR4,ELOVL6,FAM167A,FKBP5,GMFG,GNAI3,HNF4A,KIT,MEF2C,NRP1,PGM2L1,PPARG,ST6GALNAC4,STAMBPL1,STARD10,TBX21,YY1	124 (8)
AGN194204		chemical drug		-0.213	0.213	0.004	CD3E,CD5,CPT1A,ELOVL3,GATA3,LPL,PPARG,PTPN22,RCAN3,SH2D3C,TOP2A	63 (6)
ID2		transcription regulator		-0.21	0.21	2.83e-08	AICDA,CD40LG,CDC25B,CDH1,CXCR4,FGFR3,HOMER2,IL10RA,IL6R,KLF7,LRIG1,NFATC1,PIK3C2B,PTPN22,RORA,SMAD7,SOX13,VANGL2,ZBTB16	43 (3)
FSH		complex		0.208	0.208	0.00462	ALDH3A2,AQP3,ARL6IP5,CDK6,CXCR4,DHRS3,FKBP5,GDE1,IL6R,ING2,MEF2D,PSIP1,SMAD7,STK24,TFPI2,VCL
GATA2		transcription regulator		0.2	0.2	0.0131	CDK6,CXCR4,FCHO1,FUT7,GATA3,HNF4A,IL16,ITGA2,ITGA2B,KIT,MEF2C,PPARG,SYTL3,TXK,UBASH3A
Interferon alpha		group		-0.199	0.199	0.0138	ANKRD10,APOBEC3B,AQP3,CDH1,CIITA,GATA3,GIMAP4,IL10RA,IL6R,IL6ST,ITGA4,LCK,MYLIP,STAP1,TBX21,ZNRF3
BCL11B		transcription regulator		0.188	0.188	0.00722	ADORA1,NRP1,RORC,TBX21,ZBTB16
BRD4		kinase		-0.186	0.186	0.00594	CXCR4,ITGA4,LCK,MAP3K1,MCM3,PDGFB,PTPN22,TOP2A	76 (7)
FOS		transcription regulator		-0.186	0.186	0.0148	AQP3,CDH1,CGA,ELOVL3,ELOVL6,EMB,GIT2,ITGA2,LPL,NET1,NFATC1,PCDH19,PLA2G4A,PTPN12,RGMA,SMAD7,STAT6,STMN1,SULT2B1
EGF		growth factor		0.184	0.184	0.0161	AQP3,ARF6,CDH1,CGA,CKS2,CXCR4,EIF2AK3,HNF4A,ITGA2,MEF2D,NRP1,PPARG,PTPN12,ROM1,SP4,TFPI2,TGIF1,VCL
TWIST1		transcription regulator		0.184	0.184	0.0399	CBX2,CDH1,FGFR3,KIT,SPOCK2,TBX21,UNC5B
PTP4A3		phosphatase		0.179	0.179	0.00048	CDH1,CSK,JUP,STMN1
PTEN		phosphatase		0.171	0.171	0.0474	CA8,CDH1,CDK6,CKS2,COX5A,CXCR4,DEGS1,ELOVL6,FGFR3,GATA3,GSDMA,HIP1,ITPR3,MCAM,MEF2D,NFATC1,PPARG,PPP2R5A,SP4,ZBTB16
TBX21	-0.684	transcription regulator		-0.165	0.165	4.67e-05	CCR4,CDK6,GATA3,IL6R,IL6ST,ITK,RORC,TBX21	103 (13)
D-glucose		chemical - endogenous mammalian		0.163	0.163	0.00431	CAP1,CPD,CXCR4,DIRAS2,EIF2AK3,ELOVL6,HK1,HNF4A,IL6ST,ITPR3,LPL,MCAM,MIDN,MMP17,PPARG,PRDX3,SLC1A3,SLC35B1,SSR1,TGIF1,TRPV5,VCL,XK	44 (2)
butyric acid		chemical - endogenous mammalian		0.161	0.161	0.000896	CAP1,CDH1,CDK6,CGA,CXCR4,DHCR24,GATA3,HK1,ITPR3,KIT,NEU3,NFATC1,NRP1,PDK2,PPARG,SEPTIN7,STAT6,TOP2A,TXK	135 (14)
IL12 (complex)		complex		-0.157	0.157	0.000176	CCR4,CCR6,CD40LG,CDH1,CYTIP,FUT7,GATA3,ITGA4,ITGAL,KIT,TBX21,TXK,XPC	149 (18)
CREBBP		transcription regulator		0.152	0.152	2.25e-05	CDH1,CGA,CRISPLD2,CXCR4,DHRS3,FGFR3,FRMD4B,FUT7,GIMAP4,HVCN1,IL10RA,JUP,KCNIP3,LPL,MCM3,MEF2C,PLEKHA1,RCSD1,SMPD3,ST6GAL1,YPEL2	53 (5)
AHI1		other		-0.152	0.152	0.00136	LAPTM5,MLLT11,ROM1,STAP1
TFAP2C		transcription regulator		-0.152	0.152	0.0138	CDH1,DYRK2,FBXW7,HK1,NRP1
SOX9		transcription regulator		-0.152	0.152	0.0417	CXCR4,KIT,PPARG,SMPD3
KLF2		transcription regulator		-0.128	0.128	0.00252	CCR4,CD40LG,CXCR4,IL6R,ITGA4,PPARG,RGS3,TBX21,TFPI2,VAV1
ERBB3		kinase		-0.128	0.128	0.0222	CDH1,CXCR4,FBLN2,MXI1,STMN1,TOP2A
IKZF1		transcription regulator		0.124	0.124	0.00322	CD3D,CDK6,EIF2AK3,GATA3,IL6ST,ITGA2B,JUP,KIT,LCK,SHISAL1,TBX21,YPEL2	76 (6)
MIF		cytokine		0.115	0.115	0.0296	CCR4,CCR6,CXCR4,IL16,IL6ST,ITGA4
ESR2		ligand-dependent nuclear receptor		-0.111	0.111	0.0116	ADORA1,AQP3,BAMBI,CD3E,CDH1,CDK6,CGA,EMB,ITGA2,LAPTM5,LPL,NEDD9,PDGFB,RORC,SMAD7,ST8SIA1,YY1,ZBTB18
Tgf beta		group		-0.11	0.11	0.000208	ACKR2,BAMBI,CDH1,CDK6,CIITA,CXCR4,FBLN2,GATA3,IL16,ITGA2,NEDD9,PDGFB,RORA,RORC,SMAD7,TBX21	189 (17)
ERBB2		kinase		0.106	0.106	0.00113	CDC25B,CDH1,CDK6,CKS2,CMAS,CPD,FBLN2,GATA3,GDPD3,HOMER2,IL6R,IL6ST,ITGA2,JUP,KIT,LIG1,MCM3,MXI1,MYBL1,NEDD9,NET1,NRP1,PMVK,POLD3,PPARG,PPP2R5A,SMAD7,ST6GAL1,TGIF1,TOP2A,UNC5B,VCL	147 (12)
EGR2		transcription regulator		0.104	0.104	0.00379	CBLB,GATA3,IL6R,RORA,RORC,SLC12A2,SLC1A3,TBX21,ZBTB16	111 (12)
ID1		transcription regulator		0.098	0.098	0.0111	CGA,FAM110D,FGFR3,GATA3,PCGF2
TP53		transcription regulator		-0.096	0.096	0.000318	ACSL3,AQP3,ARL6IP1,BMF,CAP1,CD247,CDC25B,CDH1,CHD3,CKS2,COQ2,COX5A,CPT1A,CSK,DAPK3,DHCR24,DSTN,DUSP2,EIF2AK3,FAM120A,FBLN2,FBXW7,FKBP5,GNA13,HMGA1,IL10RA,IL16,ING2,ITGA2,ITGA2B,KIT,MCAM,MCM3,MEF2D,MICALL1,MYBL1,NRP1,NYNRIN,PCGF2,PDGFB,PDK2,PEG10,PPARG,PPM1A,PRDX3,PTPN12,SH3BGRL2,SLC37A3,SMAD7,STMN1,TFPI2,TOP2A,TSPAN6,UBC,UNC5B,VCL,XPC,YY1	128 (9)
KLF10		transcription regulator		-0.09	0.09	0.00048	GATA3,PPARG,SMAD7,TBX21	134 (9)
U0126		chemical - kinase inhibitor		-0.067	0.067	0.0285	AQP3,CD40LG,CDH1,CIITA,EIF2AK3,ELOVL6,FKBP5,ITGA2B,ITPKC,LPL,NFATC1,PLA2G4A,PPARG,PTPN12,RORC,TFPI2,UBC
STAT6	-0.175	transcription regulator		-0.062	0.062	0.0163	CPT1A,FAM118B,FKBP5,FYCO1,GATA3,IL10RA,IL6ST,NEDD9,NFATC1,SOX13,ST6GAL1,STAT6,TBX21,TLE1,TXK
LEF1		transcription regulator		-0.054	0.054	0.00947	CDH1,CXCR4,GATA3,GPR15,LCK,LRIG1,SH3BGRL2,YPEL2
cholesterol		chemical - endogenous mammalian		0.053	0.053	0.0148	CPT1A,CYB5B,IL10RA,KLF11,LAPTM5,LPL,PMVK,PPARG,SLC1A3,STARD5
ID3		transcription regulator		0.043	0.043	1.34e-06	CD40LG,CDC25B,CXCR4,ELOVL6,HOMER2,IL10RA,IL6R,KLF7,NFATC1,PIK3C2B,PTPN22,RORA,SMAD7,SOX13,VANGL2,ZBTB16	43 (3)
CTNNB1		transcription regulator		-0.002	0.002	0.00231	AICDA,ALDH3A2,ARFGAP3,BAMBI,BMF,CDH1,CLDN5,CPT1A,EHD1,ELOVL3,FBLN2,GATA3,GRAMD4,HNF4A,HNRNPUL1,ITGA4,ITGAL,JUP,KIT,LCK,LFNG,LPL,MEF2D,NFATC1,PPARG,RASSF5,SLC12A2,SMAD7,TBX21,TGIF1,VAV1	151 (13)
2,4,5,2',4',5'-hexachlorobiphenyl		chemical toxicant		0	0	0.00519	ACSL3,CDS2,CLDN5,ELOVL6,RBPMS,SMAD7,SMPD3
SELPLG		other		0	0	0.0087	CCR4,CXCR4,GNA13,STAT6	132 (15)
epicatechin		chemical drug		0	0	0.011	DYRK2,ELOVL3,LPL,NFATC1
ITGB2		transmembrane receptor		0	0	0.0127	GATA3,ITGA4,ITGAL,TBX21
rottlerin		chemical toxicant		0	0	0.0162	APOBEC3B,CDK6,CIITA,LPL,PDGFB
CD40LG	-0.49	cytokine		0	0	0.0208	AICDA,CD40LG,CDC25B,CDK6,CIITA,CXCR4,CYTIP,DUSP2,IL10RA,ITGA4,NET1,PMVK,PTPN12,TGIF1
BACH2		transcription regulator		0	0	0.0227	CCR4,GATA3,RORC,TBX21
RNF2		transcription regulator		0	0	0.0268	HNF4A,MCM3,PCGF2,ZNF318
FOXA1		transcription regulator		0	0	0.0389	AQP3,CDH1,HK1,HNF4A,RORA,RORC,SLC12A2
SMURF2		enzyme				0.000192	CDH1,NEDD9,SMAD7,TGIF1	67 (8)
TCF7		transcription regulator				0.000246	GATA3,HNF4A,LCK,PPARG,RORA,RORC
masitinib		chemical drug				0.000357	DHCR24,KIT
oleylamide		chemical - endogenous mammalian				0.000357	LPL,PPARG
TMP778		chemical reagent				0.000518	CCR6,RORC,TBX21
MSI2		other				0.00099	CDH1,CLDN5,IL6ST
EEF1D		translation regulator				0.00106	CDH1,ITGA4
18-alpha-glycyrrhetinic acid		chemical - endogenous non-mammalian				0.00106	LPL,PPARG
stavudine		chemical drug				0.00106	CPT1A,PPARG
miR-150-5p (and other miRNAs w/seed CUCCCAA)		mature microRNA				0.0013	AICDA,CLDN5,PDGFB
USP4		peptidase				0.0013	CDH1,CXCR4,RORC
TIGIT		other				0.0013	GATA3,RORC,TBX21	30 (3)
LAMA2		other				0.00167	CLDN5,CSK,PLVAP
SMARCA2		transcription regulator				0.00194	CDH1,CIITA,FKBP5,MEF2C,PPARG,TBX21	102 (6)
AKAP13		other				0.00209	FKBP5,MEF2C
LRRC8C		ion channel				0.00209	LPL,PPARG
DGAT1		enzyme				0.00209	CPT1A,LPL,PPARG
HAVCR1		other				0.00209	CDK6,GATA3,TBX21
ZFPM1		transcription regulator				0.00241	CPD,FYB1,GATA3,ITGA2B,PTPN22,XK	20 (3)
NCOR1		transcription regulator				0.00246	CDH1,CGA,DHCR24,ELOVL3,HK1,OXNAD1,PPARG
WAS		other				0.00265	CCR4,CCR6,RORC,TBX21	49 (5)
MAPT		other				0.00276	ARF6,CAP1,COX5A,DSTN,EIF2AK3,FGFR3,GNAZ,H2AZ2,HK1,PRDX3,SEPTIN3,SEPTIN7,SLC1A3,STMN1,TOMM70,UBC	98 (6)
Vla-4		complex				0.00344	KIT,PDGFB
HIVEP2		transcription regulator				0.00344	GATA3,NFATC1
IL4R		transmembrane receptor				0.00349	AICDA,CCR4,GATA3,GP2,PPARG	73 (8)
bevacizumab		biologic drug				0.00375	CDH1,CXCR4,NRP1
FABP5		transporter				0.00375	PPARG,RORA,RORC
RGS10		enzyme				0.00409	CCR4,CCR6,CD40LG,IL10RA,IL6ST	131 (15)
PPP3CA		phosphatase				0.00435	CD40LG,CD5,CGA,CPT1A,NFATC1,PDK2
PAX3		transcription regulator				0.00443	ALDH3A2,CLDN5,CXCR4,DUSP2,IL6R,MCAM,NEDD9,PTPN12,TFPI2,URB2
Ctbp		group				0.00444	CDH1,GATA3,JUP
ITGAL	-0.53	transmembrane receptor				0.00444	GATA3,ITGA4,ITGAL	26 (3)
thioinosine		chemical toxicant				0.00509	LPL,PPARG
benzyladenine		chemical - endogenous non-mammalian				0.00509	GATA3,TBX21
ZNF395		other				0.00509	MEF2C,PEG10
Msx3		transcription regulator				0.00509	PPARG,STAT6
CXCL5		cytokine				0.00509	CDH1,ITGAL
miR-137-3p (miRNAs w/seed UAUUGCU)		mature microRNA				0.00509	CDK6,KIT
TRAT1		kinase				0.00509	CD3E,CD5
OBP2B		transporter				0.00509	CPT1A,PPARG
PTK2B		kinase				0.0052	CDH1,NEDD9,VCL
DSP		other				0.0052	JUP,LPL,PPARG	59 (6)
NR2F2		ligand-dependent nuclear receptor				0.0056	HNF4A,LPL,NRP1,SLC9A1
LCP2		other				0.00603	FYB1,NRP1,ZBTB16
NR2F1		ligand-dependent nuclear receptor				0.00615	CDH1,LFNG,LPL,SLC9A1
RNA polymerase II		complex				0.00641	CD3E,CDH1,CIITA,CXCR4,HNF4A,MCM3,MEF2C,PPARG,RORC,TOP2A,UBC,ZBTB18
EDN3		other				0.00693	CDH1,ITGA2,MCAM
chrysin		chemical - endogenous non-mammalian				0.00693	AQP3,IL6R,IL6ST
glucosylceramide		chemical - endogenous mammalian				0.00704	AQP3,STAT6
QRFP		other				0.00704	LPL,PPARG
ZNF521		transcription regulator				0.00704	NFATC1,PPARG
Collagen type III		complex				0.00704	CDH1,ITGA2
PDGFD		growth factor				0.00704	CXCR4,NFATC1
DLC1		other				0.00704	CDH1,CDK6
conjugated linoleic acid		chemical drug				0.00735	CXCR4,IL10RA,NFATC1,PPARG	49 (5)
ANXA1		enzyme				0.00735	CDH1,CXCR4,PLA2G4A,RORC	82 (11)
CD3E	-0.336	transmembrane receptor				0.00821	CBLB,CD3D,CD3E,ITK,NFATC1
methylselenic acid		chemical reagent				0.00883	ACSL3,ALDH3A2,CDC25B,DHCR24,FKBP5,MCM3,PPM1A,PPP2R5A,RAB28,TOP2A,ZBTB16
FOXF2		transcription regulator				0.00898	CDH1,CDK6,PDGFB	68 (3)
9Z,11E-octadecadienoic acid		chemical - endogenous mammalian				0.00898	IL10RA,IL6ST,PPARG
LINC00461		other				0.00927	MEF2C,TOP2A
RC3H2		enzyme				0.00927	CCR6,NRP1
MEDAG		other				0.00927	LPL,PPARG
GPAT3		enzyme				0.00927	LPL,PPARG
ARID5A		transcription regulator				0.00927	PPARG,TBX21	74 (7)
CYSLTR1		G-protein coupled receptor				0.00927	CDH1,NFATC1
EFEMP1		enzyme				0.00927	CDH1,SMAD7	48 (5)
CSNK2A2		kinase				0.00927	CDH1,JUP	59 (6)
LASP1		transporter				0.00927	CDH1,ITGA4
astragaloside IV		chemical - endogenous non-mammalian				0.00927	RORC,TBX21
LIPE		enzyme				0.00935	FKBP5,H3-3A/H3-3B,JUP,MEF2C,NET1,PPARG,SMAD7
CTLA4		transmembrane receptor				0.00986	CBLB,CD3D,GATA3,NFATC1,TOP2A	53 (7)
THZ1		chemical - kinase inhibitor				0.0101	ATXN7L1,CCR4,CYTIP
HDAC3		transcription regulator				0.0103	CDH1,ELOVL6,GDF11,JUP,NFATC1,SMAD7
CLOCK		transcription regulator				0.0107	CCR6,CPD,ELOVL6,ESYT1,FKBP5,GIMAP4,KLF13,PRDX3,SERINC5,ST6GALNAC4,TEF
RORC	-0.888	ligand-dependent nuclear receptor				0.0109	CCR6,DHCR24,ELOVL3,ELOVL6,RORA,RORC,USP53,ZBTB16
LMNA		other				0.0113	BAMBI,FBXW7,H3-3A/H3-3B,HNRNPUL1,KLF7,MCAM,PPARG,SEMA3G,SOX13,ST6GALNAC4,TNS2
KN-62		chemical - kinase inhibitor				0.0113	CD40LG,HNF4A,PPARG
MSGN1		transcription regulator				0.0118	LFNG,PPARG
ACACA		enzyme				0.0118	ELOVL6,PPARG
DUSP16		phosphatase				0.0118	GATA3,TBX21
SEMA3A		other				0.0118	CDH1,MCAM
poloxamer		chemical reagent				0.0118	CPT1A,LPL
brimonidine		chemical drug				0.0118	GNAI3,JUP
D-thioctic acid		chemical - endogenous mammalian				0.0118	CPT1A,PPARG
TNFSF4		cytokine				0.0126	CD40LG,NFATC1,TBX21
PROX1		transcription regulator				0.0126	FGFR3,NRP1,STAT6
JAK3		kinase				0.0127	CD40LG,CDK6,GATA3,RORC
ZNF503		other				0.014	CDH1,GATA3,RASGRP2
octreotide		biologic drug				0.014	KIT,PPARG,SMAD7
NAP1L1		other				0.0145	CXCR4,HNF4A
ZGPAT		transcription regulator				0.0145	PDGFB,RGS3
Shc		group				0.0145	LPL,PPARG
DAB2IP		other				0.0145	CDH1,KIT
UGDH		enzyme				0.0145	CDH1,LPL
IQGAP1		other				0.0145	CDH1,CXCR4
tolbutamide		chemical drug				0.0145	AQP3,ITPR3
BQ-788		biologic drug				0.0145	CDH1,MCAM
minocycline		chemical drug				0.0146	GATA3,IL6R,IL6ST,PDGFB,RGMA
Sos		group				0.0151	AQP3,ELOVL3,ELOVL6,GIT2,NET1,PTPN12,RGMA,SMAD7,STMN1
MAPK7		kinase				0.0154	DHCR24,ELOVL6,MEF2C,MEF2D,PMVK
LATS1		kinase				0.0155	CDH1,GATA3,KIT
USP7		peptidase				0.0155	BMF,FKBP5,PPARG
SIX1		transcription regulator				0.0155	CDH1,GATA3,LFNG
PRKAR2B		kinase				0.0155	CD40LG,PPARG,TOP2A
BATF		transcription regulator				0.0155	ITGA4,RORA,RORC
GLI2		transcription regulator				0.0161	CCR4,CD40LG,CDH1,GATA3,IL6R,MEF2C
CD24		other				0.0168	APOBEC3B,EDEM3,MCAM,PDGFB,TFPI2,TOP2A
DLL1		enzyme				0.017	GATA3,LFNG,RORC
ASXL2		other				0.017	LPL,PELI2,PPARG
enzalutamide		chemical drug				0.0175	FKBP5,HOMER2
TXK	1.483	kinase				0.0175	TBX21,ZBTB16
TWIST		group				0.0175	CDH1,ST8SIA1
PARP2		enzyme				0.0175	LPL,PPARG
hexarelin		chemical toxicant				0.0175	LPL,PPARG
Z-DEVD-FMK		chemical - protease inhibitor				0.0175	CD247,MEF2C
indican		chemical - endogenous mammalian				0.0187	CDH1,CXCR4,GATA3
KDM6B		enzyme				0.0187	CDH1,ITGA2B,ITGAL
GCK		kinase				0.0187	CDH1,CPT1A,PDK2
mir-31		microRNA				0.0187	BAMBI,ITGA2,STMN1
mir-23		microRNA				0.0187	CDH1,HMGA1,PRDX3
acyclovir		chemical drug				0.0189	DUSP2
3-aminoisobutanoate		chemical - endogenous mammalian				0.0189	CPT1A
FD & C Yellow no. 6		chemical toxicant				0.0189	CD3E
bromodichloromethane		chemical toxicant				0.0189	CDH1
hydroxamic acid		chemical - other				0.0189	CXCR4
WSX1-gp130		complex				0.0189	GATA3
TOX2		transcription regulator				0.0189	TBX21
CMTM8		cytokine				0.0189	CDH1
TMEM178A		other				0.0189	NFATC1
CYTH2		other				0.0189	ARF6
SNAI3		transcription regulator				0.0189	CDH1
PPP2R2D		other				0.0189	PPARG
IPCEF1		enzyme				0.0189	ARF6
PPP3CC		phosphatase				0.0189	ITPKC
LOXL3		enzyme				0.0189	CDH1
ZG16B		other				0.0189	CXCR4
LRRC4		other				0.0189	STMN1
PRELID1		other				0.0189	STAT6
9530018H14Rik		other				0.0189	CDH1
Myosin2		complex				0.0189	PPARG
ataluren		chemical drug				0.0189	XPC
pidilizumab		biologic drug				0.0189	CXCR4
APC2		enzyme				0.0189	CDH1
GPSM1		other				0.0189	GNAI3
EHD4		enzyme				0.0189	EHD1
EXOC8		other				0.0189	CDH1
ZNF740		other				0.0189	GDF11
miR-616-3p (miRNAs w/seed GUCAUUG)		mature microRNA				0.0189	TFPI2
miR-361-5p (miRNAs w/seed UAUCAGA)		mature microRNA				0.0189	AICDA
IQSEC1		other				0.0189	CDH1
RBBP9	-0.438	other				0.0189	CDH1
miR-211-3p (miRNAs w/seed CAGGGAC)		mature microRNA				0.0189	CDK6
AX 115		chemical reagent				0.0189	PLA2G4A
Scd2		enzyme				0.0189	PPARG
ponatinib		chemical drug				0.0189	DHCR24
SRPK3		kinase				0.0189	MEF2C
TNR		other				0.0189	SLC1A3
Zfp54		other				0.0189	PPARG
STK24	-0.149	kinase				0.0189	CDH1
RAB27B		enzyme				0.0189	KIT
CTNNA1		other				0.0189	VCL
20-hydroxyprostaglandin E2		chemical - endogenous mammalian				0.0189	PPARG
LRRC17		other				0.0189	NFATC1
GJB2		transporter				0.0189	FGFR3
RRAS2		enzyme				0.0189	CDH1
Zfp55		other				0.0189	PPARG
Ikzf1		transcription regulator				0.0189	FGFR3
WNK3		kinase				0.0189	SLC12A2
FDCSP		other				0.0189	CDH1
ZC3H8		transcription regulator				0.0189	GATA3
WASF3		other				0.0189	CDH1
CD164		other				0.0189	CXCR4
FZD4		G-protein coupled receptor				0.0189	PLVAP
tetramethylpyrazine		chemical - endogenous non-mammalian				0.0189	CXCR4
ADCY3		enzyme				0.0189	NRP1
EVL		other				0.0189	ITGA4
RTC14		chemical reagent				0.0189	XPC
CHP1		other				0.0189	SLC9A1
osimertinib		chemical drug				0.0189	AICDA
balixafortide		chemical drug				0.0189	YY1
RBP2		transporter				0.0189	CDH1
BZ16		chemical reagent				0.0189	XPC
24-methylenecycloartanyl ferulate		chemical reagent				0.0189	PPARG
mitoguazone		chemical drug				0.0189	ITGAL
FR 49175		chemical toxicant				0.0189	PAFAH1B3
mifobate		chemical drug				0.0189	CDH1
C3a receptor agonist peptide		chemical reagent				0.0189	CDH1
BIM5078		chemical reagent				0.0189	SULT2B1
oxanthroquinone G01		chemical reagent				0.0189	EIF2AK3
CAV1		transmembrane receptor				0.0199	CDH1,NFATC1,PDK2,PLA2G4A,SLC12A2,ST6GAL1,ST6GALNAC4
gefitinib		chemical drug				0.0203	AICDA,BMF,CDH1,ITGA2,KIT,MCM3,PPARG,TOP2A
H2AZ1		other				0.0204	CXCR4,HNF4A,PPARG
embelin		chemical - endogenous non-mammalian				0.0208	CDK6,PPARG
WWC1		transcription regulator				0.0208	CDH1,PDGFB
PAK4		kinase				0.0208	CDH1,PPARG
PRAME		other				0.0208	EIF2AK3,TOP2A
ZBTB32		transcription regulator				0.0208	CIITA,GATA3
DBI		other				0.0208	ELOVL6,PPARG
AJUBA		transcription regulator				0.0208	CDC25B,CDH1
ITGA3		other				0.0208	ITGA2,VCL
HOXC4		transcription regulator				0.0208	AICDA,FGFR3
8-hydroxyeicosapentaenoic acid		chemical - endogenous mammalian				0.0208	CPT1A,PPARG
iodoacetic acid		chemical toxicant				0.0208	RORA,SLC1A3
HNRNPA2B1		other				0.022	CDH1,ITPRID2,JUP,PEG10,PGM2L1,TFPI2,TLE1
ROR1		kinase				0.0222	CDH1,STMN1,TOP2A
deferasirox		chemical drug				0.0222	KIT,PPARG,TREML2
NCOR2		transcription regulator				0.0227	LPL,NFATC1,PDGFB,RORC
NFATC4		transcription regulator				0.0241	CGA,NFATC1,PPARG
GJA1		transporter				0.0241	CDH1,FGFR3,GJC2
SOST		other				0.0241	CPT1A,LPL,PPARG
honokiol		chemical - endogenous non-mammalian				0.0241	CDH1,CDK6,PPARG
SOX5		transcription regulator				0.0242	FGFR3,RORC
RBBP7		transcription regulator				0.0242	CDH1,KIT
FABP2		transporter				0.0242	CPT1A,PPARG
ALCAM		other				0.0242	CDH1,CLDN5
CDC37		other				0.0242	CDK6,KIT
RNF128		enzyme				0.0242	CD247,NFATC1
BHLHE41		transcription regulator				0.0242	GATA3,MEF2C
KLF5		transcription regulator				0.0254	CDH1,CXCR4,PDGFB,PPARG
emodin		chemical drug				0.0254	CDH1,CLDN5,CXCR4,LPL
GAB2		other				0.0261	CDH1,ITGA2B,SMAD7
mir-126		microRNA				0.0261	CDH1,GATA3,KIT
MTTP		transporter				0.0261	CPT1A,EIF2AK3,PPARG
SELP		transmembrane receptor				0.0261	CXCR4,GNA13,STAT6
FADD		other				0.0269	CDK6,CXCR4,ETNK1,MAP3K1,SFXN2
FAS		transmembrane receptor				0.0276	GDE1,GIT2,IL10RA,IL16,MEF2C,NUAK2,PIK3C2B,PLCL2,RASGRP2,RGS3,SIT1,SNTB2,XPC
octanoic acid		chemical - endogenous mammalian				0.0279	LPL,PPARG
moxonidine		chemical drug				0.0279	LRP2,NISCH
IDH2		enzyme				0.0279	CDH1,PPARG
PSMB10		peptidase				0.0279	GATA3,TBX21
HLA-A		other				0.0279	MEF2C,MEF2D
MGAT3		enzyme				0.0279	CDH1,ITGA2
ID4		transcription regulator				0.0279	CDH1,PPARG
SOCS2		other				0.0279	PPARG,STAT6
PRKCQ		kinase				0.0281	GATA3,ITGAL,TBX21
CYP27B1		enzyme				0.0281	CCR4,CCR6,TRPV5
indole-3-carbinol		chemical drug				0.0281	CDK6,GATA3,TBX21
Ap2		group				0.0302	CDH1,KIT,MCAM
ETV4		transcription regulator				0.0302	CDH1,CXCR4,JUP
ACVRL1		kinase				0.0302	CXCR4,JUP,SMAD7
HSPG2		enzyme				0.0302	CXCR4,FGFR3,TCHP
CHRNA1		transmembrane receptor				0.0318	CD40LG,CDH1
VEGFC		growth factor				0.0318	CXCR4,ITGA4
CRTC1		transcription regulator				0.0318	CGA,NEDD9
ginkgolide B		chemical drug				0.0318	CD40LG,PAFAH1B3
sea cucumber body wall meal		chemical reagent				0.0318	CPT1A,PPARG
N-acetylglucosamine		chemical - endogenous mammalian				0.0318	RORC,TBX21
IKZF2		transcription regulator				0.0325	GATA3,IL10RA,KLF7
CD80		transmembrane receptor				0.0325	CBLB,CD40LG,TBX21
CTBP1		enzyme				0.0325	CDH1,FKBP5,JUP
ADAM10		peptidase				0.033	GNA13,HIP1,IL6ST,LCK,MEF2C
NFYB		transcription regulator				0.0335	APOBEC3B,CDH1,CDS2,CILK1,CKS2,CYTIP,LRP2,METTL9,SEPTIN7,TOP2A
BMI1		transcription regulator				0.0346	CDH1,FBXW7,MCM3,RASSF5
mevalonic acid		chemical - endogenous mammalian				0.0348	CD40LG,LPL,RORC
picropodophyllin		chemical drug				0.0359	CDK6,ZBTB16
ORAI1		ion channel				0.0359	NFATC1,TBX21
BMP10		growth factor				0.0359	MEF2C,SMAD7
GPNMB		enzyme				0.0359	NFATC1,NRP1
MIR101		group				0.0359	CLDN5,STMN1
miR-223-3p (miRNAs w/seed GUCAGUU)		mature microRNA				0.0359	MEF2C,STMN1
DIRAS3		enzyme				0.0359	HMGA1,TFPI2
TNFSF13		cytokine				0.0372	AICDA,CD40LG,CDK6
miR-182-5p (and other miRNAs w/seed UUGGCAA)		mature microRNA				0.0372	CDH1,CDK6,ITGA4
miglitol		chemical drug				0.0375	ITGAL
ginsenoside Rh2		chemical - endogenous non-mammalian				0.0375	NFATC1
7-dehydrocholesterol		chemical - endogenous mammalian				0.0375	MAP3K1
Steroid 5 alpha-Reductase		group				0.0375	CDH1
Snhg14		other				0.0375	PLA2G4A
CD8		complex				0.0375	LCK
sinecatechins		chemical drug				0.0375	XPC
endrin		chemical toxicant				0.0375	PPARG
2,3',4,4',5-pentachlorobiphenyl		chemical toxicant				0.0375	CLDN5
PF-573228		chemical - kinase inhibitor				0.0375	CDH1
Tgf beta receptor		complex				0.0375	RORC
Rbp		group				0.0375	PPARG
STAT4 dimer		complex				0.0375	TBX21
OR51E2		G-protein coupled receptor				0.0375	CDH1
SLC39A6		transporter				0.0375	CDH1
ZIC5		transcription regulator				0.0375	CDH1
USP15		peptidase				0.0375	TOP2A
SOCS7		other				0.0375	PPARG
Csl		enzyme				0.0375	CDH1
RETSAT		enzyme				0.0375	PPARG
C1QL4		other				0.0375	PPARG
SEMA4A		other				0.0375	TBX21
ALX1		transcription regulator				0.0375	CDH1
EPN3		other				0.0375	EHD1
METTL8	0.379	enzyme				0.0375	PPARG
AGO3		translation regulator				0.0375	CXCR4
INK4		group				0.0375	TFPI2
HNF1α dimer		complex				0.0375	HNF4A
AKNA		transcription regulator				0.0375	CD40LG
MIP1		group				0.0375	NFATC1
alvelestat		chemical drug				0.0375	AICDA
RRAD		enzyme				0.0375	LPL
CCL14		cytokine				0.0375	ACKR2
PTPRG		phosphatase				0.0375	KIT
CAMKK1		kinase				0.0375	FBXW7
F11R		other				0.0375	CDH1
MLIP		transcription regulator				0.0375	HK1
IGFALS		other				0.0375	PPARG
miR-675-3p (miRNAs w/seed UGUAUGC)		mature microRNA				0.0375	CDH1
mir-663		microRNA				0.0375	CXCR4
mir-105		microRNA				0.0375	MXI1
EDF1		transcription regulator				0.0375	MEF2C
IKKbeta inhibitor		chemical drug				0.0375	CDH1
CNTN1		enzyme				0.0375	CDH1
CDC14A		phosphatase				0.0375	CDH1
NBR1		other				0.0375	GATA3
SYNJ2BP		other				0.0375	LFNG
VPS35		transporter				0.0375	PPARG
TGFBI		other				0.0375	CDH1
LIMD1		transcription regulator				0.0375	NFATC1
MDFI		other				0.0375	FBXW7
AGO4		translation regulator				0.0375	CXCR4
CREB5		transcription regulator				0.0375	PPARG
ICAM3		transmembrane receptor				0.0375	PPARG
CBR1		enzyme				0.0375	CDH1
DNAJB1		transcription regulator				0.0375	RORA
GPBP1		transcription regulator				0.0375	TOP2A
CYTH3		other				0.0375	ARF6
STAMBP		enzyme				0.0375	CXCR4
PRPH2		transmembrane receptor				0.0375	ROM1
FXYD5		ion channel				0.0375	CDH1
CLDN3		transmembrane receptor				0.0375	CDH1
ATAD3A		other				0.0375	CDH1
CCL3L1		other				0.0375	ACKR2
CLEC2D		transmembrane receptor				0.0375	CXCR4
SEPTIN5		enzyme				0.0375	SEPTIN7
tyrosine kinase inhibitor		chemical drug				0.0375	AICDA
parmodulin 2		chemical reagent				0.0375	HK1
bavachalcone		chemical reagent				0.0375	RORA
oxygen radical		chemical toxicant				0.0375	CD247
econazole		chemical drug				0.0375	TRPV5
BAY 61-3606		chemical - kinase inhibitor				0.0375	NFATC1
ethyl methanesulfonate		chemical toxicant				0.0375	CIITA
isoniazid		chemical drug				0.0375	TRPC3
hexaarginine-neomycin B conjugate		chemical reagent				0.0375	CXCR4
KR 62436		chemical reagent				0.0375	CXCR4
NSC 651016		chemical reagent				0.0375	CXCR4
Cavtratin		chemical - kinase inhibitor				0.0375	PDGFB
fascaplysin		chemical - endogenous non-mammalian				0.0375	CPT1A
E2f-Dp1		complex				0.0375	PPARG
E-cigarette smoke		chemical toxicant				0.0375	XPC
gamma tocopherol		chemical drug				0.0375	PPARG
eptifibatide		biologic drug				0.0375	CD40LG
3-hydroxykynurenine		chemical - endogenous mammalian				0.0375	RORC
N(omega)-hydroxyarginine		chemical - endogenous mammalian				0.0375	CD247
BMP6		growth factor				0.0385	CHD3,FRMD4B,SMAD7,TEF,VCL
IRS1		enzyme				0.0385	CDH1,GATA3,LPL,MEF2C,NRP1,PPARG
Histone h3		group				0.0395	CDH1,CGA,CIITA,DUSP2,FKBP5,FOXP4,GATA3,HNF4A,IL6R,MCM3,PPARG,TBX21,TOP2A,UBC,ZBTB18
LATS2		kinase				0.0396	CDH1,GATA3,KIT
miR-27a-3p (and other miRNAs w/seed UCACAGU)		mature microRNA				0.0396	FBXW7,MEF2C,PPARG
ENG		transmembrane receptor				0.0396	CXCR4,PDGFB,SMAD7
NOX4		enzyme				0.0396	BMF,CDH1,KIT
WNT1		cytokine				0.0397	CDH1,HNF4A,KIT,NCK1,PPARG,TLE1
NFkB (family)		group				0.0402	HNF4A,LPL
Fcgr3		group				0.0402	ITGAL,TBX21
PHB2		transcription regulator				0.0402	IL6ST,RORC
ACSL5		enzyme				0.0402	MCAM,PEG10
THY1		other				0.0402	CDH1,PDGFB
PP1		chemical - kinase inhibitor				0.0422	CDH1,CGA,CXCR4
POSTN		other				0.0422	CDH1,MEF2C,PDGFB
ATN1		transcription regulator				0.0422	FBXW7,JUP,MCAM,PTPN22,SPTBN2,STMN1
N-cor		group				0.0444	CDK6,DHRS3,ELOVL6,NFATC1,PDGFB
AGPAT2		enzyme				0.0447	ELOVL6,PPARG
DEF6		other				0.0447	CDH1,NFATC1
miR-9-5p (and other miRNAs w/seed CUUUGGU)		mature microRNA				0.0447	CDH1,DIAPH1
AKR1B1		enzyme				0.0447	CPT1A,PPARG
SH3BP2		other				0.0447	KIT,NFATC1
monensin		chemical - endogenous non-mammalian				0.0447	CGA,LPL
thiazolidinedione		chemical drug				0.0447	CAP1,NFATC1
EP400		other				0.0448	MCM3,PPARG,TBX21
ASXL1		transcription regulator				0.0448	LPL,PELI2,PPARG
NFIB		transcription regulator				0.0448	CHD3,LZTS1,WHRN
NFATC3		transcription regulator				0.0455	CD40LG,CGA,NFATC1,PPARG
mir-150		microRNA				0.0475	CCR6,CLDN5,CXCR4
beta-carotene		chemical - endogenous mammalian				0.0475	ELOVL6,LPL,PPARG
RC3H1		enzyme				0.0475	APOBEC3B,CCR6,IL6ST,NRP1
C2CD5		other				0.0494	CPT1A,ELOVL3
CBX7		other				0.0494	CBX2,CDH1
CTBP2		transcription regulator				0.0494	CDH1,JUP
ACTB		other				0.0494	DSTN,STMN1
acetyl-L-carnitine		chemical - endogenous mammalian				0.0494	CPT1A,PPARG
PAX7		transcription regulator				0.0496	CXCR4,EMB,OTUD7A,PPARG

## Sheet: M3
Upstream Regulator	Expr Log Ratio	Molecule Type	Predicted Activation State	Activation z-score	|z-score|	p-value of overlap	Target Molecules in Dataset	Mechanistic Network
TNF		cytokine	Inhibited	-6.517	6.517	4.51e-15	ADM,ATF3,BCL10,BCL2L1,BCL3,BCL6,BHLHE40,BIRC3,CASP7,CCND2,CD163,CD274,CD28,CD38,CD47,CNP,CRADD,CREB1,CREB3,CRY1,CSF1,CSF2,CYLD,DENND4A,DNMT1,DUSP10,DUSP6,EBI3,EGR2,EGR3,ENTPD5,FADS1,FNBP1,FOSL1,GADD45A,GCLC,GEM,HDAC1,HMGCR,IER3,IFIH1,IKBKE,IL10,IL11,IL12A,IL6,INPP5D,INSIG1,IRF1,IRS2,ITGA5,ITGB1,ITGB6,KLF10,LIF,LRRC8D,NFATC2,NFKBIE,NR4A1,NUP98,PARP14,PDGFA,PIK3CD,PIM2,PIM3,PPP1R15A,PSME2,PTGS2,REL…	201 (15)
lipopolysaccharide		chemical drug	Inhibited	-6.279	6.279	1.97e-16	ADM,ADORA3,ATF3,BCL10,BCL2L1,BCL3,BCL6,BIRC3,CALM1 (includes others),CASP7,CCND2,CD163,CD274,CD28,CD38,CD48,CDC42EP3,CLPTM1L,CSF1,CSF2,DDX3X,DDX6,DNMT1,DUSP8,DYRK3,EBI3,ECI2,EGR2,EGR3,ERO1A,GADD45A,GCLC,GEM,GLIS2,HCK,HIVEP2,HMGCR,ID2,IER3,IFIH1,IKBKE,IL10,IL11,IL12A,IL13RA1,IL6,INPP5D,INSIG1,IRF1,IRF2,ITGA5,ITGB1,ITGB5,KLF10,LASP1,LIF,LTA,MFN2,MRTFA,MXD1,NBN,NCOA7,NFKBIE,NR4A1,NT5C3A,PARP14,PDGFA…	196 (14)
IFNG		cytokine	Inhibited	-5.945	5.945	9.29e-13	ABI1,ADM,ANKS1A,ATF3,BACH1,BCL2L1,BCL3,BIRC3,CASP7,CCND2,CD163,CD274,CD38,CHAC1,CSF1,CSF2,CYLD,DOK1,DTX3L,E2F2,EBI3,EGR2,EGR3,GPR108,HCK,HMGCR,HMGCS1,HSP90AA1,IER3,IFIH1,IKBKE,IL10,IL11,IL12A,IL6,IRF1,IRF2,IRS2,ITGA5,ITGB1,KLF10,LAG3,LIF,LTA,MAX,NBN,NFE2L1,NFE2L3,NUP98,PARP14,PDGFA,PEA15,PIM2,PIM3,PSEN2,PSME2,PTGS2,RAB20,RELB,RFX5,RGCC,RIPK2,RUNX3,SAMD9,SLC1A2,SLC46A1,SMAD3,SP3,TBC1D10A,TFRC,TGFB…	175 (14)
Ige		complex	Inhibited	-5.316	5.316	3.95e-13	ACTN1,BCL2L1,BCL3,BCL6,BCR,CCND2,CSF2,DUSP6,EBI3,EGR2,IER3,IKBKE,IL10,IL6,ITGA5,LIF,LTA,MDFIC,NFKBIE,PDGFA,PEA15,PFN1,PIK3CD,PIM2,PIP5K1A,PTGS2,PTPN2,RELB,RFX2,RIPK2,TFRC,TGFB1,TPM3,TRAF3,TRAF5	195 (13)
NFkB (complex)		complex	Inhibited	-5.313	5.313	2.5e-12	ADM,ADRA2C,ATF3,BCL2L1,BCL3,BIRC3,CASP7,CCND2,CD274,CRADD,CREB3,CSF1,CSF2,CYLD,ENPP1,GADD45A,GCLC,IER3,IKBKE,IL10,IL12A,IL6,IRF1,ITGB1,KDM2A,LIF,LTA,NCOA7,NFKBIE,PEA15,PIM2,PIM3,PIP5K1A,POU2F2,PTGS2,RELB,SLC1A2,SMAD3,TFRC,TGFB1,TGM2,TNFRSF4,TNFSF11,TP53,TPMT,TRAF3,TRIM38,UBD,ZFP36	187 (14)
tetradecanoylphorbol acetate		chemical drug	Inhibited	-4.688	4.688	3.31e-09	ADM,ATF3,BCL2L1,BCL3,BIRC3,CCND2,CD163,CD28,CREB1,CSF1,CSF2,DERA,DGKD,DNMT1,DUSP6,DUSP8,EBI3,EGR2,EGR3,EZR,FOSL1,GCLC,GEM,HPSE,ID2,IER3,IKBKE,IL10,IL11,IL12A,IL6,IRF1,IRF2,ITGA5,ITGB1,LIF,LTA,NAB2,NCOA7,NFKBIE,NR4A1,PDGFA,PEA15,POU2F2,PPP1R15A,PTGER4,PTGS2,RELB,RGS2,RHOH,RIOX2,RXRA,RYBP,SETD7,SMAD3,STK40,TGFB1,TP53,TPM3,TRAF3,TRAF4,TSC22D3,TUFM,ZFP36	196 (15)
Salmonella enterica serotype abortus equi lipopolysaccharide		chemical toxicant	Inhibited	-4.233	4.233	1.73e-10	ARL5B,ARRDC4,BIRC3,CD274,CSF2,EBI3,EGR3,FOSL1,GADD45A,GEM,HES4,ID2,IL10,IL6,IRF1,PIM2,PIM3,PTGS2,RAPGEF2,RHOH,RIPK2,TNFSF9	197 (17)
SB203580		chemical - kinase inhibitor	Activated	4.185	4.185	1.56e-05	ATF3,CD274,CD28,CD47,CREB1,CSF2,EBI3,GADD45A,IER3,IL10,IL11,IL6,IRF1,LMO2,MXD1,NR4A1,PDGFA,PPP1R15A,PRMT1,PTGS2,RIPK2,SMAD3,TGFB1,TGM2,TNFSF11,TNFSF9,TP53,UBD	195 (17)
RELA		transcription regulator	Inhibited	-4.149	4.149	7.2e-08	BCL10,BCL2L1,BCL3,BHLHE40,BIRC3,CD274,CD28,CSF2,DNMT1,IER3,IKBKE,IL10,IL12A,IL6,IRF1,KLF10,LTA,MRTFA,NFATC2,NFKBIE,NR4A1,PTGER4,PTGS2,RELB,SLC1A2,STK4,TGFB1,TGM2,TNFRSF4,TP53,TPMT,UBD,VASP	187 (14)
PDGF BB		complex	Inhibited	-4.083	4.083	6.38e-14	ADM,ATF3,BCL3,BHLHE40,CALM1 (includes others),CREB1,CSF1,CSF2,DUSP6,EGR2,EGR3,ENPP1,FOSL1,GADD45A,GEM,HMGCR,HMGCS1,IER3,IL6,ITGA5,ITGB1,KLF10,LIF,MCM6,NR4A1,NXF1,PDGFA,PPP1R15A,PTGS2,RGS2,TGFB1,TGM2,THBD,TOB1,TP53,ZFP36	228 (22)
IL1B		cytokine	Inhibited	-4.061	4.061	7.05e-09	ADM,ATF3,BCL2L1,BCL3,BCL6,BIRC3,CD274,CSF1,CSF2,DNMT1,DNMT3A,E2F2,EBI3,ENPP1,FOSL1,GADD45A,GCLC,GEM,HDAC1,IER3,IKBKE,IL10,IL11,IL12A,IL6,IRF1,IRS2,ITGA5,ITGB1,KLF10,LIF,LTA,NFATC2,NR4A1,OSGIN2,PIM3,PSME2,PTGS2,RELB,RIPK2,RXRA,SLC1A2,SLC25A25,SMAD3,TGFB1,TGM2,THBD,TIMP4,TNFSF11,TOB1,TSC22D3,TXNIP,UBD,VASP,ZFP36	217 (17)
dexamethasone		chemical drug	Activated	3.964	3.964	7.19e-13	ADM,ADORA3,ARHGEF2,ARL5B,ATF3,ATP9A,BCL2L1,BCL3,BCL6,BCR,BHLHE40,BIRC3,CCND2,CD163,CD274,CD38,CD47,CD48,CDC42EP3,CDKN1C,CHAF1A,CNN2,CSF1,CSF2,DFFB,DHRS9,DOK1,DUSP10,E2F2,EGR2,EGR3,ENPP1,EZR,FOSL1,GADD45A,GCLC,GEM,GOLIM4,HDAC1,HMOX2,ID2,IER3,IL10,IL11,IL12A,IL6,ILVBL,IRF1,IRS2,ITGA5,ITGB1,ITGB5,ITGB6,KDM2A,KLF15,LAG3,LIF,LMO2,LRR1,LTA,MLXIP,NFE2L1,NFKBIE,NR4A1,NUB1,PABPC1,PAFAH1B1,PARP14,PATZ1,PDG…	239 (18)
poly rI:rC-RNA		biologic drug	Inhibited	-3.944	3.944	3.03e-10	ATF3,BIRC3,CASP7,CCND2,CD274,CD47,CNP,CSF1,CSF2,DDX3X,DNMT3A,EBI3,EZR,FOSL1,IFIH1,IKBKE,IL10,IL11,IL12A,IL6,IRF1,IRF2,ITGA5,LIF,LTA,MCM6,NR4A1,PARP14,PIM3,PPP1R15A,PSEN2,PSME2,PTGS2,PTPN2,RELB,RGS2,SAMD9,SARS1,SLC46A1,TGFB1,THRAP3,TIRAP,TP53,TRANK1,VASP,ZFP36	172 (16)
NFKB1		transcription regulator	Inhibited	-3.846	3.846	6.39e-08	BCL2L1,BCL3,BHLHE40,BIRC3,CCND2,CREB3,CSF1,CSF2,EBI3,GADD45A,IER3,IKBKE,IL10,IL12A,IL6,IRF1,LTA,NR4A1,PDGFA,POU2F2,PTGS2,RELB,TGFB1,TNFRSF4,TP53	178 (14)
PRKCD		kinase	Inhibited	-3.832	3.832	1.84e-05	BCL2L1,BIRC3,CSF2,DUSP6,FOSL1,GEM,IL10,IL6,LIF,NR4A1,PPP1R15A,PTGS2,RELB,RYBP,TP53,ZFP36	150 (14)
U0126		chemical - kinase inhibitor	Activated	3.821	3.821	5.77e-08	ARHGEF2,ATF3,BCL2L1,BHLHE40,BIRC3,CCND2,CD274,CDC42EP3,CDKN1C,CSF2,DUSP10,DUSP6,EGR3,FAM53B,FOSL1,GCLC,HMGCR,IER3,IL10,IL6,IRF1,ITGA5,ITGB1,ITGB5,KLF10,LIF,NR4A1,PABPC1,PTGS2,SMAD3,TGM2,TNFSF11,TP53,TPM3,TSC22D3,ZFP36	196 (17)
IL2		cytokine	Inhibited	-3.806	3.806	5.35e-12	ADAM19,ARHGEF2,ARHGEF6,BCL2L1,BCL6,BHLHE40,BIRC3,CCND2,CD274,CD28,CD38,CD47,CDKN1C,CREB1,CSF1,CSF2,DUSP6,FAM110A,HCK,HDAC1,IER3,IL10,IL6,IRF1,ITGB1,ITSN2,LIF,LTA,NAB2,PEA15,PIM2,POLR3K,PTGS2,RAF1,RGCC,RGS2,RUFY1,RXRA,SIPA1,TFRC,TGFB1,TNFRSF4,TNFSF11,TNFSF9,TP53,TRAF5,UGP2,UMPS	210 (16)
CSF2	-1.19	cytokine	Inhibited	-3.719	3.719	1.01e-13	BCL2L1,BCL3,BIRC3,CCND2,CD163,CD28,CD38,CHAF1A,CREB1,CSF1,CSF2,DUSP6,EGR2,EGR3,FOSL1,HMGCR,ID2,IER3,IL10,IL6,INPP5D,IRF2,ITGB5,LTA,MCM6,MED14,NAB2,NFATC2,NR4A1,PIM2,PIM3,PPP1R15A,PTGER4,PTGS2,RACGAP1,RELB,RGCC,RHOH,RIPK2,RRM2B,TGFB1,TGM2,TNFRSF4,TP53,UBD,ZFP36	186 (16)
TLR4		transmembrane receptor	Inhibited	-3.682	3.682	2.43e-09	ADM,ATF3,BCL10,BCL2L1,CASP7,CCND2,CD163,CD274,CD38,CSF2,DNMT3A,EBI3,HDAC1,HPSE,IL10,IL12A,IL6,IRF1,IRF2,LTA,NR4A1,PTGS2,RELB,RGCC,RIPK2,RXRA,SAP30,TFRC,TGFB1,TNFSF11,TRIM21,TRIM38	172 (17)
E. coli B5 lipopolysaccharide		chemical - endogenous non-mammalian	Inhibited	-3.598	3.598	7.19e-06	BCL3,BCL6,BHLHE40,BIRC3,CD274,CSF2,GCLC,IL10,IL11,IL12A,IL13RA1,IL6,IRF1,LIF,PTGS2,PTPN2,TGFB1,TGM2,TIRAP,TNFSF11	133 (12)
IL1RN		cytokine	Activated	3.566	3.566	1.83e-05	ATF3,CHAC1,CYLD,IFIH1,IL10,IL6,IRF1,LIF,PTGS2,RIPK2,SAMD9,TRIM22,UBD	166 (15)
MAP2K1		kinase	Inhibited	-3.548	3.548	8.9e-05	ATF3,BCL2L1,BIRC3,CD274,CSF2,DNMT1,DUSP6,EGR2,FOSL1,IL6,ITGA5,ITGB1,PTGS2,SMAD3,TGM2	208 (21)
POU5F1		transcription regulator	Inhibited	-3.542	3.542	0.000754	BCL10,BIRC3,BNIP1,CASP7,CHST15,CRADD,DNMT1,GADD45A,IER5,IL6,KDM2B,LTA,MAX,RIPK2,TGFB1,TP53,TRAF3,TRAF4,TWSG1
IFNA2		cytokine	Inhibited	-3.517	3.517	0.000107	CD274,CD28,CNP,ENPP1,GEM,HMGCS1,IFIH1,IFT57,IL10,IL6,IRF1,SAMD9,TGM2,TP53,TRIM21,TRIM22,UBD	156 (16)
LY294002		chemical - kinase inhibitor	Activated	3.508	3.508	2.11e-11	ATF3,BCL2L1,BCL6,BHLHE40,BIRC3,CCND2,CD274,CD38,CLCN3,CSF2,DUSP6,EGR2,EGR3,FOSL1,GCLC,GEM,HMGCR,HMGCS1,IER3,IFRD2,IL10,IL12A,IL6,IRF1,IRS2,KLF10,LIF,MEN1,MFN2,MXD1,NR4A1,PKLR,PTGS2,PTPN2,RASSF2,RGS2,TGFB1,THBD,TNFSF11,TP53,ZFP36,ZFP36L2	192 (16)
GFI1		transcription regulator	Activated	3.475	3.475	1.63e-07	BCL3,CCND2,CSF1,EGR2,ID2,IL10,IL6,IRF1,LTA,RAF1,RELB,RIPK2,RUNX3,SMAD3,TNFSF11,TRAF3,TRAF5	149 (14)
IL1A		cytokine	Inhibited	-3.434	3.434	3.76e-06	ATF3,BCL2L1,BCL3,BIRC3,CD274,CSF1,CSF2,FOSL1,IER3,IL10,IL11,IL6,IRF1,ITGA5,ITGB1,LIF,PDGFA,PTGS2,TGFB1,TNFSF11	198 (15)
IL1		group	Inhibited	-3.416	3.416	0.000449	BHLHE40,CSF1,CSF2,HMGCR,IL10,IL11,IL6,IRF1,LIF,NFATC2,PDGFA,PTGS2,RELB,RXRA,TGFB1,TGM2,THBD,TNFRSF4,TNFSF11,TP53	178 (15)
CD40		transmembrane receptor	Inhibited	-3.405	3.405	2.44e-06	BCL2L1,BCL6,BIRC3,CCND2,CD38,CSF1,DUSP6,IL10,IL12A,IL13RA1,IL6,IRF1,ITGB1,LTA,PTGS2,THBD,TP53,TRAF4,TRAF5	174 (15)
salmonella minnesota R595 lipopolysaccharides		chemical - endogenous non-mammalian	Inhibited	-3.39	3.39	4.15e-05	BCL3,CD38,FOSL1,IKBKE,IL10,IL12A,IL6,IRF1,MDFIC,PTGS2,RELB,TPM3	185 (16)
ERK		group	Inhibited	-3.353	3.353	0.00013	ACTN1,BCL2L1,CSF2,EGR2,FOSL1,GCLC,IER3,IL10,IL12A,IL6,KLF10,LIF,PTGS2,TGM2,TP53,VASP,ZFP36	152 (14)
IL3		cytokine	Inhibited	-3.343	3.343	0.00031	BCL2L1,BIRC3,CCND2,CD48,CSF1,CSF2,EGR2,EGR3,ELK4,GADD45A,GPRIN1,IL6,LATS2,LIF,LTA,MID1,PIM2,RALA,TNFRSF4,VASP	189 (15)
PD98059		chemical - kinase inhibitor	Activated	3.316	3.316	6.77e-07	ATF3,BCL2L1,BCL6,CCND2,CREB1,CSF2,DNMT1,DUSP6,E2F2,EGR2,EGR3,FOSL1,GADD45A,IER3,IL10,IL12A,IL6,INSIG1,ITGB1,ITGB5,MXD1,NR4A1,PABPC1,PDGFA,PPP1R15A,PTGS2,RAB20,SLC26A2,SMAD3,TGFB1,TNFSF11,TP53,TSC22D3,TXNIP,ZFP36L2	219 (20)
prednisolone		chemical drug	Activated	3.305	3.305	2.77e-06	ATG4C,BCL2L1,BIRC3,CD163,DUSP10,HDAC1,HSP90AA1,IL10,IL6,IRS2,PIM2,PTGS2,TGFB1,TGM2,TMEM43,TNFSF11,TP53,TSC22D3,TXNIP,ZFP36L2	223 (20)
TLR3		transmembrane receptor	Inhibited	-3.248	3.248	8.96e-05	ARRDC4,ATF3,CD274,CD38,CSF2,DNMT1,IER3,IFIH1,IL10,IL12A,IL6,IRF1,NFE2L3,NR4A1,PIK3CD,PTGS2,TRAF3,TRIM38	150 (17)
Interferon alpha		group	Inhibited	-3.221	3.221	1.05e-07	ADAM19,ATF3,BCL2L1,BCL3,BCL6,BCR,CCND2,CD274,CD38,CSF2,DUSP6,DYNLT1,IFIH1,IKBKE,IL10,IL11,IL6,IRF1,ITGB1,LIF,NFE2L3,NT5C3A,PARP14,PIM2,PTGS2,RNASEL,SAMD9,TBC1D10A,TGFB1,TRANK1,TRIM21,TRIM22	155 (16)
IFN Beta		group	Inhibited	-3.217	3.217	0.000252	ATF3,BCL2L1,CD274,IFIH1,IL10,IL12A,IL6,INSIG1,IRF1,SNAPC1,TGFB1,TP53	121 (17)
Nr1h		group	Activated	3.217	3.217	0.00168	BCL3,CCND2,CSF1,CSF2,HCK,IFIH1,IL10,IL6,PTGS2,RUNX3,TP53	212 (19)
IL12 (family)		group	Inhibited	-3.179	3.179	1.63e-06	ADAM19,ATF3,BCL2L1,BCL3,BCL6,CD274,CSF2,EGR2,IL10,IL6,IRF1,LIF,NFATC2,PIM2,TFRC	158 (18)
EGF		growth factor	Inhibited	-3.178	3.178	2.46e-08	ABI1,ACTN1,ARHGEF2,ATF3,BCL2L1,CCND2,CD274,CLCN3,DGKD,DUSP6,EGR2,EGR3,EZR,FOSL1,GADD45A,HMGCS1,ID2,IER3,IL10,IL6,ITGB1,KLF10,NFE2L1,NR4A1,PTGS2,RALA,RXRA,SLC1A2,SMAD3,TGFB1,TGM2,TNFRSF4,TP53,TUFM,VASP,ZFP36,ZFP36L2	255 (22)
TLR9		transmembrane receptor	Inhibited	-3.174	3.174	9.65e-06	ARRDC4,ATF3,BCL2L1,CD274,CD38,CSF1,CSF2,EBI3,IER3,IL10,IL12A,IL6,IRF1,LTA,NR4A1,PTGS2,ST3GAL5,TGFB1,TP53	129 (18)
STAT3		transcription regulator	Inhibited	-3.151	3.151	2.43e-07	ADM,AMER1,BCL2L1,BCL3,BCL6,CASP7,CCND2,CD274,CREB1,CSF2,DNMT1,EGR2,EGR3,GADD45A,ID2,IFIH1,IKBKE,IL10,IL11,IL6,IRF1,ITGB1,ITGB6,LIF,LTA,NFATC2,PIM2,PTGS2,PTPN2,SMAD9,TGFB1,THBD,TNFSF11,TOB1,TP53,TRIM22,UBD,ZFP36	166 (14)
IL33		cytokine	Inhibited	-3.147	3.147	4.32e-08	BCL2L1,BCL3,BIRC3,CSF2,EBI3,EGR2,HCK,IKBKE,IL10,IL6,ITGA5,NFKBIE,PEA15,PIK3CD,PIM2,POU2F2,PSEN2,RELB,RIPK2,ST3GAL5,TGFB1,TNFSF11,TRAF3	171 (16)
AGT		growth factor	Inhibited	-3.126	3.126	6.53e-07	ADM,ARHGEF11,ARID2,ATF3,BACH1,CCND2,CREB1,DCUN1D3,HMGCR,HMGCS1,IL10,IL6,ITGA5,ITGB1,ITGB5,LATS2,LIF,LTA,MIDEAS,NR4A1,PDGFA,PFN1,PNKD,PTGS2,RGS2,TFRC,TGFB1,THBD,TNFSF11,TP53,TXNIP,ZFP36	162 (19)
CD28	0.27	transmembrane receptor	Inhibited	-3.102	3.102	7.83e-07	BCL2L1,BHLHE40,CCND2,CD274,CD28,CSF2,EBI3,EGR2,HAT1,IFRD2,IL10,IL12A,IL6,IRF1,LTA,NFATC2,NR4A1,PKLR,PTGER4,PTGS2,PTMA,TCF7,TFRC,TNFSF11,TOB1,TWSG1	134 (17)
TICAM1		other	Inhibited	-3.088	3.088	0.000835	BCL3,CD38,IKBKE,IL10,IL12A,IL6,IRF1,PTGS2,RELB,RIPK2,TNFSF11	133 (17)
PI3K (complex)		complex	Inhibited	-3.081	3.081	0.000153	ATF3,BCL2L1,BIRC3,CCND2,CD274,CREB1,FOSL1,GCLC,HMGCR,IL10,IL6,IRF2,ITGB1,LASP1,PTGS2,RGS2,TGM2,TP53,TXNIP	182 (21)
JUN		transcription regulator	Inhibited	-3.069	3.069	1.75e-06	ATF3,BCL3,BIRC3,CALM1 (includes others),CCND2,CD274,CSF1,CSF2,DNMT1,DUSP6,ERCC4,EZR,FOSL1,GADD45A,GCLC,ID2,IL10,IL6,IRS2,ITGB1,LIF,NR4A1,PEA15,PGLYRP2,POLI,PTGS2,RELB,RXRA,TGFB1,TP53,ZFP36	178 (17)
Tnf (family)		group	Inhibited	-3.066	3.066	0.00111	ATF3,BCL2L1,BIRC3,CD163,CSF1,IKBKE,IL12A,IL6,PTGS2,TNFRSF4,TNFSF11	129 (14)
Immunoglobulin		complex	Inhibited	-3.063	3.063	7.81e-11	ADAM19,ADM,BCL10,BCL2L1,BCL3,BCL6,BIRC3,CCND2,CD274,CD28,CDKN1C,CSF1,CSF2,DUSP6,EBI3,EGR2,EGR3,EPOP,FAM110A,HCK,IER3,IL10,IL12A,IL6,IRF1,LAG3,LTA,NDUFA6,NR4A1,P2RY13,PDGFA,PKLR,POU2F2,PRPS2,PTGS2,RELB,RGS2,TFRC,TGFB1,THBD,TIMP4,TNFRSF4,TNFSF11,TP53,TSC22D3,UBD,UGP2,ZFYVE21	165 (17)
IGF1		growth factor	Inhibited	-3.062	3.062	4.37e-07	ADM,BCL2L1,BHLHE40,BIRC3,CCND2,CNP,CREB1,CSF1,DUSP6,EGR2,GADD45A,GHSR,HMGCR,ID2,IER3,IL10,IL6,IRS2,ITGA5,ITGB5,LARP6,LASP1,NR4A1,PTGER4,PTGS2,SLC25A25,TGFB1,TP53,TPM3,TXNIP,ZFP36,ZFP36L2	236 (23)
F2		peptidase	Inhibited	-3.052	3.052	0.000357	BCL3,BIRC3,CCND2,DHRS9,FOSL1,HSP90AA1,IER3,IFRD2,IL6,ITGB1,NCOA7,PDGFA,PTGS2,RELB,THBD,TRAF3,VASP	184 (14)
CTNNB1		transcription regulator	Inhibited	-3	3	0.00203	ABCF3,ACAA1,ADRA2C,BCL2L1,BHLHE40,CALM1 (includes others),CASP7,CCND2,CD274,CD47,CNN2,CPSF4,DOK1,ENPP1,EPHB3,FOSL1,GNA12,HMGCR,HMGCS1,ID2,IFT57,IL10,IL6,ITGB1,LIF,LMO2,MLLT6,NR4A1,PFN1,PTGS2,SLC1A2,SLC26A2,TCF7,TGFB1,TGM2,TNFSF11,TP53,TRAF4	183 (17)
IL13		cytokine	Inhibited	-2.97	2.97	1.36e-06	ATF3,BCL2L1,BCL3,CASP7,CCDC186,CD163,CD48,DNAJC16,DUSP10,EZR,FADS1,HPSE,IFFO1,IL10,IL11,IL12A,IL13RA1,IL6,MN1,PDGFA,PTGS2,RIPK2,SEPTIN11,TFRC,TGFB1,TGM2,TIMP4,TNFSF11,TRPS1	194 (17)
P38 MAPK		group	Inhibited	-2.966	2.966	0.00102	ATF3,BCL2L1,CCND2,CSF2,EGR2,GCLC,IER3,IL10,IL11,IL12A,IL6,KLF15,NFATC2,NR4A1,PTGS2,SMAD3,TGFB1,TNFSF11,TP53,ZFP36	218 (19)
CSF1	-0.755	cytokine	Inhibited	-2.964	2.964	1.45e-06	BCL2L1,CCND2,CD163,CREB1,CSF1,EGR2,EGR3,HMGCR,HMGCS1,IKBKE,IL10,IL12A,IL6,ITGA5,ITGB1,ITGB5,LAG3,NBN,SC5D,TGFB1,TP53	194 (20)
MYD88		other	Inhibited	-2.955	2.955	0.000143	BCL10,BCL3,CD274,CD38,CSF2,DNMT3A,EBI3,HCK,IKBKE,IL10,IL12A,IL6,INPP5D,IRF1,PTGS2,RELB,TGFB1,TNFSF11	119 (15)
OSM		cytokine	Inhibited	-2.951	2.951	0.000148	ACAA1,ARHGEF2,ATF3,ATP9A,BCL10,BCL3,BHLHE40,CCND2,CDK17,CRY1,CSF2,DYRK3,FOSL1,ID2,IER3,IL10,IL13RA1,IL6,IRF1,KLF10,LIF,PDGFA,PLCD1,STK4,TNFSF11,TP53,TRIM22,UBQLN2,ZFP36	128 (16)
TCR		complex	Inhibited	-2.948	2.948	9.2e-10	ADM,BCL2L1,BCL3,BIRC3,CD28,CD38,CDK13,CREB1,CSF2,EGR2,GNPDA1,IFIH1,IL10,IL6,IRF1,LTA,NAB2,NFATC2,NFE2L3,NR4A1,PIK3CD,PRMT1,RELB,TGFB1,TNFRSF4,TNFSF11,TOB1,TRAF3,TRAF5,TSC22D3,TUFM,TWSG1	212 (18)
NRG1		growth factor	Inhibited	-2.947	2.947	1.25e-05	ACTN1,ARHGEF2,BCL2L1,CCND2,DUSP6,EGR2,EGR3,HMGCR,IER3,IL10,ITGB5,MDFIC,NR4A1,PAFAH1B1,PDGFA,PKLR,PTGS2,TGM2,ZFP36,ZFP36L2	189 (18)
ZFP36	-0.455	transcription regulator	Activated	2.928	2.928	6.14e-10	BIRC3,CLCN3,CSF2,FOSL1,IER3,IL10,IL12A,IL6,IRF1,LATS2,LMO2,MXD1,PTGS2,TFRC,THBD,ZFP36	154 (14)
Tgf beta		group	Inhibited	-2.912	2.912	2.72e-08	BACH1,BCL2L1,BHLHE40,CCND2,CSF1,CSF2,EGR2,GCLC,IL10,IL6,ILK,INPP5D,ITGA5,ITGB1,KLF10,LARP6,LIF,MN1,MXD1,PDGFA,PRMT1,PTGS2,RUNX3,TFRC,TGFB1,TNFSF11	219 (18)
Mek		group	Inhibited	-2.906	2.906	0.000118	BCL2L1,CCND2,DNMT1,DUSP6,EGR2,EGR3,FOSL1,ID2,IER3,IL10,IL6,IRF1,ITGB1,ITGB6,NR4A1,OSBPL8,PLCD1,PTGS2,SLC26A2,TP53,UNG	189 (20)
Pam3-Cys-Ser-Lys4		chemical reagent	Inhibited	-2.905	2.905	1.58e-06	BCL2L1,CD274,CSF2,CYLD,EBI3,IER3,IL10,IL12A,IL6,IRF1,PARP14,PTGS2,RELB,RGS2,SLC46A1,TRAF3	165 (15)
BCL6	-0.306	transcription regulator	Activated	2.895	2.895	2.58e-05	BCL2L1,BCL3,BCL6,CCND2,CD274,CSF1,DUSP6,EBI3,EGR3,GADD45A,IL10,IL12A,IL13RA1,IL6,IRF1,RNASEL,TGFB1,TP53	162 (16)
CDK19		kinase	Activated	2.891	2.891	9.85e-08	ATF3,CCND2,GADD45A,HMGCS1,IER5,LIF,MXD1,PDGFA,PPP1R15A,RXRA,TGFB1,TNFSF9,TRAF4,TXNIP
TRAF6		enzyme	Inhibited	-2.89	2.89	4.98e-05	BIRC3,CD274,CSF2,CYLD,IL10,IL6,RELB,TGFB1,UBD	161 (15)
E. coli serotype 0127B8 lipopolysaccharide		chemical - endogenous non-mammalian	Inhibited	-2.871	2.871	0.00195	DOK1,EGR2,GPR108,IL10,IL11,IL6,IRF1,LIF,PTGS2,SLC1A2,SMAD3,UBD	184 (14)
IL6	-0.894	cytokine	Inhibited	-2.851	2.851	8.71e-07	ADM,ATF3,BCL2L1,BCL3,BCL6,CASP7,CD163,CD274,CD38,CD48,CSF1,CSF2,DNMT1,DUSP6,E2F2,EGR2,ERBIN,FOSL1,GADD45A,ID2,IKBKE,IL10,IL11,IL12A,IL6,IRF1,ITGB1,ITGB5,LAG3,LIF,PDGFA,PPP1R15A,PSME2,PTGER4,PTGS2,SC5D,TFRC,TGFB1,TGM2,TNFSF11,TP53,TRAF3,VASP	151 (12)
LEP		growth factor	Inhibited	-2.85	2.85	0.000578	BCL2L1,CASP7,CSF2,DFFB,DGKZ,DUSP6,EGR2,ELOVL5,GADD45A,GCLC,GHSR,HMGCR,IL10,IL12A,IL6,IRS2,LIF,PTGS2,SC5D,TGFB1,TNFSF11,TP53,UGP2,ZFP36	192 (19)
HIF1A		transcription regulator	Inhibited	-2.848	2.848	9.12e-05	ADM,ATP7A,BCL2L1,BHLHE40,CD274,CSF1,CSF2,ERO1A,ID2,IL10,IL6,IRS2,ITGA5,NBN,NR4A1,PDGFA,PIM2,PTGS2,RAB20,TFRC,TGFB1,TP53,TRIM21,VASP,ZDHHC9	189 (20)
IL27		cytokine	Inhibited	-2.828	2.828	5.95e-07	CCND2,CD163,CD274,CD38,CSF2,EGR2,ID2,IL10,IL12A,IL6,IRF1,LAG3,PTGS2,TNFRSF4,TNFSF11,UBD	148 (16)
trovafloxacin		chemical drug	Inhibited	-2.828	2.828	0.000244	BHLHE40,BIRC3,CSF2,GCLC,IL6,IRF1,PTPN2,TGM2	153 (12)
NOTCH1		transcription regulator	Inhibited	-2.819	2.819	3.57e-05	ADAM19,BCL2L1,BCL6,BIRC3,CCND2,CDKN1C,FOSL1,ID2,IL10,IL12A,IL6,IRF1,ITGB1,PTGS2,RELB,RUNX3,TGFB1,TNFSF11,TP53	136 (17)
resiquimod		chemical drug	Inhibited	-2.802	2.802	0.00196	ATF3,CSF2,EBI3,HCK,HIVEP2,IER3,IL10,IL12A,IL6,LIF,LTA,PTGS2,RELB,RIPK2,TRIM22,TRPM2	142 (15)
tributyrin		chemical drug	Inhibited	-2.8	2.8	0.000178	ADM,ATF3,BIRC3,CD274,ID2,IL6,PTGS2,SNAPC1	139 (12)
IL5		cytokine	Inhibited	-2.796	2.796	3.32e-05	BCL2L1,BCL3,BCL6,CCND2,CSF2,DUSP6,EGR2,EGR3,ERO1A,GADD45A,HMGCR,IER3,IL10,IL13RA1,ITGB6,LTA,RHOH,SAP30,TGFB1,TNFRSF4	224 (18)
STAT1		transcription regulator	Inhibited	-2.796	2.796	0.000756	BCL2L1,BCL6,CCND2,CD274,CSF2,IFIH1,IL10,IL12A,IL6,IRF1,IRF2,PDGFA,PSME2,PTGS2,SMAD3,TNFSF11,TP53,TRIM21,TRIM22,UBD	151 (13)
bisindolylmaleimide I		chemical - kinase inhibitor	Activated	2.791	2.791	0.00621	BCL2L1,BIRC3,CCND2,E2F2,IL6,NR4A1,POU2F2,PTGS2	144 (20)
FN1		enzyme	Inhibited	-2.778	2.778	7.38e-05	BIRC3,CASP7,CSF2,DDX3X,DLGAP4,IL6,ITGA5,ITGB1,MAX,MTCP1,RASSF2,SEC23B,SURF1,TGFB1,TGM2,YWHAZ	170 (19)
mir-34		microRNA	Activated	2.761	2.761	0.0004	BIRC3,CCND2,CD47,CREB1,FAM76A,FOSL1,PIP5K1A,TP53	155 (7)
Fcer1		complex	Inhibited	-2.76	2.76	0.000142	CSF1,CSF2,DUSP6,IL10,IL6,LIF,NFATC2,TNFSF9	167 (14)
STAT4		transcription regulator	Inhibited	-2.753	2.753	0.00957	ARL5B,ATP7A,BCL2L1,BCL3,ERO1A,IER3,IFIH1,IL10,IL6,IRF1,RGCC,VSIR	174 (16)
TNFSF11	1.409	cytokine	Inhibited	-2.747	2.747	2.35e-07	BCL2L1,EGR2,FOSL1,GCLC,HCK,IER3,IKBKE,IL10,IL11,IL13RA1,IL6,ITGA5,NAB2,NFATC2,PDGFA,PTGER4,PTGS2,RACGAP1,RELB,RGL1,TGFB1,TNFSF11,YWHAZ	176 (18)
TGFA		growth factor	Inhibited	-2.73	2.73	0.000173	BCL2L1,BIRC3,CSF2,DDX3X,IL6,PTGS2,SLC1A2,TGFB1,TP53	169 (18)
etoposide		chemical drug	Inhibited	-2.726	2.726	3.12e-06	ATF3,BCL2L1,BIRC3,CD274,CSF2,DFFB,DNMT1,GADD45A,ID2,IER3,IL10,IL11,IL6,IRF1,NR4A1,RELB,TP53,XRCC3	151 (13)
peptidoglycan		chemical - endogenous non-mammalian	Inhibited	-2.722	2.722	0.00589	CD274,CSF2,CYLD,IL10,IL12A,IL6,IRF1,PTGS2	104 (13)
SAMSN1		other	Inhibited	-2.714	2.714	1.34e-05	CCND2,HDAC1,IL12A,IL6,IRF1,IRF2,LTA,PTGS2,RGCC,SAP30,TRIM21	118 (11)
E. coli lipopolysaccharide		chemical - endogenous non-mammalian	Inhibited	-2.711	2.711	0.000439	BCL2L1,CSF2,EBI3,IL10,IL12A,IL6,PTGS2,TGFB1	123 (16)
CD3		complex	Inhibited	-2.703	2.703	7.2e-10	BCL2L1,BCL6,BIRC3,CALM1 (includes others),CCND2,CD274,CD28,CSF2,EBI3,EGR2,EGR3,HAT1,HSP90AA1,IFRD2,IL10,IL6,IRF1,ITGB5,LONP1,LTA,MTA2,NFATC2,NIT1,NR4A1,PFN1,PKLR,PTGER4,PTGS2,PTMA,RBBP8,RELB,RHOH,RXRA,SEC14L1,TCF7,TFRC,TGFB1,TGM2,TNFRSF4,TNFSF11,TPST1,TRAF5,TRIP10,ZFP36	179 (16)
CAMP		other	Inhibited	-2.699	2.699	0.000822	BCL2L1,CSF1,CSF2,IL10,IL12A,IL6,PTGS2,TGFB1,TP53	152 (16)
EDN1		cytokine	Inhibited	-2.663	2.663	0.000422	ADAM19,ARHGEF11,EZR,FOSL1,IL6,ITGA5,ITGB1,PDGFA,PTGER4,PTGS2,SLC1A2,TGM2,TP53,TPM3	200 (22)
CISH		other	Activated	2.646	2.646	0.00218	BCL2L1,CSF1,LTA,NAB2,PPP1R15A,PTGS2,RGCC	122 (14)
JAG1		growth factor	Inhibited	-2.63	2.63	0.000326	CCND2,DUSP10,DUSP6,DUSP8,SMAD3,TGFB1,TP53	135 (10)
TGFB1	-0.181	growth factor	Inhibited	-2.626	2.626	2.1e-13	ACTN1,ADAM19,ADM,ARHGEF2,BCL2L1,BCL3,BCL6,BHLHE40,CALM1 (includes others),CCND2,CD163,CD274,CD28,CDC42EP3,CDK17,CDKN1C,CHMP7,CNN2,CREB3,CSF1,CSF2,DDX6,DNMT1,DNMT3A,DOK1,E2F2,EGR2,EGR3,ENPP1,ERLIN2,FAM53B,FNBP1,FOSL1,GADD45A,GCLC,GEM,GPR108,HAT1,HMOX2,HSP90AA1,ID2,IER3,IFIH1,IL10,IL11,IL12A,IL6,ILK,INPP5D,IRF1,ITGA5,ITGB1,ITGB5,ITGB6,KLF10,KLF15,KMT2E,LASP1,LIF,LTA,ME2,MID1,MLXIP,MRTFA,NAB2,NFATC2…	189 (16)
heme		chemical - endogenous mammalian	Activated	2.619	2.619	0.000565	CD163,CSF1,CSF2,IL10,IL6,LIF,TGFB1	174 (16)
progesterone		chemical - endogenous mammalian	Inhibited	-2.609	2.609	2.57e-06	ADM,ATF3,BCL2L1,BCL6,BHLHE40,BIRC3,CHAF1A,CSF1,ENPP1,EZR,HMGCR,IL10,IL12A,IL6,IRS2,ITGA5,ITGB1,KLF10,LIF,MCM6,NR4A1,NSUN5,PDGFA,PIM2,PIP5K1A,PNKD,PTGER4,PTGS2,RASSF2,SPSB1,TGFB1,THBD,TIAM1,TNFSF11,TP53,TRAF5	167 (20)
RXRA	0.466	ligand-dependent nuclear receptor	Activated	2.608	2.608	0.00745	CD38,GCLC,HCK,IER3,IL10,IL6,ILK,INSIG1,NDUFC2,PDGFA,PKLR,RXRA,TCF7,TGFB1,THBD	187 (24)
10E,12Z-octadecadienoic acid		chemical - endogenous mammalian	Inhibited	-2.608	2.608	0.043	ATF3,EGR2,FADS1,IL10,IL6,NR4A1,PPP1R15A,PTGS2
zymosan		chemical - endogenous non-mammalian	Inhibited	-2.606	2.606	0.000299	CSF1,CSF2,IKBKE,IL10,IL6,LIF,PTGS2,RXRA	133 (13)
IFNL1		cytokine	Inhibited	-2.604	2.604	0.00507	ATF3,CHAC1,IFIH1,IL10,IL6,SAMD9,TRIM22	125 (14)
SIRT1		transcription regulator	Activated	2.599	2.599	0.0146	BCL2L1,BIRC3,CCND2,CREB1,EBI3,ERO1A,GADD45A,HCK,HMGCR,IL10,IL6,KDM2B,NFKBIE,PARP14,RELB,THBD,TNFSF11,TP53
REL		transcription regulator	Inhibited	-2.595	2.595	6.75e-06	ARHGEF11,BCL2L1,BCL3,CCND2,CSF2,EGR2,FOSL1,IER3,IL12A,IL6,MED12L,NAB2,NR4A1,PARP14,PPP1R15A,RELB,TNFRSF4,UBE2Z,ZHX3	179 (19)
PRKCB		kinase	Inhibited	-2.595	2.595	0.000565	BCL2L1,IL10,IL6,IRS2,PTGS2,RELB,TGFB1	152 (17)
Ins1		other	Inhibited	-2.595	2.595	0.0218	CREB1,ECI2,EGR2,FADS1,HMGCR,HMGCS1,IL10,IL6,IRS2,PKLR,PTGS2,RXRA,SP3,UMPS
EP300		transcription regulator	Inhibited	-2.592	2.592	0.00596	BCL2L1,BCL6,CDC42EP3,EGR2,FNBP1,HMGCR,ID2,IL6,LTA,NR4A1,PDGFA,PKLR,PTGS2,RGL1,RNASEL,SLAMF6,SPSB1,TP53,TXNIP,ZFP36L2	195 (23)
lipoteichoic acid		chemical - endogenous non-mammalian	Inhibited	-2.589	2.589	0.00033	BCL2L1,EBI3,IL10,IL6,NR4A1,PTGS2,TIRAP,TNFSF11	120 (20)
Map3k7		kinase	Inhibited	-2.575	2.575	0.000244	BCL2L1,BHLHE40,CSF2,EGR2,IL10,IL6,NFATC2,PTGS2	154 (16)
IKBKG		kinase	Inhibited	-2.568	2.568	0.0201	BIRC3,CSF1,CSF2,DUSP6,IKBKE,IL11,IL6,RELB
leukotriene D4		chemical - endogenous mammalian	Inhibited	-2.559	2.559	7.54e-07	ATF3,EGR2,EGR3,GEM,IL6,ITGB1,NR4A1,PTGS2,RGS2,ZFP36	182 (22)
PI3K (family)		group	Inhibited	-2.55	2.55	0.000453	ADM,BIRC3,CD274,GCLC,IL10,IL6,ITGB1,PTGS2,TGM2,TXNIP	220 (18)
BDNF		growth factor	Inhibited	-2.55	2.55	0.00317	BCL2L1,BHLHE40,CCND2,DUSP6,EGR2,EGR3,HMGCR,IL6,KLF10,NAB2,NR4A1,PAFAH1B1,TFRC,TIAM1,TRAF3,TTC3,TXNIP	206 (22)
2-amino-5-phosphonovaleric acid		chemical - other	Activated	2.534	2.534	0.00287	ADAM19,DUSP6,EGR2,EGR3,GADD45A,NR4A1,PTGS2,RELB,RGS2,RIT1	133 (10)
SRC		kinase	Inhibited	-2.533	2.533	0.0314	BCL2L1,CCND2,CSF2,DOK1,FOSL1,IL6,PTGS2
curcumin		chemical drug	Activated	2.516	2.516	0.000247	ATP1B2,BCL2L1,BIRC3,CCND2,CSF2,DNMT1,ENTPD5,FOSL1,GRK6,HDAC1,IL10,IL6,PIAS3,PRPS2,PTGS2,SP3,TFRC,TNFSF11,TOB1,TP53,TSC22D3	196 (21)
filgrastim		biologic drug	Activated	2.509	2.509	1.63e-06	ADORA3,ATF3,ATP9A,BCL2L1,BIRC3,CD163,CD48,CDC42EP3,CHAF1A,DHRS9,E2F2,EGR2,EGR3,GADD45A,GOLIM4,IL10,MLXIP,NFKBIE,NR4A1,PARP14,PATZ1,PIM2,PSME2,PTGS2,RELB,RFX5,SMAD3,TRPM2,TRPS1
TP63		transcription regulator	Inhibited	-2.47	2.47	9.15e-06	ACTL6A,ADM,ATG4C,BCL2L1,BCL3,BHLHE40,CCND2,CDK17,CDKN1C,DNMT1,DOK1,DUSP10,DUSP6,FOSL1,GADD45A,IER3,IFT57,IKBKE,IL6,ITGB1,NFE2L3,PKLR,RACGAP1,RBBP8,RELB,SMAD3,TGFB1,TP53,TRAF4	196 (18)
erlotinib		chemical drug	Inhibited	-2.449	2.449	0.00774	BCL2L1,CSF2,IL11,IL6,LIF,RELB,TIRAP	185 (14)
5-O-mycolyl-beta-araf-(1->2)-5-O-mycolyl-alpha-araf-(1->1')-glycerol		chemical - endogenous non-mammalian	Inhibited	-2.449	2.449	0.0178	ATF3,BCL3,EBI3,EGR2,IER3,PTGS2
infliximab		biologic drug	Activated	2.433	2.433	0.00542	ADAM19,CCND2,LAG3,LTA,PTGS2,TNFRSF4	83 (7)
thapsigargin		chemical toxicant	Inhibited	-2.431	2.431	0.000118	ATF3,BCL2L1,BCL6,BIRC3,CHAC1,EGR2,GADD45A,HMGCR,IL6,INSIG1,LONP1,NR4A1,PPP1R15A,TGM2,TP53	208 (24)
miR-92a-3p (and other miRNAs w/seed AUUGCAC)		mature microRNA	Activated	2.429	2.429	0.000109	CCND2,CDKN1C,IL6,ITGA5,OSBPL8,TRAF4
MAPK14		kinase	Inhibited	-2.426	2.426	0.00265	DNMT3A,DUSP6,GADD45A,HMGCR,IL10,IL12A,IL6,PTGS2,TGFB1,TGM2,TP53,ZFP36	191 (18)
ECSIT		transcription regulator	Inhibited	-2.425	2.425	3.94e-05	BCL3,IER3,IL6,NFKBIE,PTGS2,RELB	139 (15)
IRF1	-0.536	transcription regulator	Inhibited	-2.425	2.425	6.23e-05	CASP7,CD274,IFIH1,IL10,IL12A,IL6,IRF1,IRF2,PSME2,PTGS2,TGFB1,TP53,TRIM21,TRIM22,UBD	149 (15)
calcimycin		chemical reagent	Inhibited	-2.425	2.425	0.000521	ATF3,CSF2,FOSL1,IL12A,IL6,LTA,NR4A1,PON2,PTGS2,TP53	163 (17)
SRF		transcription regulator	Inhibited	-2.425	2.425	0.00241	BCL2L1,CNN2,CYLD,EGR2,EGR3,EZR,FOSL1,GADD45A,ITGB1,NCOA7,NFATC2,NR4A1,PAFAH1B1,PTGS2,RAF1,RFX5,SINHCAF,TCF7	43 (6)
CD86		transmembrane receptor	Inhibited	-2.423	2.423	0.000175	BCL2L1,CD28,CSF2,EGR2,IL10,IL6,POU2F2	173 (20)
JUNB		transcription regulator	Inhibited	-2.421	2.421	0.013	ATF3,BCL3,CD274,CSF2,FOSL1,ID2,IL10,IL6,RELB
salicylic acid		chemical drug	Activated	2.418	2.418	0.00179	BCL2L1,CSF1,CSF2,IL6,PTGS2,TGFB1	154 (15)
TRADD		other	Inhibited	-2.414	2.414	4.91e-05	CSF2,DNMT1,IL6,IRF1,RIPK2,UBD	147 (18)
mir-181		microRNA	Activated	2.412	2.412	0.000626	CD163,CREB1,CYLD,DUSP6,IL6,PTGS2,TGM2	90 (7)
thioacetamide		chemical toxicant	Inhibited	-2.412	2.412	0.0221	BHLHE40,BIRC3,CHAF1A,HAT1,IER3,IL6,MCM6,PTGS2,RGCC,TES,TGFB1,TGM2
clozapine		chemical drug	Inhibited	-2.4	2.4	0.000693	HMGCR,HMGCS1,IL10,IL6,NR4A1,PEA15,SC5D	133 (17)
POU2F2	-0.406	transcription regulator	Inhibited	-2.4	2.4	0.024	BCL6,CCDC28B,DHRS9,IL10,IL12A,POU2F2
IL7		cytokine	Inhibited	-2.397	2.397	0.00099	BCL2L1,CCND2,CD274,CSF1,CSF2,E2F2,IL6,LIF,LTA,PIM2,TNFSF11	178 (16)
Ap1		complex	Inhibited	-2.396	2.396	0.000941	ATF3,CALM1 (includes others),CSF2,DNMT1,DUSP6,EZR,FOSL1,IL10,IL6,PTGS2,RELB,TGFB1	199 (19)
KITLG		growth factor	Inhibited	-2.395	2.395	0.00433	BCL2L1,CSF1,CSF2,CYTH1,HCK,ID2,IL10,IL11,IL6,IRF2,PTGS2,SMARCD2,TSC22D3,TXNIP	166 (20)
Ifnar		group	Inhibited	-2.393	2.393	0.0302	CD274,IFIH1,IL10,IL6,IRF1,TRIM21
camptothecin		chemical drug	Inhibited	-2.389	2.389	5.62e-09	ATF3,BCL2L1,BIRC3,CD47,CD48,CHAC1,CREB1,CSF1,CSF2,DGKZ,DUSP10,DUSP6,DYRK3,EGR2,GADD45A,IER5,IL12A,IL13RA1,IL6,INSIG1,IRF1,MEPCE,MRTFB,NFKBIE,NR4A1,PIK3CD,PTGER4,PTGS2,RHEB,RIPK2,RRM2B,SIPA1,TFRC,TGFB1,THBD,TOB1,TP53,TRAF3,TRAF4,TRAF5,TWF2	192 (15)
Nfat (family)		group	Inhibited	-2.389	2.389	1.36e-06	ATF3,CSF2,DHRS9,EGR2,IL10,LAG3,LTA,NCOA7,PDGFA,PTGS2,RELB,TCF7,TRAF3	182 (17)
APP		other	Inhibited	-2.386	2.386	0.00406	ADAM19,ADORA3,BCL2L1,CCND2,CSF1,CSF2,GNA12,HDAC1,HMGCR,HSP90AA1,IFIH1,IL10,IL6,ILK,IRF1,IRS2,LIF,PARP14,PDGFA,PEA15,PRMT1,PSEN2,PTGS2,RAD52,RASSF2,RNASEL,SAP30,SLC1A2,ST3GAL5,TGFB1,TP53,TPM3,TRAF3,TRIM21,TUFM,VASP,YWHAZ	181 (18)
RBPJ		transcription regulator	Activated	2.385	2.385	0.0344	CSF1,CSF2,GNA12,IL10,IL12A,IL6,LIF,RUNX3
Pkc(s)		group	Inhibited	-2.383	2.383	1.27e-07	ADM,ATF3,BCL2L1,EGR2,FOSL1,GADD45A,HMGCR,ID2,IL10,IL6,ITGA5,ITGB1,NR4A1,POU2F2,PPP1R15A,PTGS2,RGS2,SLC1A2,SLC6A9,TGFB1,ULBP1	206 (22)
bicuculline		chemical - endogenous non-mammalian	Inhibited	-2.383	2.383	0.000457	ATF3,DNMT3A,DUSP6,EGR2,NR4A1,PTGS2,ZDHHC9	200 (23)
IFNB1		cytokine	Inhibited	-2.378	2.378	7.8e-08	BCL2L1,BHLHE40,CD274,CD38,CSF2,EBI3,GLIS2,HMGCR,HMGCS1,IFIH1,IL10,IL12A,IL6,IRF1,MCM6,NFKBIE,NT5C3A,NUB1,PARP14,PTGS2,RIPK2,RNASEL,TNFRSF4,TRIM21,TRIM38	123 (15)
nelfinavir		chemical drug	Inhibited	-2.377	2.377	0.000143	ARHGEF2,ATF3,CHAC1,LONRF1,PPP1R15A,SLC1A4,SLC6A9,STK40,TSC22D3
FGFR1		kinase	Inhibited	-2.377	2.377	0.000526	CCND2,EBI3,IL11,IL6,LIF,NXF1,POU2F2,PTGS2,ULBP1	136 (17)
wortmannin		chemical - kinase inhibitor	Activated	2.372	2.372	6.84e-07	ATF3,BCL2L1,CCND2,CREB1,CSF1,CSF2,E2F2,EZR,GCLC,IL10,IL12A,IL6,IRF1,IRS2,NR4A1,PTGS2,TFRC,TNFSF11,TP53	182 (18)
TBK1		kinase	Inhibited	-2.369	2.369	0.0302	BCL2L1,IFRD2,IL12A,IL6,PTGS2,RGCC
Alpha catenin		group	Activated	2.36	2.36	0.0029	BCL2L1,BCL3,BIRC3,IL6,IRF1,ITGA5,PTGS2,RELB,TGM2	153 (11)
carbon tetrachloride		chemical toxicant	Inhibited	-2.359	2.359	0.000102	ATF3,BCL2L1,CASP7,CD38,GADD45A,GCLC,HSP90AA1,IL13RA1,IL6,ITGB1,NR4A1,PDGFA,PPP1R15A,PTGS2,SMAD3,TGFB1	168 (17)
Ifn		group	Inhibited	-2.35	2.35	0.000777	BCL6,IFIH1,IL10,IRF1,NUB1,RNASEL,TFRC,TP53,TRIM21,TRIM22	129 (16)
ATF4		transcription regulator	Inhibited	-2.347	2.347	0.000869	ATF3,CHAC1,ERO1A,GADD45A,IL6,PPP1R15A,PTGS2,SARS1,SHMT2,SLC1A4,SLC6A9,STK40,TNFSF11	124 (9)
mycophenolic acid		chemical drug	Inhibited	-2.345	2.345	0.000228	ADM,ATF3,BIRC3,CCND2,CD274,ID2,IL6,PTGS2,SNAPC1	156 (17)
garcinol		chemical - endogenous non-mammalian	Activated	2.345	2.345	0.000324	BCL2L1,BCL6,MED14,MLLT6,NFE2L1,PIM2,RAB9A,RELB,ZFP36	92 (7)
histamine		chemical - endogenous mammalian	Inhibited	-2.339	2.339	0.00476	BCL2L1,CSF2,IL10,IL6,NR4A1,PTGS2,TNFSF11	147 (22)
SASH1		other	Inhibited	-2.333	2.333	5.59e-05	CCND2,HDAC1,IL12A,IL6,IRF1,LTA,PTGS2,SAP30,TRIM21	92 (7)
TLR7		transmembrane receptor	Inhibited	-2.325	2.325	0.000305	ATF3,CD274,CD38,FOSL1,HIVEP2,IER3,IL10,IL12A,IL6,INPP5D,IRF1,LTA,TP53,TRIM38,TRPM2	131 (17)
calcitriol		chemical drug	Activated	2.325	2.325	0.000424	ADAM19,BCL2L1,BCL3,CASP7,CHAF1A,CSF1,CSF2,DUSP10,GADD45A,GEM,GIT1,HDAC1,ID2,IER3,IL10,IL12A,IL6,PDGFA,PTGS2,RACGAP1,RGCC,RXRA,TCF19,TGFB1,THBD,TNFSF11,TP53,TXNIP,UMPS	203 (19)
CHUK		kinase	Inhibited	-2.322	2.322	0.000249	ATF3,BCL2L1,CSF1,CSF2,DNMT1,DUSP6,HSP90AA1,IL10,IL11,IL6,KLF10,MXD1,PTGS2,RELB,TP53	151 (13)
SYK		kinase	Inhibited	-2.307	2.307	1.91e-05	BIRC3,CREB1,CSF2,FOSL1,GADD45A,IL10,IL6,IRF1,NFATC2,RGCC,TGFB1,TSC22D3	188 (15)
FOXL2		transcription regulator	Inhibited	-2.307	2.307	2.73e-05	ATF3,IER3,IL11,IL12A,LIF,NFATC2,PPP1R15A,PTGS2,RGS2
CD40LG		cytokine	Inhibited	-2.3	2.3	4.41e-12	ARMC6,ATF3,BCL2L1,BCL6,BIRC3,CD38,CSF1,E2F2,EBI3,GADD45A,HSP90AA1,ID2,IL10,IL12A,IL13RA1,IL6,IRF1,IRF2,LTA,NFKBIE,PSME2,PTGS2,RAB9A,RASSF2,RELB,RGS2,RUNX3,STK4,TFRC,TGM2,TNFSF11,TNFSF9,TP53,TRAF3,TRAF4,TRAF5,UBD	158 (14)
AG490		chemical - kinase inhibitor	Activated	2.283	2.283	0.0264	BCL2L1,BIRC3,IL6,IRF1,LMO2,PTGS2
ANGPT2		growth factor	Inhibited	-2.263	2.263	0.00679	ARHGEF2,BCR,CD163,HMGCS1,HSP90AA1,IL10,IL6,PTGS2,TMEM41B,TNFSF11,TP53,TXNIP	197 (20)
TLR2		transmembrane receptor	Inhibited	-2.259	2.259	0.000912	ATF3,CSF2,CYLD,EBI3,GADD45A,IL10,IL6,IRF1,PTGS2,SIN3A,TGFB1,TP53,TRIM38	101 (14)
IL4		cytokine	Inhibited	-2.253	2.253	3.49e-09	ADAM19,ARMC6,BCL2L1,BCL3,BCL6,BHLHE40,CCND2,CD163,CD274,CD38,CLCN3,CRADD,CSF1,CSF2,CYTH1,DENND4A,EGR2,FADS1,HCK,HDAC1,HMGCR,HTRA2,IER3,IFIH1,IL10,IL12A,IL13RA1,IL6,IRF1,ITGB1,LIF,LTA,NAB2,NFATC2,NT5C3A,PIM2,PLCD1,POU2F2,PRMT1,PTGS2,SEC24A,SLC25A25,SNX8,STK4,TCF7,TES,TFRC,TGFB1,TGM2,THBD,THOP1,TNFRSF4,TNFSF11,TP53,TRAF3,TWSG1,ZFP36	176 (14)
TNFSF13B		cytokine	Inhibited	-2.252	2.252	0.000244	BCL2L1,BCL6,CCND2,CSF2,IL10,PIM2,RELB,TP53	116 (17)
cobalt chloride		chemical reagent	Inhibited	-2.249	2.249	0.00103	ADM,ATP7A,BACH1,BHLHE40,CD274,PTGS2,TFRC,TP53	184 (20)
IL15		cytokine	Inhibited	-2.241	2.241	0.000102	BCL2L1,CALM1 (includes others),CCND2,CD274,CD28,CD38,CSF1,CSF2,EGR2,HAT1,IL10,IL6,IRF1,ITGB1,ITGB5,LIF,LTA,MTA2,PFN1,RBBP8,SMAD3,TCF7,TFRC,TNFSF11,ZFP36	157 (14)
CHD1		enzyme	Inhibited	-2.236	2.236	4.13e-05	CSF2,IER3,IL6,LIF,PTGS2
DUSP5		phosphatase	Activated	2.236	2.236	9.73e-05	CSF2,EGR3,ID2,IL11,ZFP36
A-Fos		chemical reagent	Activated	2.236	2.236	0.000125	CSF2,DUSP6,EPOP,IER3,TNFRSF4
ZNF281		transcription regulator	Activated	2.236	2.236	0.000732	GADD45A,IL11,IL6,PTGS2,XRCC3
SU6656		chemical toxicant	Activated	2.236	2.236	0.00151	ADM,ATF3,CSF1,IER3,PTGS2	170 (21)
ARHGAP21		other	Inhibited	-2.236	2.236	0.00381	IL12A,IRF1,LTA,PTGS2,TRIM21
GPER1		G-protein coupled receptor	Inhibited	-2.236	2.236	0.0135	ATF3,BHLHE40,PPP1R15A,PTGER4,ZFP36
dalfampridine		chemical drug	Inhibited	-2.236	2.236	0.0154	ATF3,DUSP6,EGR2,NR4A1,PTGS2
MAP2K4		kinase	Inhibited	-2.234	2.234	7.85e-05	ATF3,BCL2L1,BIRC3,GADD45A,IL6,PTGS2,TGFB1,TP53	165 (14)
hydrogen peroxide		chemical - endogenous mammalian	Inhibited	-2.233	2.233	1.11e-05	ATF3,BCL2L1,BIRC3,CSF1,DNMT1,DUSP10,DUSP8,EZR,FOSL1,GADD45A,GCLC,HMGCR,IER5,IL10,IL6,INSIG1,MFN2,NR4A1,PTGER4,PTGS2,PTMA,RUNX3,SC5D,TFRC,TGM2,TNFSF11,TP53,TRAF4,TXNIP,UNG	178 (18)
NfkB-RelA		complex	Inhibited	-2.233	2.233	0.000199	BCL2L1,CSF2,IL10,IL6,PTGS2
fingolimod		chemical drug	Activated	2.233	2.233	0.000807	BCL2L1,CD274,CSF2,FOSL1,IL10,IL12A,IL6,TGFB1	158 (21)
glucocorticoid		chemical drug	Activated	2.223	2.223	0.000434	BCL3,CD163,CRY1,CSF1,CSF2,IL10,IL11,IL6,INPP5D,LAG3,LTA,PTGS2,RRM2B,TGFB1,TNFSF11,TP53,TSC22D3,TXNIP	168 (15)
VTN		other	Inhibited	-2.222	2.222	0.00115	BCL2L1,BHLHE40,ITGA5,ITGB1,PTGS2	198 (19)
EIF2AK3		kinase	Inhibited	-2.221	2.221	1.53e-10	ATF3,BIRC3,CLCN3,ERO1A,FOSL1,GADD45A,IL6,LONP1,PON2,PPP1R15A,RELB,RNASEL,SARS1,SHMT2,SLC1A4,TP53,TXNIP,ZFP36	199 (20)
anisomycin		chemical - endogenous non-mammalian	Inhibited	-2.219	2.219	5.31e-05	ATF3,BCL2L1,DUSP8,HDAC1,IL10,IL6,IRF1,NR4A1	153 (21)
Pro-inflammatory Cytokine		group	Inhibited	-2.219	2.219	0.000244	ADM,CD47,CSF2,ENPP1,GCLC,IL6,NR4A1,UBD	124 (15)
HBB		transporter	Activated	2.219	2.219	0.000582	CSF1,CSF2,IL10,IL6,LIF,TGFB1	120 (11)
collagenase		group	Inhibited	-2.219	2.219	0.000993	ADM,FOSL1,IER3,IL6,IRF1	146 (10)
ARNT		transcription regulator	Inhibited	-2.219	2.219	0.00307	ADM,BHLHE40,CCND2,ERO1A,ID2,IL10,IRS2,TFRC,TP53	212 (20)
MSTN		growth factor	Inhibited	-2.219	2.219	0.0266	IL6,KLF10,SMAD3,SMAD9,TGFB1
CpG oligonucleotide		chemical drug	Inhibited	-2.218	2.218	5.23e-05	CD274,CSF2,DNMT1,ELOVL5,IL10,IL12A,IL6,INPP5D,MCM6,PTGS2,SC5D,SLC46A1,TFRC,VASP	131 (15)
PS-1145		chemical - kinase inhibitor	Activated	2.213	2.213	7.45e-05	CSF2,EBI3,IL6,IRF1,PTGS2	147 (13)
Collagen type I (complex)		complex	Inhibited	-2.213	2.213	0.00627	CSF2,IL6,ITGB1,PTGS2,TGFB1,TP53	178 (17)
chloropromazine		chemical drug	Inhibited	-2.207	2.207	0.000512	HMGCR,HMGCS1,IL10,NR4A1,SC5D,TSC22D3	129 (10)
EBI3	-0.416	cytokine	Inhibited	-2.207	2.207	0.0117	CCND2,CD274,IL10,IRF1,LAG3
RAC1		enzyme	Inhibited	-2.204	2.204	0.000597	ATF3,BCL2L1,BCL6,CYLD,FOSL1,IL10,IL6,ITGB1,PTGS2,TGFB1	173 (19)
apigenin		chemical - endogenous non-mammalian	Activated	2.2	2.2	0.00019	BCL2L1,CCND2,GCLC,HDAC1,IL10,IL6,LTA,PTGS2,TP53	155 (17)
bufalin		chemical reagent	Activated	2.2	2.2	0.000855	BCL2L1,ILK,TIAM1,YWHAQ,YWHAZ
PRKD1		kinase	Inhibited	-2.2	2.2	0.00614	CCND2,IL10,IL6,NR4A1,PTGS2	191 (20)
platelet activating factor		chemical - endogenous mammalian	Inhibited	-2.2	2.2	0.0101	EGR2,IL10,IL6,NR4A1,PTGS2
JAK1		kinase	Inhibited	-2.2	2.2	0.0281	BCL3,IL10,IL11,IRF1,LIF
THPO		cytokine	Inhibited	-2.2	2.2	0.0389	BCL2L1,BIRC3,CCND2,E2F2,IL6,IRF1
CD14		transmembrane receptor	Inhibited	-2.195	2.195	0.00284	IL10,IL13RA1,IL6,ITGB1,PTGS2,TGFB1	145 (20)
RAS		group	Inhibited	-2.187	2.187	2.53e-05	ARHGEF2,BCL2L1,CD274,CSF2,FOSL1,IL11,IL6,IRF1,LIF,PDGFA,PTGS2,TGM2,TP53	174 (15)
LTA	-0.815	cytokine	Inhibited	-2.186	2.186	0.000841	IL10,IL6,ITGA5,ITGB1,LTA,PTGS2	155 (17)
MAP3K1		kinase	Inhibited	-2.186	2.186	0.00197	ATF3,BIRC3,CSF2,PTGS2,TGFB1,TP53	154 (16)
INSIG1	0.723	other	Activated	2.186	2.186	0.0405	FADS1,HMGCR,HMGCS1,IL6,IRS2,TGFB1
STING1		other	Inhibited	-2.184	2.184	0.0135	CSF2,IL10,IL12A,IL6,LIF
bardoxolone methyl		chemical drug	Activated	2.183	2.183	7.42e-05	BCL2L1,BIRC3,IL10,IL6,PTGS2,SP3	168 (18)
ATM		kinase	Inhibited	-2.176	2.176	9.53e-06	BCL2L1,DUSP10,GADD45A,HSP90AA1,IL6,IRF1,PSME2,TGM2,TNFSF9,TP53	158 (16)
DDX58		enzyme	Inhibited	-2.176	2.176	0.0297	GEM,IFIH1,IL6,IRF1,PTGS2
TNFSF14		cytokine	Inhibited	-2.171	2.171	0.000855	BCL2L1,BIRC3,CSF2,IL6,TGFB1	170 (15)
HGF		growth factor	Inhibited	-2.17	2.17	2.73e-07	ATF3,BCL2L1,BIRC3,CALM1 (includes others),CCL14,CD28,CRY1,CSF1,CSF2,DDX3X,DUSP6,FOSL1,GEM,IL10,IL11,IL6,INSIG1,ITGB1,LTA,MID1,NAB2,NR4A1,PDGFA,PIM2,PTGS2,PTPN2,RGS2,SLC1A2,TGFB1,THBD,TP53,TRIP10,YWHAZ	183 (14)
telmisartan		chemical drug	Activated	2.169	2.169	0.0144	CD163,IL6,PRMT1,PTGS2,TGFB1
IRF7		transcription regulator	Inhibited	-2.164	2.164	0.0011	BCL2L1,IFIH1,IL12A,IRF1,NT5C3A,PARP14,PSME2,RIPK2,SAP30,TPST1,TRIM21,TRIM22	140 (17)
CpG ODN 1668		chemical reagent	Inhibited	-2.164	2.164	0.0135	BCL2L1,IL10,IL12A,IL6,PTGS2
cigarette smoke		chemical toxicant	Inhibited	-2.162	2.162	6.34e-05	ADM,BCL2L1,CSF2,DFFB,DNMT1,FOSL1,GCLC,HSP90AA1,IL10,IL6,P2RY13,PTGS2,RUNX3,SLC1A4,SLC6A9,TGFB1,TP53,TTC3	202 (20)
kainic acid		chemical toxicant	Inhibited	-2.158	2.158	0.00058	ATF3,BCL2L1,EGR2,EGR3,FOSL1,LMO2,NR4A1,PIM3,PPP1R15A,PTGS2,RGS2,TP53	150 (19)
TRAF3IP2		other	Inhibited	-2.152	2.152	0.0329	CSF1,CSF2,IL6,TGFB1,TRAF4
imiquimod		chemical drug	Inhibited	-2.142	2.142	0.000141	BCL10,CD274,ERCC4,FOSL1,IL10,IL12A,IL6,PTGS2,SLC46A1,TGFB1	184 (18)
CpG ODN 1826		chemical reagent	Inhibited	-2.142	2.142	0.0481	CD274,IL10,IL6,PARP14,RGS2
THRB		ligand-dependent nuclear receptor	Activated	2.138	2.138	0.0393	BCL3,BIRC3,CCND2,CSF2,FOSL1,IL6,ILK,NR4A1,PTGS2,TGFB1,TNFSF11,TP53
TNFAIP3		enzyme	Activated	2.137	2.137	3.52e-06	BCL2L1,BIRC3,CSF1,CSF2,IL10,IL6,TFRC,TGFB1,TRAF3	157 (14)
bromobenzene		chemical toxicant	Activated	2.137	2.137	0.000299	GADD45A,GCLC,HMGCS1,HSP90AA1,LONP1,PPP1R15A,UBD,YWHAQ
CREB1	-0.214	transcription regulator	Inhibited	-2.135	2.135	8.32e-05	ADM,AKAP1,ATF3,BCL2L1,BHLHE40,CREB1,EBI3,EGR2,GADD45A,GEM,GHSR,HMGCR,HMGCS1,IER3,IL10,IL6,IRS2,MCM6,NAB2,NR4A1,PIM3,PPP1R15A,PTGS2,RGS2,RHEB,TFRC,THOP1,TNFSF11,TRPS1,ZFP36	198 (21)
mir-25		microRNA	Activated	2.126	2.126	1.51e-07	E2F2,GADD45A,IL6,ITGA5,REV3L,SCAF11,TOB1,TP53,TRAF3	157 (15)
HRAS		enzyme	Inhibited	-2.123	2.123	1.3e-05	ADM,ADRA2C,BCL2L1,BIRC3,CCND2,CNN2,CREB3,CSF1,CSF2,DNMT1,DOK1,DUSP6,ENPP1,FOSL1,HSP90AA1,ID2,IL13RA1,IL6,ILK,ITGA5,ITGB1,ITGB5,LASP1,LATS2,LRR1,PDGFA,PFN1,PIP5K1A,PTGS2,RAF1,SMAD3,SP3,TGFB1,TGM2,TNFSF11,TP53	193 (16)
CRNDE		other	Inhibited	-2.121	2.121	1.98e-06	BCL2L1,DUSP10,DUSP6,DUSP8,NR4A1,PDGFA,TGFB1,TIAM1
JAK2		kinase	Inhibited	-2.121	2.121	0.000101	ACTN1,BCL2L1,CCND2,CSF2,IL6,IRF1,ITGA5,LMO2,NR4A1,PFN1,PTGS2,TGM2,TP53	173 (20)
DOCK8		other	Inhibited	-2.121	2.121	0.000271	CCND2,HDAC1,IL6,IRF1,LTA,PTGS2,SAP30,TRIM21
NR3C1		ligand-dependent nuclear receptor	Activated	2.12	2.12	4.58e-11	ABI1,ACTN1,ADM,BCL10,BCL2L1,BCL6,BHLHE40,BIRC3,CASP7,CD38,CD47,CDC42EP3,CDKN1C,CSF2,GADD45A,GEM,HDAC1,IER3,IFIH1,IL10,IL11,IL12A,IL6,IRF1,ITGB6,LIF,MAX,PDGFA,PEA15,PIK3CD,PIM3,PPP1R15A,PTGS2,RAF1,RGS2,RIPK2,SERTAD2,TCF19,TGFB1,THBD,TM2D3,TNFSF11,TNFSF9,TP53,TRAF3,TRAF4,TRAF5,TSC22D3,YWHAZ	231 (17)
FAS		transmembrane receptor	Activated	2.119	2.119	1.98e-07	BCL2L1,BIRC3,CD48,CREB1,CSF1,DGKZ,DUSP10,DYRK3,EGR2,IER3,IL10,IL13RA1,IL6,INPP5D,IRF1,NFKBIE,NR4A1,PIK3CD,PPP1R15A,PTGER4,RHEB,SIPA1,TFRC,TGFB1,THBD,TRAF3,TWF2,ZFP36	178 (15)
15-deoxy-delta-12,14 -PGJ 2		chemical - endogenous mammalian	Activated	2.117	2.117	0.00019	BCL2L1,BIRC3,CCND2,CSF2,E2F2,GADD45A,GCLC,IL10,IL6,IRF1,MXD1,PTGS2,TNFSF11,TP53	124 (17)
EGR2	-0.497	transcription regulator	Inhibited	-2.112	2.112	0.00216	BCL6,BHLHE40,EGR2,HMGCR,ID2,IL10,LAG3,NAB2,TFRC,TNFSF11,WBP4	187 (15)
IL18		cytokine	Inhibited	-2.099	2.099	4.87e-05	ADAM19,ATF3,BCL2L1,BCL6,CSF1,CSF2,IL10,IL12A,IL6,INPP5D,IRF1,LIF,PTGS2,SMAD3,TNFSF11	129 (13)
NS-398		chemical reagent	Activated	2.09	2.09	0.0374	EGR2,IL10,IL6,PTGS2,TFRC,TP53
paclitaxel		chemical drug	Inhibited	-2.089	2.089	1.08e-08	ARHGEF2,ATF3,BCL2L1,BHLHE40,BIRC3,CD274,CD47,CDC42EP3,CNP,CSF2,DNMT1,DUSP10,DUSP6,FAM53B,FOSL1,HPSE,IER3,IL10,IL12A,IL6,ITGA5,ITGB5,PNKD,PTGS2,RAF1,THBD,TP53	204 (17)
DDIT3		transcription regulator	Inhibited	-2.085	2.085	6.36e-06	ATF3,CHAF1A,ERO1A,IL12A,IL6,PPP1R15A,RUNX3,SARS1,TGM2,TSC22D3,TXNIP,UNG,ZNF827	129 (11)
galactosylceramide-alpha		chemical reagent	Inhibited	-2.081	2.081	3.5e-05	CSF2,EBI3,EGR2,IL10,IL12A,IL6,IRF1,TGFB1	169 (18)
INS		other	Inhibited	-2.076	2.076	0.000685	ADM,BCL2L1,EGR2,FOSL1,HMGCR,IER3,IL6,IRS2,NR4A1,PTGS2,TGFB1,TP53	187 (22)
Sb202190		chemical - kinase inhibitor	Activated	2.073	2.073	0.0158	CCND2,CSF2,EBI3,IL10,IL12A,IL6,PTGS2,TP53
PTH		other	Inhibited	-2.067	2.067	0.00104	BHLHE40,CSF1,EGR2,IL11,IL6,NR4A1,PDGFA,PTGS2,RGS2,SMAD3,TGFB1,TNFSF11	156 (21)
4-hydroxytamoxifen		chemical drug	Inhibited	-2.058	2.058	0.00186	AKAP1,ATF3,BCL2L1,BHLHE40,IER3,IL10,IL6,PPP1R15A,PTGER4,RIOX2,TP53,ZFP36	156 (21)
H89		chemical - kinase inhibitor	Activated	2.056	2.056	2.25e-05	BCL2L1,CREB1,EGR2,EGR3,HDAC1,IL10,IL11,IL6,NFATC2,NR4A1,PPP1R16B,PTGS2,SMAD3,TNFSF11	156 (19)
ERK1/2		group	Inhibited	-2.055	2.055	0.0393	BCL2L1,BIRC3,CCND2,CSF2,EZR,FOSL1,IL10,IL11,IL12A,IL6,IRS2,PTGER4,PTGS2
GnRH-A		chemical reagent	Inhibited	-2.054	2.054	0.000364	ATF3,EGR2,FOSL1,NR4A1,PPP1R15A,RFX2,RGS2,ZFP36	182 (20)
EGR1		transcription regulator	Inhibited	-2.039	2.039	1.05e-06	ATF3,CASP7,CCND2,CSF1,EGR2,FOSL1,GADD45A,HMGCR,HPSE,MXD1,NAB2,NR4A1,PDGFA,PTGS2,TGFB1,TIAM1,TNFSF11,TP53	220 (20)
ELAVL1		other	Inhibited	-2.03	2.03	0.00165	ATF3,BCL2L1,CALM1 (includes others),DNMT3A,IFIH1,IL6,IRF1,NXF1,PTGS2,PTMA,TP53,TSC22D3,ZFP36	167 (18)
Tlr		group	Inhibited	-2.027	2.027	0.00231	BCL6,CSF2,ID2,IL10,IL12A,IL6,IRF1,PTGS2,ZBTB46	138 (16)
estrogen		chemical drug	Inhibited	-2.023	2.023	0.000802	BCL3,DNMT1,HMGCR,IL10,IL6,ITGA5,ITGB1,LIF,NR4A1,PTGS2,PTMA,RAF1,SMAD3,TNFSF11,TP53,UNG,ZFP36	189 (19)
PRKCQ		kinase	Inhibited	-2.013	2.013	1.85e-05	BCL2L1,EZR,FOSL1,IL10,IL6,ITGB1,TNFRSF4	190 (21)
doxorubicin		chemical drug	Inhibited	-2.012	2.012	0.000105	ADM,ATF3,BCL2L1,BHLHE40,BIRC3,CD274,CD47,DNMT1,DNMT3A,E2F2,GADD45A,GCLC,HDAC1,ID2,IER3,IRF1,KMT5A,PIK3CD,PTGS2,RRM2B,SMAD3,TES,TGFB1,TNFSF11,TP53	207 (15)
IL22		cytokine	Inhibited	-2.008	2.008	0.0194	BCL2L1,BCL3,CD274,IL10,IL6,PDGFA,PTGS2,TNFSF11
gentamicin		chemical drug	Inhibited	-2	2	0.000384	ACAA1,ATF3,CDK13,EAF1,GADD45A,HIVEP2,HSP90AA1,IL10,IRF1,MCM6,PAFAH1B1,PELO,RGCC,TFRC,TGFB1,TP53	147 (11)
PPP2R5C		other	Activated	2	2	0.000649	BCL2L1,BCL3,BIRC3,RELB	156 (12)
Tnf receptor		group	Inhibited	-2	2	0.00181	IL10,IL6,TGFB1,UBD	184 (19)
SH3TC2		other	Inhibited	-2	2	0.00514	EGR2,HMGCR,HMGCS1,SC5D
betulinic acid		chemical drug	Activated	2	2	0.00734	BCL2L1,IL6,PTGS2,SP3	155 (18)
MARK2		kinase	Inhibited	-2	2	0.0082	IL12A,IRF1,LTA,PTGS2	142 (11)
miR-450a-5p (and other miRNAs w/seed UUUGCGA)		mature microRNA	Activated	2	2	0.0111	ILK,ITGA5,ITGB1,TGFB1
CD2		transmembrane receptor	Inhibited	-2	2	0.0189	CD48,CSF2,IL10,TP53
EFNA4		kinase	Activated	2	2	0.0189	DUSP6,FOSL1,IRF1,ITGB6
EFNA3		kinase	Activated	2	2	0.0204	DUSP6,FOSL1,IRF1,ITGB6
EFNA5		kinase	Activated	2	2	0.0238	DUSP6,FOSL1,IRF1,ITGB6
EPHB6		kinase	Activated	2	2	0.0255	CSF2,IL10,IL6,TGFB1
H2AB3 (includes others)		other	Inhibited	-2	2	0.0356	ATF3,CDKN1C,CHAC1,DHRS9
PTPRJ		phosphatase	Inhibited	-2	2	0.0402	IL12A,IL6,LTA,PTGS2
fluticasone propionate		chemical drug		1.994	1.994	0.000341	ADM,ADORA3,CD163,CSF2,EBI3,IL10,IRS2,MDFIC,TGFB1,TGM2,TPM3,TPST1,TSC22D3	189 (12)
MRTFA	0.25	transcription regulator		-1.993	1.993	0.00178	ARHGEF11,BCL2L1,CDC42EP3,CNN2,EGR3,GADD45A,ITGA5,ITGB1,PFN1,PTGS2,RHOBTB1,SLC1A2	91 (9)
IFNGR1		transmembrane receptor		-1.992	1.992	0.0255	BCL6,CD38,IL6,IRF1
C5		other		-1.982	1.982	0.000649	BCL2L1,IL10,IL6,ITGB1	157 (16)
W7		chemical reagent		1.982	1.982	0.00151	BIRC3,IL10,IL6,NR4A1	183 (21)
LONP1	0.112	peptidase		1.982	1.982	0.0113	CHAC1,PFN1,PTGS2,SARS1,TPM3,TUFM
RPS6KB1		kinase		-1.982	1.982	0.0204	BCL2L1,HMGCR,IL10,TP53
IFNE		cytokine		-1.982	1.982	0.0204	IFIH1,IL10,PTGER4,PTGS2
HBEGF		growth factor		-1.982	1.982	0.0221	BHLHE40,CCND2,ITGB1,PTGS2
Klrk1		transmembrane receptor		-1.981	1.981	0.0111	CSF1,CSF2,IL10,LAG3
STIM1		ion channel		-1.98	1.98	2.97e-05	BCL2L1,GCLC,IL10,IL6,NFATC2	179 (20)
calcipotriene		chemical drug		-1.98	1.98	0.00296	FOSL1,IL10,IL6,PTGS2	200 (20)
KN-62		chemical - kinase inhibitor		1.98	1.98	0.00343	ATF3,IL6,PPP1R15A,PTGS2	156 (20)
JAK inhibitor I		chemical - kinase inhibitor		1.98	1.98	0.00452	BCL2L1,CCND2,CD38,PTGS2	132 (17)
U73122		chemical reagent		1.98	1.98	0.0221	CCND2,E2F2,NR4A1,PTGS2
IL12 (complex)		complex		-1.979	1.979	1.51e-05	BCL2L1,BCL3,CD28,CSF1,CSF2,EBI3,ERCC4,IFIH1,IL10,IL12A,IL6,IRF1,LTA,PTGS2,SMAD3,TFRC,TGFB1	133 (13)
PRKCE		kinase		-1.979	1.979	0.00294	BCL2L1,BIRC3,CSF2,IL6,PDGFA,PTGS2,RGS2	154 (16)
mir-146		microRNA		1.976	1.976	0.0255	IL10,IL6,MTA2,PTGS2
CYLD	-0.241	transcription regulator		-1.974	1.974	0.0147	IL10,IL6,RELB,TGFB1
TANK		other		1.969	1.969	0.00194	DNMT3A,IL6,LTA,PTGS2,RGCC	178 (17)
PRKCI		kinase		-1.969	1.969	0.00582	EZR,IL10,IL6,PTGS2	186 (21)
tempol		chemical drug		1.969	1.969	0.0134	BCL2L1,PTGS2,TGFB1,TP53
anandamide		chemical - endogenous mammalian		-1.969	1.969	0.016	IL10,IL6,PTGS2,TP53
lipid A		chemical toxicant		-1.967	1.967	0.0238	IL10,IL6,ITGA5,VASP
C5		cytokine		-1.966	1.966	0.000939	ATF3,BCL6,CSF1,CSF2,IL10,IL12A,IL6,PPP1R15A,TGFB1,ZFP36	139 (16)
pentoxifylline		chemical drug		1.965	1.965	0.0174	BCL2L1,IL10,IL6,TGFB1
KLF4		transcription regulator		-1.965	1.965	0.0188	BCL2L1,CCND2,CDKN1C,CHST15,GADD45A,IER5,IL10,IL6,RYBP,TGFB1,THBD,TNFSF11,TP53,TWSG1
TLR7/8		group		-1.964	1.964	0.0174	GEM,IL10,PPP1R15A,PTGS2
dextran sulfate		chemical drug		-1.963	1.963	0.0229	CHAF1A,CSF2,IL10,IL11,IL12A,IL6,MCM6,NFATC2,PDGFA,PTGS2,RACGAP1,TGM2,UBD
miR-24-3p (and other miRNAs w/seed GGCUCAG)		mature microRNA		1.961	1.961	0.00655	E2F2,IL6,SMAD3,TGFB1
triflusal		chemical drug		1.96	1.96	0.00102	CSF1,CSF2,PTGS2,TGFB1	74 (7)
stearic acid		chemical - endogenous mammalian		-1.96	1.96	0.00514	ATF3,IL10,IL6,PTGS2	132 (15)
RPSA		translation regulator		1.96	1.96	0.00582	CSF2,IL6,PTGS2,RELB	151 (14)
thalidomide		chemical drug		1.96	1.96	0.0134	BCL2L1,BIRC3,IL6,TGFB1
FCER1G		transmembrane receptor		-1.955	1.955	0.016	CSF2,IL10,IL6,PTGS2
CLEC7A		transmembrane receptor		-1.954	1.954	0.00655	IL10,IL12A,IL6,PTGS2	170 (22)
Aldose Reductase		group		-1.951	1.951	0.00151	BCL2L1,CSF2,IL10,IL6	169 (18)
calphostin C		chemical - kinase inhibitor		1.951	1.951	0.00627	BCL2L1,CSF2,IL6,POU2F2,PTGS2,TP53	139 (18)
stallimycin		biologic drug		-1.949	1.949	0.0255	CSF1,IFIH1,IL6,IRF1
AVP		other		-1.949	1.949	0.0293	ADM,ATF3,IL6,TGFB1
bromodeoxyuridine		chemical drug		-1.949	1.949	0.0402	CSF1,IFIH1,IL6,IRF1
ICOSLG/LOC102723996		other		-1.944	1.944	0.00044	CD28,CSF2,IL10,IL6,TGFB1	143 (17)
MAP2K1/2		group		-1.942	1.942	0.00316	ATF3,CCND2,EGR2,FOSL1,GCLC,IL10,PDGFA	185 (19)
Ciap		group		1.941	1.941	0.00253	BCL2L1,CSF2,IL10,IL6	176 (13)
PLG		peptidase		-1.941	1.941	0.00274	CNN2,CSF1,IL6,PIP5K1A,PTGS2,RALA,TNFSF11	124 (17)
PIM1		kinase		-1.937	1.937	0.000366	BCL2L1,CCND2,FOSL1,ID2,IL10,IL6,TP53	207 (22)
RAF1	-0.123	kinase		-1.936	1.936	6.93e-06	BCL6,CSF2,DUSP6,EGR3,IER3,IL10,IL12A,IL6,ITGB1,ITGB5,LIF,MXD1,PTGS2,SLC26A2,TGM2,TIAM1,TXNIP,ZFP36L2	195 (20)
BAPTA-AM		chemical reagent		1.935	1.935	0.0313	ATF3,IL6,NR4A1,PTGS2
TLR5		transmembrane receptor		-1.934	1.934	0.0134	ATF3,CSF2,IL10,IL6
MMP1		peptidase		-1.934	1.934	0.0426	MTA2,PDGFA,PTGS2,TGFB1
MOG		other		-1.933	1.933	0.0109	CD274,CSF2,IL10,IL6,TGFB1
PGR		ligand-dependent nuclear receptor		-1.932	1.932	7.8e-05	BCL2L1,BCL6,BIRC3,CDKN1C,EZR,IER3,IRS2,ITGB1,NSUN5,PDGFA,PIM2,PTGS2,RAB9A,RASSF2,SNAPC1,TNFSF11,TRAF5,TSC22D3,VASP	219 (19)
cinnamaldehyde		chemical toxicant		1.929	1.929	6.87e-05	BCL2L1,DUSP6,GCLC,IL10,INSIG1,PTGS2,TP53,TXNIP,UGP2,UNG	169 (18)
candesartan		chemical drug		1.929	1.929	0.0356	ADM,CREB1,IL6,TGFB1
MALP-2s		chemical reagent		-1.927	1.927	0.00452	CYLD,IL10,IL6,PTGS2	164 (18)
PTX3		other		1.916	1.916	0.00655	EGR2,EGR3,IL6,TRAF3	137 (12)
F2R		G-protein coupled receptor		-1.915	1.915	0.0132	EGR3,GNA12,IL6,NR4A1,PTGS2,TGM2,TP53
FGF1		growth factor		-1.912	1.912	0.0122	DNMT1,DUSP6,GCLC,IL6,PDGFA,PTGS2,TGFB1,TGM2
E2F1		transcription regulator		-1.909	1.909	2.54e-06	ATAD2,BCL2L1,CALM1 (includes others),CASP7,CCND2,CDKN1C,CRADD,DNMT1,DUSP10,E2F2,EGR2,ILK,IRS2,KCNA3,MCM6,MFAP1,PRPS2,RACGAP1,RAD52,RBBP8,REV3L,RYBP,SERTAD2,SINHCAF,TGFB1,TNFSF9,TP53,TRAF3,UMPS,UNG,ZFP36	202 (17)
EIF2AK2		kinase		-1.908	1.908	0.00276	ATF3,BCL2L1,BHLHE40,IL6,IRF1,IRS2,PPP1R15A,TP53	132 (20)
PPARD		ligand-dependent nuclear receptor		1.891	1.891	0.00166	ACAA1,ADPGK,BCL2L1,CCND2,ECI2,IKBKE,IL10,IL12A,IL6,ILK,PKLR,PTGS2,RAB9A,ST3GAL5,TP53	144 (20)
IKZF2		transcription regulator		1.89	1.89	2.71e-05	CD28,CSF2,IL10,IRF1,LAG3,NR4A1,RUNX3
TAL1		transcription regulator		1.89	1.89	0.0222	BCL6,CYLD,ID2,LRR1,MPND,PTGER4,TCF7,TOB1,TRAF3,TTC3,ZNF827
mir-15		microRNA		1.887	1.887	0.00673	CCND2,IL6,LATS2,PTGS2,RAF1,TP53	152 (15)
aldosterone		chemical - endogenous mammalian		-1.884	1.884	0.00168	ADM,IL10,IL6,IRS2,NFATC2,PDGFA,PIK3CD,PTGS2,RGS2,TGFB1,TSC22D3	192 (22)
imatinib		chemical drug		1.879	1.879	0.000566	ATP1B2,BCL2L1,BCR,CASP7,CCND2,CD274,CSF2,GADD45A,HAT1,HTRA2,IL6,IRF1,LMO2,NDUFA6,NDUFC2,NFE2L1,RAF1,TFRC,TGFB1	159 (14)
IRF3		transcription regulator		-1.875	1.875	0.00049	BIRC3,CD274,IFIH1,IL10,IL12A,IL6,IRF1,LAG3,NT5C3A,PARP14,SAP30,STK4,TNFRSF4,TPST1	120 (15)
CCN1		other		-1.872	1.872	0.00025	BCL2L1,CCND2,IL6,ITGA5,ITGB1,NR4A1,PTGS2,TGFB1,TP53	198 (20)
ATG7		enzyme		1.866	1.866	0.00254	CASP7,IFIH1,IKBKE,IL10,IL6,TGFB1,TP53	167 (14)
IKBKB		kinase		-1.863	1.863	0.000289	ATF3,BCL2L1,BIRC3,CSF1,CSF2,DUSP6,GADD45A,IL10,IL11,IL6,ILK,IRF1,ITGB5,PTGS2,RELB,TGFB1,TNFRSF4,TP53	160 (15)
caffeic acid phenethyl ester		chemical drug		1.863	1.863	0.00116	BCL2L1,BIRC3,CSF2,IL6,PTGS2,RELB,RXRA,TGFB1,TP53	150 (13)
Jnk		group		-1.847	1.847	0.00029	BCL2L1,BIRC3,DNMT1,GADD45A,IL10,IL11,IL6,NR4A1,PON2,PTGS2,RXRA,TGFB1,TGM2,TP53,ZFP36	154 (15)
cytokine		group		-1.847	1.847	0.00144	BCL2L1,BCL3,CSF1,CSF2,IL6,ILK,IRF1,LIF,PTGS2,RIPK2,TNFSF11	141 (12)
miR-34a-5p (and other miRNAs w/seed GGCAGUG)		mature microRNA		1.846	1.846	0.0448	ATF3,CD47,CREB1,E2F2,HDAC1,TP53,TRPS1
rottlerin		chemical toxicant		1.84	1.84	0.00294	BIRC3,DNMT1,IL10,ITGB1,PTGS2,RGS2,ZFP36	187 (19)
miR-155-5p (miRNAs w/seed UAAUGCU)		mature microRNA		1.837	1.837	0.000215	ARID2,ARL5B,BACH1,CD47,CHAF1A,FADS1,IKBKE,IL12A,IL13RA1,IL6,INPP5D,PTGS2,RHEB
NKX2-3		transcription regulator		1.832	1.832	0.00037	ADM,AGAP3,C1orf74,CD38,NT5C3A,PARP14,PIM3,PTGS2,REEP1,SAMD9,SHMT2,TNFAIP8L1,TRIM21,TRIM22,TTC3
hyaluronic acid		chemical - endogenous mammalian		-1.832	1.832	0.0218	BCL2L1,BCL3,IL10,IL6,NR4A1,PTGS2,TGFB1
ERBB2		kinase		-1.83	1.83	0.0161	ADAM19,ADORA3,ATF3,BCL2L1,BCL3,BHLHE40,BIRC3,CCND2,CD47,CDC42BPG,CDC42EP3,CRADD,CSF2,DOK1,DUSP6,E2F2,HMGCR,ID2,IL6,ILK,ITGA5,ITGB1,ITGB6,MCM6,MLXIP,PIK3CD,POLI,POLR3K,PTGS2,SMAD3,THBD,TMEM43,TP53,ZFP36L2
minocycline		chemical drug		1.829	1.829	1.56e-05	ATF3,BCL2L1,CD163,CSF2,IL10,IL6,ITGB1,KCNA3,PTGS2,TP53	161 (17)
FGF2		growth factor		-1.827	1.827	5.05e-05	ADM,AGAP3,BCL2L1,BCL6,CCND2,CNP,CSF1,DUSP6,ENPP1,FOSL1,GADD45A,HPSE,ID2,IL6,ITGA5,ITGB1,KDM2B,NR4A1,PDGFA,PTGS2,RAF1,TGFB1,TNFSF11,TP53,YWHAZ	210 (21)
MUC1		other		-1.827	1.827	0.00102	BCL2L1,CCND2,DNMT1,GCLC,IL10,IL6,PDGFA	213 (19)
Notch		group		-1.82	1.82	0.000286	ADM,DDX6,HPSE,ID2,IL10,IL13RA1,IL6,PATZ1,RGCC,RUNX3,SMAD3,TRAF4	138 (16)
CpG ODN 2006		chemical reagent		-1.818	1.818	0.0344	BCL2L1,BIRC3,IFIH1,IL10,IL6,TGFB1
aspirin		chemical drug		1.8	1.8	0.0119	ADM,BCL2L1,CD38,CSF1,CSF2,IER3,IL6,PTGS2,TGFB1,TP53
ESR2		ligand-dependent nuclear receptor		-1.796	1.796	0.000567	AKAP1,ARID4A,ARRDC4,ATF3,BCL2L1,CDKN1C,CHST15,CSF2,DUSP10,EGR3,GCLC,HMGCS1,IL6,ITGB1,ME2,MXD1,NFE2L3,PDGFA,PTGS2,RAF1,RALA,RASSF2,SMAD3,TGFB1,TGM2,TNFSF11	202 (22)
ionomycin		chemical reagent		-1.794	1.794	3.93e-06	BCL2L1,CCND2,CSF2,DNMT1,EBI3,ENPP1,GEM,HPSE,IL10,IL6,LTA,NR4A1,PTGS2,RGS2,TGFB1,TNFSF11,TRAF5	156 (22)
BRD4		kinase		-1.793	1.793	1.12e-05	BCL2L1,BCL3,BHLHE40,CCND2,FADS1,ID2,IRF1,ITGA5,ITGB1,ITGB5,KCNA3,PDGFA,PIM2,SFXN4	117 (7)
EGFR		kinase		-1.793	1.793	0.000297	ABI1,BCL2L1,BCL6,CD274,CD47,CSF2,E2F2,EGR3,EXOSC5,FOSL1,GADD45A,IER3,IL10,IL6,IRF1,ITGB5,ITGB6,MTA2,PABPC1,PTGER4,PTGS2,SLC26A2,TGM2,TNFSF11,TPST1,TXNIP	222 (19)
butyric acid		chemical - endogenous mammalian		1.792	1.792	5.07e-09	ARID4A,BCL2L1,CALM1 (includes others),CCND2,CDKN1C,CLCN3,CSF1,CSF2,GADD45A,GCLC,GMPS,IL10,IL11,IL12A,IL6,INPP5D,IRF1,IRF2,ITGA5,ITGB5,ITSN2,MXD1,NFATC2,NR4A1,POU2F2,PTGS2,RAF1,RXRA,SIPA1,SLC1A2,SLC26A2,TGFB1,TGM2,TP53	187 (17)
S100A8		other		-1.792	1.792	0.00169	ATF3,BCL2L1,BCL3,BHLHE40,CD274,DYRK3,FOSL1,IL10,IL6,KLF15,RAB20,TXNIP	168 (21)
ATF2		transcription regulator		-1.782	1.782	0.000486	ATF3,BCL2L1,DUSP10,DUSP8,GADD45A,IL10,IL6,PGLYRP2,PTGS2	196 (22)
N-[N-(3,5-difluorophenacetyl-L-Ala)]-S-phenylglycine t-butyl ester		chemical - protease inhibitor		1.777	1.777	0.000747	BCL2L1,CSF1,IL10,IL6,RELB,TGFB1	115 (14)
fulvestrant		chemical drug		-1.775	1.775	0.00823	CHAF1A,CSF1,EGR3,GADD45A,ID2,IER3,IRF1,ITGB1,KLF10,PTGS2,TFRC,TGFB1,TP53,TSC22D3	190 (16)
CEBPD		transcription regulator		-1.773	1.773	0.00332	CDKN1C,IKBKE,IL10,IL6,PDGFA,PTGS2,TNFSF11,TP53	203 (22)
nitrofurantoin		chemical drug		-1.772	1.772	0.000804	ACAA1,BCL2L1,CASP7,GADD45A,HMGCR,HMGCS1,IER3,IL10,IL6,ITGB1,TP53,YWHAZ
CD80		transmembrane receptor		-1.746	1.746	0.000251	BCL2L1,CD28,CSF2,IL10,IL6,TSC22D3	174 (19)
3,3'-diindolylmethane		chemical drug		1.741	1.741	0.00133	ATF3,BCL2L1,CDKN1C,DNMT1,IL6,MTA2,PTGS2	167 (20)
triamcinolone acetonide		chemical drug		1.739	1.739	1.6e-05	ATF3,BHLHE40,DUSP10,DYRK3,E2F2,HCK,INSIG1,IRF2,KLF10,KLF15,RAPGEF2,RGCC,RGS2,ST3GAL5,TRIM21,TSC22D3,TXNIP
Akt		group		-1.733	1.733	0.000196	ADM,BCL2L1,BCL6,BHLHE40,CCND2,CD274,CDKN1C,CSF2,E2F2,EGR2,FOSL1,IER3,IL10,IL12A,IL6,MFN2,NBN,PEA15,PTGER4,PTGS2,SLC1A2,TP53	188 (18)
ABL1		kinase		-1.73	1.73	0.00039	CCND2,CSF1,DOK1,GADD45A,IER3,TP53	209 (16)
docosahexaenoic acid		chemical drug		1.73	1.73	0.00121	BACH1,BCL2L1,CSF1,FADS1,IL10,IL6,MFN2,PKLR,PTGS2,RAF1,RXRA,TGFB1	161 (22)
vorinostat		chemical drug		1.724	1.724	0.00015	BCL2L1,BIRC3,CCND2,HDAC1,HMGCR,HMGCS1,IL10,IL12A,IL6,IRF1,LTA,PTGS2,RAD52,RAF1,RGS2,SLC1A2,TP53,TRAF4	182 (18)
TCF4		transcription regulator		1.72	1.72	0.0212	ARHGEF6,BCL6,BHLHE40,CD38,CDKN1C,CREB1,ENPP1,ID2,ITGB5,LMO2,PIK3CD,RACGAP1,TRAF5,TRIM38,TXNIP,VSIR,YWHAZ
resveratrol		chemical drug		1.719	1.719	0.00125	ATF3,BCL2L1,BIRC3,CCND2,CD163,FOSL1,HMGCR,IL6,PDGFA,PPP1R15A,PSEN2,PTGS2,TFRC,TGFB1,TP53,ULBP1,VASP	220 (19)
Sn50 peptide		chemical toxicant		1.711	1.711	0.00466	BCL2L1,BIRC3,IL6,PTGS2,SLC1A2,TP53	165 (16)
berberine		chemical drug		1.709	1.709	0.00558	BCL2L1,BIRC3,HMGCR,IL10,IL6,PTGS2,TGFB1,TP53	148 (15)
MAPK3		kinase		-1.708	1.708	5.13e-05	EGR2,FOSL1,IL10,IL6,ITGB1,NR4A1,PTGS2,RGS2,SMAD3,TNFSF11	175 (25)
BMP6		growth factor		-1.706	1.706	0.0102	E2F2,FOSL1,ID2,IL6,ITGA5,PTGS2,SAP30
amphetamine		chemical drug		-1.698	1.698	0.00025	ATF3,BCL2L1,CD47,CREB1,EZR,FOSL1,IL10,RGS2,TP53	167 (20)
CXCR2		G-protein coupled receptor		1.698	1.698	0.00215	BCL2L1,IL10,IL12A,IL6	173 (18)
MTOR		kinase		-1.689	1.689	0.00326	ADM,ADPGK,BCL2L1,CD274,CNP,CRADD,IL10,IL6,IRF1,IRS2,MFN2,NAB2,NDUFA6,PFN1,PIM2,RHEB,TP53,TXNIP	156 (17)
FOSL1	-0.619	transcription regulator		1.682	1.682	0.00274	ADM,EGR2,FOSL1,GCLC,IL10,IL6,THBD	130 (11)
PRL		cytokine		-1.681	1.681	2.35e-05	BCL2L1,BCL6,DTX3L,GNA12,HNRNPH2,ID2,IER3,IFIH1,IL6,IRF1,MEN1,PARP14,PIM3,PLCD1,PSME2,SAMD9,TGFB1,TNFSF11,TP53,TPM3	131 (16)
RBL2		other		1.671	1.671	0.00332	CRADD,DNMT1,DUSP10,GRK6,KLF10,RAF1,TRAF5,XRCC3
NFATC1		transcription regulator		-1.671	1.671	0.0152	CCND2,CSF2,EGR3,IL6,PTGS2,SLAMF6,TNFSF11
tunicamycin		chemical - endogenous non-mammalian		-1.67	1.67	0.00283	ATF3,BIRC3,CHAC1,ERO1A,GADD45A,IL6,ILK,LONP1,PIGA,PPP1R15A,PTGS2,TP53,TXNIP	163 (16)
IRF5		transcription regulator		-1.67	1.67	0.00575	BCL2L1,IFIH1,IL12A,IL6,NT5C3A,PTGS2,TGFB1	131 (19)
ANXA1		enzyme		1.667	1.667	0.0174	CSF1,IL6,PTGS2,TSC22D3
ITGAM		transmembrane receptor		-1.666	1.666	0.000183	CD28,IL10,IL12A,IL6,PTGS2,TGFB1	164 (16)
TNFSF13		cytokine		-1.664	1.664	0.000338	BCL2L1,BCL6,CCND2,CSF2,MCM6,TP53	134 (19)
MEF2D		transcription regulator		-1.664	1.664	0.00186	EGR2,GCLC,IL10,MCM6,NR4A1,TGFB1,ZFP36
oblimersen		biologic drug		-1.664	1.664	0.00217	ADM,ATF3,BCL2L1,GADD45A,KLF10,SNAPC1
hemin		chemical - endogenous mammalian		1.664	1.664	0.00649	BCL2L1,CD163,CSF2,IL10,IL6,PTGS2,THBD	152 (19)
EBF1		transcription regulator		-1.664	1.664	0.0172	BCL6,IL6,INPP5D,IRF1,PIK3CD,RAF1,RHEB,TNFSF11
D-glucose		chemical - endogenous mammalian		-1.654	1.654	0.00103	ACAA1,ACTN1,ATF3,BCL2L1,CCND2,ERO1A,HDAC1,HMGCR,IL6,ILK,IRS2,ITGA5,ITGB1,KLF10,MEN1,NR4A1,NUP98,PIGA,PKLR,PON2,PTGS2,RELB,RGS2,SARS1,TFRC,TGFB1,TGM2,TP53,TRPS1,TXNIP	160 (22)
pyrrolidine dithiocarbamate		chemical reagent		1.652	1.652	0.000339	BCL2L1,BIRC3,DUSP8,GCLC,IL10,IL6,IRF1,NR4A1,PTGS2,SLC1A2	151 (13)
beta-estradiol		chemical - endogenous mammalian		-1.65	1.65	3.35e-09	ACAA1,ACTL6A,ADM,AKAP1,ARHGEF2,ARID4A,ATAD2,ATF3,BCL10,BCL2L1,BCL6,BHLHE40,BIRC3,CALM1 (includes others),CCND2,CD274,CDKN1C,CHAF1A,CLCN3,CNN2,CNP,CRADD,CREB1,CSF2,DFFB,DHRS9,DUSP10,DUSP6,E2F2,EGR2,EGR3,FADS1,FNBP1,FOSL1,GADD45A,GCLC,GEM,GHSR,HDAC1,HMGCR,HMGCS1,ID2,IER3,IFRD2,IL10,IL6,INSIG1,IRF1,IRS2,ITGB1,KLF10,KMT2E,LARP6,LIF,MAX,MCM6,MXD1,NFE2L3,NR4A1,PAFAH1B1,PDGFA,PIAS3,PIM2,PON2,PPP1R15A,PS…	232 (23)
Hdac		group		1.643	1.643	0.00274	ATF3,BCL2L1,BCL6,EGR3,FOSL1,IL6,KLF10,MXD1,NR4A1,RRM2B,TXNIP	205 (19)
palmitic acid		chemical - endogenous mammalian		-1.635	1.635	1.63e-05	ACAA1,ATF3,BCL2L1,BIRC3,CD28,GCLC,IL10,IL6,IRS2,NR4A1,PKLR,PTGS2,PTPN2,STK4,TGFB1,THBD,TP53,TXNIP	150 (21)
ST3-Hel2A-2		chemical reagent		-1.633	1.633	8.57e-08	ATF3,BCL6,CDKN1C,EGR2,GADD45A,IER3	93 (8)
vanillin		chemical - endogenous non-mammalian		1.633	1.633	1.9e-05	DUSP6,GCLC,INSIG1,TP53,UGP2,UNG
TFRC	-0.439	transporter		1.633	1.633	0.00129	ATF3,CHAC1,CSTF2T,ERO1A,GADD45A,ID2,PPP1R15A,TP53
GW3965		chemical reagent		1.633	1.633	0.0029	CD38,CYTH1,DHRS9,IER3,IL6,PKLR,PPP1R15A,PTGS2,SC5D	60 (6)
KLF11		transcription regulator		-1.633	1.633	0.014	IL10,ILK,ITGB5,ITGB6,PDGFA,SMAD3,TGFB1,TIMP4
ERBB3		kinase		-1.633	1.633	0.0228	ADAM19,CCND2,CD47,EZR,PIM2,PTGS2,TGM2
TREM1		transmembrane receptor		-1.63	1.63	9.27e-08	ARRDC4,ATF3,CD274,CSF1,CSF2,EBI3,EGR2,EGR3,FOSL1,GEM,HES4,IL10,IL6,IRF1,LIF,MFN2,PIM2,PTGS2,SNAPC1,THBD	161 (16)
S100A9		other		-1.625	1.625	0.00314	ATF3,BCL3,BHLHE40,CD274,DYRK3,FOSL1,IL6,KLF15,RAB20,TNFRSF4,TXNIP	205 (19)
Ro31-8220		chemical - kinase inhibitor		1.619	1.619	0.000747	BCL2L1,IL6,ITGA5,ITGB1,PTGS2,TNFSF11	156 (22)
SREBF1		transcription regulator		-1.564	1.564	0.00148	BCL2L1,BHLHE40,FADS1,HMGCR,HMGCS1,IL10,IL12A,IL6,INSIG1,IRS2,PKLR,PTGS2,SC5D,TGFB1,TP53	174 (22)
hydrocortisone		chemical - endogenous mammalian		1.564	1.564	0.00977	ADM,CCND2,CD163,EZR,IL10,IL6,NDUFA6,PTGS2,TP53	205 (20)
homocysteine		chemical - endogenous mammalian		-1.558	1.558	0.00507	ATF3,BCL2L1,GADD45A,HMGCR,IL6,PTGS2,TP53	142 (19)
phorbol esters		chemical - other		-1.554	1.554	0.00689	IL10,IL6,LIF,PDGFA,PTGS2,SLC1A2,TGFB1	170 (21)
RET		kinase		-1.551	1.551	0.0106	CSF1,CSF2,DUSP6,DUSP8,HSP90AA1,IL10,IL6,TP53,UBQLN2
epigallocatechin-gallate		chemical drug		1.548	1.548	0.00164	BCL2L1,CSF2,DNMT1,FOSL1,GADD45A,GCLC,IL10,IL6,IRF1,PTGS2,RELB,TFRC,TGFB1,TP53	190 (17)
4-methylnitrosoamino-1-(3-pyridinyl)-1-butanone		chemical toxicant		-1.542	1.542	0.000448	BCL2L1,DNMT1,IKBKE,IL6,PTGS2,TP53	150 (18)
SP1		transcription regulator		-1.539	1.539	5.18e-06	ATF3,ATP7A,CCND2,CD28,CDC42BPG,DNMT3A,ENTPD5,EZR,FOSL1,HDAC1,HMGCR,HPSE,IL10,IL12A,IRF1,ITGB5,KCNA3,MFN2,NAB2,PDGFA,PTGER4,PTGS2,RYBP,SH3GL1,SMAD3,TCEAL1,TCF7,TGFB1,THBD,TIMP4,TNFRSF4,TNFSF11,TP53	220 (23)
CREBBP		transcription regulator		-1.537	1.537	0.000116	BCL6,CCND2,CDC42EP3,CSF1,EGR2,EGR3,FNBP1,HMGCS1,IL10,IL6,IRF1,LTA,NR4A1,PKLR,PTGS2,RGL1,RGS2,RNASEL,SIN3A,SLAMF6,SLC1A2,SPSB1,ZFP36L2	218 (23)
NAMPT		cytokine		-1.536	1.536	0.00421	E2F2,IL6,ITGB1,TGFB1,TP53	178 (18)
F2RL1		G-protein coupled receptor		-1.532	1.532	0.000159	CASP7,CSF2,DUSP6,IL10,IL6,LIF,PTGS2,TXNIP	167 (16)
WNT5A		cytokine		-1.529	1.529	0.000352	BCL2L1,CD38,DGKZ,ID2,IL10,IL6,IRF1,IRF2,NFATC2,PTGS2,TNFSF11	200 (23)
mifepristone		chemical drug		1.529	1.529	0.00671	ADM,ATF3,BCL2L1,CSF2,EGR2,EPHB3,IL10,IL6,IRS2,NR4A1,PTGS2,RFX2,RGS2,SLC1A2,TGFB1,TP53	225 (22)
R-WIN 55,212		chemical reagent		1.528	1.528	0.000732	CASP7,CCND2,E2F2,IL6,TP53	124 (13)
Go 6976		chemical - kinase inhibitor		1.526	1.526	0.000178	BCL2L1,IL10,IL6,ITGA5,ITGB1,PTGS2,TNFRSF4,TP53	147 (20)
LEPR		transmembrane receptor		-1.526	1.526	0.0132	BCL2L1,HMGCR,ID2,IL6,IRS2,LIF,NBN,TGFB1,TNFRSF4,TSC22D3
1-methyl-4-phenyl-1,2,3,6-tetrahydropyridine		chemical toxicant		-1.524	1.524	0.012	EGR3,IL6,LIF,NR4A1,PTGS2,TP53
MAP3K14		kinase		-1.521	1.521	4.29e-06	BCL2L1,BIRC3,GADD45A,IL10,IL6,LTA,NFKBIE,PON2,PTGS2,RELB,TRAF3	112 (15)
ethanol		chemical - endogenous mammalian		-1.519	1.519	0.0212	ADM,ATF3,BCL2L1,CREB1,DUSP6,GADD45A,HMGCR,IL10,IL6,PTGS2,RGCC,SLC1A2,TGFB1,TNFSF11,TP53,TSC22D3,TTC3
conjugated linoleic acid		chemical drug		1.518	1.518	0.00309	BCL2L1,GCLC,IL10,PTGS2,TP53	156 (14)
ALB		transporter		-1.516	1.516	0.00421	CDKN1C,HPSE,IL6,PTGS2,TGFB1	114 (17)
CD 437		chemical drug		1.508	1.508	0.0123	GADD45A,GHSR,HSP90AA1,MEN1,NR4A1,PABPC1,PCBP1,PFN1,RYBP,TP53,YWHAZ
PF4		cytokine		-1.504	1.504	0.0382	BIRC3,E2F2,IL6,IRF1,THBD
NLRX1		other		1.501	1.501	2.61e-05	BCL10,BIRC3,IL10,IL6,IRF1,NFKBIE,RAF1,RELB	142 (14)
benzo(a)pyrene		chemical toxicant		-1.498	1.498	0.0467	ARHGEF6,CRADD,ENTPD5,GCLC,IER3,NR4A1,PTGS2,SLC1A4,TGFB1,TP53
miR-16-5p (and other miRNAs w/seed AGCAGCA)		mature microRNA		1.497	1.497	0.00487	ANAPC16,CCND2,IL6,PTGS2,RAF1,RNASEL,SEC24A,TMEM43,TNFSF9,TPM3,UGP2,VTI1B
ERG		transcription regulator		-1.497	1.497	0.0331	ACTN1,ARHGEF2,ARHGEF6,BCR,BIRC3,FMNL3,ILK,IRS2,RHOBTB1,TSC22D3
TRAF3	-0.156	enzyme		1.496	1.496	0.00689	ADM,BIRC3,EBI3,IL10,IL6,NFKBIE,RELB	110 (13)
PTGS2	-0.649	enzyme		-1.492	1.492	5.52e-05	BCL2L1,BIRC3,CD163,EZR,IL10,IL11,IL12A,IL6,NBN,PTGER4,PTGS2,PTMA,TGM2,TNFSF11,TP53	151 (17)
miR-17-5p (and other miRNAs w/seed AAAGUGC)		mature microRNA		1.491	1.491	0.0199	CCND2,CREB1,E2F2,EGR2,TXNIP
N-nitro-L-arginine methyl ester		chemical drug		-1.48	1.48	0.000154	ADM,ATF3,BCL2L1,CSF1,HMGCR,IL6,INSIG1,PTGS2,TGFB1,TP53	161 (15)
clofibrate		chemical drug		1.48	1.48	0.00294	ACAA1,ACOT4,CCND2,GADD45A,HMGCR,IL6,NBN,PTGS2	232 (23)
SHH		peptidase		-1.48	1.48	0.0147	CCND2,IL10,IL6,LASP1,MCM6,NR4A1,PFN1,THBD,TSC22D3,UNG
norepinephrine		chemical - endogenous mammalian		-1.477	1.477	0.00984	CRY1,GEM,IL10,IL12A,IL6,IRS2,NR4A1,PTGS2,TFRC,TGFB1	180 (22)
tanespimycin		chemical drug		1.476	1.476	0.00106	BCL2L1,BIRC3,CALM1 (includes others),HAT1,HMGCR,HMGCS1,PTMA,RAF1,SLC1A2,TNFSF11	170 (21)
IFNA1/IFNA13		cytokine		-1.474	1.474	0.0135	CD274,GEM,IFIH1,IRF1,PTGS2
C3		peptidase		-1.473	1.473	0.0481	CSF1,IL10,IL6,TGFB1,THBD
SMAD3	-0.686	transcription regulator		-1.471	1.471	0.00775	CCND2,ID2,IL11,IL6,INPP5D,ITGB1,ITGB5,MAX,MXD1,PTGS2,SMAD3,TGFB1,TPM3,ZFP36	186 (18)
GW9662		chemical reagent		-1.47	1.47	0.00227	CNP,DGKZ,IL6,INSIG1,IRS2,PEA15,PTGS2,TGFB1	189 (23)
APEX1		enzyme		-1.463	1.463	5.76e-07	EGR2,EGR3,IL10,IL6,NR4A1,PTGS2,RGS2,TP53	177 (22)
troglitazone		chemical drug		1.463	1.463	0.00719	ATF3,BCL2L1,BIRC3,CCND2,CREB1,CSF2,E2F2,ENTPD5,ERO1A,FOSL1,GADD45A,IL6,NR4A1,PTGS2,RACGAP1,TGFB1,TP53,TWF2	168 (19)
VCAN		other		-1.461	1.461	1.17e-05	ADM,EBI3,IL10,IL6,ITGA5,ITGB1,PARP14,RGS2,RXRA,SMAD3,TGFB1,THBD,TP53,TRIM22,TWSG1	179 (20)
cytarabine		chemical drug		-1.458	1.458	0.0238	CD274,GADD45A,IL12A,IL6,TP53
MET		kinase		-1.455	1.455	0.00143	CCND2,CD274,GCLC,IL6,ITGB1,LTA,PIM3,PTGS2,TGFB1,TRIM21	181 (16)
CAT		enzyme		1.455	1.455	0.0109	ADM,GCLC,IL6,PTGS2,TP53
Ca2+		chemical - endogenous mammalian		-1.451	1.451	3.76e-05	ATF3,BCL2L1,CCND2,CRY1,E2F2,ENPP1,FOSL1,HMGCR,IL10,IL6,IRF1,IRS2,MXD1,NFATC2,NR4A1,PTGS2,TGFB1,TNFSF11,TNFSF9	155 (21)
metribolone		chemical reagent		-1.451	1.451	3.88e-05	ACAA1,ACTN1,BCL2L1,ELK4,ELOVL5,ERO1A,EZR,HMGCR,HMGCS1,IL6,IRS2,KMT5A,MFN2,NDUFA6,NDUFC2,PIAS3,PNKD,POLR3K,SAP30,SLC1A4,SMAD3,THRAP3,TP53,TRIM36,TRPS1,TXNIP	214 (22)
bucladesine		chemical toxicant		-1.45	1.45	2.47e-05	ADM,CD38,CNP,CREB1,DUSP6,EGR2,ENPP1,FOSL1,GEM,HMGCR,IL10,IL6,IRS2,LIF,NR4A1,PTGER4,PTGS2,RGS2,SLC1A2,SMAD3,TGFB1,THBD,TNFSF11	191 (22)
carrageenan		chemical drug		-1.45	1.45	0.00162	BCL10,EGR2,FOSL1,IL6,PTGS2,TRPM2	155 (18)
IL6R		transmembrane receptor		-1.446	1.446	0.00507	BCL2L1,IL10,IL6,IRF1,PTGS2,TGFB1,TNFSF11	152 (21)
MAP2K5		kinase		-1.446	1.446	0.00861	HMGCR,HMGCS1,INSIG1,NR4A1,PTGS2	109 (12)
deferoxamine		chemical drug		-1.44	1.44	4.67e-05	ADM,BACH1,BHLHE40,CCND2,CD47,CSTF2T,CYTH1,DUSP10,GADD45A,GEM,IL6,MFN2,NFATC2,TFRC,TGFB1,TP53	177 (19)
romidepsin		biologic drug		1.437	1.437	0.00316	BCL2L1,DUSP6,PTGS2,RAF1,SLC1A2,SLC26A2,TP53	199 (22)
dinoprost		chemical - endogenous mammalian		-1.436	1.436	0.000106	ADM,CCND2,ID2,IL6,NR4A1,PLCD1,PTGS2,TGFB1,YWHAZ	198 (21)
TAB1		enzyme		1.432	1.432	0.000993	BIRC3,IFIH1,IL6,PTGS2,RGS2	167 (18)
sulforafan		chemical drug		1.431	1.431	0.000835	BCL2L1,DNMT1,ENTPD5,FUNDC1,GCLC,HDAC1,IL12A,IL6,PTGS2,TCF20,TP53	157 (17)
geldanamycin		chemical - endogenous non-mammalian		1.428	1.428	1.82e-07	BCL2L1,CNP,DDX3X,DNMT1,EGR3,FUNDC2,HSP90AA1,ILDR1,IRF1,IRS2,ITGB1,LIF,PFN1,PTGS2,RAF1,RALA,RNASEL,SLC1A2,SLFN11,STK4,THBD,TP53,TPMT,YWHAQ	149 (14)
gemcitabine		chemical drug		-1.427	1.427	0.00627	BCL2L1,CD274,CD47,FOSL1,PTGS2,TP53	190 (20)
SMAD4		transcription regulator		-1.424	1.424	6.63e-07	ARHGEF2,CCND2,CDC42EP3,CDK17,CSF1,GADD45A,ID2,IER3,IL10,IL11,INPP5D,ITGB1,ITGB5,KLF15,PTGS2,RGCC,RUNX3,SMAD3,TGFB1,TPM3,ZFP36	168 (16)
CCR2		G-protein coupled receptor		-1.424	1.424	0.00689	CD163,CSF1,CSF2,IL10,IL6,TGFB1,TGM2,TIMP4	233 (20)
Pdgf (complex)		complex		-1.421	1.421	0.00332	CCND2,IRS2,ITGA5,MCM6,PTGS2,TGFB1,THBD,TP53	173 (20)
IL2RG		transmembrane receptor		1.414	1.414	5.31e-05	BCL6,CRY1,CSF2,IKBKE,IL6,ILVBL,REV3L,RHOH	117 (13)
methylmercury		chemical toxicant		-1.414	1.414	0.000198	BCL2L1,CD47,ID2,IL13RA1,IL6,RAB9A,TXNIP,YWHAQ	71 (4)
dopamine		chemical - endogenous mammalian		-1.414	1.414	0.0243	ADRA2C,ATF3,BCL2L1,CLCN3,DUSP8,EGR3,IL6,NR4A1
DUSP1		phosphatase		1.412	1.412	5.25e-06	CSF2,DUSP6,FOSL1,IER3,IL10,IL6,IRF1,MXD1,PDGFA,PTGS2,THBD,UBD,ZFP36	201 (18)
zVAD-FMK		chemical - protease inhibitor		1.412	1.412	0.0293	BIRC3,CD163,IL6,TP53
ABCG1		transporter		1.41	1.41	0.00151	IL10,IL12A,IL13RA1,IL6,TGFB1	138 (20)
plumbagin		chemical toxicant		1.4	1.4	2.45e-05	BCL2L1,BIRC3,IL6,PTGS2,TNFSF11,TP53	145 (12)
TAF4		transcription regulator		1.4	1.4	0.000526	ABI1,BCL2L1,BCL6,E2F2,ID2,MAP3K6,MXD1,PDGFA,TGFB1
N-methyl-D-aspartate		chemical drug		-1.4	1.4	0.0135	BCL2L1,CD47,LIF,PTGS2,SLC1A2
cocaine		chemical drug		-1.398	1.398	0.00301	BHLHE40,CREB1,DNMT3A,EGR2,FOSL1,GADD45A,IL6,IRS2,NAB2,NR4A1,SEC24A,SLC1A2	171 (22)
MYB		transcription regulator		-1.396	1.396	0.00464	ADM,BCL2L1,BHLHE40,BIRC3,ERBIN,IKBKE,IL6,LIF,P2RY13,PTGS2,RGCC	106 (15)
NGF		growth factor		-1.389	1.389	0.027	ADM,ATF3,BCL2L1,DUSP6,E2F2,EGR2,FOSL1,GADD45A,NAB2,NR4A1,TGFB1
CLOCK		transcription regulator		1.387	1.387	0.000229	ADPGK,BHLHE40,DNAJC16,DUSP8,GADD45A,IKBKE,KIAA0100,MEN1,MIIP,PIGA,RIOX2,SLC1A2,SMARCD2,ST3GAL5,THBD,TIMP4,TPST1
zerumbone		chemical - endogenous non-mammalian		1.387	1.387	0.000246	BCL2L1,BIRC3,IL6,PTGS2,TP53	159 (14)
CCL3		cytokine		-1.387	1.387	0.000302	IL12A,IL6,ITGA5,ITGB1,TNFSF11	146 (18)
NQO1		enzyme		-1.387	1.387	0.0022	BCL2L1,BIRC3,IL6,PTGS2,TP53	148 (15)
PTTG1		transcription regulator		1.387	1.387	0.0364	POLI,RAD52,REV3L,TP53,UNG
FGF7		growth factor		-1.383	1.383	0.00186	BCL2L1,CSF1,IRF1,IRF2,LTA,NFE2L3,TP53	90 (10)
vemurafenib		chemical drug		-1.381	1.381	0.00044	CD274,DUSP6,ID2,IL10,IL6	217 (20)
AHR		ligand-dependent nuclear receptor		-1.373	1.373	0.000211	ACTL6A,ACTN1,ADAM19,ADM,CD38,DUSP6,EGR2,FOSL1,GADD45A,HMGCR,HSP90AA1,IL10,IL6,IRF1,ITGA5,PKLR,PPP1R15A,PTGS2,SLC1A4,TGFB1,TNFAIP8L1,TP53	198 (18)
PTHLH		other		-1.371	1.371	0.00825	BCL2L1,IL11,IL6,PTGS2,RGS2,TNFSF11	156 (21)
25-hydroxycholesterol		chemical reagent		-1.363	1.363	2.73e-05	ATF3,CHAC1,FOSL1,HMGCR,HMGCS1,IL6,INSIG1,NR4A1,PTGS2	166 (20)
sirolimus		chemical drug		1.36	1.36	0.00288	ADM,BCL2L1,BCL3,CCND2,CD274,CSF1,EBI3,GCLC,HSP90AA1,ID2,IL10,IL6,IRS2,MFN2,NDUFA6,PRMT1,PTMA,RAB9A,SLC1A2,TGFB1,THBD,TP53,TPM3,TUFM,ZFP36	188 (15)
Creb		group		-1.358	1.358	0.00126	ADM,ATF3,DDX6,EGR3,FOSL1,GIMAP8,IER3,IL10,IL11,IL6,IRS2,KDM2B,LASP1,MLLT6,NR4A1,PTGS2,RGS2,TNFSF11	206 (21)
doxycycline		chemical drug		-1.353	1.353	0.0187	BCL2L1,CD38,CHAC1,EGR2,IRF2,PTGS2
MAC		complex		-1.346	1.346	0.00044	EGR2,IRF1,PTGS2,RGCC,ZFP36	195 (21)
delta-9-tetrahydrocannabinol		chemical drug		-1.343	1.343	0.000876	CASP7,CRADD,DUSP6,IL10,IL6,LTA,TP53,TRIM38	142 (16)
dipyridamole		chemical drug		1.342	1.342	0.000199	BCL2L1,IL6,PTGS2,TGFB1,TP53	157 (16)
maslinic acid		chemical - endogenous non-mammalian		1.342	1.342	0.00025	ACTN1,BCL2L1,CCND2,CD47,NFKBIE,PTGS2,SLC1A2,TGFB1,TP53	154 (14)
tosedostat		chemical drug		-1.342	1.342	0.000732	ATF3,CHAC1,GADD45A,PPP1R15A,SARS1
PLX5622		chemical drug		-1.342	1.342	0.044	CSF1,CSF2,IL11,LTA,TNFSF11
EIF2AK4		kinase		-1.34	1.34	0.000993	ATF3,CHAC1,IL10,IL6,PPP1R15A	81 (7)
SOCS3		phosphatase		1.32	1.32	0.00774	ATF3,IL10,IL6,IRF1,IRS2,TGFB1,TP53	207 (23)
Vegf		group		-1.309	1.309	8.87e-06	ATF3,CALM1 (includes others),CCL14,CRY1,CSF2,DDX3X,DUSP6,EGR3,FOSL1,GEM,HPSE,IL11,IL6,INSIG1,IRF1,ITGB1,MID1,NAB2,NR4A1,PDGFA,PIM2,PTGS2,RAF1,RGCC,RGS2,TGFB1,THBD,TPST1,TRAF5,YWHAZ	168 (23)
CD274	-0.596	enzyme		-1.309	1.309	0.0402	BCL2L1,CSF2,IL10,IL6
BCR (complex)		complex		-1.307	1.307	0.00596	BCL2L1,BCL6,CCND2,IL10,IL6,ITGB1,POU2F2,PTGS2,TNFSF9	155 (19)
LIF	-1.176	cytokine		-1.302	1.302	0.0421	BCL2L1,E2F2,HPSE,IL6,IRF1,KLF10,PIM3,PTGS2,TNFSF11,TP53
ESR1		ligand-dependent nuclear receptor		1.299	1.299	4.99e-06	AKAP1,ARHGEF11,ARHGEF2,ARID4A,ARPC5L,ATF3,BAZ2A,BCL2L1,BCL6,BCR,BIRC3,CDC42EP3,CDKN1C,CLCN3,CRADD,CREB1,CSF2,DUSP10,EGR3,FOSL1,GEM,GNA12,HMGCR,HSP90AA1,HTRA2,IER3,IKBKE,IL12A,IL6,IRF1,IRS2,LATS2,MRPL52,NFE2L3,NFKBIE,PIM2,PSEN2,PTGS2,PTMA,RALA,RELB,RHEB,RIT1,SAMD9,SEC14L1,SLC1A4,SLC26A2,SMAD3,STK4,TFRC,TGFB1,TGM2,TIRAP,TNFAIP8L1,TNFSF11,TNFSF9,TOB1,TP53,TRPM2,TSC22D3,TXNIP,UGP2	207 (16)
Hsp27		group		-1.298	1.298	0.000134	CD163,CD274,CSF1,IL10,IL6,PTGS2,TGFB1	133 (14)
IL12B		cytokine		1.297	1.297	0.0031	IL10,IL12A,IL6,INPP5D,LTA,TGFB1	114 (16)
LGALS1		other		-1.297	1.297	0.0313	CCND2,IL10,IL6,INSIG1,TFRC
SOD2		enzyme		1.283	1.283	0.00375	BCL2L1,ID2,IL6,MLXIP,PTGS2,TGFB1,TP53,YWHAZ	125 (18)
isoproterenol		chemical drug		-1.281	1.281	0.00019	ATF3,ERBIN,FOSL1,HMOX2,IL10,IL6,LIF,NR4A1,PDGFA,PTGS2,TBC1D10A,TGFB1,TNFSF11	171 (22)
VDR		transcription regulator		1.278	1.278	0.000266	BCL2L1,CCND2,CHAF1A,CSF1,CSF2,DOK1,GADD45A,IER3,IL6,PTGS2,RELB,RGCC,TGFB1,THBD,TNFSF11,TXNIP	149 (15)
SB-431542		chemical reagent		-1.276	1.276	0.029	HMGCS1,ID2,IL10,SLC1A2,SPSB1,TFRC,TGFB1
miR-199a-3p (and other miRNAs w/seed CAGUAGU)		mature microRNA		1.271	1.271	0.00181	CREB1,DNMT3A,PON2,PTGS2
IRF8		transcription regulator		-1.27	1.27	0.00786	ATF3,BCL2L1,BCL6,EGR2,IL12A,IL6,LIF,TP53,TRIM21	208 (18)
FOS		transcription regulator		-1.269	1.269	0.0159	ATF3,DDX3X,DNMT1,EGR2,ERCC4,EZR,FOSL1,IL10,IL11,IL6,IRS2,ITGB1,MXD1,NR4A1,PFN1,PTGS2,RXRA,SEC23B,SMARCD2,TGFB1,TNFSF11,TP53,YWHAZ
LEF1		transcription regulator		-1.265	1.265	0.00049	AHCYL2,ARRDC4,CASP7,CD274,GEM,ID2,LONRF1,MXD1,NCOA7,PTGS2,TIAM1,TP53	148 (7)
CASR		G-protein coupled receptor		-1.265	1.265	0.00199	BCL2L1,CCND2,CHAF1A,CSF1,GADD45A,IER3,PTGS2,RGCC,THBD,TXNIP	192 (22)
UCP1		transporter		1.265	1.265	0.00715	ARHGEF2,CLCN3,GADD45A,IL6,LRRC8D,RNASEL,SHMT2,SLC41A1,SLC6A9,TGFB1
topotecan		chemical drug		-1.265	1.265	0.018	ATF3,BCL3,EGR3,OSBPL8,PSEN2,PTGS2,RAB9A,SP3,TIAM1,TP53
mevalonic acid		chemical - endogenous mammalian		-1.258	1.258	0.0134	HMGCR,PTGS2,SMAD3,TGFB1
CCND1		transcription regulator		-1.257	1.257	0.0358	ARHGEF2,ATAD2,CCND2,DNMT1,ERBIN,IER3,ITGB6,ITSN2,LASP1,RACGAP1,RGS2,TIAM1,TP53,TUFM
VitaminD3-VDR-RXR		complex		1.254	1.254	0.000116	CSF2,GADD45A,IL12A,MXD1,PDGFA,THBD,TNFSF11
ATF3	-0.406	transcription regulator		1.254	1.254	0.0145	ATF3,BIRC3,CHAC1,IL6,PPP1R15A,RIPK2,TP53
KNG1		other		-1.25	1.25	0.00655	IL6,PTGS2,TGFB1,TNFSF11	181 (20)
MAPK13		kinase		-1.246	1.246	0.00181	IL10,IL12A,IL6,TP53	182 (21)
tosylphenylalanyl chloromethyl ketone		chemical - protease inhibitor		1.231	1.231	0.00296	BIRC3,GCLC,IL6,PTGS2	166 (15)
NR4A3		ligand-dependent nuclear receptor		1.231	1.231	0.0199	BIRC3,CCND2,IL10,MFN2,SMAD3
FOXO1		transcription regulator		-1.227	1.227	0.00491	BCL6,BIRC3,CDC42EP3,CDKN1C,EGR2,ELOVL5,GADD45A,HMGCR,IER3,IL6,IRS2,ITGB6,MEN1,PKLR,PPP1R15A,SLC25A25,TGFB1,TIMM44,TNFSF9,TP53,TXNIP	191 (23)
carboplatin		chemical drug		-1.227	1.227	0.0109	CD274,CD47,IER3,PNKD,TP53
S-nitrosoglutathione		chemical toxicant		-1.225	1.225	0.000512	BCL2L1,BIRC3,IRS2,LIF,PTGS2,TP53	173 (19)
morphine		chemical drug		-1.225	1.225	0.0102	ADM,CREB1,FOSL1,IL10,IL6,NR4A1,PTGS2,SLC1A2,TP53
VEGFA		growth factor		-1.219	1.219	0.000181	CCL14,CSF2,E2F2,IKBKE,IL10,IL6,INPP5D,ITGB1,LAG3,ME2,NFATC2,NR4A1,PTGS2,SHMT2,STARD8,TGFB1,THBD,TP53,TUFM	136 (15)
INSR		kinase		-1.219	1.219	0.00166	ARHGEF2,ATF3,CCND2,CRY1,EGR2,GADD45A,HMGCR,HMGCS1,IER3,IL10,IL11,IL6,ITGA5,ITGB5,KLF10,LRP10,MFN2,NR4A1,PKLR,SC5D,TGFB1	158 (20)
Hsp90		group		-1.215	1.215	0.00575	BCL2L1,BCL6,CCND2,CD28,GRK6,IL6,TP53	200 (20)
BTK		kinase		-1.213	1.213	0.00218	BCL2L1,CCND2,CD274,CD38,IL10,IL6,IRF1,RELB,TP53	161 (14)
HSPD1		enzyme		-1.208	1.208	0.00343	IL10,IL12A,IL6,NFATC2	168 (20)
NfkB1-RelA		complex		-1.206	1.206	0.00343	CSF2,IL6,PTGS2,TNFSF11	102 (4)
FOXO4		transcription regulator		1.203	1.203	7.99e-05	BCL2L1,BCL6,CCND2,CDC42EP3,ELOVL5,GADD45A,HMGCR,HMGCS1,IER3,TGFB1,TXNIP	87 (7)
linoleic acid		chemical - endogenous mammalian		1.199	1.199	0.00825	CD47,DGKZ,IL6,PKLR,PTGS2,RXRA	173 (21)
glutamine		chemical - endogenous mammalian		1.195	1.195	0.00473	GADD45A,IL6,IRF2,LTA,NR4A1,NUP98,PTGS2,TP53	175 (20)
RPTOR		other		-1.195	1.195	0.0119	CCND2,DUSP6,HMGCR,HMGCS1,IL10,IL6,SC5D
miR-30c-5p (and other miRNAs w/seed GUAAACA)		mature microRNA		1.191	1.191	0.00752	ADPGK,BCL6,IL6,IRS2,NT5C3A,PDGFA,TMEM41B,TP53,TRPS1
FOXO3		transcription regulator		1.187	1.187	1.19e-06	BCL10,BCL6,CCND2,CDC42EP3,CDKN1C,EGR2,ELOVL5,GADD45A,GCLC,HMGCR,IER3,IFIH1,IL10,IL12A,IL6,IRS2,MAX,MXD1,OSGIN2,PPP1R15A,SLC1A4,STK4,TGFB1,TP53,TXNIP	220 (21)
actinomycin D		biologic drug		-1.185	1.185	7.62e-06	ADM,BCL10,BIRC3,CASP7,CD28,CD38,GADD45A,ID2,IL6,IRF1,IRS2,LTA,PTGS2,RGS2,RIPK2,RRM2B,TBC1D10A,TGFB1,TP53	167 (14)
lysophosphatidic acid		chemical - other		-1.184	1.184	0.0107	BCL6,CSF1,IL6,LIF,PTGS2,RALA,TP53
SPHK1		kinase		-1.182	1.182	0.000945	BCL2L1,BIRC3,IL10,IL6,PTGS2,TP53	167 (20)
TRPV1		ion channel		1.179	1.179	0.000211	IL11,IL6,PTGS2,TP53	169 (17)
forskolin		chemical toxicant		-1.178	1.178	1.61e-07	ACTN1,ADM,ADORA3,ATF3,ATP9A,BCL3,BHLHE40,CALM1 (includes others),CCND2,CD163,CDKN1C,CNP,CREB1,CSF1,DUSP6,DYRK3,EBI3,EZR,FOSL1,GADD45A,GEM,ID2,IER3,IL10,IL11,IL6,ILK,IRS2,ITGB5,MFN2,MRTFA,NR4A1,PIK3CD,PIM3,PKLR,PTGS2,RAB20,RGS2,SLC1A2,SMAD3,TCF20,TP53,TXNIP	211 (20)
adenosine		chemical - endogenous mammalian		-1.177	1.177	0.000626	BCL2L1,CD28,IL10,IL6,PTGS2,TP53,TXNIP	166 (20)
SCAP		other		-1.176	1.176	0.00446	ATF3,HMGCR,HMGCS1,INSIG1,PTGER4,PTGS2,SC5D	149 (12)
IRAK3		kinase		1.176	1.176	0.00514	CD274,IL6,INPP5D,TGFB1	153 (19)
NUPR1		transcription regulator		-1.175	1.175	8.21e-06	ABHD15,ADM,ALG8,ATF3,BRCC3,COQ10A,CSTF2T,DUSP8,GADD45A,IL13RA1,IRS2,LIF,MRTFB,MXD1,NAA40,NCKIPSD,PEA15,PPP1R15A,RAB20,RAB29,RELB,RFTN2,RFX5,RMI1,RUSC2,RYBP,SERTAD2,TNFAIP8L1,TOB1,TP53
lithium		chemical drug		1.175	1.175	0.0187	CREB1,HDAC1,IL6,PTGS2,SLC1A2,TP53
risperidone		chemical drug		-1.172	1.172	0.00253	BCL2L1,HMGCR,IL10,NR4A1	75 (7)
green tea polyphenol		chemical drug		1.172	1.172	0.00912	IL6,PTGS2,TGFB1,TP53	164 (20)
OGA		enzyme		-1.166	1.166	0.00171	ADAM19,BACH1,BCL2L1,CD47,CD48,DAGLB,EGR2,EPHB3,GADD45A,HIVEP2,HMGCR,HMGCS1,ITGB5,LIF,MED14,NDUFA6,NDUFC2,PIAS3,TCF19,TGFB1,TP53	186 (11)
mir-22		microRNA		1.165	1.165	0.0147	FOSL1,IL6,RGS2,YWHAZ
fenofibrate		chemical drug		1.161	1.161	0.0318	ACAA1,ECI2,GADD45A,ID2,IL6,NBN,PTGS2,SC5D,TGFB1,TIAM1,TP53,TXNIP
NOTCH2		transcription regulator		-1.154	1.154	0.00561	IL10,IL6,PDGFA,TNFSF11,TP53	160 (18)
SB 216763		chemical toxicant		-1.154	1.154	0.00561	BHLHE40,IL6,NR4A1,PTGS2,RGS2	194 (22)
LDLR		transporter		1.153	1.153	8.71e-05	ATP7A,BCL2L1,CD274,CD47,CYTH1,DHRS9,EBI3,HMGCR,IER3,IL10,IL6,LAG3,PPP1R15A,PSME2,SC5D,UBE2D3	215 (22)
PTGER1		G-protein coupled receptor		-1.153	1.153	0.000211	EGR2,IL10,IL6,PTGS2	195 (19)
tazemetostat		chemical drug		1.143	1.143	1.7e-05	ATP7A,CCND2,CREB1,DDX3X,DDX6,DNMT3A,EPHB3,EZR,MRTFA,PDGFA,PIK3CD,PON2,RAF1,RAPGEF2,RIOX2,SETD7,SMAD3,TIAM1,TP53,UNG,ZFYVE27	78 (5)
phytohemagglutinin		chemical drug		-1.137	1.137	0.00139	ADORA3,BCL3,BCR,CCND2,CD47,CSF1,GCLC,HSP90AA1,IL10,IL6,LTA,PLCD1,PON2,RAD52,RXRA,SARS1,TRAF5	157 (16)
docetaxel		chemical drug		1.137	1.137	0.0448	BCL2L1,CCND2,ERBIN,IL10,PTGS2,TP53,YWHAZ
MAP3K7		kinase		-1.136	1.136	0.00013	BIRC3,IFIH1,IL6,IRF1,ITGB1,ITGB5,PTGS2,RGS2,RNASEL	173 (21)
LDL		complex		-1.135	1.135	1.06e-05	AKAP1,ATF3,BCL2L1,CASP7,CSF2,DNMT1,EGR3,GCLC,HMGCR,IL6,INSIG1,IRF2,LASP1,LTA,NR4A1,PTGS2,SIPA1,SMAD3,TGFB1,TP53	221 (21)
trichloroethylene		chemical toxicant		-1.134	1.134	0.000509	BCL2L1,CD47,ID2,IL13RA1,RAB9A,TXNIP,YWHAQ
[truncated: 1,801 more rows]

## Sheet: M4
Upstream Regulator	Expr Log Ratio	Molecule Type	Predicted Activation State	Activation z-score	|z-score|	p-value of overlap	Target Molecules in Dataset	Mechanistic Network
[truncated: 2,120 more rows]

[truncated: 1 more sheets: M5]
